# Supplementary material for: The relationship between leaf area growth and biomass accumulation in Arabidopsis thaliana
Source: Front Plant Sci. 2015 Apr 9;6:167. doi: 10.3389/fpls.2015.00167 (PMC4391269; doi:10.3389/fpls.2015.00167)
Supplement: Supplementary file 2 [file Table2.XLSX]

## Sheet: Supp. Table 2A_Col-0
Supplementary Table 2A: Qualified parameter settings for Col-0
The 84 identified qualified parameter settings for Col-0 selected after optimizing the 200,000 computer interations based on the 4 sets of objectives such that differences between modeled and measured data
for each of leaf area and masses of leaf, inflorescence, and root are less than or equal to 1 are presented. The cluster diagram for the 84 qualified parmeter settings for Col-0 is given in Supplementary Figure 5A.
ID	Inflorescence -	Inflorescence -	Inflorescence -	Inflorescence -	Root -	Root -	Root -	Root -	Leaf Thickening -	Leaf Thickening -	Leaf Thickening -	Leaf Thickening -	Leaf Area -	Leaf Area -	Leaf Area -	Leaf Area -	Leaf Area	Leaf Mass	Inflo Mass	Root Mass	SUM	MAX	STDEV	category
	Germination	Early Vegetative	Late Vegetative	Reproductive	Germination	Early Vegetative	Late Vegetative	Reproductive	Germination	Early Vegetative	Late Vegetative	Reproductive	Germination	Early Vegetative	Late Vegetative	Reproductive
13	0.000250938	0.000817123	0.0340284	0.571632	3.48324e-07	0.183612	0.123027	0.105968	0.999514	0.154261	4.14792e-06	0.224422	0.000234474	0.66131	0.84294	0.0979782	0.208153	0.41075	0.0507361	0.00972202	0.679361	0.41075	0.181961	free
5	0.000440639	0.000741877	0.00351067	0.487551	1.70522e-06	0.154053	0.141175	0.142753	0.999299	0.163761	0.0318788	0.273925	0.000258394	0.681444	0.823436	0.0957707	0.0636429	0.428521	0.0814724	0.0257671	0.599403	0.428521	0.187226	free	<---
44	0.000135539	2.84192e-05	0.00540058	0.348478	0.000550881	0.199195	0.0890588	0.134063	0.999003	0.151277	0.0139889	0.450748	0.000310377	0.649499	0.891552	0.0667121	0.260611	0.249756	0.212843	0.109777	0.832986	0.260611	0.0687563	free
17	8.50609e-06	0.000832326	0.0105697	0.359311	0.000173282	0.190028	0.110132	0.0998756	0.999239	0.148496	0.126489	0.39684	0.000578721	0.660644	0.752809	0.143974	0.0783355	0.271224	0.34063	0.030805	0.720995	0.34063	0.149129	free
25	0.000212484	0.000779174	0.00690739	0.371596	0.000706402	0.160951	0.138234	0.13209	0.999028	0.158063	0.0811105	0.302554	5.2655e-05	0.680206	0.773748	0.193761	0.0820676	0.284867	0.314972	0.081594	0.7635	0.314972	0.126512	free
19	0.000155412	3.59171e-06	0.0237362	0.356297	0.000161167	0.179809	0.122361	0.0985396	0.999237	0.157145	0.0262577	0.352974	0.000446046	0.663042	0.827645	0.192189	0.0310104	0.408097	0.253727	0.0421353	0.73497	0.408097	0.181303	free
60	0.000441614	0.000741903	0.0226356	0.366406	1.09254e-07	0.153743	0.0529084	0.143041	0.999118	0.16391	0.0335273	0.26626	0.000440015	0.681605	0.890929	0.224292	0.379787	0.174301	0.0204786	0.321653	0.89622	0.379787	0.160931	free
71	0.000366183	0.000518171	0.0110848	0.352412	0.000109586	0.199874	0.118969	0.104277	0.999171	0.154212	0.00832554	0.171484	0.000353181	0.645396	0.86162	0.371828	0.120368	0.48477	0.247877	0.0864838	0.9395	0.48477	0.180507	free
24	0.000306783	5.59073e-05	0.0110848	0.395549	0.000197899	0.199532	0.118969	0.104277	0.999171	0.154212	8.5065e-05	0.168358	0.000324268	0.6462	0.869861	0.331816	0.146627	0.481191	0.0791032	0.0552385	0.762159	0.481191	0.197595	free
9	0.000212484	0.000780983	0.0547484	0.371596	0.000728362	0.156822	0.138234	0.128841	0.999028	0.15758	0.0765961	0.178178	3.06945e-05	0.684818	0.730421	0.321385	0.102734	0.308492	0.114612	0.112893	0.638732	0.308492	0.0993444	free
30	0.000238334	2.0262e-06	0.0940629	0.335125	0.000358293	0.162802	0.10748	0.14315	0.999323	0.160691	0.0240517	0.210461	8.02958e-05	0.676505	0.774406	0.311264	0.0327795	0.447564	0.212126	0.0842104	0.776681	0.447564	0.184995	free
20	0.00019586	4.52334e-06	0.0625822	0.3541	4.95369e-05	0.128809	0.148708	0.129098	0.999291	0.166795	0.0402356	0.246965	0.000463155	0.704391	0.748474	0.269836	0.119478	0.297278	0.159454	0.160283	0.736493	0.297278	0.0778029	free
65	0.000348542	1.82974e-05	0.0788915	0.339532	1.75787e-05	0.118888	0.141525	0.129531	0.999183	0.171081	0.0623752	0.324826	0.000451129	0.710013	0.717208	0.206111	0.147969	0.416525	0.352611	0.00604292	0.923148	0.416525	0.188599	free
82	0.000256787	0.000719221	0.0714505	0.383753	0.000250907	0.184734	0.169166	0.0874209	0.999205	0.147414	0.104093	0.280132	0.000287285	0.667133	0.65529	0.248693	0.0905247	0.437927	0.221886	0.243078	0.993416	0.437927	0.143267	free
59	2.93922e-05	0.000454604	0.0260555	0.356214	0.000161782	0.184862	0.12637	0.0991858	0.999001	0.144754	0.141939	0.290753	0.00080827	0.669929	0.705635	0.253848	0.341697	0.156857	0.109738	0.284268	0.89256	0.341697	0.108083	free
6	0.000118651	0.000446227	0.0627095	0.356214	7.92241e-06	0.184179	0.116472	0.0987922	0.999001	0.144754	0.141939	0.291827	0.000872431	0.670621	0.67888	0.253167	0.208281	0.197576	0.125069	0.0989179	0.629844	0.208281	0.0537536	free	<---
14	2.93922e-05	0.000471079	0.0725034	0.356214	0.000161782	0.184862	0.126508	0.0991901	0.999001	0.144754	0.141939	0.291834	0.00080827	0.669913	0.65905	0.252761	0.128693	0.241965	0.165383	0.144349	0.680391	0.241965	0.0502146	free
37	3.14196e-08	5.39032e-05	0.00833579	0.617101	4.94196e-07	0.0500001	0.116286	0.11571	0.999891	0.19413	0.0239991	0.0798633	0.00010859	0.755816	0.851379	0.187326	0.166515	0.306971	0.0773122	0.250222	0.801021	0.306971	0.10023	manual_start
21	5.41246e-06	0.000153312	0.00983065	0.554274	0.00017542	0.0542762	0.130364	0.117673	0.999512	0.196105	0.0195013	0.0415882	0.000307194	0.749466	0.840304	0.286465	0.0577625	0.36538	0.0188405	0.300236	0.742218	0.36538	0.172832	free
51	5.41246e-06	0.000278371	0.0310566	0.570797	0.00017542	0.0542762	0.130364	0.117673	0.999512	0.196105	0.0195013	0.0450266	0.000307194	0.749341	0.819078	0.266504	0.0737236	0.422271	0.000196634	0.358368	0.854559	0.422271	0.207852	free
1	0.00012612	2.86344e-05	0.00556607	0.527626	0.000158417	0.167133	0.141258	0.121141	0.999439	0.156531	0.0909005	0.112228	0.000276041	0.676308	0.762276	0.239005	0.0635542	0.38137	0.037374	0.0287332	0.511031	0.38137	0.169721	free	<---
36	0.000384391	0.00041092	0.0266728	0.439832	0.000152729	0.145538	0.13474	0.185939	0.99905	0.162955	0.0493238	0.0966795	0.000412641	0.691096	0.789263	0.27755	0.187631	0.308837	0.0083255	0.293678	0.798472	0.308837	0.138459	free
32	0.000384232	0.000341021	0.0267505	0.440042	0.000274583	0.136455	0.136008	0.186316	0.999051	0.168469	0.0113886	0.0966786	0.000290453	0.694735	0.825853	0.276963	0.15146	0.361994	0.00845372	0.256856	0.778763	0.361994	0.151006	free
80	0	0	0.179748	0.408565	0	0.0512205	0.128259	0.0922326	0.999829	0.179335	0.161156	0.0950883	0.000171432	0.769445	0.530837	0.404114	0.203389	0.269361	0.458836	0.0433166	0.974902	0.458836	0.171969	manual_start
4	0	5.80572e-05	0.0590245	0.337286	0	0.063649	0.11	0.104887	0.999878	0.182312	0.126179	0.233454	0.000122062	0.753981	0.704797	0.324373	0.168649	0.147964	0.165178	0.111698	0.593489	0.168649	0.0260688	manual_start	<---
28	0	0	0.129534	0.404063	0	0.0607746	0.109828	0.10765	1	0.179095	0.132944	0.198002	0	0.76013	0.627694	0.290286	0.223919	0.220771	0.287724	0.0383907	0.770804	0.287724	0.107399	manual_start
10	1.69866e-06	0.000384702	0.111645	0.360725	2.91615e-05	0.0888509	0.106578	0.0922666	0.999449	0.168631	0.190251	0.225705	0.000520155	0.742133	0.591526	0.321303	0.22396	0.164646	0.239467	0.0144125	0.642486	0.239467	0.102667	free
46	2.51982e-05	0.000274724	0.111645	0.360694	0.00017343	0.0888509	0.106578	0.101188	0.999449	0.168631	0.155851	0.254767	0.000352387	0.742243	0.625926	0.283351	0.423834	0.156984	0.251619	0.00503944	0.837477	0.423834	0.175381	free
78	0.000253025	2.20168e-05	0.0233011	0.491222	3.58014e-05	0.10702	0.138321	0.16141	0.999373	0.163921	0.285644	0.179986	0.000338656	0.729037	0.552734	0.167383	0.30873	0.3028	0.107764	0.249827	0.969121	0.30873	0.0935054	free
15	0.000290698	0.000404589	0.0760005	0.628297	0.000288548	0.132484	0.103576	0.178554	0.999212	0.162892	0.132586	0.0355007	0.000208312	0.704219	0.687838	0.157648	0.136484	0.393481	0.148646	0.0323478	0.710959	0.393481	0.153005	free
31	0.000310568	0.000983845	0.0770217	0.620697	0.000288548	0.135408	0.103576	0.179336	0.999151	0.162969	0.132632	0.0355007	0.000249791	0.700639	0.686771	0.164466	0.185087	0.426108	0.116358	0.0495853	0.777139	0.426108	0.164152	free
53	0.000130616	8.11849e-06	0.0262058	0.514905	0.000158417	0.169974	0.145345	0.10623	0.999485	0.148123	0.177767	0.00479896	0.000225677	0.681895	0.650683	0.374066	0.191617	0.275748	2.93099e-05	0.398886	0.866281	0.398886	0.167585	free
22	0	2.48333e-05	0.0126273	0.559395	0	0.05	0.119742	0.102146	0.999947	0.19	0.141051	0.0516868	5.31758e-05	0.759975	0.72658	0.286773	0.116836	0.302672	0.00837204	0.33099	0.758869	0.33099	0.153747	manual_start
41	0	0.000283247	0.02	0.565148	0	0.05	0.119742	0.0873838	0.999947	0.19	0.141051	0.0516905	5.31758e-05	0.759717	0.719207	0.295778	0.120835	0.308143	0.00114471	0.391589	0.821711	0.391589	0.177101	manual_start
52	3.26368e-05	0	0.0136063	0.413615	1.62833e-05	0.054918	0.0997051	0.100187	0.999935	0.18334	0.242251	0.0949736	1.59423e-05	0.761742	0.644438	0.391224	0.149874	0.223302	0.127496	0.363247	0.863919	0.363247	0.106365	manual_start
12	4.6361e-05	0.00012202	0.00675241	0.361768	7.30898e-07	0.0739099	0.110978	0.0997863	0.999935	0.176176	0.23727	0.11878	1.74833e-05	0.749793	0.644999	0.419667	0.166717	0.17005	0.281881	0.0291422	0.64779	0.281881	0.103456	manual_start
62	1.87505e-05	0.000999464	0.0204943	0.370329	0.000507103	0.0901169	0.158106	0.122668	0.999251	0.174628	0.11572	0.0838259	0.00022309	0.734256	0.70568	0.423177	0.241609	0.214845	0.153967	0.297179	0.9076	0.297179	0.059498	free
3	0.000118651	0.000455288	0.0627095	0.359128	7.92241e-06	0.091016	0.118543	0.102906	0.999001	0.172355	0.141939	0.119343	0.000872431	0.736174	0.676809	0.418623	0.305978	0.155665	0.11121	0.00533597	0.578189	0.305978	0.124732	free	<---
48	2.52745e-05	4.78075e-05	0.00675241	0.350219	7.30898e-07	0.0739099	0.110978	0.0997863	0.999935	0.176176	0.182931	0.109673	3.85698e-05	0.749867	0.699339	0.440322	0.497564	0.198485	0.144678	0.00904382	0.849771	0.497564	0.206117	manual_start
54	2.74177e-05	3.38329e-06	0.0215519	0.361041	6.20884e-07	0.0739099	0.110782	0.1043	0.999934	0.182901	0.155179	0.0152413	3.75561e-05	0.743186	0.712488	0.519418	0.104044	0.22719	0.24853	0.288584	0.868348	0.288584	0.0795429	manual_start
57	5.83513e-08	8.34334e-08	0.02	0.3542	7.13786e-07	0.0501457	0.119615	0.0994282	0.999998	0.19	0.138717	0.0361018	1.46473e-06	0.759854	0.721668	0.51027	0.121638	0.20433	0.248358	0.30592	0.880247	0.30592	0.0776897	manual_start
49	0	2.18083e-05	0.02	0.364459	0	0.0501019	0.122113	0.1	1	0.19	0.136464	0.0634689	0	0.759876	0.721423	0.472072	0.109737	0.217788	0.238037	0.287426	0.852987	0.287426	0.0749486	manual_start
39	0	0	0.02	0.393789	0	0.0500544	0.110001	0.100042	0.999806	0.19	0.135293	0.0300159	0.000193975	0.759946	0.734706	0.476152	0.124582	0.208759	0.0941627	0.3853	0.812804	0.3853	0.130718	manual_start
81	0	3.68277e-05	0.00288982	0.4	0	0.0511221	0.131825	0.114103	1	0.19	0.180818	0.0142279	0	0.758841	0.684467	0.471669	0.115306	0.279523	0.365957	0.231078	0.991864	0.365957	0.104565	manual_start
55	0	2.0277e-05	0.00288982	0.3995	0	0.0506602	0.131825	0.114255	1	0.187506	0.216046	0.0142279	0	0.761814	0.64924	0.472017	0.130628	0.256238	0.356812	0.12508	0.868758	0.356812	0.11105	manual_start
11	0	2.00517e-05	0.00247961	0.428625	0	0.0607746	0.112343	0.0960557	0.999977	0.179083	0.230088	0.013449	2.32144e-05	0.760122	0.65509	0.46187	0.333435	0.221328	0.0611855	0.0276859	0.643634	0.333435	0.142722	manual_start
18	0	6.90761e-06	0.02	0.360298	0	0.0500309	0.11	0.1	0.999932	0.184742	0.203798	0.05	6.76137e-05	0.76522	0.666202	0.489702	0.210429	0.163894	0.164439	0.195111	0.733873	0.210429	0.0231493	manual_start
7	0	0	0.00826239	0.390626	0	0.0597865	0.108409	0.0993609	0.999982	0.181762	0.2	0.06151	1.78755e-05	0.758451	0.683328	0.448503	0.238042	0.174705	0.106534	0.111644	0.630925	0.238042	0.0618687	manual_start	<---
M	0	0	0.02	0.4	0	0.05	0.11	0.1	1	0.19	0.2	0.05	0	0.76	0.67	0.45	0.150585	0.273081	0.275008	0.494276	1.19295	0.494276	0.143067	manual	<---
73	0.000394778	0.000990141	0.0126818	0.29694	0.0004417	0.194824	0.113165	0.100195	0.999081	0.15071	0.0711731	0.0815321	8.28499e-05	0.653476	0.80298	0.521333	0.280213	0.315729	0.337733	0.020565	0.95424	0.337733	0.147249	free
45	0.000329951	0.000945642	0.0185665	0.297879	0.000416836	0.197765	0.117696	0.0742889	0.999129	0.144283	0.123005	0.172767	0.000123716	0.657006	0.740733	0.455065	0.365194	0.140646	0.290196	0.037909	0.833946	0.365194	0.14712	free
63	9.17975e-07	4.17109e-10	0.0607348	0.254437	2.89074e-05	0.0738724	0.104131	0.101474	0.999935	0.176381	0.182433	0.0550471	3.50369e-05	0.749747	0.652701	0.589041	0.398588	0.111115	0.364184	0.0396683	0.913555	0.398588	0.179608	manual_start
68	0	6.23449e-06	0.00813351	0.30817	0	0.0597865	0.109743	0.100032	0.999994	0.181969	0.183351	0.06151	5.57717e-06	0.758239	0.698772	0.530288	0.382386	0.164264	0.320855	0.0618029	0.929307	0.382386	0.146135	manual_start
61	0	6.23449e-06	0.00873286	0.30817	0	0.0597865	0.109743	0.1	1	0.181685	0.2	0.06151	1.52174e-08	0.758523	0.681524	0.53032	0.322338	0.159925	0.343598	0.0754636	0.901325	0.343598	0.129275	manual_start
26	5.82392e-06	5.37644e-05	0.02	0.356008	2.0167e-05	0.0548543	0.112681	0.0997185	0.999894	0.19	0.0526231	0.121303	8.0073e-05	0.755092	0.814696	0.42297	0.409962	0.106678	0.0534968	0.196989	0.767125	0.409962	0.157051	manual_start
34	1.88334e-07	2.3367e-05	0.0205829	0.438125	6.95399e-07	0.0621566	0.109909	0.123607	0.999997	0.19	0.0957604	0.0417092	2.60528e-06	0.74782	0.773748	0.396558	0.0786683	0.288888	0.057216	0.361892	0.786664	0.361892	0.151849	manual_start
38	0	0	0.02	0.399946	0	0.0556085	0.107723	0.1	0.99998	0.19	0.0721582	0.0612243	2.00375e-05	0.754392	0.800118	0.43883	0.285129	0.179873	0.0148696	0.330978	0.81085	0.330978	0.140299	manual_start
2	3.07628e-10	2.28041e-05	0.0163227	0.459066	0	0.05	0.132475	0.100136	1	0.187491	0.123701	0.00345596	4.17048e-09	0.762486	0.727502	0.437341	0.268315	0.215131	0.00333816	0.0637339	0.550518	0.268315	0.124606	manual_start	<---
23	2.39505e-05	0	0.02	0.398593	0	0.0562023	0.109997	0.130077	0.999898	0.19	0.115214	0.02572	7.83587e-05	0.753798	0.75479	0.445611	0.0941586	0.252002	0.129145	0.283978	0.759283	0.283978	0.0923128	manual_start
8	0	0	0.02	0.393789	0	0.0500774	0.124448	0.100138	0.999806	0.19	0.103661	0.0134601	0.000193975	0.759923	0.751891	0.492613	0.242707	0.196255	0.0469331	0.148381	0.634276	0.242707	0.0837971	manual_start	<---
33	0	3.49949e-05	0.02	0.398518	0	0.05	0.110678	0.099841	0.99989	0.19	0.123014	0.0240601	0.000109822	0.759965	0.746308	0.477581	0.173811	0.198059	0.0524321	0.355441	0.779743	0.355441	0.124533	manual_start
27	2.15577e-05	0	0.02	0.398593	0	0.0503238	0.109999	0.103121	0.999898	0.19	0.10794	0.02572	8.07514e-05	0.759676	0.762061	0.472566	0.246021	0.182425	0.0288436	0.311105	0.768394	0.311105	0.120852	manual_start
42	2.39505e-05	0	0.02	0.398593	0	0.0562023	0.109997	0.0999733	0.999898	0.19	0.109326	0.02572	7.83587e-05	0.753798	0.760677	0.475714	0.110939	0.229223	0.0839751	0.399088	0.823225	0.399088	0.143468	manual_start
83	0	0	0.019565	0.293897	0	0.0560605	0.113955	0.103347	1	0.189856	0.0852308	0.05	0	0.754083	0.781249	0.552756	0.298498	0.119253	0.324956	0.256112	0.998819	0.324956	0.0914734	manual_start
75	0	2.40382e-05	0.0174352	0.294865	0	0.05	0.114831	0.100031	0.999984	0.190901	0.0731426	0.0393433	1.58209e-05	0.759075	0.794591	0.565761	0.435682	0.0651543	0.265646	0.193074	0.959557	0.435682	0.15462	manual_start
74	0	0	0.0297488	0.293897	0	0.05	0.11	0.100136	1	0.19	0.0837062	0.05	0	0.76	0.776545	0.555967	0.417417	0.0690696	0.227535	0.241247	0.955269	0.417417	0.142414	manual_start
77	0	0.000114345	0.02	0.296702	0	0.05	0.113919	0.0999994	1	0.19	0.104322	0.0647331	0	0.759886	0.761758	0.538566	0.309961	0.0863205	0.311264	0.252803	0.960348	0.311264	0.106073	manual_start
79	4.12585e-09	2.28041e-05	0.0161508	0.30243	0	0.05	0.110002	0.104624	1	0.187491	0.121851	0.05	3.52262e-10	0.762486	0.751997	0.542946	0.471464	0.121429	0.242813	0.137543	0.973248	0.471464	0.161345	manual_start
76	0	0	0.02	0.305486	0	0.05	0.117265	0.107302	1	0.19	0.134946	0.05	0	0.76	0.727788	0.537212	0.158995	0.167793	0.358564	0.274857	0.96021	0.358564	0.0949527	manual_start
67	0	4.08486e-05	0.0231127	0.284984	2.09865e-05	0.05	0.118269	0.118187	0.999909	0.190027	0.122415	0.0438176	7.02709e-05	0.759932	0.736203	0.553011	0.233609	0.142164	0.376556	0.176211	0.92854	0.376556	0.103412	manual_start
69	0	4.08486e-05	0.0231127	0.284984	2.09865e-05	0.05	0.118269	0.117103	0.999909	0.190027	0.122415	0.0438176	7.02709e-05	0.759932	0.736203	0.554095	0.234894	0.140908	0.376044	0.178467	0.930314	0.376044	0.103149	manual_start
47	5.93708e-08	2.43929e-05	0.0736217	0.311118	9.32337e-08	0.0601081	0.123225	0.124115	0.999997	0.19	0.0229448	0.0417092	3.33641e-06	0.749868	0.780209	0.523059	0.288742	0.226429	0.185982	0.139665	0.840818	0.288742	0.0632298	manual_start
40	0	2.18083e-05	0.0593949	0.359916	0	0.0756642	0.111607	0.0894766	0.999932	0.18233	0.0527007	0.05	6.76137e-05	0.741984	0.776297	0.500607	0.454469	0.144094	0.0807034	0.133708	0.812975	0.454469	0.169768	manual_start
56	7.65394e-06	0.000382288	0.0878202	0.361677	0.000202085	0.0626249	0.118896	0.0920791	0.999371	0.186426	0.0421295	0.0374978	0.000419436	0.750567	0.751154	0.508747	0.354109	0.203272	0.146634	0.165246	0.869261	0.354109	0.0941925	free
43	0	6.90761e-06	0.02	0.360298	0	0.0500309	0.11	0.1	0.999932	0.191228	0.0527007	0.05	6.76137e-05	0.758734	0.817299	0.489702	0.495807	0.085481	0.0216228	0.225821	0.828732	0.495807	0.210472	manual_start
64	1.01255e-08	2.90843e-08	0.02	0.376606	0	0.0551287	0.0981466	0.101787	0.999962	0.19	0.0667988	0.0321445	3.77904e-05	0.754871	0.815055	0.489463	0.425554	0.110915	0.0128545	0.364888	0.914213	0.425554	0.198126	manual_start
70	1.01255e-08	2.90843e-08	0.02	0.386055	0	0.0551287	0.0981466	0.100018	0.999962	0.19	0.0667988	0.0113104	3.77904e-05	0.754871	0.815055	0.502617	0.438446	0.115717	0.00640998	0.372067	0.93264	0.438446	0.205464	manual_start
16	5.83513e-08	8.34334e-08	0.02	0.3542	7.13274e-07	0.0500003	0.119615	0.099368	0.999992	0.19	0.0941768	0.0361018	7.17399e-06	0.76	0.766208	0.51033	0.326977	0.1296	0.102518	0.15749	0.716585	0.326977	0.101077	manual_start
58	0	2.18083e-05	0.02	0.360298	0	0.0504452	0.101224	0.1	1	0.19	0.102979	0.0503169	0	0.759533	0.775797	0.489385	0.314503	0.115291	0.074114	0.383611	0.887519	0.383611	0.150479	manual_start
72	0	2.40382e-05	0.02	0.368453	5.04089e-05	0.05	0.0981773	0.0875384	0.999889	0.190028	0.097046	0.0395904	6.02618e-05	0.759948	0.784777	0.504418	0.396395	0.0910492	0.0253472	0.432983	0.945774	0.432983	0.208097	manual_start
50	0	2.40382e-05	0.02	0.340562	0	0.05	0.110678	0.099841	0.99989	0.19	0.099645	0.0240601	0.000109822	0.759976	0.769677	0.535537	0.345997	0.102664	0.131535	0.272911	0.853107	0.345997	0.115597	manual_start
66	0	0	0.0161508	0.316033	0	0.05	0.11	0.100136	1	0.19	0.0837062	0.05	0	0.76	0.790143	0.53383	0.459174	0.0739014	0.181237	0.212165	0.926478	0.459174	0.162863	manual_start
29	0	2.40382e-05	0.02	0.340562	0	0.0512892	0.114831	0.101387	0.99989	0.19	0.0731426	0.0393433	0.000109822	0.758687	0.792026	0.518708	0.4384	0.0857749	0.0845049	0.162566	0.771246	0.4384	0.167745	manual_start
35	0	2.40382e-05	0.02	0.340562	0	0.05	0.114831	0.095275	0.999909	0.19	0.0731426	0.0393433	9.06646e-05	0.759976	0.792026	0.52482	0.485419	0.07696	0.0649688	0.16694	0.794288	0.485419	0.196572	manual_start

## Sheet: Supp. Table 2B_gi-2
Supplementary Table 2B; Qualified parameter settings for gi-2
The 95 identified qualified parameter settings for gi-2 selected after optimizing the 200,000 computer interations based on the 4 sets of objectives such that differences between modeled and measured data
for each of leaf area and masses of leaf, inflorescence, and root are less than or equal to 1 are presented. The cluster diagram for the 95 qualified parmeter settings for gi-2 is given in Supplementary Figure 5B.
																										sum<1 and max<0.5
ID	Inflorescence -	Inflorescence -	Inflorescence -	Inflorescence -	Root -	Root -	Root -	Root -	Leaf Thickening -	Leaf Thickening -	Leaf Thickening -	Leaf Thickening -	Leaf Area -	Leaf Area -	Leaf Area -	Leaf Area -	Leaf Area	Leaf Mass	Inflo Mass	Root Mass	SUM	MAX	STDEV	category		sum<1 and max<0.5
	Germination	Early Vegetative	Late Vegetative	Reproductive	Germination	Early Vegetative	Late Vegetative	Reproductive	Germination	Early Vegetative	Late Vegetative	Reproductive	Germination	Early Vegetative	Late Vegetative	Reproductive
75	3.55912e-05	0.000765173	0.03109	0.13604	7.26536e-05	0.156468	0.161999	0.105751	0.999495	0.133792	0.00489798	0.573333	0.000396443	0.708975	0.802013	0.184877	0.203016	0.188843	0.323288	0.121007	0.836155	0.323288	0.084156	free
23	3.55912e-05	0.000765173	0.03109	0.204585	7.26536e-05	0.172676	0.151164	0.112771	0.999495	0.132889	0.000243365	0.505815	0.000396443	0.693669	0.817503	0.176829	0.0732467	0.422757	0.0749975	0.00597806	0.576979	0.422757	0.188434	free
26	0.000177008	0.000811266	0.0553915	0.218694	7.26536e-05	0.160586	0.137966	0.112771	0.999494	0.133813	0.0232486	0.498975	0.000255883	0.70479	0.783394	0.169559	0.124064	0.38101	0.102147	0.0065516	0.613772	0.38101	0.160061	free
55	0.000372281	0.000372869	1.36876e-06	0.206434	0.000195345	0.174505	0.0500788	0.0920979	0.999006	0.126891	0.112535	0.533256	0.000426123	0.698231	0.837385	0.168212	0.300736	0.0234999	0.0417993	0.393893	0.759929	0.393893	0.18576	free
56	0.000632794	0.000617294	1.27736e-06	0.151742	6.52596e-05	0.188385	0.121282	0.086083	0.999145	0.125998	0.012263	0.540088	0.000156543	0.685	0.866454	0.222086	0.410275	0.0937537	0.239894	0.0191223	0.763045	0.410275	0.172695	free
19	0.00063281	0.000617662	1.84298e-06	0.210087	6.52596e-05	0.199722	0.121488	0.0965036	0.999145	0.125998	0.00853584	0.526847	0.000156528	0.673662	0.869974	0.166562	0.133159	0.301133	0.0719571	0.058354	0.564604	0.301133	0.111507	free
28	0.000632627	0.000656365	1.27444e-06	0.306909	6.66295e-05	0.199947	0.11881	0.092848	0.999186	0.125998	0.0201793	0.429439	0.000115029	0.673399	0.861009	0.170804	0.106678	0.389806	0.0376524	0.0939467	0.628083	0.389806	0.158061	free
92	0.000529164	2.0456e-05	0.017775	0.253477	1.26937e-06	0.160295	0.0787937	0.159146	0.999257	0.141002	0.0132333	0.490668	0.000212952	0.698682	0.890198	0.0967095	0.10589	0.486295	0.0178451	0.328756	0.938785	0.486295	0.212732	free
58	5.01441e-05	0.000404835	0.0102973	0.318043	3.91302e-06	0.159722	0.0557233	0.112837	0.999496	0.13288	0.0943599	0.551108	0.000450113	0.706994	0.83962	0.0180118	0.212347	0.150847	0.0231716	0.395796	0.782163	0.395796	0.15502	free
76	5.01441e-05	0.000404835	0.0102973	0.318043	3.91302e-06	0.159722	0.0500502	0.112837	0.999496	0.13288	0.0608594	0.551108	0.000450113	0.706994	0.878793	0.0180118	0.26973	0.0450417	0.183458	0.349322	0.847552	0.349322	0.13023	free
9	0.000632627	0.0006039	1.27444e-06	0.304346	6.66295e-05	0.187341	0.11881	0.0860247	0.999186	0.125998	0.0201793	0.541564	0.000115029	0.686057	0.861009	0.0680649	0.247702	0.163648	0.0748692	0.0204056	0.506624	0.247702	0.0999857	free	<---
64	0.000634042	0.000656288	0.0565886	0.305415	6.66295e-05	0.187231	0.11881	0.0935078	0.999184	0.125998	0.0201793	0.54324	0.000115093	0.686115	0.804422	0.0578375	0.181248	0.359203	0.228479	0.0273105	0.79624	0.359203	0.137024	free
31	2.04976e-05	3.72457e-07	0.0119709	0.29904	0.000536684	0.2	0.0504209	0.119778	0.999256	0.115049	0.28707	0.452721	0.000186793	0.684951	0.650538	0.12846	0.233297	0.119047	7.64546e-06	0.302971	0.655323	0.302971	0.132952	free	<---
46	7.51302e-05	0.000192308	0.00248753	0.241446	0.000362176	0.177917	0.0552584	0.106012	0.999226	0.1152	0.319327	0.482515	0.000336663	0.70669	0.622927	0.170027	0.432069	0.197356	0.0204668	0.0945639	0.744456	0.432069	0.179295	free
50	1.5759e-05	0.000146101	0.00251389	0.241446	0.000362176	0.177917	0.0552584	0.106012	0.999219	0.1152	0.319327	0.438434	0.000402806	0.706737	0.622901	0.214108	0.440092	0.200247	0.0201742	0.0943085	0.754822	0.440092	0.18316	free
71	0.000464672	0.000324793	0.0353611	0.174077	0.000392798	0.198071	0.0810998	0.128435	0.999076	0.108825	0.422206	0.282272	6.60833e-05	0.692779	0.461333	0.415216	0.280651	0.114062	0.222462	0.207456	0.824631	0.280651	0.0690371	free
41	0.000376097	0.000240522	0.0456138	0.276169	0.000569899	0.199973	0.0675236	0.136495	0.999033	0.108531	0.444878	0.220456	2.13957e-05	0.691255	0.441985	0.36688	0.265941	0.164064	0.112451	0.156038	0.698494	0.265941	0.0649645	free	<---
74	0.000454331	0.000324793	0.0353611	0.174835	0.000392798	0.192882	0.052348	0.130064	0.999036	0.108532	0.443949	0.402477	0.000116995	0.698261	0.468341	0.292625	0.357597	0.176301	0.15704	0.140402	0.83134	0.357597	0.100913	free
69	0.000382636	0.000169106	0.0453564	0.23715	0.000490481	0.196431	0.0825583	0.0900583	0.999078	0.108829	0.471442	0.349918	4.92863e-05	0.694571	0.400643	0.322874	0.308594	0.152324	0.123099	0.226405	0.810422	0.308594	0.0829649	free
66	0.000242635	0.000325442	0.00944834	0.274845	0.000498597	0.192824	0.0949213	0.066476	0.999168	0.108531	0.445516	0.409802	9.08429e-05	0.69832	0.450114	0.248876	0.344213	0.161144	0.00354645	0.290971	0.799874	0.344213	0.151852	free
83	0.000308531	0.000324793	0.00944834	0.274845	0.000415725	0.192824	0.0521392	0.066476	0.999169	0.108531	0.445529	0.402484	0.000106763	0.69832	0.492883	0.256194	0.380624	0.197697	0.000392944	0.296543	0.875257	0.380624	0.163685	free
89	0	0	0.02	0.358767	0	0.0833769	0.11161	0.11609	1	0.16	0.0145881	0.15	0	0.756623	0.853802	0.375143	0.0734783	0.423648	0.0596988	0.347851	0.904676	0.423648	0.186932	manual_start
70	0	0	0.000664416	0.356487	0	0.082995	0.111867	0.11609	0.999994	0.16	0.00209657	0.15	6.28901e-06	0.757005	0.885372	0.377423	0.0820406	0.36345	0.112764	0.258289	0.816543	0.36345	0.13111	manual_start
11	0	1.0705e-05	0.000757719	0.192371	0	0.06	0.132447	0.14	1	0.159107	0.0481438	0.379131	5.04983e-10	0.780882	0.818652	0.288498	0.274842	0.0557671	0.112111	0.0845604	0.527281	0.274842	0.0980838	manual_start	<---
81	0.000444816	0.000677402	0.0119931	0.174487	0.000261265	0.188355	0.0544233	0.0936384	0.999226	0.126041	0.117516	0.362736	6.74909e-05	0.684927	0.816067	0.369138	0.141725	0.1321	0.128364	0.4704	0.87259	0.4704	0.168263	free
94	0.000445921	0.000608251	2.68973e-06	0.267027	0.000148406	0.199998	0.0515497	0.130767	0.99913	0.128061	0.0823759	0.253039	0.000275774	0.671333	0.866072	0.349167	0.0465757	0.42792	0.0373862	0.480053	0.991935	0.480053	0.238851	free
30	1.15438e-07	4.0921e-06	0.0268827	0.275388	0	0.0675342	0.144632	0.142927	0.999829	0.16	0.105411	0.158989	0.000171342	0.772462	0.723075	0.422696	0.113729	0.407496	0.031094	0.101962	0.654281	0.407496	0.166663	manual_start
39	0	0	0.00188007	0.254169	0	0.0716556	0.0894876	0.146063	1	0.159995	0.101812	0.130885	3.57729e-07	0.768349	0.806821	0.468884	0.0925677	0.259505	0.0383147	0.304535	0.694922	0.304535	0.128312	manual_start
68	0	0	0.00113636	0.254169	0	0.0716556	0.0894876	0.146063	0.999999	0.159995	0.12218	0.130885	8.92687e-07	0.768349	0.787196	0.468884	0.0924665	0.297825	0.0555093	0.362182	0.807983	0.362182	0.150884	manual_start
2	0.000118469	0	0.0108794	0.267179	0	0.0592696	0.124243	0.14022	0.999858	0.16	0.0902173	0.15	2.40056e-05	0.78073	0.774661	0.442601	0.190952	0.135949	0.000272703	0.112435	0.439608	0.190952	0.0801509	manual_start	<---
5	1.41841e-06	2.1399e-07	0.0108794	0.267179	0	0.0592843	0.111381	0.140275	0.999995	0.16	0.0899587	0.15	3.33559e-06	0.780715	0.787781	0.442546	0.210013	0.101799	0.000234557	0.142713	0.45476	0.210013	0.0878143	manual_start
29	5.28054e-05	4.0364e-06	0.0108794	0.267179	0	0.0741687	0.124448	0.143192	0.999821	0.16	0.0775679	0.148589	0.000126685	0.765827	0.787104	0.44104	0.0889041	0.37691	0.00841907	0.157991	0.632225	0.37691	0.158188	manual_start
72	2.75164e-05	3.80976e-06	0.000903266	0.182211	0.00011181	0.06	0.0672151	0.135986	0.999818	0.16	0.120047	0.212812	4.24811e-05	0.779996	0.811834	0.468991	0.238815	0.0538717	0.161882	0.370122	0.824691	0.370122	0.133044	manual_start
73	2.75164e-05	3.80976e-06	0.000903266	0.182211	0	0.06	0.0672151	0.135986	0.999818	0.16	0.120047	0.212812	0.000154291	0.779996	0.811834	0.468991	0.232029	0.0530482	0.166519	0.377666	0.829262	0.377666	0.135515	manual_start
61	8.18968e-08	2.14491e-05	0.0199002	0.176516	0	0.059682	0.0640523	0.134729	0.999861	0.16	0.120047	0.2136	0.000139035	0.780297	0.796	0.475154	0.210439	0.0535799	0.084148	0.44213	0.790297	0.44213	0.17661	manual_start
45	2.17423e-05	0	0.0202729	0.176516	0	0.0600017	0.0647773	0.143506	0.999814	0.16	0.120047	0.2136	0.000164419	0.779998	0.794903	0.466377	0.202459	0.0548636	0.0922898	0.391292	0.740904	0.391292	0.150987	manual_start
51	8.18968e-08	4.19801e-06	0.0198963	0.176516	0	0.059682	0.0670323	0.137601	0.999857	0.16	0.120047	0.2136	0.000142657	0.780314	0.793024	0.472283	0.204766	0.0545546	0.0906891	0.405655	0.755665	0.405655	0.158039	manual_start
67	0	0	0.0171744	0.141652	1.07011e-07	0.0600617	0.12	0.141095	0.999872	0.16	0.120372	0.264476	0.000127705	0.779938	0.742453	0.452776	0.126695	0.112569	0.433394	0.133859	0.806517	0.433394	0.154763	manual_start
93	2.1285e-05	0	0.020074	0.136775	3.53734e-05	0.0686397	0.108543	0.137747	0.99992	0.16	0.098166	0.24123	2.32609e-05	0.77136	0.773218	0.484248	0.0979335	0.20421	0.451163	0.209813	0.96312	0.451163	0.149402	manual_start
60	7.52384e-05	0	0.00598758	0.212597	0	0.0710877	0.125814	0.14674	0.99992	0.16	0.098166	0.222216	4.68087e-06	0.768912	0.770032	0.418447	0.0967467	0.338237	0.208234	0.146681	0.789899	0.338237	0.104332	manual_start
10	0	6.46089e-07	0.0153943	0.211711	1.64125e-08	0.0610748	0.0928615	0.14604	0.999999	0.16	0.12	0.216126	5.53703e-07	0.778925	0.771744	0.426123	0.154182	0.105866	0.0378014	0.22116	0.519009	0.22116	0.0774117	manual_start	<---
36	2.75264e-05	1.40144e-06	0.0353192	0.199381	1.35122e-05	0.0563139	0.0672194	0.149216	0.999818	0.16	0.120047	0.210621	0.000140769	0.783685	0.777414	0.440782	0.225914	0.0615599	0.0713479	0.323196	0.682017	0.323196	0.126604	manual_start
44	2.75264e-05	1.40144e-06	0.0353192	0.199381	1.35122e-05	0.06	0.0672151	0.146237	0.999818	0.16	0.120047	0.230761	0.000140769	0.779999	0.777419	0.42362	0.180447	0.0726153	0.0734894	0.399868	0.72642	0.399868	0.154065	manual_start
15	3.80299e-07	0.000611872	0.000641385	0.204059	0.000661279	0.158987	0.0830518	0.120254	0.999106	0.13074	0.190656	0.150062	0.000232293	0.709661	0.725651	0.525625	0.136097	0.137669	0.135387	0.139186	0.548339	0.139186	0.00169458	free
62	1.71969e-05	0.000605689	0.00113747	0.200702	0.000816022	0.18186	0.0831937	0.108381	0.999154	0.130434	0.0748876	0.149676	1.24449e-05	0.6871	0.840781	0.541241	0.232886	0.249209	0.069085	0.241897	0.793076	0.249209	0.0863811	free
38	1.62761e-06	0.00063227	0.00113747	0.200485	0.000809471	0.182507	0.0875781	0.108381	0.999169	0.128104	0.120613	0.149901	2.00596e-05	0.688758	0.790672	0.541233	0.11912	0.256005	0.109976	0.202426	0.687527	0.256005	0.0698232	free
86	0	2.08679e-07	0.00416113	0.173085	1.56795e-08	0.0664383	0.120172	0.125929	0.999994	0.16	0.133584	0.0469833	5.98372e-06	0.773561	0.742083	0.654003	0.102599	0.220609	0.373094	0.19114	0.887442	0.373094	0.112606	manual_start
82	0	0	0.00946944	0.2	0	0.0628656	0.135154	0.14	0.999994	0.163869	0.0869851	0.0285325	6.40479e-06	0.773265	0.768391	0.631468	0.0946182	0.374432	0.229275	0.174476	0.872801	0.374432	0.11792	manual_start
12	0	0	0.0179307	0.197487	0	0.0572243	0.0969184	0.14	1	0.16	0.12	0.0671488	0	0.782776	0.765151	0.595364	0.258955	0.0634008	0.0261733	0.186317	0.534846	0.258955	0.107953	manual_start
27	0	1.94405e-05	0.00367927	0.187474	0	0.06	0.11161	0.130902	1	0.16	0.137278	0.0798074	0	0.779981	0.747432	0.601817	0.129125	0.0959095	0.222535	0.168464	0.616033	0.222535	0.0544657	manual_start
25	0	0	0.02	0.187474	0	0.06	0.11161	0.116689	1	0.16	0.137278	0.0798074	0	0.78	0.731112	0.61603	0.118106	0.120498	0.123026	0.247405	0.609035	0.247405	0.0634623	manual_start
48	1.37896e-05	0	0.00840073	0.175656	7.19238e-06	0.06	0.0934672	0.117171	0.999916	0.16	0.137278	0.0798074	6.33596e-05	0.78	0.760854	0.627366	0.176515	0.0605933	0.18691	0.327007	0.751026	0.327007	0.109069	manual_start
52	1.37896e-05	0	0.00840073	0.175656	0	0.06	0.0934672	0.117171	0.999916	0.16	0.137278	0.0798074	7.0552e-05	0.78	0.760854	0.627366	0.167473	0.0618036	0.191954	0.334524	0.755755	0.334524	0.112292	manual_start
85	1.4737e-05	4.31576e-05	0.02	0.139829	0	0.0649246	0.116086	0.124478	0.999979	0.16	0.0424672	0.141641	6.36023e-06	0.775032	0.821447	0.594053	0.451249	0.0555264	0.245002	0.132702	0.884479	0.451249	0.172016	manual_start
88	0	1.19582e-05	0.014345	0.150485	0	0.0600089	0.111528	0.101135	1	0.16	0.0831524	0.091379	5.93545e-09	0.779979	0.790975	0.657	0.46139	0.0509967	0.204898	0.177015	0.8943	0.46139	0.172101	manual_start
80	0	1.19582e-05	0.014345	0.150485	0	0.0600089	0.115549	0.101135	1	0.16	0.0831524	0.091379	5.93545e-09	0.779979	0.786954	0.657	0.442581	0.051559	0.21616	0.158366	0.868666	0.442581	0.165021	manual_start
54	0	0	0.00947902	0.141263	0	0.0675482	0.135154	0.127829	0.999999	0.156547	0.115022	0.116943	9.16219e-07	0.775905	0.740345	0.613965	0.239587	0.0622357	0.401085	0.0556988	0.758607	0.401085	0.164698	manual_start
47	0	0	0.0201196	0.156395	0	0.0629244	0.112999	0.14	1	0.16	0.12	0.113541	0	0.777076	0.746881	0.590064	0.110733	0.148042	0.32218	0.163785	0.74474	0.32218	0.0933532	manual_start
57	1.29731e-08	0	0.0201196	0.156395	0	0.0629244	0.118193	0.14	0.999859	0.160088	0.12	0.113541	0.000140961	0.776987	0.741687	0.590064	0.108385	0.174781	0.33696	0.150967	0.771093	0.33696	0.0999711	manual_start
32	0	1.73341e-05	0.0200769	0.164532	0	0.06	0.111528	0.116793	1	0.16	0.12	0.137345	0	0.779983	0.748395	0.581329	0.136072	0.0827554	0.228309	0.21065	0.657787	0.228309	0.0675569	manual_start
42	0	0	0.00259713	0.177598	2.49084e-05	0.0600964	0.11161	0.11609	0.999952	0.16	0.128466	0.15	2.27655e-05	0.779904	0.757327	0.556312	0.146331	0.072908	0.284249	0.200538	0.704026	0.284249	0.0891221	manual_start
79	2.71739e-05	0	0.00377426	0.141652	5.24916e-05	0.06	0.12	0.170547	0.999872	0.16	0.12	0.15	4.81468e-05	0.78	0.756226	0.537801	0.14838	0.0902053	0.489909	0.130918	0.859413	0.489909	0.184984	manual_start
35	0	4.55872e-06	0.00118716	0.182443	0	0.06	0.131952	0.141645	1	0.16	0.119944	0.148637	0	0.779995	0.746917	0.527276	0.12759	0.128877	0.320357	0.1028	0.679624	0.320357	0.101016	manual_start
43	0	2.3528e-05	0.00563659	0.164984	0	0.06	0.12584	0.141645	1	0.16	0.116902	0.148637	0	0.779976	0.751621	0.544734	0.136146	0.101822	0.353165	0.116759	0.707892	0.353165	0.118299	manual_start
87	0	5.73657e-07	0.0199949	0.165538	0	0.0670694	0.116832	0.141643	1	0.16	0.118691	0.151428	0	0.77293	0.744482	0.541391	0.0996535	0.271763	0.338571	0.180624	0.890611	0.338571	0.104473	manual_start
17	0	0	0.0225001	0.177565	0	0.06	0.12205	0.139624	0.999978	0.15653	0.12	0.150346	2.20871e-05	0.78347	0.73545	0.532466	0.341928	0.0678368	0.0759959	0.0776673	0.563428	0.341928	0.134116	manual_start
18	0	0	0.0225001	0.177565	0	0.06	0.12205	0.139624	0.999901	0.15653	0.12	0.150346	9.92404e-05	0.78347	0.73545	0.532466	0.342851	0.0679851	0.0758306	0.0775763	0.564243	0.342851	0.134592	manual_start
33	0	7.08173e-06	0.0145336	0.2	0	0.066384	0.11951	0.139447	1	0.16	0.0155268	0.150069	2.64518e-09	0.773609	0.85043	0.510484	0.486457	0.057728	0.00486392	0.123574	0.672623	0.486457	0.217686	manual_start
34	0	0	0.0200265	0.199032	7.45445e-07	0.0588586	0.123148	0.136855	0.999954	0.16	0.0432385	0.151008	4.52667e-05	0.781141	0.813587	0.513106	0.495737	0.0541351	0.0151719	0.109471	0.674515	0.495737	0.221478	manual_start
53	0	8.81319e-05	0.00993905	0.165689	0	0.0607298	0.12584	0.141645	1	0.16	0.0462508	0.148494	0	0.779182	0.81797	0.544173	0.475311	0.0517042	0.116392	0.114616	0.758022	0.475311	0.192897	manual_start
77	0	0	0.00587966	0.147542	0	0.0615547	0.106468	0.136878	1	0.16	0.0695649	0.211246	0	0.778445	0.818088	0.504333	0.325277	0.0500823	0.322772	0.151739	0.849871	0.325277	0.135339	manual_start
65	2.01557e-07	6.58743e-05	0.000265636	0.164984	0	0.06	0.12584	0.143564	0.999876	0.16	0.0707487	0.148862	0.000123477	0.779934	0.803146	0.54259	0.36027	0.0543247	0.274586	0.109079	0.79826	0.36027	0.142287	manual_start
59	0	0	0.0009162	0.164858	0	0.0674193	0.138205	0.140051	0.999999	0.159936	0.0721676	0.167133	8.79902e-07	0.772644	0.788712	0.527958	0.11469	0.178164	0.397919	0.0929088	0.783681	0.397919	0.139438	manual_start
6	0	0	0.0179307	0.249451	0	0.0572243	0.105141	0.14	1	0.16	0.12	0.0671488	0	0.782776	0.756929	0.5434	0.196377	0.100374	0.00265618	0.165556	0.464963	0.196377	0.0856485	manual_start	<---
78	0	2.16558e-05	0.0256372	0.25779	0	0.0666681	0.0891096	0.126159	0.999999	0.16	0.13302	0.1275	8.62542e-07	0.77331	0.752234	0.488551	0.100835	0.276989	0.0273266	0.452747	0.857898	0.452747	0.190281	manual_start
63	0	0	0.00603295	0.177565	0	0.0599982	0.0666221	0.139624	0.999978	0.159954	0.12	0.150346	2.20871e-05	0.780048	0.807345	0.532466	0.275643	0.0524223	0.119286	0.346057	0.793408	0.346057	0.135815	manual_start
84	0	3.56032e-07	0.0257358	0.166459	0	0.0670636	0.0890797	0.141643	0.999999	0.16	0.11821	0.151428	8.71899e-07	0.772936	0.766975	0.54047	0.100129	0.187796	0.258693	0.334904	0.881521	0.334904	0.100176	manual_start
90	0	0	2.67076e-05	0.203097	0	0.0716556	0.0864518	0.146063	0.999993	0.159996	0.12218	0.119424	6.73269e-06	0.768349	0.791342	0.531417	0.0917881	0.242117	0.233185	0.355679	0.922769	0.355679	0.108094	manual_start
37	0	8.25444e-06	2.07305e-05	0.212286	0	0.0668637	0.0898982	0.146063	0.999993	0.159995	0.124551	0.130885	6.73269e-06	0.773133	0.78553	0.510767	0.103038	0.159124	0.145243	0.274927	0.682333	0.274927	0.0735375	manual_start
40	0	0	2.67076e-05	0.203097	0	0.0668637	0.0864518	0.146063	0.999993	0.159996	0.12218	0.130885	6.73269e-06	0.773141	0.791342	0.519956	0.106226	0.131379	0.174919	0.284888	0.697412	0.284888	0.0789648	manual_start
91	0	0	2.67076e-05	0.203097	0	0.0716556	0.0864518	0.146063	0.999993	0.159996	0.12218	0.130885	6.73269e-06	0.768349	0.791342	0.519956	0.0917483	0.244045	0.238389	0.359136	0.933318	0.359136	0.109564	manual_start
14	1.27438e-08	0.000106579	0.0366346	0.202201	1.4245e-05	0.0867774	0.145665	0.136739	0.999857	0.154064	0.0703562	0.0802611	0.000128957	0.759053	0.747344	0.580799	0.105998	0.315458	0.0788491	0.0454895	0.545794	0.315458	0.121878	manual_start
8	0	0	0.00796056	0.203147	0	0.0588035	0.116872	0.140004	1	0.16	0.102617	0.116919	0	0.781196	0.77255	0.53993	0.213665	0.0750442	0.0483042	0.131287	0.468301	0.213665	0.0730926	manual_start
22	0	0	0.00946944	0.2	0	0.069588	0.135154	0.135523	0.999999	0.159967	0.0666517	0.122155	9.22205e-07	0.770445	0.788725	0.542322	0.102055	0.252137	0.109635	0.106077	0.569903	0.252137	0.0731728	manual_start
7	0	0	0.0140207	0.2	0	0.0602042	0.127297	0.14	1	0.160007	0.07504	0.122629	0	0.779789	0.783642	0.537371	0.253696	0.0782241	0.0285418	0.105324	0.465786	0.253696	0.0968665	manual_start
20	0	0	0.00946944	0.2	0	0.0675346	0.135154	0.14	0.999999	0.156547	0.0721676	0.133885	9.22205e-07	0.775919	0.783209	0.526115	0.41697	0.0577239	0.0182598	0.0749793	0.567933	0.41697	0.184855	manual_start
4	0	0	0.014271	0.2	0	0.0709175	0.134447	0.14	0.999999	0.156528	0.0721676	0.133885	9.22205e-07	0.772554	0.779114	0.526115	0.286749	0.0781112	0.0243059	0.0641298	0.453296	0.286749	0.117843	manual_start
13	0	0	0.0142244	0.2	0	0.0675346	0.134342	0.14	0.999999	0.156528	0.0721676	0.133885	9.22205e-07	0.775937	0.779266	0.526115	0.401018	0.0593949	0.0132394	0.0713117	0.544964	0.401018	0.178286	manual_start
24	1.27438e-08	0.000106579	0.0366346	0.202201	1.4245e-05	0.0867774	0.145665	0.162486	0.999857	0.154064	0.0703562	0.155727	0.000128957	0.759053	0.747344	0.479586	0.0985105	0.346618	0.0968093	0.0514244	0.593362	0.346618	0.133972	manual_start
21	7.61558e-09	0.000106579	0.0366346	0.202201	1.4245e-05	0.0867774	0.158511	0.136739	0.999857	0.154064	0.0703562	0.155727	0.000128962	0.759053	0.734498	0.505333	0.097719	0.35997	0.104776	0.00642183	0.568887	0.35997	0.15192	manual_start
16	1.27438e-08	0.000106579	0.0366346	0.202201	1.4245e-05	0.0867774	0.145665	0.136739	0.999857	0.154064	0.0703562	0.155727	0.000128957	0.759053	0.747344	0.505333	0.0989511	0.327387	0.0897072	0.0452878	0.561333	0.327387	0.126883	manual_start
3	0	1.0705e-05	0.0147173	0.2	0	0.0543798	0.144343	0.14	0.999999	0.16	0.12	0.15	5.74182e-07	0.785609	0.720939	0.51	0.168789	0.124626	0.0907551	0.0596899	0.44386	0.168789	0.0467897	manual_start
M	0	0	0.02	0.2	0	0.06	0.12	0.14	1	0.16	0.12	0.15	0	0.78	0.74	0.51	0.121772	0.159134	0.0846113	0.136693	0.502211	0.159134	0.0313173	Manual	<---
1	2.93034e-07	0	0.02	0.200115	0	0.0783713	0.119638	0.137861	0.999922	0.154068	0.123848	0.154209	7.78595e-05	0.76756	0.736514	0.507815	0.143897	0.139146	0.0645435	0.0901816	0.437768	0.143897	0.0385414	manual_start	<---
49	0	0	0.02	0.2	0	0.067186	0.112714	0.14	1	0.16	0.12	0.151755	1.9796e-08	0.772814	0.747286	0.508245	0.0998333	0.289984	0.146679	0.214965	0.751461	0.289984	0.0828824	manual_start

## Sheet: Supp. Table 2C_summary
Supplementary Table 2C: Summary of selected parameter settings from for Col-0 and gi-2 from listed parameters in Supplementary Tables 2 A and 2B.
From each cluster for Col-0 and gi-2 (Supplementary Table 2A-B, Supplementary Figure 5), the most representative and biologically feasible parameter settings were selected manually and are listed below. Out of the 18 selected parameter settings below,
the parameter settings in bold lettering were further selected based on their best fit to leaf area and leaf mass (Table 2)
		Inflorescence -	Inflorescence -	Inflorescence -	Inflorescence -	Root -	Root -	Root -	Root -	Leaf Thickening -	Leaf Thickening -	Leaf Thickening -	Leaf Thickening -	Leaf Area -	Leaf Area -	Leaf Area -	Leaf Area -	Leaf Area	Leaf Mass	Inflo Mass	Root Mass	SUM	MAX	STDEV	category
Genotype	ID	Germination	Early Vegetative	Late Vegetative	Reproductive	Germination	Early Vegetative	Late Vegetative	Reproductive	Germination	Early Vegetative	Late Vegetative	Reproductive	Germination	Early Vegetative	Late Vegetative	Reproductive
col-0	5	0.000440639	0.000741877	0.00351067	0.487551	1.70522e-06	0.154053	0.141175	0.142753	0.999299	0.163761	0.0318788	0.273925	0.000258394	0.681444	0.823436	0.0957707	0.0636429	0.428521	0.0814724	0.0257671	0.599403	0.428521	0.187226	free	<---
col-0	6	0.000118651	0.000446227	0.0627095	0.356214	7.92241e-06	0.184179	0.116472	0.0987922	0.999001	0.144754	0.141939	0.291827	0.000872431	0.670621	0.67888	0.253167	0.208281	0.197576	0.125069	0.0989179	0.629844	0.208281	0.0537536	free	<---
col-0	1	0.00012612	2.86344e-05	0.00556607	0.527626	0.000158417	0.167133	0.141258	0.121141	0.999439	0.156531	0.0909005	0.112228	0.000276041	0.676308	0.762276	0.239005	0.0635542	0.38137	0.037374	0.0287332	0.511031	0.38137	0.169721	free	<---
col-0	4	0	5.80572e-05	0.0590245	0.337286	0	0.063649	0.11	0.104887	0.999878	0.182312	0.126179	0.233454	0.000122062	0.753981	0.704797	0.324373	0.168649	0.147964	0.165178	0.111698	0.593489	0.168649	0.0260688	manual_start	<---
col-0	3	0.000118651	0.000455288	0.0627095	0.359128	7.92241e-06	0.091016	0.118543	0.102906	0.999001	0.172355	0.141939	0.119343	0.000872431	0.736174	0.676809	0.418623	0.305978	0.155665	0.11121	0.00533597	0.578189	0.305978	0.124732	free	<---
col-0	7	0	0	0.00826239	0.390626	0	0.0597865	0.108409	0.0993609	0.999982	0.181762	0.2	0.06151	1.78755e-05	0.758451	0.683328	0.448503	0.238042	0.174705	0.106534	0.111644	0.630925	0.238042	0.0618687	manual_start	<---
col-0	M	0	0	0.02	0.4	0	0.05	0.11	0.1	1	0.19	0.2	0.05	0	0.76	0.67	0.45	0.150585	0.273081	0.275008	0.494276	1.19295	0.494276	0.143067	manual	<---
col-0	2	3.07628e-10	2.28041e-05	0.0163227	0.459066	0	0.05	0.132475	0.100136	1	0.187491	0.123701	0.00345596	4.17048e-09	0.762486	0.727502	0.437341	0.268315	0.215131	0.00333816	0.0637339	0.550518	0.268315	0.124606	manual_start	<---
col-0	8	0	0	0.02	0.393789	0	0.0500774	0.124448	0.100138	0.999806	0.19	0.103661	0.0134601	0.000193975	0.759923	0.751891	0.492613	0.242707	0.196255	0.0469331	0.148381	0.634276	0.242707	0.0837971	manual_start	<---
gi-2	9	0.000632627	0.0006039	1.27444e-06	0.304346	6.66295e-05	0.187341	0.11881	0.0860247	0.999186	0.125998	0.0201793	0.541564	0.000115029	0.686057	0.861009	0.0680649	0.247702	0.163648	0.0748692	0.0204056	0.506624	0.247702	0.0999857	free	<---
gi-2	31	2.04976e-05	3.72457e-07	0.0119709	0.29904	0.000536684	0.2	0.0504209	0.119778	0.999256	0.115049	0.28707	0.452721	0.000186793	0.684951	0.650538	0.12846	0.233297	0.119047	7.64546e-06	0.302971	0.655323	0.302971	0.132952	free	<---
gi-2	41	0.000376097	0.000240522	0.0456138	0.276169	0.000569899	0.199973	0.0675236	0.136495	0.999033	0.108531	0.444878	0.220456	2.13957e-05	0.691255	0.441985	0.36688	0.265941	0.164064	0.112451	0.156038	0.698494	0.265941	0.0649645	free	<---
gi-2	11	0	1.0705e-05	0.000757719	0.192371	0	0.06	0.132447	0.14	1	0.159107	0.0481438	0.379131	5.04983e-10	0.780882	0.818652	0.288498	0.274842	0.0557671	0.112111	0.0845604	0.527281	0.274842	0.0980838	manual_start	<---
gi-2	2	0.000118469	0	0.0108794	0.267179	0	0.0592696	0.124243	0.14022	0.999858	0.16	0.0902173	0.15	2.40056e-05	0.78073	0.774661	0.442601	0.190952	0.135949	0.000272703	0.112435	0.439608	0.190952	0.0801509	manual_start	<---
gi-2	10	0	6.46089e-07	0.0153943	0.211711	1.64125e-08	0.0610748	0.0928615	0.14604	0.999999	0.16	0.12	0.216126	5.53703e-07	0.778925	0.771744	0.426123	0.154182	0.105866	0.0378014	0.22116	0.519009	0.22116	0.0774117	manual_start	<---
gi-2	6	0	0	0.0179307	0.249451	0	0.0572243	0.105141	0.14	1	0.16	0.12	0.0671488	0	0.782776	0.756929	0.5434	0.196377	0.100374	0.00265618	0.165556	0.464963	0.196377	0.0856485	manual_start	<---
gi-2	M	0	0	0.02	0.2	0	0.06	0.12	0.14	1	0.16	0.12	0.15	0	0.78	0.74	0.51	0.121772	0.159134	0.0846113	0.136693	0.502211	0.159134	0.0313173	Manual	<---
gi-2	1	2.93034e-07	0	0.02	0.200115	0	0.0783713	0.119638	0.137861	0.999922	0.154068	0.123848	0.154209	7.78595e-05	0.76756	0.736514	0.507815	0.143897	0.139146	0.0645435	0.0901816	0.437768	0.143897	0.0385414	manual_start	<---
