# Supplementary material for: The relationship between leaf area growth and biomass accumulation in Arabidopsis thaliana
Source: Front Plant Sci. 2015 Apr 9;6:167. doi: 10.3389/fpls.2015.00167 (PMC4391269; doi:10.3389/fpls.2015.00167)
Supplement: Supplementary file 4 [file DataSheet1.ZIP]

Archive with 13 entries (13 files):
- photosynthesis_gi-2.txt
- simulation_visualization_v10.r
- shell_col.r
- shell_gi.r
- simulation_col_batch.sh
- simulation_gi_batch.sh
- R_libs - parallization.zip
- simulation_parallel_v10.r
- objectives_col-0.txt
- objectives_gi-2.txt
- photosynthesis_col-0.txt
- R_libs - parallization.zip
- readme.txt
