# Supplementary material for: The relationship between leaf area growth and biomass accumulation in Arabidopsis thaliana
Source: Front Plant Sci. 2015 Apr 9;6:167. doi: 10.3389/fpls.2015.00167 (PMC4391269; doi:10.3389/fpls.2015.00167)
Supplement: Supplementary file 4 [file DataSheet1.ZIP › photosynthesis_gi-2.txt]

Day	Time	Total_number_hours	Photosynthesis_by_area	Projected_area_ratio
1	1	1	3.5731	1.00
1	2	2	3.5731	1.00
1	3	3	3.5731	1.00
1	4	4	3.5731	1.00
1	5	5	3.5731	1.00
1	6	6	3.5731	1.00
1	7	7	3.5731	1.00
1	8	8	3.5731	1.00
1	9	9	3.5731	1.00
1	10	10	3.5731	1.00
1	11	11	3.5731	1.00
1	12	12	3.5731	1.00
1	13	13	3.5731	1.00
1	14	14	3.5731	1.00
1	15	15	3.5731	1.00
1	16	16	3.5731	1.00
1	17	17	3.5731	1.00
1	18	18	3.5731	1.00
1	19	19	3.5731	1.00
1	20	20	3.5731	1.00
1	21	21	3.5731	1.00
1	22	22	3.5731	1.00
1	23	23	3.5731	1.00
1	24	24	3.5731	1.00
2	1	25	3.5731	1.00
2	2	26	3.5731	1.00
2	3	27	3.5731	1.00
2	4	28	3.5731	1.00
2	5	29	3.5731	1.00
2	6	30	3.5731	1.00
2	7	31	3.5731	1.00
2	8	32	3.5731	1.00
2	9	33	3.5731	1.00
2	10	34	3.5731	1.00
2	11	35	3.5731	1.00
2	12	36	3.5731	1.00
2	13	37	3.5731	1.00
2	14	38	3.5731	1.00
2	15	39	3.5731	1.00
2	16	40	3.5731	1.00
2	17	41	3.5731	1.00
2	18	42	3.5731	1.00
2	19	43	3.5731	1.00
2	20	44	3.5731	1.00
2	21	45	3.5731	1.00
2	22	46	3.5731	1.00
2	23	47	3.5731	1.00
2	24	48	3.5731	1.00
3	1	49	3.5731	1.00
3	2	50	3.5731	1.00
3	3	51	3.5731	1.00
3	4	52	3.5731	1.00
3	5	53	3.5731	1.00
3	6	54	3.5731	1.00
3	7	55	3.5731	1.00
3	8	56	3.5731	1.00
3	9	57	3.5731	1.00
3	10	58	3.5731	1.00
3	11	59	3.5731	1.00
3	12	60	3.5731	1.00
3	13	61	3.5731	1.00
3	14	62	3.5731	1.00
3	15	63	3.5731	1.00
3	16	64	3.5731	1.00
3	17	65	3.5731	1.00
3	18	66	3.5731	1.00
3	19	67	3.5731	1.00
3	20	68	3.5731	1.00
3	21	69	3.5731	1.00
3	22	70	3.5731	1.00
3	23	71	3.5731	1.00
3	24	72	3.5731	1.00
4	1	73	3.5731	1.00
4	2	74	3.5731	1.00
4	3	75	3.5731	1.00
4	4	76	3.5731	1.00
4	5	77	3.5731	1.00
4	6	78	3.5731	1.00
4	7	79	3.5731	1.00
4	8	80	3.5731	1.00
4	9	81	3.5731	1.00
4	10	82	3.5731	1.00
4	11	83	3.5731	1.00
4	12	84	3.5731	1.00
4	13	85	3.5731	1.00
4	14	86	3.5731	1.00
4	15	87	3.5731	1.00
4	16	88	3.5731	1.00
4	17	89	3.5731	1.00
4	18	90	3.5731	1.00
4	19	91	3.5731	1.00
4	20	92	3.5731	1.00
4	21	93	3.5731	1.00
4	22	94	3.5731	1.00
4	23	95	3.5731	1.00
4	24	96	3.5731	1.00
5	1	97	3.5731	1.00
5	2	98	3.5731	1.00
5	3	99	3.5731	1.00
5	4	100	3.5731	1.00
5	5	101	3.5731	1.00
5	6	102	3.5731	1.00
5	7	103	3.5731	1.00
5	8	104	3.5731	1.00
5	9	105	3.5731	1.00
5	10	106	3.5731	1.00
5	11	107	3.5731	1.00
5	12	108	3.5731	1.00
5	13	109	3.5731	1.00
5	14	110	3.5731	1.00
5	15	111	3.5731	1.00
5	16	112	3.5731	1.00
5	17	113	3.5731	1.00
5	18	114	3.5731	1.00
5	19	115	3.5731	1.00
5	20	116	3.5731	1.00
5	21	117	3.5731	1.00
5	22	118	3.5731	1.00
5	23	119	3.5731	1.00
5	24	120	3.5731	1.00
6	1	121	3.5731	1.00
6	2	122	3.5731	1.00
6	3	123	3.5731	1.00
6	4	124	3.5731	1.00
6	5	125	3.5731	1.00
6	6	126	3.5731	1.00
6	7	127	3.5731	1.00
6	8	128	3.5731	1.00
6	9	129	3.5731	1.00
6	10	130	3.5731	1.00
6	11	131	3.5731	1.00
6	12	132	3.5731	1.00
6	13	133	3.5731	1.00
6	14	134	3.5731	1.00
6	15	135	3.5731	1.00
6	16	136	3.5731	1.00
6	17	137	3.5731	1.00
6	18	138	3.5731	1.00
6	19	139	3.5731	1.00
6	20	140	3.5731	1.00
6	21	141	3.5731	1.00
6	22	142	3.5731	1.00
6	23	143	3.5731	1.00
6	24	144	3.5731	1.00
7	1	145	3.5731	1.00
7	2	146	3.5731	1.00
7	3	147	3.5731	1.00
7	4	148	3.5731	1.00
7	5	149	3.5731	1.00
7	6	150	3.5731	1.00
7	7	151	3.5731	1.00
7	8	152	3.5731	1.00
7	9	153	3.5731	1.00
7	10	154	3.5731	1.00
7	11	155	3.5731	1.00
7	12	156	3.5731	1.00
7	13	157	3.5731	1.00
7	14	158	3.5731	1.00
7	15	159	3.5731	1.00
7	16	160	3.5731	1.00
7	17	161	3.5731	1.00
7	18	162	3.5731	1.00
7	19	163	3.5731	1.00
7	20	164	3.5731	1.00
7	21	165	3.5731	1.00
7	22	166	3.5731	1.00
7	23	167	3.5731	1.00
7	24	168	3.5731	1.00
8	1	169	3.5731	1.00
8	2	170	3.5731	1.00
8	3	171	3.5731	1.00
8	4	172	3.5731	1.00
8	5	173	3.5731	1.00
8	6	174	3.5731	1.00
8	7	175	3.5731	1.00
8	8	176	3.5731	1.00
8	9	177	3.5731	1.00
8	10	178	3.5731	1.00
8	11	179	3.5731	1.00
8	12	180	3.5731	1.00
8	13	181	3.5731	1.00
8	14	182	3.5731	1.00
8	15	183	3.5731	1.00
8	16	184	3.5731	1.00
8	17	185	3.5731	1.00
8	18	186	3.5731	1.00
8	19	187	3.5731	1.00
8	20	188	3.5731	1.00
8	21	189	3.5731	1.00
8	22	190	3.5731	1.00
8	23	191	3.5731	1.00
8	24	192	3.5731	1.00
9	1	193	3.5731	1.00
9	2	194	3.5731	1.00
9	3	195	3.5731	1.00
9	4	196	3.5731	1.00
9	5	197	3.5731	1.00
9	6	198	3.5731	1.00
9	7	199	3.5731	1.00
9	8	200	3.5731	1.00
9	9	201	3.5731	1.00
9	10	202	3.5731	1.00
9	11	203	3.5731	1.00
9	12	204	3.5731	1.00
9	13	205	3.5731	1.00
9	14	206	3.5731	1.00
9	15	207	3.5731	1.00
9	16	208	3.5731	1.00
9	17	209	3.5731	1.00
9	18	210	3.5731	1.00
9	19	211	3.5731	1.00
9	20	212	3.5731	1.00
9	21	213	3.5731	1.00
9	22	214	3.5731	1.00
9	23	215	3.5731	1.00
9	24	216	3.5731	1.00
10	1	217	3.5731	1.00
10	2	218	3.5731	1.00
10	3	219	3.5731	1.00
10	4	220	3.5731	1.00
10	5	221	3.5731	1.00
10	6	222	3.5731	1.00
10	7	223	3.5731	1.00
10	8	224	3.5731	1.00
10	9	225	3.5731	1.00
10	10	226	3.5731	1.00
10	11	227	3.5731	1.00
10	12	228	3.5731	1.00
10	13	229	3.5731	1.00
10	14	230	3.5731	1.00
10	15	231	3.5731	1.00
10	16	232	3.5731	1.00
10	17	233	3.5731	1.00
10	18	234	3.5731	1.00
10	19	235	3.5731	1.00
10	20	236	3.5731	1.00
10	21	237	3.5731	1.00
10	22	238	3.5731	1.00
10	23	239	3.5731	1.00
10	24	240	3.5731	1.00
11	1	241	3.5731	1.00
11	2	242	3.5731	1.00
11	3	243	3.5731	1.00
11	4	244	3.5731	1.00
11	5	245	3.5731	1.00
11	6	246	3.5731	1.00
11	7	247	3.5731	1.00
11	8	248	3.5731	1.00
11	9	249	3.5731	1.00
11	10	250	3.5731	1.00
11	11	251	3.5731	1.00
11	12	252	3.5731	1.00
11	13	253	3.5731	1.00
11	14	254	3.5731	1.00
11	15	255	3.5731	1.00
11	16	256	3.5731	1.00
11	17	257	3.5731	1.00
11	18	258	3.5731	1.00
11	19	259	3.5731	1.00
11	20	260	3.5731	1.00
11	21	261	3.5731	1.00
11	22	262	3.5731	1.00
11	23	263	3.5731	1.00
11	24	264	3.5731	1.00
12	1	265	3.5731	1.00
12	2	266	3.5731	1.00
12	3	267	3.5731	1.00
12	4	268	3.5731	1.00
12	5	269	3.5731	1.00
12	6	270	3.5731	1.00
12	7	271	3.5731	1.00
12	8	272	3.5731	1.00
12	9	273	3.5731	1.00
12	10	274	3.5731	1.00
12	11	275	3.5731	1.00
12	12	276	3.5731	1.00
12	13	277	3.5731	1.00
12	14	278	3.5731	1.00
12	15	279	3.5731	1.00
12	16	280	3.5731	1.00
12	17	281	3.5731	1.00
12	18	282	3.5731	1.00
12	19	283	3.5731	1.00
12	20	284	3.5731	1.00
12	21	285	3.5731	1.00
12	22	286	3.5731	1.00
12	23	287	3.5731	1.00
12	24	288	3.5731	1.00
13	1	289	3.5731	1.00
13	2	290	3.5731	1.00
13	3	291	3.5731	1.00
13	4	292	3.5731	1.00
13	5	293	3.5731	1.00
13	6	294	3.5731	1.00
13	7	295	3.5731	1.00
13	8	296	3.5731	1.00
13	9	297	3.5731	1.00
13	10	298	3.5731	1.00
13	11	299	3.5731	1.00
13	12	300	3.5731	1.00
13	13	301	3.5731	1.00
13	14	302	3.5731	1.00
13	15	303	3.5731	1.00
13	16	304	3.5731	1.00
13	17	305	3.5731	1.00
13	18	306	3.5731	1.00
13	19	307	3.5731	1.00
13	20	308	3.5731	1.00
13	21	309	3.5731	1.00
13	22	310	3.5731	1.00
13	23	311	3.5731	1.00
13	24	312	3.5731	1.00
14	1	313	3.5731	1.00
14	2	314	3.5731	1.00
14	3	315	3.5731	1.00
14	4	316	3.5731	1.00
14	5	317	3.5731	1.00
14	6	318	3.5731	1.00
14	7	319	3.5731	1.00
14	8	320	3.5731	1.00
14	9	321	3.5731	1.00
14	10	322	3.5731	1.00
14	11	323	3.5731	1.00
14	12	324	3.5731	1.00
14	13	325	3.5731	1.00
14	14	326	3.5731	1.00
14	15	327	3.5731	1.00
14	16	328	3.5731	1.00
14	17	329	3.5731	1.00
14	18	330	3.5731	1.00
14	19	331	3.5731	1.00
14	20	332	3.5731	1.00
14	21	333	3.5731	1.00
14	22	334	3.5731	1.00
14	23	335	3.5731	1.00
14	24	336	3.5731	1.00
15	1	337	3.5731	1.00
15	2	338	3.5731	1.00
15	3	339	3.5731	1.00
15	4	340	3.5731	1.00
15	5	341	3.5731	1.00
15	6	342	3.5731	1.00
15	7	343	3.5731	1.00
15	8	344	3.5731	1.00
15	9	345	3.5731	1.00
15	10	346	3.5731	1.00
15	11	347	3.5731	1.00
15	12	348	3.5731	1.00
15	13	349	3.5731	1.00
15	14	350	3.5731	1.00
15	15	351	3.5731	1.00
15	16	352	3.5731	1.00
15	17	353	3.5731	1.00
15	18	354	3.5731	1.00
15	19	355	3.5731	1.00
15	20	356	3.5731	1.00
15	21	357	3.5731	1.00
15	22	358	3.5731	1.00
15	23	359	3.5731	1.00
15	24	360	3.5731	1.00
16	1	361	3.5731	1.00
16	2	362	3.5731	1.00
16	3	363	3.5731	1.00
16	4	364	3.5731	1.00
16	5	365	3.5731	1.00
16	6	366	3.5731	1.00
16	7	367	3.5731	1.00
16	8	368	3.5731	1.00
16	9	369	3.5731	1.00
16	10	370	3.5731	1.00
16	11	371	3.5731	1.00
16	12	372	3.5731	1.00
16	13	373	3.5731	1.00
16	14	374	3.5731	1.00
16	15	375	3.5731	1.00
16	16	376	3.5731	1.00
16	17	377	3.5731	1.00
16	18	378	3.5731	1.00
16	19	379	3.5731	1.00
16	20	380	3.5731	1.00
16	21	381	3.5731	1.00
16	22	382	3.5731	1.00
16	23	383	3.5731	1.00
16	24	384	3.5731	1.00
17	1	385	3.5731	1.00
17	2	386	3.5731	1.00
17	3	387	3.5731	1.00
17	4	388	3.5731	1.00
17	5	389	3.5731	1.00
17	6	390	3.5731	1.00
17	7	391	3.5731	1.00
17	8	392	3.5731	1.00
17	9	393	3.5731	1.00
17	10	394	3.5731	1.00
17	11	395	3.5731	1.00
17	12	396	3.5731	1.00
17	13	397	3.5731	1.00
17	14	398	3.5731	1.00
17	15	399	3.5731	1.00
17	16	400	3.5731	1.00
17	17	401	3.5731	1.00
17	18	402	3.5731	1.00
17	19	403	3.5731	1.00
17	20	404	3.5731	1.00
17	21	405	3.5731	1.00
17	22	406	3.5731	1.00
17	23	407	3.5731	1.00
17	24	408	3.5731	1.00
18	1	409	3.5731	1.00
18	2	410	3.5731	1.00
18	3	411	3.5731	1.00
18	4	412	3.5731	1.00
18	5	413	3.5731	1.00
18	6	414	3.5731	1.00
18	7	415	3.5731	1.00
18	8	416	3.5731	1.00
18	9	417	3.5731	1.00
18	10	418	3.5731	1.00
18	11	419	3.5731	1.00
18	12	420	3.5731	1.00
18	13	421	3.5731	1.00
18	14	422	3.5731	1.00
18	15	423	3.5731	1.00
18	16	424	3.5731	1.00
18	17	425	3.5731	1.00
18	18	426	3.5731	1.00
18	19	427	3.5731	1.00
18	20	428	3.5731	1.00
18	21	429	3.5731	1.00
18	22	430	3.5731	1.00
18	23	431	3.5731	1.00
18	24	432	3.5731	1.00
19	1	433	3.5731	1.00
19	2	434	3.5731	1.00
19	3	435	3.5731	1.00
19	4	436	3.5731	1.00
19	5	437	3.5731	1.00
19	6	438	3.5731	1.00
19	7	439	3.5731	1.00
19	8	440	3.5731	1.00
19	9	441	3.5731	1.00
19	10	442	3.5731	1.00
19	11	443	3.5731	1.00
19	12	444	3.5731	1.00
19	13	445	3.5731	1.00
19	14	446	3.5731	1.00
19	15	447	3.5731	1.00
19	16	448	3.5731	1.00
19	17	449	3.5731	1.00
19	18	450	3.5731	1.00
19	19	451	3.5731	1.00
19	20	452	3.5731	1.00
19	21	453	3.5731	1.00
19	22	454	3.5731	1.00
19	23	455	3.5731	1.00
19	24	456	3.5731	1.00
20	1	457	3.5731	1.00
20	2	458	3.5731	1.00
20	3	459	3.5731	1.00
20	4	460	3.5731	1.00
20	5	461	3.5731	1.00
20	6	462	3.5731	1.00
20	7	463	3.5731	1.00
20	8	464	3.5731	1.00
20	9	465	3.5731	1.00
20	10	466	3.5731	1.00
20	11	467	3.5731	1.00
20	12	468	3.5731	1.00
20	13	469	3.5731	1.00
20	14	470	3.5731	1.00
20	15	471	3.5731	1.00
20	16	472	3.5731	1.00
20	17	473	3.5731	1.00
20	18	474	3.5731	1.00
20	19	475	3.5731	1.00
20	20	476	3.5731	1.00
20	21	477	3.5731	1.00
20	22	478	3.5731	1.00
20	23	479	3.5731	1.00
20	24	480	3.5731	1.00
21	1	481	3.5731	1.00
21	2	482	3.5731	1.00
21	3	483	3.5731	1.00
21	4	484	3.5731	1.00
21	5	485	3.5731	1.00
21	6	486	3.5731	1.00
21	7	487	3.5731	1.00
21	8	488	3.5731	1.00
21	9	489	3.5731	1.00
21	10	490	3.5731	1.00
21	11	491	3.5731	1.00
21	12	492	3.5731	1.00
21	13	493	3.5731	1.00
21	14	494	3.5731	1.00
21	15	495	3.5731	1.00
21	16	496	3.5731	1.00
21	17	497	3.5731	1.00
21	18	498	3.5731	1.00
21	19	499	3.5731	1.00
21	20	500	3.5731	1.00
21	21	501	3.5731	1.00
21	22	502	3.5731	1.00
21	23	503	3.5731	1.00
21	24	504	3.5731	1.00
22	1	505	3.5861	1.00
22	2	506	3.5861	1.00
22	3	507	3.5861	1.00
22	4	508	3.5861	1.00
22	5	509	3.5861	1.00
22	6	510	3.5861	1.00
22	7	511	3.5861	1.00
22	8	512	3.5861	1.00
22	9	513	3.5861	1.00
22	10	514	3.5861	1.00
22	11	515	3.5861	1.00
22	12	516	3.5861	1.00
22	13	517	3.5861	1.00
22	14	518	3.5861	1.00
22	15	519	3.5861	1.00
22	16	520	3.5861	1.00
22	17	521	3.5861	1.00
22	18	522	3.5861	1.00
22	19	523	3.5861	1.00
22	20	524	3.5861	1.00
22	21	525	3.5861	1.00
22	22	526	3.5861	1.00
22	23	527	3.5861	1.00
22	24	528	3.5861	1.00
23	1	529	3.6009	1.00
23	2	530	3.6009	1.00
23	3	531	3.6009	1.00
23	4	532	3.6009	1.00
23	5	533	3.6009	1.00
23	6	534	3.6009	1.00
23	7	535	3.6009	1.00
23	8	536	3.6009	1.00
23	9	537	3.6009	1.00
23	10	538	3.6009	1.00
23	11	539	3.6009	1.00
23	12	540	3.6009	1.00
23	13	541	3.6009	1.00
23	14	542	3.6009	1.00
23	15	543	3.6009	1.00
23	16	544	3.6009	1.00
23	17	545	3.6009	1.00
23	18	546	3.6009	1.00
23	19	547	3.6009	1.00
23	20	548	3.6009	1.00
23	21	549	3.6009	1.00
23	22	550	3.6009	1.00
23	23	551	3.6009	1.00
23	24	552	3.6009	1.00
24	1	553	3.6174	1.00
24	2	554	3.6174	1.00
24	3	555	3.6174	1.00
24	4	556	3.6174	1.00
24	5	557	3.6174	1.00
24	6	558	3.6174	1.00
24	7	559	3.6174	1.00
24	8	560	3.6174	1.00
24	9	561	3.6174	1.00
24	10	562	3.6174	1.00
24	11	563	3.6174	1.00
24	12	564	3.6174	1.00
24	13	565	3.6174	1.00
24	14	566	3.6174	1.00
24	15	567	3.6174	1.00
24	16	568	3.6174	1.00
24	17	569	3.6174	1.00
24	18	570	3.6174	1.00
24	19	571	3.6174	1.00
24	20	572	3.6174	1.00
24	21	573	3.6174	1.00
24	22	574	3.6174	1.00
24	23	575	3.6174	1.00
24	24	576	3.6174	1.00
25	1	577	3.6355	1.00
25	2	578	3.6355	1.00
25	3	579	3.6355	1.00
25	4	580	3.6355	1.00
25	5	581	3.6355	1.00
25	6	582	3.6355	1.00
25	7	583	3.6355	1.00
25	8	584	3.6355	1.00
25	9	585	3.6355	1.00
25	10	586	3.6355	1.00
25	11	587	3.6355	1.00
25	12	588	3.6355	1.00
25	13	589	3.6355	1.00
25	14	590	3.6355	1.00
25	15	591	3.6355	1.00
25	16	592	3.6355	1.00
25	17	593	3.6355	1.00
25	18	594	3.6355	1.00
25	19	595	3.6355	1.00
25	20	596	3.6355	1.00
25	21	597	3.6355	1.00
25	22	598	3.6355	1.00
25	23	599	3.6355	1.00
25	24	600	3.6355	1.00
26	1	601	3.6552	0.96
26	2	602	3.6552	0.96
26	3	603	3.6552	0.96
26	4	604	3.6552	0.96
26	5	605	3.6552	0.96
26	6	606	3.6552	0.96
26	7	607	3.6552	0.96
26	8	608	3.6552	0.96
26	9	609	3.6552	0.96
26	10	610	3.6552	0.96
26	11	611	3.6552	0.96
26	12	612	3.6552	0.96
26	13	613	3.6552	0.96
26	14	614	3.6552	0.96
26	15	615	3.6552	0.96
26	16	616	3.6552	0.96
26	17	617	3.6552	0.96
26	18	618	3.6552	0.96
26	19	619	3.6552	0.96
26	20	620	3.6552	0.96
26	21	621	3.6552	0.96
26	22	622	3.6552	0.96
26	23	623	3.6552	0.96
26	24	624	3.6552	0.96
27	1	625	3.6762	0.94
27	2	626	3.6762	0.94
27	3	627	3.6762	0.94
27	4	628	3.6762	0.94
27	5	629	3.6762	0.94
27	6	630	3.6762	0.94
27	7	631	3.6762	0.94
27	8	632	3.6762	0.94
27	9	633	3.6762	0.94
27	10	634	3.6762	0.94
27	11	635	3.6762	0.94
27	12	636	3.6762	0.94
27	13	637	3.6762	0.94
27	14	638	3.6762	0.94
27	15	639	3.6762	0.94
27	16	640	3.6762	0.94
27	17	641	3.6762	0.94
27	18	642	3.6762	0.94
27	19	643	3.6762	0.94
27	20	644	3.6762	0.94
27	21	645	3.6762	0.94
27	22	646	3.6762	0.94
27	23	647	3.6762	0.94
27	24	648	3.6762	0.94
28	1	649	3.6986	0.91
28	2	650	3.6986	0.91
28	3	651	3.6986	0.91
28	4	652	3.6986	0.91
28	5	653	3.6986	0.91
28	6	654	3.6986	0.91
28	7	655	3.6986	0.91
28	8	656	3.6986	0.91
28	9	657	3.6986	0.91
28	10	658	3.6986	0.91
28	11	659	3.6986	0.91
28	12	660	3.6986	0.91
28	13	661	3.6986	0.91
28	14	662	3.6986	0.91
28	15	663	3.6986	0.91
28	16	664	3.6986	0.91
28	17	665	3.6986	0.91
28	18	666	3.6986	0.91
28	19	667	3.6986	0.91
28	20	668	3.6986	0.91
28	21	669	3.6986	0.91
28	22	670	3.6986	0.91
28	23	671	3.6986	0.91
28	24	672	3.6986	0.91
29	1	673	3.7222	0.88
29	2	674	3.7222	0.88
29	3	675	3.7222	0.88
29	4	676	3.7222	0.88
29	5	677	3.7222	0.88
29	6	678	3.7222	0.88
29	7	679	3.7222	0.88
29	8	680	3.7222	0.88
29	9	681	3.7222	0.88
29	10	682	3.7222	0.88
29	11	683	3.7222	0.88
29	12	684	3.7222	0.88
29	13	685	3.7222	0.88
29	14	686	3.7222	0.88
29	15	687	3.7222	0.88
29	16	688	3.7222	0.88
29	17	689	3.7222	0.88
29	18	690	3.7222	0.88
29	19	691	3.7222	0.88
29	20	692	3.7222	0.88
29	21	693	3.7222	0.88
29	22	694	3.7222	0.88
29	23	695	3.7222	0.88
29	24	696	3.7222	0.88
30	1	697	3.7469	0.86
30	2	698	3.7469	0.86
30	3	699	3.7469	0.86
30	4	700	3.7469	0.86
30	5	701	3.7469	0.86
30	6	702	3.7469	0.86
30	7	703	3.7469	0.86
30	8	704	3.7469	0.86
30	9	705	3.7469	0.86
30	10	706	3.7469	0.86
30	11	707	3.7469	0.86
30	12	708	3.7469	0.86
30	13	709	3.7469	0.86
30	14	710	3.7469	0.86
30	15	711	3.7469	0.86
30	16	712	3.7469	0.86
30	17	713	3.7469	0.86
30	18	714	3.7469	0.86
30	19	715	3.7469	0.86
30	20	716	3.7469	0.86
30	21	717	3.7469	0.86
30	22	718	3.7469	0.86
30	23	719	3.7469	0.86
30	24	720	3.7469	0.86
31	1	721	3.7726	0.84
31	2	722	3.7726	0.84
31	3	723	3.7726	0.84
31	4	724	3.7726	0.84
31	5	725	3.7726	0.84
31	6	726	3.7726	0.84
31	7	727	3.7726	0.84
31	8	728	3.7726	0.84
31	9	729	3.7726	0.84
31	10	730	3.7726	0.84
31	11	731	3.7726	0.84
31	12	732	3.7726	0.84
31	13	733	3.7726	0.84
31	14	734	3.7726	0.84
31	15	735	3.7726	0.84
31	16	736	3.7726	0.84
31	17	737	3.7726	0.84
31	18	738	3.7726	0.84
31	19	739	3.7726	0.84
31	20	740	3.7726	0.84
31	21	741	3.7726	0.84
31	22	742	3.7726	0.84
31	23	743	3.7726	0.84
31	24	744	3.7726	0.84
32	1	745	3.7992	0.82
32	2	746	3.7992	0.82
32	3	747	3.7992	0.82
32	4	748	3.7992	0.82
32	5	749	3.7992	0.82
32	6	750	3.7992	0.82
32	7	751	3.7992	0.82
32	8	752	3.7992	0.82
32	9	753	3.7992	0.82
32	10	754	3.7992	0.82
32	11	755	3.7992	0.82
32	12	756	3.7992	0.82
32	13	757	3.7992	0.82
32	14	758	3.7992	0.82
32	15	759	3.7992	0.82
32	16	760	3.7992	0.82
32	17	761	3.7992	0.82
32	18	762	3.7992	0.82
32	19	763	3.7992	0.82
32	20	764	3.7992	0.82
32	21	765	3.7992	0.82
32	22	766	3.7992	0.82
32	23	767	3.7992	0.82
32	24	768	3.7992	0.82
33	1	769	3.8266	0.80
33	2	770	3.8266	0.80
33	3	771	3.8266	0.80
33	4	772	3.8266	0.80
33	5	773	3.8266	0.80
33	6	774	3.8266	0.80
33	7	775	3.8266	0.80
33	8	776	3.8266	0.80
33	9	777	3.8266	0.80
33	10	778	3.8266	0.80
33	11	779	3.8266	0.80
33	12	780	3.8266	0.80
33	13	781	3.8266	0.80
33	14	782	3.8266	0.80
33	15	783	3.8266	0.80
33	16	784	3.8266	0.80
33	17	785	3.8266	0.80
33	18	786	3.8266	0.80
33	19	787	3.8266	0.80
33	20	788	3.8266	0.80
33	21	789	3.8266	0.80
33	22	790	3.8266	0.80
33	23	791	3.8266	0.80
33	24	792	3.8266	0.80
34	1	793	3.8547	0.78
34	2	794	3.8547	0.78
34	3	795	3.8547	0.78
34	4	796	3.8547	0.78
34	5	797	3.8547	0.78
34	6	798	3.8547	0.78
34	7	799	3.8547	0.78
34	8	800	3.8547	0.78
34	9	801	3.8547	0.78
34	10	802	3.8547	0.78
34	11	803	3.8547	0.78
34	12	804	3.8547	0.78
34	13	805	3.8547	0.78
34	14	806	3.8547	0.78
34	15	807	3.8547	0.78
34	16	808	3.8547	0.78
34	17	809	3.8547	0.78
34	18	810	3.8547	0.78
34	19	811	3.8547	0.78
34	20	812	3.8547	0.78
34	21	813	3.8547	0.78
34	22	814	3.8547	0.78
34	23	815	3.8547	0.78
34	24	816	3.8547	0.78
35	1	817	3.8834	0.76
35	2	818	3.8834	0.76
35	3	819	3.8834	0.76
35	4	820	3.8834	0.76
35	5	821	3.8834	0.76
35	6	822	3.8834	0.76
35	7	823	3.8834	0.76
35	8	824	3.8834	0.76
35	9	825	3.8834	0.76
35	10	826	3.8834	0.76
35	11	827	3.8834	0.76
35	12	828	3.8834	0.76
35	13	829	3.8834	0.76
35	14	830	3.8834	0.76
35	15	831	3.8834	0.76
35	16	832	3.8834	0.76
35	17	833	3.8834	0.76
35	18	834	3.8834	0.76
35	19	835	3.8834	0.76
35	20	836	3.8834	0.76
35	21	837	3.8834	0.76
35	22	838	3.8834	0.76
35	23	839	3.8834	0.76
35	24	840	3.8834	0.76
36	1	841	3.9126	0.74
36	2	842	3.9126	0.74
36	3	843	3.9126	0.74
36	4	844	3.9126	0.74
36	5	845	3.9126	0.74
36	6	846	3.9126	0.74
36	7	847	3.9126	0.74
36	8	848	3.9126	0.74
36	9	849	3.9126	0.74
36	10	850	3.9126	0.74
36	11	851	3.9126	0.74
36	12	852	3.9126	0.74
36	13	853	3.9126	0.74
36	14	854	3.9126	0.74
36	15	855	3.9126	0.74
36	16	856	3.9126	0.74
36	17	857	3.9126	0.74
36	18	858	3.9126	0.74
36	19	859	3.9126	0.74
36	20	860	3.9126	0.74
36	21	861	3.9126	0.74
36	22	862	3.9126	0.74
36	23	863	3.9126	0.74
36	24	864	3.9126	0.74
37	1	865	3.9422	0.73
37	2	866	3.9422	0.73
37	3	867	3.9422	0.73
37	4	868	3.9422	0.73
37	5	869	3.9422	0.73
37	6	870	3.9422	0.73
37	7	871	3.9422	0.73
37	8	872	3.9422	0.73
37	9	873	3.9422	0.73
37	10	874	3.9422	0.73
37	11	875	3.9422	0.73
37	12	876	3.9422	0.73
37	13	877	3.9422	0.73
37	14	878	3.9422	0.73
37	15	879	3.9422	0.73
37	16	880	3.9422	0.73
37	17	881	3.9422	0.73
37	18	882	3.9422	0.73
37	19	883	3.9422	0.73
37	20	884	3.9422	0.73
37	21	885	3.9422	0.73
37	22	886	3.9422	0.73
37	23	887	3.9422	0.73
37	24	888	3.9422	0.73
38	1	889	3.9721	0.71
38	2	890	3.9721	0.71
38	3	891	3.9721	0.71
38	4	892	3.9721	0.71
38	5	893	3.9721	0.71
38	6	894	3.9721	0.71
38	7	895	3.9721	0.71
38	8	896	3.9721	0.71
38	9	897	3.9721	0.71
38	10	898	3.9721	0.71
38	11	899	3.9721	0.71
38	12	900	3.9721	0.71
38	13	901	3.9721	0.71
38	14	902	3.9721	0.71
38	15	903	3.9721	0.71
38	16	904	3.9721	0.71
38	17	905	3.9721	0.71
38	18	906	3.9721	0.71
38	19	907	3.9721	0.71
38	20	908	3.9721	0.71
38	21	909	3.9721	0.71
38	22	910	3.9721	0.71
38	23	911	3.9721	0.71
38	24	912	3.9721	0.71
39	1	913	4.0021	0.70
39	2	914	4.0021	0.70
39	3	915	4.0021	0.70
39	4	916	4.0021	0.70
39	5	917	4.0021	0.70
39	6	918	4.0021	0.70
39	7	919	4.0021	0.70
39	8	920	4.0021	0.70
39	9	921	4.0021	0.70
39	10	922	4.0021	0.70
39	11	923	4.0021	0.70
39	12	924	4.0021	0.70
39	13	925	4.0021	0.70
39	14	926	4.0021	0.70
39	15	927	4.0021	0.70
39	16	928	4.0021	0.70
39	17	929	4.0021	0.70
39	18	930	4.0021	0.70
39	19	931	4.0021	0.70
39	20	932	4.0021	0.70
39	21	933	4.0021	0.70
39	22	934	4.0021	0.70
39	23	935	4.0021	0.70
39	24	936	4.0021	0.70
40	1	937	4.0323	0.68
40	2	938	4.0323	0.68
40	3	939	4.0323	0.68
40	4	940	4.0323	0.68
40	5	941	4.0323	0.68
40	6	942	4.0323	0.68
40	7	943	4.0323	0.68
40	8	944	4.0323	0.68
40	9	945	4.0323	0.68
40	10	946	4.0323	0.68
40	11	947	4.0323	0.68
40	12	948	4.0323	0.68
40	13	949	4.0323	0.68
40	14	950	4.0323	0.68
40	15	951	4.0323	0.68
40	16	952	4.0323	0.68
40	17	953	4.0323	0.68
40	18	954	4.0323	0.68
40	19	955	4.0323	0.68
40	20	956	4.0323	0.68
40	21	957	4.0323	0.68
40	22	958	4.0323	0.68
40	23	959	4.0323	0.68
40	24	960	4.0323	0.68
41	1	961	4.0624	0.67
41	2	962	4.0624	0.67
41	3	963	4.0624	0.67
41	4	964	4.0624	0.67
41	5	965	4.0624	0.67
41	6	966	4.0624	0.67
41	7	967	4.0624	0.67
41	8	968	4.0624	0.67
41	9	969	4.0624	0.67
41	10	970	4.0624	0.67
41	11	971	4.0624	0.67
41	12	972	4.0624	0.67
41	13	973	4.0624	0.67
41	14	974	4.0624	0.67
41	15	975	4.0624	0.67
41	16	976	4.0624	0.67
41	17	977	4.0624	0.67
41	18	978	4.0624	0.67
41	19	979	4.0624	0.67
41	20	980	4.0624	0.67
41	21	981	4.0624	0.67
41	22	982	4.0624	0.67
41	23	983	4.0624	0.67
41	24	984	4.0624	0.67
42	1	985	4.0924	0.66
42	2	986	4.0924	0.66
42	3	987	4.0924	0.66
42	4	988	4.0924	0.66
42	5	989	4.0924	0.66
42	6	990	4.0924	0.66
42	7	991	4.0924	0.66
42	8	992	4.0924	0.66
42	9	993	4.0924	0.66
42	10	994	4.0924	0.66
42	11	995	4.0924	0.66
42	12	996	4.0924	0.66
42	13	997	4.0924	0.66
42	14	998	4.0924	0.66
42	15	999	4.0924	0.66
42	16	1000	4.0924	0.66
42	17	1001	4.0924	0.66
42	18	1002	4.0924	0.66
42	19	1003	4.0924	0.66
42	20	1004	4.0924	0.66
42	21	1005	4.0924	0.66
42	22	1006	4.0924	0.66
42	23	1007	4.0924	0.66
42	24	1008	4.0924	0.66
43	1	1009	4.1222	0.64
43	2	1010	4.1222	0.64
43	3	1011	4.1222	0.64
43	4	1012	4.1222	0.64
43	5	1013	4.1222	0.64
43	6	1014	4.1222	0.64
43	7	1015	4.1222	0.64
43	8	1016	4.1222	0.64
43	9	1017	4.1222	0.64
43	10	1018	4.1222	0.64
43	11	1019	4.1222	0.64
43	12	1020	4.1222	0.64
43	13	1021	4.1222	0.64
43	14	1022	4.1222	0.64
43	15	1023	4.1222	0.64
43	16	1024	4.1222	0.64
43	17	1025	4.1222	0.64
43	18	1026	4.1222	0.64
43	19	1027	4.1222	0.64
43	20	1028	4.1222	0.64
43	21	1029	4.1222	0.64
43	22	1030	4.1222	0.64
43	23	1031	4.1222	0.64
43	24	1032	4.1222	0.64
44	1	1033	4.1517	0.63
44	2	1034	4.1517	0.63
44	3	1035	4.1517	0.63
44	4	1036	4.1517	0.63
44	5	1037	4.1517	0.63
44	6	1038	4.1517	0.63
44	7	1039	4.1517	0.63
44	8	1040	4.1517	0.63
44	9	1041	4.1517	0.63
44	10	1042	4.1517	0.63
44	11	1043	4.1517	0.63
44	12	1044	4.1517	0.63
44	13	1045	4.1517	0.63
44	14	1046	4.1517	0.63
44	15	1047	4.1517	0.63
44	16	1048	4.1517	0.63
44	17	1049	4.1517	0.63
44	18	1050	4.1517	0.63
44	19	1051	4.1517	0.63
44	20	1052	4.1517	0.63
44	21	1053	4.1517	0.63
44	22	1054	4.1517	0.63
44	23	1055	4.1517	0.63
44	24	1056	4.1517	0.63
45	1	1057	4.1808	0.62
45	2	1058	4.1808	0.62
45	3	1059	4.1808	0.62
45	4	1060	4.1808	0.62
45	5	1061	4.1808	0.62
45	6	1062	4.1808	0.62
45	7	1063	4.1808	0.62
45	8	1064	4.1808	0.62
45	9	1065	4.1808	0.62
45	10	1066	4.1808	0.62
45	11	1067	4.1808	0.62
45	12	1068	4.1808	0.62
45	13	1069	4.1808	0.62
45	14	1070	4.1808	0.62
45	15	1071	4.1808	0.62
45	16	1072	4.1808	0.62
45	17	1073	4.1808	0.62
45	18	1074	4.1808	0.62
45	19	1075	4.1808	0.62
45	20	1076	4.1808	0.62
45	21	1077	4.1808	0.62
45	22	1078	4.1808	0.62
45	23	1079	4.1808	0.62
45	24	1080	4.1808	0.62
46	1	1081	4.2093	0.61
46	2	1082	4.2093	0.61
46	3	1083	4.2093	0.61
46	4	1084	4.2093	0.61
46	5	1085	4.2093	0.61
46	6	1086	4.2093	0.61
46	7	1087	4.2093	0.61
46	8	1088	4.2093	0.61
46	9	1089	4.2093	0.61
46	10	1090	4.2093	0.61
46	11	1091	4.2093	0.61
46	12	1092	4.2093	0.61
46	13	1093	4.2093	0.61
46	14	1094	4.2093	0.61
46	15	1095	4.2093	0.61
46	16	1096	4.2093	0.61
46	17	1097	4.2093	0.61
46	18	1098	4.2093	0.61
46	19	1099	4.2093	0.61
46	20	1100	4.2093	0.61
46	21	1101	4.2093	0.61
46	22	1102	4.2093	0.61
46	23	1103	4.2093	0.61
46	24	1104	4.2093	0.61
47	1	1105	4.2372	0.60
47	2	1106	4.2372	0.60
47	3	1107	4.2372	0.60
47	4	1108	4.2372	0.60
47	5	1109	4.2372	0.60
47	6	1110	4.2372	0.60
47	7	1111	4.2372	0.60
47	8	1112	4.2372	0.60
47	9	1113	4.2372	0.60
47	10	1114	4.2372	0.60
47	11	1115	4.2372	0.60
47	12	1116	4.2372	0.60
47	13	1117	4.2372	0.60
47	14	1118	4.2372	0.60
47	15	1119	4.2372	0.60
47	16	1120	4.2372	0.60
47	17	1121	4.2372	0.60
47	18	1122	4.2372	0.60
47	19	1123	4.2372	0.60
47	20	1124	4.2372	0.60
47	21	1125	4.2372	0.60
47	22	1126	4.2372	0.60
47	23	1127	4.2372	0.60
47	24	1128	4.2372	0.60
48	1	1129	4.2643	0.59
48	2	1130	4.2643	0.59
48	3	1131	4.2643	0.59
48	4	1132	4.2643	0.59
48	5	1133	4.2643	0.59
48	6	1134	4.2643	0.59
48	7	1135	4.2643	0.59
48	8	1136	4.2643	0.59
48	9	1137	4.2643	0.59
48	10	1138	4.2643	0.59
48	11	1139	4.2643	0.59
48	12	1140	4.2643	0.59
48	13	1141	4.2643	0.59
48	14	1142	4.2643	0.59
48	15	1143	4.2643	0.59
48	16	1144	4.2643	0.59
48	17	1145	4.2643	0.59
48	18	1146	4.2643	0.59
48	19	1147	4.2643	0.59
48	20	1148	4.2643	0.59
48	21	1149	4.2643	0.59
48	22	1150	4.2643	0.59
48	23	1151	4.2643	0.59
48	24	1152	4.2643	0.59
49	1	1153	4.2906	0.58
49	2	1154	4.2906	0.58
49	3	1155	4.2906	0.58
49	4	1156	4.2906	0.58
49	5	1157	4.2906	0.58
49	6	1158	4.2906	0.58
49	7	1159	4.2906	0.58
49	8	1160	4.2906	0.58
49	9	1161	4.2906	0.58
49	10	1162	4.2906	0.58
49	11	1163	4.2906	0.58
49	12	1164	4.2906	0.58
49	13	1165	4.2906	0.58
49	14	1166	4.2906	0.58
49	15	1167	4.2906	0.58
49	16	1168	4.2906	0.58
49	17	1169	4.2906	0.58
49	18	1170	4.2906	0.58
49	19	1171	4.2906	0.58
49	20	1172	4.2906	0.58
49	21	1173	4.2906	0.58
49	22	1174	4.2906	0.58
49	23	1175	4.2906	0.58
49	24	1176	4.2906	0.58
50	1	1177	4.316	0.57
50	2	1178	4.316	0.57
50	3	1179	4.316	0.57
50	4	1180	4.316	0.57
50	5	1181	4.316	0.57
50	6	1182	4.316	0.57
50	7	1183	4.316	0.57
50	8	1184	4.316	0.57
50	9	1185	4.316	0.57
50	10	1186	4.316	0.57
50	11	1187	4.316	0.57
50	12	1188	4.316	0.57
50	13	1189	4.316	0.57
50	14	1190	4.316	0.57
50	15	1191	4.316	0.57
50	16	1192	4.316	0.57
50	17	1193	4.316	0.57
50	18	1194	4.316	0.57
50	19	1195	4.316	0.57
50	20	1196	4.316	0.57
50	21	1197	4.316	0.57
50	22	1198	4.316	0.57
50	23	1199	4.316	0.57
50	24	1200	4.316	0.57
51	1	1201	4.3403	0.56
51	2	1202	4.3403	0.56
51	3	1203	4.3403	0.56
51	4	1204	4.3403	0.56
51	5	1205	4.3403	0.56
51	6	1206	4.3403	0.56
51	7	1207	4.3403	0.56
51	8	1208	4.3403	0.56
51	9	1209	4.3403	0.56
51	10	1210	4.3403	0.56
51	11	1211	4.3403	0.56
51	12	1212	4.3403	0.56
51	13	1213	4.3403	0.56
51	14	1214	4.3403	0.56
51	15	1215	4.3403	0.56
51	16	1216	4.3403	0.56
51	17	1217	4.3403	0.56
51	18	1218	4.3403	0.56
51	19	1219	4.3403	0.56
51	20	1220	4.3403	0.56
51	21	1221	4.3403	0.56
51	22	1222	4.3403	0.56
51	23	1223	4.3403	0.56
51	24	1224	4.3403	0.56
52	1	1225	4.3635	0.55
52	2	1226	4.3635	0.55
52	3	1227	4.3635	0.55
52	4	1228	4.3635	0.55
52	5	1229	4.3635	0.55
52	6	1230	4.3635	0.55
52	7	1231	4.3635	0.55
52	8	1232	4.3635	0.55
52	9	1233	4.3635	0.55
52	10	1234	4.3635	0.55
52	11	1235	4.3635	0.55
52	12	1236	4.3635	0.55
52	13	1237	4.3635	0.55
52	14	1238	4.3635	0.55
52	15	1239	4.3635	0.55
52	16	1240	4.3635	0.55
52	17	1241	4.3635	0.55
52	18	1242	4.3635	0.55
52	19	1243	4.3635	0.55
52	20	1244	4.3635	0.55
52	21	1245	4.3635	0.55
52	22	1246	4.3635	0.55
52	23	1247	4.3635	0.55
52	24	1248	4.3635	0.55
53	1	1249	4.3855	0.54
53	2	1250	4.3855	0.54
53	3	1251	4.3855	0.54
53	4	1252	4.3855	0.54
53	5	1253	4.3855	0.54
53	6	1254	4.3855	0.54
53	7	1255	4.3855	0.54
53	8	1256	4.3855	0.54
53	9	1257	4.3855	0.54
53	10	1258	4.3855	0.54
53	11	1259	4.3855	0.54
53	12	1260	4.3855	0.54
53	13	1261	4.3855	0.54
53	14	1262	4.3855	0.54
53	15	1263	4.3855	0.54
53	16	1264	4.3855	0.54
53	17	1265	4.3855	0.54
53	18	1266	4.3855	0.54
53	19	1267	4.3855	0.54
53	20	1268	4.3855	0.54
53	21	1269	4.3855	0.54
53	22	1270	4.3855	0.54
53	23	1271	4.3855	0.54
53	24	1272	4.3855	0.54
54	1	1273	4.4061	0.54
54	2	1274	4.4061	0.54
54	3	1275	4.4061	0.54
54	4	1276	4.4061	0.54
54	5	1277	4.4061	0.54
54	6	1278	4.4061	0.54
54	7	1279	4.4061	0.54
54	8	1280	4.4061	0.54
54	9	1281	4.4061	0.54
54	10	1282	4.4061	0.54
54	11	1283	4.4061	0.54
54	12	1284	4.4061	0.54
54	13	1285	4.4061	0.54
54	14	1286	4.4061	0.54
54	15	1287	4.4061	0.54
54	16	1288	4.4061	0.54
54	17	1289	4.4061	0.54
54	18	1290	4.4061	0.54
54	19	1291	4.4061	0.54
54	20	1292	4.4061	0.54
54	21	1293	4.4061	0.54
54	22	1294	4.4061	0.54
54	23	1295	4.4061	0.54
54	24	1296	4.4061	0.54
55	1	1297	4.4252	0.53
55	2	1298	4.4252	0.53
55	3	1299	4.4252	0.53
55	4	1300	4.4252	0.53
55	5	1301	4.4252	0.53
55	6	1302	4.4252	0.53
55	7	1303	4.4252	0.53
55	8	1304	4.4252	0.53
55	9	1305	4.4252	0.53
55	10	1306	4.4252	0.53
55	11	1307	4.4252	0.53
55	12	1308	4.4252	0.53
55	13	1309	4.4252	0.53
55	14	1310	4.4252	0.53
55	15	1311	4.4252	0.53
55	16	1312	4.4252	0.53
55	17	1313	4.4252	0.53
55	18	1314	4.4252	0.53
55	19	1315	4.4252	0.53
55	20	1316	4.4252	0.53
55	21	1317	4.4252	0.53
55	22	1318	4.4252	0.53
55	23	1319	4.4252	0.53
55	24	1320	4.4252	0.53
56	1	1321	4.4428	0.52
56	2	1322	4.4428	0.52
56	3	1323	4.4428	0.52
56	4	1324	4.4428	0.52
56	5	1325	4.4428	0.52
56	6	1326	4.4428	0.52
56	7	1327	4.4428	0.52
56	8	1328	4.4428	0.52
56	9	1329	4.4428	0.52
56	10	1330	4.4428	0.52
56	11	1331	4.4428	0.52
56	12	1332	4.4428	0.52
56	13	1333	4.4428	0.52
56	14	1334	4.4428	0.52
56	15	1335	4.4428	0.52
56	16	1336	4.4428	0.52
56	17	1337	4.4428	0.52
56	18	1338	4.4428	0.52
56	19	1339	4.4428	0.52
56	20	1340	4.4428	0.52
56	21	1341	4.4428	0.52
56	22	1342	4.4428	0.52
56	23	1343	4.4428	0.52
56	24	1344	4.4428	0.52
57	1	1345	4.4588	0.51
57	2	1346	4.4588	0.51
57	3	1347	4.4588	0.51
57	4	1348	4.4588	0.51
57	5	1349	4.4588	0.51
57	6	1350	4.4588	0.51
57	7	1351	4.4588	0.51
57	8	1352	4.4588	0.51
57	9	1353	4.4588	0.51
57	10	1354	4.4588	0.51
57	11	1355	4.4588	0.51
57	12	1356	4.4588	0.51
57	13	1357	4.4588	0.51
57	14	1358	4.4588	0.51
57	15	1359	4.4588	0.51
57	16	1360	4.4588	0.51
57	17	1361	4.4588	0.51
57	18	1362	4.4588	0.51
57	19	1363	4.4588	0.51
57	20	1364	4.4588	0.51
57	21	1365	4.4588	0.51
57	22	1366	4.4588	0.51
57	23	1367	4.4588	0.51
57	24	1368	4.4588	0.51
58	1	1369	4.473	0.51
58	2	1370	4.473	0.51
58	3	1371	4.473	0.51
58	4	1372	4.473	0.51
58	5	1373	4.473	0.51
58	6	1374	4.473	0.51
58	7	1375	4.473	0.51
58	8	1376	4.473	0.51
58	9	1377	4.473	0.51
58	10	1378	4.473	0.51
58	11	1379	4.473	0.51
58	12	1380	4.473	0.51
58	13	1381	4.473	0.51
58	14	1382	4.473	0.51
58	15	1383	4.473	0.51
58	16	1384	4.473	0.51
58	17	1385	4.473	0.51
58	18	1386	4.473	0.51
58	19	1387	4.473	0.51
58	20	1388	4.473	0.51
58	21	1389	4.473	0.51
58	22	1390	4.473	0.51
58	23	1391	4.473	0.51
58	24	1392	4.473	0.51
59	1	1393	4.4853	0.50
59	2	1394	4.4853	0.50
59	3	1395	4.4853	0.50
59	4	1396	4.4853	0.50
59	5	1397	4.4853	0.50
59	6	1398	4.4853	0.50
59	7	1399	4.4853	0.50
59	8	1400	4.4853	0.50
59	9	1401	4.4853	0.50
59	10	1402	4.4853	0.50
59	11	1403	4.4853	0.50
59	12	1404	4.4853	0.50
59	13	1405	4.4853	0.50
59	14	1406	4.4853	0.50
59	15	1407	4.4853	0.50
59	16	1408	4.4853	0.50
59	17	1409	4.4853	0.50
59	18	1410	4.4853	0.50
59	19	1411	4.4853	0.50
59	20	1412	4.4853	0.50
59	21	1413	4.4853	0.50
59	22	1414	4.4853	0.50
59	23	1415	4.4853	0.50
59	24	1416	4.4853	0.50
60	1	1417	4.4957	0.49
60	2	1418	4.4957	0.49
60	3	1419	4.4957	0.49
60	4	1420	4.4957	0.49
60	5	1421	4.4957	0.49
60	6	1422	4.4957	0.49
60	7	1423	4.4957	0.49
60	8	1424	4.4957	0.49
60	9	1425	4.4957	0.49
60	10	1426	4.4957	0.49
60	11	1427	4.4957	0.49
60	12	1428	4.4957	0.49
60	13	1429	4.4957	0.49
60	14	1430	4.4957	0.49
60	15	1431	4.4957	0.49
60	16	1432	4.4957	0.49
60	17	1433	4.4957	0.49
60	18	1434	4.4957	0.49
60	19	1435	4.4957	0.49
60	20	1436	4.4957	0.49
60	21	1437	4.4957	0.49
60	22	1438	4.4957	0.49
60	23	1439	4.4957	0.49
60	24	1440	4.4957	0.49
61	1	1441	4.504	0.49
61	2	1442	4.504	0.49
61	3	1443	4.504	0.49
61	4	1444	4.504	0.49
61	5	1445	4.504	0.49
61	6	1446	4.504	0.49
61	7	1447	4.504	0.49
61	8	1448	4.504	0.49
61	9	1449	4.504	0.49
61	10	1450	4.504	0.49
61	11	1451	4.504	0.49
61	12	1452	4.504	0.49
61	13	1453	4.504	0.49
61	14	1454	4.504	0.49
61	15	1455	4.504	0.49
61	16	1456	4.504	0.49
61	17	1457	4.504	0.49
61	18	1458	4.504	0.49
61	19	1459	4.504	0.49
61	20	1460	4.504	0.49
61	21	1461	4.504	0.49
61	22	1462	4.504	0.49
61	23	1463	4.504	0.49
61	24	1464	4.504	0.49
62	1	1465	4.5102	0.48
62	2	1466	4.5102	0.48
62	3	1467	4.5102	0.48
62	4	1468	4.5102	0.48
62	5	1469	4.5102	0.48
62	6	1470	4.5102	0.48
62	7	1471	4.5102	0.48
62	8	1472	4.5102	0.48
62	9	1473	4.5102	0.48
62	10	1474	4.5102	0.48
62	11	1475	4.5102	0.48
62	12	1476	4.5102	0.48
62	13	1477	4.5102	0.48
62	14	1478	4.5102	0.48
62	15	1479	4.5102	0.48
62	16	1480	4.5102	0.48
62	17	1481	4.5102	0.48
62	18	1482	4.5102	0.48
62	19	1483	4.5102	0.48
62	20	1484	4.5102	0.48
62	21	1485	4.5102	0.48
62	22	1486	4.5102	0.48
62	23	1487	4.5102	0.48
62	24	1488	4.5102	0.48
63	1	1489	4.514	0.47
63	2	1490	4.514	0.47
63	3	1491	4.514	0.47
63	4	1492	4.514	0.47
63	5	1493	4.514	0.47
63	6	1494	4.514	0.47
63	7	1495	4.514	0.47
63	8	1496	4.514	0.47
63	9	1497	4.514	0.47
63	10	1498	4.514	0.47
63	11	1499	4.514	0.47
63	12	1500	4.514	0.47
63	13	1501	4.514	0.47
63	14	1502	4.514	0.47
63	15	1503	4.514	0.47
63	16	1504	4.514	0.47
63	17	1505	4.514	0.47
63	18	1506	4.514	0.47
63	19	1507	4.514	0.47
63	20	1508	4.514	0.47
63	21	1509	4.514	0.47
63	22	1510	4.514	0.47
63	23	1511	4.514	0.47
63	24	1512	4.514	0.47
64	1	1513	4.5155	0.47
64	2	1514	4.5155	0.47
64	3	1515	4.5155	0.47
64	4	1516	4.5155	0.47
64	5	1517	4.5155	0.47
64	6	1518	4.5155	0.47
64	7	1519	4.5155	0.47
64	8	1520	4.5155	0.47
64	9	1521	4.5155	0.47
64	10	1522	4.5155	0.47
64	11	1523	4.5155	0.47
64	12	1524	4.5155	0.47
64	13	1525	4.5155	0.47
64	14	1526	4.5155	0.47
64	15	1527	4.5155	0.47
64	16	1528	4.5155	0.47
64	17	1529	4.5155	0.47
64	18	1530	4.5155	0.47
64	19	1531	4.5155	0.47
64	20	1532	4.5155	0.47
64	21	1533	4.5155	0.47
64	22	1534	4.5155	0.47
64	23	1535	4.5155	0.47
64	24	1536	4.5155	0.47
65	1	1537	4.5146	0.46
65	2	1538	4.5146	0.46
65	3	1539	4.5146	0.46
65	4	1540	4.5146	0.46
65	5	1541	4.5146	0.46
65	6	1542	4.5146	0.46
65	7	1543	4.5146	0.46
65	8	1544	4.5146	0.46
65	9	1545	4.5146	0.46
65	10	1546	4.5146	0.46
65	11	1547	4.5146	0.46
65	12	1548	4.5146	0.46
65	13	1549	4.5146	0.46
65	14	1550	4.5146	0.46
65	15	1551	4.5146	0.46
65	16	1552	4.5146	0.46
65	17	1553	4.5146	0.46
65	18	1554	4.5146	0.46
65	19	1555	4.5146	0.46
65	20	1556	4.5146	0.46
65	21	1557	4.5146	0.46
65	22	1558	4.5146	0.46
65	23	1559	4.5146	0.46
65	24	1560	4.5146	0.46
66	1	1561	4.511	0.46
66	2	1562	4.511	0.46
66	3	1563	4.511	0.46
66	4	1564	4.511	0.46
66	5	1565	4.511	0.46
66	6	1566	4.511	0.46
66	7	1567	4.511	0.46
66	8	1568	4.511	0.46
66	9	1569	4.511	0.46
66	10	1570	4.511	0.46
66	11	1571	4.511	0.46
66	12	1572	4.511	0.46
66	13	1573	4.511	0.46
66	14	1574	4.511	0.46
66	15	1575	4.511	0.46
66	16	1576	4.511	0.46
66	17	1577	4.511	0.46
66	18	1578	4.511	0.46
66	19	1579	4.511	0.46
66	20	1580	4.511	0.46
66	21	1581	4.511	0.46
66	22	1582	4.511	0.46
66	23	1583	4.511	0.46
66	24	1584	4.511	0.46
67	1	1585	4.5048	0.45
67	2	1586	4.5048	0.45
67	3	1587	4.5048	0.45
67	4	1588	4.5048	0.45
67	5	1589	4.5048	0.45
67	6	1590	4.5048	0.45
67	7	1591	4.5048	0.45
67	8	1592	4.5048	0.45
67	9	1593	4.5048	0.45
67	10	1594	4.5048	0.45
67	11	1595	4.5048	0.45
67	12	1596	4.5048	0.45
67	13	1597	4.5048	0.45
67	14	1598	4.5048	0.45
67	15	1599	4.5048	0.45
67	16	1600	4.5048	0.45
67	17	1601	4.5048	0.45
67	18	1602	4.5048	0.45
67	19	1603	4.5048	0.45
67	20	1604	4.5048	0.45
67	21	1605	4.5048	0.45
67	22	1606	4.5048	0.45
67	23	1607	4.5048	0.45
67	24	1608	4.5048	0.45
68	1	1609	4.4958	0.44
68	2	1610	4.4958	0.44
68	3	1611	4.4958	0.44
68	4	1612	4.4958	0.44
68	5	1613	4.4958	0.44
68	6	1614	4.4958	0.44
68	7	1615	4.4958	0.44
68	8	1616	4.4958	0.44
68	9	1617	4.4958	0.44
68	10	1618	4.4958	0.44
68	11	1619	4.4958	0.44
68	12	1620	4.4958	0.44
68	13	1621	4.4958	0.44
68	14	1622	4.4958	0.44
68	15	1623	4.4958	0.44
68	16	1624	4.4958	0.44
68	17	1625	4.4958	0.44
68	18	1626	4.4958	0.44
68	19	1627	4.4958	0.44
68	20	1628	4.4958	0.44
68	21	1629	4.4958	0.44
68	22	1630	4.4958	0.44
68	23	1631	4.4958	0.44
68	24	1632	4.4958	0.44
69	1	1633	4.484	0.44
69	2	1634	4.484	0.44
69	3	1635	4.484	0.44
69	4	1636	4.484	0.44
69	5	1637	4.484	0.44
69	6	1638	4.484	0.44
69	7	1639	4.484	0.44
69	8	1640	4.484	0.44
69	9	1641	4.484	0.44
69	10	1642	4.484	0.44
69	11	1643	4.484	0.44
69	12	1644	4.484	0.44
69	13	1645	4.484	0.44
69	14	1646	4.484	0.44
69	15	1647	4.484	0.44
69	16	1648	4.484	0.44
69	17	1649	4.484	0.44
69	18	1650	4.484	0.44
69	19	1651	4.484	0.44
69	20	1652	4.484	0.44
69	21	1653	4.484	0.44
69	22	1654	4.484	0.44
69	23	1655	4.484	0.44
69	24	1656	4.484	0.44
70	1	1657	4.4691	0.43
70	2	1658	4.4691	0.43
70	3	1659	4.4691	0.43
70	4	1660	4.4691	0.43
70	5	1661	4.4691	0.43
70	6	1662	4.4691	0.43
70	7	1663	4.4691	0.43
70	8	1664	4.4691	0.43
70	9	1665	4.4691	0.43
70	10	1666	4.4691	0.43
70	11	1667	4.4691	0.43
70	12	1668	4.4691	0.43
70	13	1669	4.4691	0.43
70	14	1670	4.4691	0.43
70	15	1671	4.4691	0.43
70	16	1672	4.4691	0.43
70	17	1673	4.4691	0.43
70	18	1674	4.4691	0.43
70	19	1675	4.4691	0.43
70	20	1676	4.4691	0.43
70	21	1677	4.4691	0.43
70	22	1678	4.4691	0.43
70	23	1679	4.4691	0.43
70	24	1680	4.4691	0.43
71	1	1681	4.4512	0.43
71	2	1682	4.4512	0.43
71	3	1683	4.4512	0.43
71	4	1684	4.4512	0.43
71	5	1685	4.4512	0.43
71	6	1686	4.4512	0.43
71	7	1687	4.4512	0.43
71	8	1688	4.4512	0.43
71	9	1689	4.4512	0.43
71	10	1690	4.4512	0.43
71	11	1691	4.4512	0.43
71	12	1692	4.4512	0.43
71	13	1693	4.4512	0.43
71	14	1694	4.4512	0.43
71	15	1695	4.4512	0.43
71	16	1696	4.4512	0.43
71	17	1697	4.4512	0.43
71	18	1698	4.4512	0.43
71	19	1699	4.4512	0.43
71	20	1700	4.4512	0.43
71	21	1701	4.4512	0.43
71	22	1702	4.4512	0.43
71	23	1703	4.4512	0.43
71	24	1704	4.4512	0.43
72	1	1705	4.43	0.42
72	2	1706	4.43	0.42
72	3	1707	4.43	0.42
72	4	1708	4.43	0.42
72	5	1709	4.43	0.42
72	6	1710	4.43	0.42
72	7	1711	4.43	0.42
72	8	1712	4.43	0.42
72	9	1713	4.43	0.42
72	10	1714	4.43	0.42
72	11	1715	4.43	0.42
72	12	1716	4.43	0.42
72	13	1717	4.43	0.42
72	14	1718	4.43	0.42
72	15	1719	4.43	0.42
72	16	1720	4.43	0.42
72	17	1721	4.43	0.42
72	18	1722	4.43	0.42
72	19	1723	4.43	0.42
72	20	1724	4.43	0.42
72	21	1725	4.43	0.42
72	22	1726	4.43	0.42
72	23	1727	4.43	0.42
72	24	1728	4.43	0.42
73	1	1729	4.4056	0.42
73	2	1730	4.4056	0.42
73	3	1731	4.4056	0.42
73	4	1732	4.4056	0.42
73	5	1733	4.4056	0.42
73	6	1734	4.4056	0.42
73	7	1735	4.4056	0.42
73	8	1736	4.4056	0.42
73	9	1737	4.4056	0.42
73	10	1738	4.4056	0.42
73	11	1739	4.4056	0.42
73	12	1740	4.4056	0.42
73	13	1741	4.4056	0.42
73	14	1742	4.4056	0.42
73	15	1743	4.4056	0.42
73	16	1744	4.4056	0.42
73	17	1745	4.4056	0.42
73	18	1746	4.4056	0.42
73	19	1747	4.4056	0.42
73	20	1748	4.4056	0.42
73	21	1749	4.4056	0.42
73	22	1750	4.4056	0.42
73	23	1751	4.4056	0.42
73	24	1752	4.4056	0.42
74	1	1753	4.3778	0.42
74	2	1754	4.3778	0.42
74	3	1755	4.3778	0.42
74	4	1756	4.3778	0.42
74	5	1757	4.3778	0.42
74	6	1758	4.3778	0.42
74	7	1759	4.3778	0.42
74	8	1760	4.3778	0.42
74	9	1761	4.3778	0.42
74	10	1762	4.3778	0.42
74	11	1763	4.3778	0.42
74	12	1764	4.3778	0.42
74	13	1765	4.3778	0.42
74	14	1766	4.3778	0.42
74	15	1767	4.3778	0.42
74	16	1768	4.3778	0.42
74	17	1769	4.3778	0.42
74	18	1770	4.3778	0.42
74	19	1771	4.3778	0.42
74	20	1772	4.3778	0.42
74	21	1773	4.3778	0.42
74	22	1774	4.3778	0.42
74	23	1775	4.3778	0.42
74	24	1776	4.3778	0.42
75	1	1777	4.3465	0.41
75	2	1778	4.3465	0.41
75	3	1779	4.3465	0.41
75	4	1780	4.3465	0.41
75	5	1781	4.3465	0.41
75	6	1782	4.3465	0.41
75	7	1783	4.3465	0.41
75	8	1784	4.3465	0.41
75	9	1785	4.3465	0.41
75	10	1786	4.3465	0.41
75	11	1787	4.3465	0.41
75	12	1788	4.3465	0.41
75	13	1789	4.3465	0.41
75	14	1790	4.3465	0.41
75	15	1791	4.3465	0.41
75	16	1792	4.3465	0.41
75	17	1793	4.3465	0.41
75	18	1794	4.3465	0.41
75	19	1795	4.3465	0.41
75	20	1796	4.3465	0.41
75	21	1797	4.3465	0.41
75	22	1798	4.3465	0.41
75	23	1799	4.3465	0.41
75	24	1800	4.3465	0.41
76	1	1801	4.3116	0.41
76	2	1802	4.3116	0.41
76	3	1803	4.3116	0.41
76	4	1804	4.3116	0.41
76	5	1805	4.3116	0.41
76	6	1806	4.3116	0.41
76	7	1807	4.3116	0.41
76	8	1808	4.3116	0.41
76	9	1809	4.3116	0.41
76	10	1810	4.3116	0.41
76	11	1811	4.3116	0.41
76	12	1812	4.3116	0.41
76	13	1813	4.3116	0.41
76	14	1814	4.3116	0.41
76	15	1815	4.3116	0.41
76	16	1816	4.3116	0.41
76	17	1817	4.3116	0.41
76	18	1818	4.3116	0.41
76	19	1819	4.3116	0.41
76	20	1820	4.3116	0.41
76	21	1821	4.3116	0.41
76	22	1822	4.3116	0.41
76	23	1823	4.3116	0.41
76	24	1824	4.3116	0.41
77	1	1825	4.2729	0.40
77	2	1826	4.2729	0.40
77	3	1827	4.2729	0.40
77	4	1828	4.2729	0.40
77	5	1829	4.2729	0.40
77	6	1830	4.2729	0.40
77	7	1831	4.2729	0.40
77	8	1832	4.2729	0.40
77	9	1833	4.2729	0.40
77	10	1834	4.2729	0.40
77	11	1835	4.2729	0.40
77	12	1836	4.2729	0.40
77	13	1837	4.2729	0.40
77	14	1838	4.2729	0.40
77	15	1839	4.2729	0.40
77	16	1840	4.2729	0.40
77	17	1841	4.2729	0.40
77	18	1842	4.2729	0.40
77	19	1843	4.2729	0.40
77	20	1844	4.2729	0.40
77	21	1845	4.2729	0.40
77	22	1846	4.2729	0.40
77	23	1847	4.2729	0.40
77	24	1848	4.2729	0.40
78	1	1849	4.2305	0.40
78	2	1850	4.2305	0.40
78	3	1851	4.2305	0.40
78	4	1852	4.2305	0.40
78	5	1853	4.2305	0.40
78	6	1854	4.2305	0.40
78	7	1855	4.2305	0.40
78	8	1856	4.2305	0.40
78	9	1857	4.2305	0.40
78	10	1858	4.2305	0.40
78	11	1859	4.2305	0.40
78	12	1860	4.2305	0.40
78	13	1861	4.2305	0.40
78	14	1862	4.2305	0.40
78	15	1863	4.2305	0.40
78	16	1864	4.2305	0.40
78	17	1865	4.2305	0.40
78	18	1866	4.2305	0.40
78	19	1867	4.2305	0.40
78	20	1868	4.2305	0.40
78	21	1869	4.2305	0.40
78	22	1870	4.2305	0.40
78	23	1871	4.2305	0.40
78	24	1872	4.2305	0.40
79	1	1873	4.1842	0.39
79	2	1874	4.1842	0.39
79	3	1875	4.1842	0.39
79	4	1876	4.1842	0.39
79	5	1877	4.1842	0.39
79	6	1878	4.1842	0.39
79	7	1879	4.1842	0.39
79	8	1880	4.1842	0.39
79	9	1881	4.1842	0.39
79	10	1882	4.1842	0.39
79	11	1883	4.1842	0.39
79	12	1884	4.1842	0.39
79	13	1885	4.1842	0.39
79	14	1886	4.1842	0.39
79	15	1887	4.1842	0.39
79	16	1888	4.1842	0.39
79	17	1889	4.1842	0.39
79	18	1890	4.1842	0.39
79	19	1891	4.1842	0.39
79	20	1892	4.1842	0.39
79	21	1893	4.1842	0.39
79	22	1894	4.1842	0.39
79	23	1895	4.1842	0.39
79	24	1896	4.1842	0.39
80	1	1897	4.1339	0.39
80	2	1898	4.1339	0.39
80	3	1899	4.1339	0.39
80	4	1900	4.1339	0.39
80	5	1901	4.1339	0.39
80	6	1902	4.1339	0.39
80	7	1903	4.1339	0.39
80	8	1904	4.1339	0.39
80	9	1905	4.1339	0.39
80	10	1906	4.1339	0.39
80	11	1907	4.1339	0.39
80	12	1908	4.1339	0.39
80	13	1909	4.1339	0.39
80	14	1910	4.1339	0.39
80	15	1911	4.1339	0.39
80	16	1912	4.1339	0.39
80	17	1913	4.1339	0.39
80	18	1914	4.1339	0.39
80	19	1915	4.1339	0.39
80	20	1916	4.1339	0.39
80	21	1917	4.1339	0.39
80	22	1918	4.1339	0.39
80	23	1919	4.1339	0.39
80	24	1920	4.1339	0.39
81	1	1921	4.0795	0.39
81	2	1922	4.0795	0.39
81	3	1923	4.0795	0.39
81	4	1924	4.0795	0.39
81	5	1925	4.0795	0.39
81	6	1926	4.0795	0.39
81	7	1927	4.0795	0.39
81	8	1928	4.0795	0.39
81	9	1929	4.0795	0.39
81	10	1930	4.0795	0.39
81	11	1931	4.0795	0.39
81	12	1932	4.0795	0.39
81	13	1933	4.0795	0.39
81	14	1934	4.0795	0.39
81	15	1935	4.0795	0.39
81	16	1936	4.0795	0.39
81	17	1937	4.0795	0.39
81	18	1938	4.0795	0.39
81	19	1939	4.0795	0.39
81	20	1940	4.0795	0.39
81	21	1941	4.0795	0.39
81	22	1942	4.0795	0.39
81	23	1943	4.0795	0.39
81	24	1944	4.0795	0.39
82	1	1945	4.0208	0.38
82	2	1946	4.0208	0.38
82	3	1947	4.0208	0.38
82	4	1948	4.0208	0.38
82	5	1949	4.0208	0.38
82	6	1950	4.0208	0.38
82	7	1951	4.0208	0.38
82	8	1952	4.0208	0.38
82	9	1953	4.0208	0.38
82	10	1954	4.0208	0.38
82	11	1955	4.0208	0.38
82	12	1956	4.0208	0.38
82	13	1957	4.0208	0.38
82	14	1958	4.0208	0.38
82	15	1959	4.0208	0.38
82	16	1960	4.0208	0.38
82	17	1961	4.0208	0.38
82	18	1962	4.0208	0.38
82	19	1963	4.0208	0.38
82	20	1964	4.0208	0.38
82	21	1965	4.0208	0.38
82	22	1966	4.0208	0.38
82	23	1967	4.0208	0.38
82	24	1968	4.0208	0.38
83	1	1969	3.9579	0.38
83	2	1970	3.9579	0.38
83	3	1971	3.9579	0.38
83	4	1972	3.9579	0.38
83	5	1973	3.9579	0.38
83	6	1974	3.9579	0.38
83	7	1975	3.9579	0.38
83	8	1976	3.9579	0.38
83	9	1977	3.9579	0.38
83	10	1978	3.9579	0.38
83	11	1979	3.9579	0.38
83	12	1980	3.9579	0.38
83	13	1981	3.9579	0.38
83	14	1982	3.9579	0.38
83	15	1983	3.9579	0.38
83	16	1984	3.9579	0.38
83	17	1985	3.9579	0.38
83	18	1986	3.9579	0.38
83	19	1987	3.9579	0.38
83	20	1988	3.9579	0.38
83	21	1989	3.9579	0.38
83	22	1990	3.9579	0.38
83	23	1991	3.9579	0.38
83	24	1992	3.9579	0.38
84	1	1993	3.8905	0.38
84	2	1994	3.8905	0.38
84	3	1995	3.8905	0.38
84	4	1996	3.8905	0.38
84	5	1997	3.8905	0.38
84	6	1998	3.8905	0.38
84	7	1999	3.8905	0.38
[truncated: 161 more rows]
