# Supplementary material for: The relationship between leaf area growth and biomass accumulation in Arabidopsis thaliana
Source: Front Plant Sci. 2015 Apr 9;6:167. doi: 10.3389/fpls.2015.00167 (PMC4391269; doi:10.3389/fpls.2015.00167)
Supplement: Supplementary file 4 [file DataSheet1.ZIP › simulation_visualization_v10.r]

########################################################################
## simulation of plant energy capture and plant growth
## Version: 4.0
## Author: Jin Chen 
## Co-authors: Sarathi Weraduwage and Thomas Sharkey
## Date: Sept 2014
##
## This program reads the output of simulation_parallel_v10.r and
## visualizes the distribution of parameters and the scores of objectives.
## It also output an excel file including all paramaters and the corresponding 
## performance scores. 
#########################################################################

library(compiler)
enableJIT(level = 3)
setCompilerOptions(suppressAll = TRUE)

library(lattice)
library(ggplot2)
library(GGally)

parallel = FALSE
options(stringsAsFactors = FALSE)


##########################################################################
## function to compute plant growth based on measurements and praameters
## input: parameters to optimize
## output: plant growth
##########################################################################

plant<- function(AllParameters, data, genotype){
  #extend parameters
  AllParameters[13] = 1 - (AllParameters[1] + AllParameters[5] + AllParameters[9])
  AllParameters[14] = 1 - (AllParameters[2] + AllParameters[6] + AllParameters[10])
  AllParameters[15] = 1 - (AllParameters[3] + AllParameters[7] + AllParameters[11])
  AllParameters[16] = 1 - (AllParameters[4] + AllParameters[8] + AllParameters[12])
  
  if(AllParameters[13]<0 | AllParameters[14]<0 | AllParameters[15]<0 | AllParameters[16]<0) 
    cat("Parameter error!")
  
  #constant parameters
  if(genotype == "col-0"){
    Depletion_storage_reserves_and_end_heterotrophic_phase = 4
    First_day_photosynthesis_and_beginning_autotrophic_phase = 5
    Beginning_of_late_vegetative_phase = 46
    End_late_vegetative_phase = 66
    
    Weight_storage_reserves = 1.80E-05
    Ratio_mobilized_storage_reserves_to_seed_weight = 0.25
    
    Daylength = 8
    Ratio_starch_synthesis_to_photosynthesis = 0.6
    Carbon_concentration = 37500
    
    Initial_leaf_area = 5.00E-06
    
    Leaf_maintenance_respiration = 0.350
    Root_maintenanace_coefficient = 0.016
    Stem_maintenance_coeffiecient = 0.007
    Exudation = 0.001
    
    Leaf_area_growth_respiration_heterotrophic_phase = 1.00
    Leaf_growth_respiration_during_thickening_heterotrophic_phase = 0.104
    Growth_respiratory_coefficient_of_leaves = 0.104
    Growth_respiratory_coefficient_of_inflorescence = 0.17
    Growth_respiratory_coefficient_of_roots = 0.13
  }else{ #if(genotype == "gi-2"){
    Depletion_storage_reserves_and_end_heterotrophic_phase = 4
    First_day_photosynthesis_and_beginning_autotrophic_phase = 5
    Beginning_of_late_vegetative_phase = 50
    End_late_vegetative_phase = 71
    
    Weight_storage_reserves = 1.80E-05
    Ratio_mobilized_storage_reserves_to_seed_weight = 0.25
    
    Daylength = 8
    Ratio_starch_synthesis_to_photosynthesis = 0.6
    Carbon_concentration = 37500
    
    Initial_leaf_area = 5.00E-06
    
    Leaf_maintenance_respiration = 0.350
    Root_maintenanace_coefficient = 0.016
    Stem_maintenance_coeffiecient = 0.007
    Exudation = 0.001
    
    Leaf_area_growth_respiration_heterotrophic_phase = 1.00
    Leaf_growth_respiration_during_thickening_heterotrophic_phase = 0.104
    Growth_respiratory_coefficient_of_leaves = 0.104
    Growth_respiratory_coefficient_of_inflorescence = 0.17
    Growth_respiratory_coefficient_of_roots = 0.13
  }
  
  N = dim(data)[1] #number of measurements and computations
  
  out = matrix(ncol=41, nrow=N) # a matrix of output
  colnames(out) = c("Day", "Time", "Storage_reserve_mobilization", 
                    "Area_based_photosynthesis",  "Plant_based_photosynthesis", 
                    "Rate_starch_synthesis", "Accumulation_starch_synthesis", "Photosynthetic_startch_degration", 
                    "Available_Carbon", "Total_leaf_area", "Projected_leaf_area",  
                    "Mass_of_leaf", "Mass_of_inflorescence", "Mass_of_root", "Mass_of_whole_plant",
                    "Maintenance_respiration_leaf", "Maintenance_respiration_inflorescence", "Maintenance_respiration_root", 
                    "Root_exudation", "Growth_carbon", "Growth_carbon_area_growth", "Growth_carbon_leaf_thickening", 
                    "Growth_carbon_leaf_growth", "Growth_carbon_inflorescence_growth", "Growth_carbon_root_growth", 
                    "Growth_respiration_leaf_area", "Growth_respiration_leaf_thickening", 
                    "Growth_respiration_leaf", "Growth_respiration_inflorescence", "Growth_respiration_root", "Growth_respiration", 
                    "Mass_increase_leaf_area_growth", "Mass_increase_leaf_thickening", "Mass_increase_leaf", 
                    "Mass_increase_inflorescence", "Mass_increase_root", "Mass_increase_plant", 
                    "Relative_growth_rate_area", "Relative_growth_rate_mass", "Changes_in_leaf_area", "Specific_leaf_area") 
  # "Total_number_hours" is removed
  
  
  # compute internal variables and outputs based on measurements, 
  # constant variables and the variables to optimize
  for (n in 1:N ){
    
    #if(n%%2000==0) {
    #  print(n)
    #}
    
    out[n,"Day"] = data[n,1]
    out[n,"Time"] = data[n,2]
    #out[n,"Total_number_hours"] = data[n,3] 
    
    if(out[n,"Day"] <= Depletion_storage_reserves_and_end_heterotrophic_phase) {
      out[n,"Storage_reserve_mobilization"] = Weight_storage_reserves * Ratio_mobilized_storage_reserves_to_seed_weight * Carbon_concentration / 24.0 
    }else {
      out[n,"Storage_reserve_mobilization"] = 0
    }
    
    if(out[n,"Day"] <= Depletion_storage_reserves_and_end_heterotrophic_phase) {
      out[n,"Area_based_photosynthesis"] = 0
    }else{
      out[n,"Area_based_photosynthesis"] = data[n,4]
    }
    
    if(n==1) {
      out[n,"Total_leaf_area"] = 0
    }else{
      if(out[n,"Day"]  <= Depletion_storage_reserves_and_end_heterotrophic_phase) {
        out[n,"Total_leaf_area"] = Initial_leaf_area/(Depletion_storage_reserves_and_end_heterotrophic_phase*24)*data[n-1,3]
      }else{
        out[n,"Total_leaf_area"] = out[n-1, "Total_leaf_area"]  +  out[n-1, "Changes_in_leaf_area"] 
      }
    }
    
    if(out[n,"Day"]  > Depletion_storage_reserves_and_end_heterotrophic_phase) {
      if (out[n,"Time"] <= Daylength) {
        out[n,"Plant_based_photosynthesis"] = out[n,"Area_based_photosynthesis"] * out[n,"Total_leaf_area"]  * data[n,5] + (1-data[n,5]) * 0.1 * out[n,"Total_leaf_area"] * out[n,"Area_based_photosynthesis"]
      }else{
        out[n,"Plant_based_photosynthesis"] = 0
      }
    }else{
      out[n,"Plant_based_photosynthesis"] = 0
    }
    
    if(out[n,"Day"]  > Depletion_storage_reserves_and_end_heterotrophic_phase) {
      if(out[n,"Time"] <= Daylength){
        out[n,"Rate_starch_synthesis"] = out[n,"Plant_based_photosynthesis"] * Ratio_starch_synthesis_to_photosynthesis 
      }else{
        out[n,"Rate_starch_synthesis"] = 0
      }
    }else{
      out[n,"Rate_starch_synthesis"] = 0
    }
    
    if(n==1) {
      # conditions were specified in case the experiment does not start from day 1 hour 1
      if(out[n,"Day"]  > Depletion_storage_reserves_and_end_heterotrophic_phase) {
        if (out[n,"Time"] <= Daylength) {
          out[n,"Accumulation_starch_synthesis"] = out[n,"Rate_starch_synthesis"] * 3600
        }else{
          out[n,"Accumulation_starch_synthesis"] = 0 # we are not sure this is correct
        }
      }else{
        out[n,"Accumulation_starch_synthesis"] = 0
      }
    }else {
      if(out[n,"Day"]  > Depletion_storage_reserves_and_end_heterotrophic_phase) {
        if (out[n,"Time"] <= Daylength) {
          if (out[n,"Time"] == 1) { # first hour
            if(out[n,"Day"] > 1){ # not the first day
              acc = 0
              for(k in (n-24):(n-1))  {acc = acc + out[k,"Photosynthetic_startch_degration"];}
              out[n,"Accumulation_starch_synthesis"] = out[n,"Rate_starch_synthesis"] * 3600 + out[n-1,"Accumulation_starch_synthesis"] - acc
              remove(acc); remove(k)
            }else{
              out[n,"Accumulation_starch_synthesis"] = out[n,"Rate_starch_synthesis"] * 3600 + out[n-1,"Accumulation_starch_synthesis"]
            }
          }else{ # not first hour
            out[n,"Accumulation_starch_synthesis"] = out[n-1,"Accumulation_starch_synthesis"] + out[n,"Rate_starch_synthesis"] * 3600  
          }
        }else{ # at night
          out[n,"Accumulation_starch_synthesis"] = out[n-1, "Accumulation_starch_synthesis"]
        }
      }else{ # too old
        out[n,"Accumulation_starch_synthesis"] = 0
      }
    }
    
    if(out[n,"Day"]  > Depletion_storage_reserves_and_end_heterotrophic_phase) {
      if (out[n,"Time"] <= Daylength) {
        out[n,"Photosynthetic_startch_degration"] = 0
      }else{
        out[n,"Photosynthetic_startch_degration"] = out[n,"Accumulation_starch_synthesis"] /(24-Daylength)
      }
    }else{
      out[n,"Photosynthetic_startch_degration"] = 0
    }
    
    out[n,"Projected_leaf_area"] = out[n,"Total_leaf_area"] * data[n,5]
    
    if(out[n,"Day"] >= First_day_photosynthesis_and_beginning_autotrophic_phase){
      if (out[n,"Time"] <= Daylength) {
        out[n,"Maintenance_respiration_leaf"] = 0
      }else{
        out[n,"Maintenance_respiration_leaf"] = Leaf_maintenance_respiration * out[n,"Total_leaf_area"] * 3600
      }
    }else{
      out[n,"Maintenance_respiration_leaf"] = 0
    }
    
    if (n==1){
      out[n, "Mass_of_leaf"] = Weight_storage_reserves 
      out[n, "Mass_of_inflorescence"] = 0
      out[n, "Mass_of_root"] = 0
    }else{
      if(out[n,"Day"] <=Depletion_storage_reserves_and_end_heterotrophic_phase){
        Amount_morbilized_carbon_per_hour = Weight_storage_reserves * Ratio_mobilized_storage_reserves_to_seed_weight / 24
        out[n, "Mass_of_leaf"] = out[n-1, "Mass_of_leaf"] +  out[n-1, "Mass_increase_leaf"] -  Amount_morbilized_carbon_per_hour
      }else{
        out[n, "Mass_of_leaf"] = out[n-1, "Mass_of_leaf"] +  out[n-1, "Mass_increase_leaf"]
      }
      out[n, "Mass_of_inflorescence"] = out[n-1, "Mass_of_inflorescence"] + out[n-1, "Mass_increase_inflorescence"] 
      out[n, "Mass_of_root"] = out[n-1, "Mass_of_root"] + out[n-1, "Mass_increase_root"]
    }
    
    out[n,"Specific_leaf_area"]  = out[n,"Total_leaf_area"] / (out[n, "Mass_of_leaf"] / 1000)
    
    out[n,"Maintenance_respiration_root"] = Root_maintenanace_coefficient * 3600 * out[n, "Mass_of_root"] 
    
    out[n,"Maintenance_respiration_inflorescence"] = Stem_maintenance_coeffiecient * 3600 * out[n, "Mass_of_inflorescence"]
    
    out[n,"Mass_of_whole_plant"] = out[n, "Mass_of_leaf"] + out[n, "Mass_of_inflorescence"] + out[n, "Mass_of_root"]
    
    out[n,"Available_Carbon"] = (out[n, "Plant_based_photosynthesis"] - out[n,"Rate_starch_synthesis"]) * 3600 + out[n,"Photosynthetic_startch_degration"] + out[n, "Storage_reserve_mobilization"]
    
    if(out[n, "Mass_of_root"] > 0){
      out[n, "Root_exudation"] = Exudation * out[n,"Available_Carbon"]
    }else{
      out[n,"Root_exudation"] = 0
    }
    
    out[n,"Growth_carbon"] = (out[n,"Available_Carbon"] - out[n,"Maintenance_respiration_inflorescence"] - 
                                out[n,"Maintenance_respiration_leaf"] - out[n,"Maintenance_respiration_root"] - out[n,"Root_exudation"]) / Carbon_concentration
    
    if(out[n,"Day"] <=Depletion_storage_reserves_and_end_heterotrophic_phase){
      out[n,"Growth_carbon_area_growth"] = AllParameters[13] * out[n,"Growth_carbon"]
      out[n,"Growth_carbon_leaf_thickening"] = AllParameters[9] * out[n,"Growth_carbon"]
      out[n,"Growth_carbon_inflorescence_growth"] = AllParameters[1] * out[n,"Growth_carbon"]
      out[n,"Growth_carbon_root_growth"] = AllParameters[5] * out[n,"Growth_carbon"]
    }
    if(out[n,"Day"]<=Beginning_of_late_vegetative_phase && 
         out[n,"Day"]>Depletion_storage_reserves_and_end_heterotrophic_phase){
      out[n,"Growth_carbon_area_growth"] = AllParameters[14] * out[n,"Growth_carbon"]
      out[n,"Growth_carbon_leaf_thickening"] = AllParameters[10] * out[n,"Growth_carbon"]
      out[n,"Growth_carbon_inflorescence_growth"] = AllParameters[2] * out[n,"Growth_carbon"]
      out[n,"Growth_carbon_root_growth"] = AllParameters[6] * out[n,"Growth_carbon"]
    }
    if(out[n,"Day"]<=End_late_vegetative_phase && out[n,"Day"]>Beginning_of_late_vegetative_phase){
      out[n,"Growth_carbon_area_growth"] = AllParameters[15] * out[n,"Growth_carbon"]
      out[n,"Growth_carbon_leaf_thickening"] = AllParameters[11] * out[n,"Growth_carbon"]
      out[n,"Growth_carbon_inflorescence_growth"] = AllParameters[3] * out[n,"Growth_carbon"]
      out[n,"Growth_carbon_root_growth"] = AllParameters[7] * out[n,"Growth_carbon"]
    }
    if(out[n,"Day"]>End_late_vegetative_phase){
      out[n,"Growth_carbon_area_growth"] = AllParameters[16] * out[n,"Growth_carbon"]
      out[n,"Growth_carbon_leaf_thickening"] = AllParameters[12] * out[n,"Growth_carbon"]
      out[n,"Growth_carbon_inflorescence_growth"] = AllParameters[4] * out[n,"Growth_carbon"]
      out[n,"Growth_carbon_root_growth"] = AllParameters[8] * out[n,"Growth_carbon"]
    }
    
    out[n,"Growth_carbon_leaf_growth"] = out[n,"Growth_carbon_area_growth"] + out[n,"Growth_carbon_leaf_thickening"]
    
    if(out[n,"Day"] >= First_day_photosynthesis_and_beginning_autotrophic_phase ){
      if(out[n,"Time"] <= Daylength){
        out[n,"Growth_respiration_leaf_area"] = 0
        out[n,"Growth_respiration_leaf_thickening"] = 0
      }else{
        out[n,"Growth_respiration_leaf_area"] =  out[n,"Growth_carbon_area_growth"] * Growth_respiratory_coefficient_of_leaves
        out[n,"Growth_respiration_leaf_thickening"] = out[n,"Growth_carbon_leaf_thickening"] *  Growth_respiratory_coefficient_of_leaves
      }
    }else{
      out[n,"Growth_respiration_leaf_area"] = out[n,"Growth_carbon_area_growth"] * Leaf_area_growth_respiration_heterotrophic_phase
      out[n,"Growth_respiration_leaf_thickening"] = out[n,"Growth_carbon_leaf_thickening"] * Leaf_growth_respiration_during_thickening_heterotrophic_phase #Leaf_area_growth_respiration_heterotrophic_phase
    }
    
    out[n,"Mass_increase_leaf_area_growth"] = out[n,"Growth_carbon_area_growth"] - out[n,"Growth_respiration_leaf_area"]
    out[n,"Mass_increase_leaf_thickening"] = out[n,"Growth_carbon_leaf_thickening"] - out[n,"Growth_respiration_leaf_thickening"]
    out[n,"Mass_increase_leaf"] = out[n,"Mass_increase_leaf_area_growth"] + out[n,"Mass_increase_leaf_thickening"]
    
    out[n,"Growth_respiration_leaf"] = out[n,"Growth_respiration_leaf_area"] + out[n,"Growth_respiration_leaf_thickening"]
    
    out[n,"Growth_respiration_inflorescence"] = out[n,"Growth_carbon_inflorescence_growth"] * Growth_respiratory_coefficient_of_inflorescence
    
    out[n,"Growth_respiration_root"] = out[n,"Growth_carbon_root_growth"] * Growth_respiratory_coefficient_of_roots
    
    out[n,"Growth_respiration"] = out[n,"Growth_respiration_leaf"] + out[n,"Growth_respiration_inflorescence"] + out[n,"Growth_respiration_root"]
    
    out[n,"Mass_increase_inflorescence"] = out[n,"Growth_carbon_inflorescence_growth"] - out[n,"Growth_respiration_inflorescence"]
    out[n,"Mass_increase_root"] = out[n,"Growth_carbon_root_growth"] - out[n,"Growth_respiration_root"]
    out[n,"Mass_increase_plant"] = out[n,"Mass_increase_leaf"] + out[n,"Mass_increase_root"] + out[n,"Mass_increase_inflorescence"] 
    
    out[n,"Changes_in_leaf_area"] = out[n,"Mass_increase_leaf_area_growth"] * (out[n,"Specific_leaf_area"] / 1000)
    
    if(out[n,"Changes_in_leaf_area"] < 0.0000000000000001){
      out[n,"Relative_growth_rate_area"] = 0
    }else{	
      out[n,"Relative_growth_rate_area"] = out[n,"Changes_in_leaf_area"] * 24 / out[n, "Total_leaf_area"]
    }
    
    out[n,"Relative_growth_rate_mass"]  = out[n,"Mass_increase_plant"] * 1000 * 24 /(out[n,"Mass_of_whole_plant"])
    
    # remove all the temprary variables, otherwise they will be used in the next iteration!!!
    # rm(list = setdiff(ls(), lsf.str()))
  } ## end for N interations
  
  cat(".");
  
  #out = data.frame(out)
  return(out)
  
} ## end of function plant_growth

###############################################################################
## define the objective functions by comparing outputs with extra measurements
###############################################################################
Objective_total_leaf_area <- function(measurement, model){
  
  sum = 0
  max_measurement = -1
  
  N = dim(measurement)[1] #number of measurements and computations
  
  for (n in 1:N){ # n is the number of days
    
    measured = measurement[n,"Total_leaf_area"]
    if(max_measurement<measured) max_measurement = measured
    
    measured_SD = measurement[n,"Total_leaf_area_SD"]    
    day = measurement[n,"Day"]
    
    difference = abs(model[day * 24, "Total_leaf_area"] - measured)
    if(measured_SD==0) {
      difference_conv = difference
    }else{
      difference_conv = difference/(1+exp(5-10*difference/(measured_SD * Confidence_Interval)))
    }
    sum = sum + difference_conv
    
  }
  
  sum = sum / max_measurement
  
  return(sum)
}

Objective_leaf_dry_mass <- function(measurement, model){
  sum = 0
  max_measurement = -1
  
  N = dim(measurement)[1] #number of measurements and computations
  
  for (n in 1:N){ # n is the number of days
    
    measured_value = measurement[n,"Leaf_dry_mass"]
    if(max_measurement<measured_value) max_measurement = measured_value
    measured_SD = measurement[n,"Leaf_dry_mass_SD"]    
    day = measurement[n,"Day"]
    
    difference = abs(model[day * 24, "Mass_of_leaf"] - measured_value)
    if(measured_SD==0) {
      difference_conv = difference
    }else{
      difference_conv = difference/(1+exp(5-10*difference/(measured_SD * Confidence_Interval)))
    }
    sum = sum + difference_conv
    
  }
  
  sum = sum / max_measurement
  return(sum)
}

Objective_inflorescence_dry_mass <- function(measurement, model){
  sum = 0
  max_measurement = -1
  
  N = dim(measurement)[1] #number of measurements and computations
  
  for (n in 1:N){ # n is the number of days
    measured_value = measurement[n,"Inflorescence_dry_mass"]
    if(max_measurement<measured_value) max_measurement = measured_value
    measured_SD = measurement[n,"Inflorescence_dry_mass_SD"]    
    day = measurement[n,"Day"]
    
    difference = abs(model[day * 24, "Mass_of_inflorescence"] - measured_value)
    if(measured_SD==0) {
      difference_conv = difference
    }else{
      difference_conv = difference/(1+exp(5-10*difference/(measured_SD * Confidence_Interval)))
    }
    sum = sum + difference_conv
    
  }
  
  sum = sum / max_measurement
  return(sum)
}

Objective_root_dry_mass <- function(measurement, model){
  sum = 0
  max_measurement = -1
  
  N = dim(measurement)[1] #number of measurements and computations
  
  for (n in 1:N){ # n is the number of days
    measured_value = measurement[n,"Root_dry_mass"]
    if(max_measurement<measured_value) max_measurement = measured_value
    measured_SD = measurement[n,"Root_dry_mass_SD"]    
    day = measurement[n,"Day"]
    
    difference = abs(model[day * 24, "Mass_of_root"] - measured_value)
    if(measured_SD==0) {
      difference_conv = difference
    }else{
      difference_conv = difference/(1+exp(5-10*difference/(measured_SD * Confidence_Interval)))
    }
    sum = sum + difference_conv
    
  }
  
  sum = sum / max_measurement
  return(sum)
}

Objective_plant_dry_mass <- function(measurement, model){
  sum = 0
  max_measurement = -1
  
  N = dim(measurement)[1] #number of measurements and computations
  
  for (n in 1:N){ # n is the number of days
    measured_value = measurement[n,"Plant_dry_mass"]
    if(max_measurement<measured_value) max_measurement = measured_value
    measured_SD = measurement[n,"Plant_dry_mass_SD"]    
    day = measurement[n,"Day"]
    
    difference = abs(model[day * 24, "Mass_of_whole_plant"] - measured_value)
    if(measured_SD==0) {
      difference_conv = difference
    }else{
      difference_conv = difference/(1+exp(5-10*difference/(measured_SD * Confidence_Interval)))
    }
    sum = sum + difference_conv
    
  }
  
  sum = sum / max_measurement
  return(sum)
}

Objective_specific_leaf_area <- function(measurement, model){
  sum = 0
  max_measurement = -1
  
  N = dim(measurement)[1] #number of measurements and computations
  
  for (n in 1:N){ # n is the number of days
    measured_value = measurement[n,"Specific_leaf_area"]
    if(max_measurement<measured_value) max_measurement = measured_value
    measured_SD = measurement[n,"Specific_leaf_area_SD"]    
    day = measurement[n,"Day"]
    
    #difference = model[day * 24, "Specific_leaf_area"] - measured_value
    difference = abs(model[day * 24, "Specific_leaf_area"] - measured_value)
    if(measured_SD==0) {
      difference_conv = difference
    }else{
      difference_conv = difference/(1+exp(5-10*difference/(measured_SD * Confidence_Interval)))
    }
    sum = sum + difference_conv
    
  }
  
  sum = sum / max_measurement
  return(sum)
}


Objective_leaf_mass_ratio <- function(measurement, model){
  
  sum = 0
  max_measurement = -1
  
  N = dim(measurement)[1] #number of measurements and computations
  
  for (n in 1:N){ # n is the number of days
    measured_value = measurement[n,"Leaf_mass_ratio"]
    if(max_measurement<measured_value) max_measurement = measured_value
    measured_value_SD = measurement[n,"Leaf_mass_ratio_SD"]    
    day = measurement[n,"Day"]
    
    difference = model[day * 24, "Mass_of_leaf"]/model[n * 24, "Mass_of_whole_plant"] - measured_value
    
    if(abs(difference) <= measured_value_SD * Confidence_Interval) 
      difference = 0
    
    sum = sum + abs(difference)
    
  }
  
  sum = sum / max_measurement
  return(sum)
}

Objective_inflorescence_mass_ratio <- function(measurement, model){
  
  sum = 0
  max_measurement = -1
  
  N = dim(measurement)[1] #number of measurements and computations
  
  for (n in 1:N){ # n is the number of days
    measured_value = measurement[n,"Inflorescence_mass_ratio"]
    if(max_measurement<measured_value) max_measurement = measured_value
    measured_value_SD = measurement[n,"Inflorescence_mass_ratio_SD"]    
    day = measurement[n,"Day"]
    
    difference = model[day * 24, "Mass_of_inflorescence"]/model[n * 24, "Mass_of_whole_plant"] - measured_value
    
    if(abs(difference) <= measured_value_SD * Confidence_Interval) 
      difference = 0
    
    sum = sum + abs(difference)
    
  }
  
  sum = sum / max_measurement
  return(sum)
}

Objective_root_mass_ratio <- function(measurement, model){
  
  sum = 0
  max_measurement = -1
  
  N = dim(measurement)[1] #number of measurements and computations
  
  for (n in 1:N){ # n is the number of days
    measured_value = measurement[n,"Root_mass_ratio"]
    if(max_measurement<measured_value) max_measurement = measured_value
    measured_value_SD = measurement[n,"Root_mass_ratio_SD"]    
    day = measurement[n,"Day"]
    
    difference = model[day * 24, "Mass_of_root"]/model[n * 24, "Mass_of_whole_plant"] - measured_value
    
    if(abs(difference) <= measured_value_SD * Confidence_Interval) 
      difference = 0
    
    sum = sum + abs(difference)
    
  }
  
  sum = sum / max_measurement
  return(sum)
}

Objective_RGR_area <- function(measurement, model){
  
  sum = 0
  max_measurement = -1
  
  N = dim(measurement)[1] #number of measurements and computations
  
  for (n in 1:N){ # n is the number of days
    measured_value = measurement[n,"RGR_area"]
    
    if(!is.na(measured_value)){
      if(max_measurement<measured_value) 
        max_measurement = measured_value  
    }
    
    measured_value_SD = measurement[n,"RGR_area_SD"]    
    day = measurement[n,"Day"]
    
    AvgRGR = 0
    for(i in 1:24){
      AvgRGR = AvgRGR + model[(day-1) * 24+i, "Relative_growth_rate_area"] #cat(AvgRGR)
    }
    
    AvgRGR = AvgRGR / 24
    
    difference = AvgRGR - measured_value
    
    if(is.na(difference)) {
      difference = 0 # deal with missing value
    }else if(abs(difference) <= measured_value_SD * Confidence_Interval) {
      difference = 0
    }
    
    sum = sum + abs(difference)
    
  }
  
  sum = sum / max_measurement
  return(sum)
}

Objective_RGR_mass <- function(measurement, model){
  
  sum = 0
  max_measurement = -1
  
  N = dim(measurement)[1] #number of measurements and computations
  
  for (n in 1:N){ # n is the number of days
    measured_value = measurement[n,"RGR_mass"]
    
    if(!is.na(measured_value)){
      if(max_measurement<measured_value) 
        max_measurement = measured_value  
    }
    
    measured_value_SD = measurement[n,"RGR_mass_SD"]    
    day = measurement[n,"Day"]
    
    AvgRGR = 0
    for(i in 1:24){
      AvgRGR = AvgRGR + model[(day-1) * 24+i, "Relative_growth_rate_mass"]
    }
    
    AvgRGR = AvgRGR / 24
    
    difference = AvgRGR - measured_value
    
    if(is.na(difference)) {
      difference = 0
    }else if(abs(difference) <= measured_value_SD * Confidence_Interval) {
      difference = 0
    }
    
    sum = sum + abs(difference)
    
  }
  
  sum = sum / max_measurement
  return(sum)
}

#######################################################################################
## define the target function for NSGA-II
####################################################################################### 
AllObjectives <- function(x, data, measurement, genotype) {
  
  out = plant(x, data, genotype)
  
  residual = numeric(nObjectives)
  residual[1] = Objective_total_leaf_area(measurement, out)
  residual[2] = Objective_leaf_dry_mass(measurement, out)
  residual[3] = Objective_inflorescence_dry_mass(measurement, out)
  residual[4] = Objective_root_dry_mass(measurement, out)
 # residual[5] = Objective_plant_dry_mass(measurement, out)
#  residual[6] = Objective_specific_leaf_area(measurement, out)
#  residual[7] = Objective_RGR_area(measurement, out)
#  residual[8] = Objective_RGR_mass(measurement, out)
  #	residual[9] = Objective_leaf_mass_ratio(measurement, out)
  #	residual[10] = Objective_inflorescence_mass_ratio(measurement, out)
  #	residual[11] = Objective_root_mass_ratio(measurement, out)
  
  return (residual)
}


#=============ALL THE ABOVE ARE THE SAME AS SIMULATION_PARALLEL.R================

#############################################################################
## test plant function
#############################################################################
test1 <- function(){

	##setwd("/Users/chenjin/Desktop")
	rm(list = setdiff(ls(), lsf.str()))
  
	#library(data.table)
	library(mco)
  
	#initial values of the parameters to optimize
	Partitioning_of_growth_inflorescence_growth = c(0.00, 0.00, 0.02, 0.50)
	Partitioning_of_growth_root_growth = c(0.00, 0.05, 0.11, 0.12)
	Partitioning_of_growth_leaf_thickening = c(1.00, 0.281, 0.16, 0.02)
	#Partitioning_of_growth_leaf_area_growth = c(0.00, 0.669, 0.71, 0.36)
	AllParameters = c(Partitioning_of_growth_inflorescence_growth, Partitioning_of_growth_root_growth,
		Partitioning_of_growth_leaf_thickening) #, Partitioning_of_growth_leaf_area_growth)
	
	data=read.table("photosynthesis_col-0.txt", header = TRUE)
	#measurement=read.table("measurements_col-0.txt", header = TRUE)

	TimeStart = Sys.time()
	out = plant(AllParameters, data, "col-0")
	TimeEnd = Sys.time()
  	print(TimeEnd-TimeStart)
  
	filename = paste("col-0", "_out.csv", sep="")
	write.table(out, file = filename, sep = ",", row.names=FALSE)
}

#############################################################################
## display final output
#############################################################################
Display <- function(AllParameters, genotype){
  
  #measurements for objective functions
  if(genotype == "col-0"){
    data=read.table("photosynthesis_col-0.txt", header = TRUE)
    data.m = as.matrix(data)
    measurement=read.table("objectives_col-0.txt", header = TRUE)
    measurement.m = as.matrix(measurement)
  }else if (genotype == "gi-2"){
    data=read.table("photosynthesis_gi-2.txt", header = TRUE)
    data.m = as.matrix(data)
    measurement=read.table("objectives_gi-2.txt", header = TRUE)
    measurement.m = as.matrix(measurement)
  }else{
    cat("Sorry I don't know what you mean...")
    return(-1)
  }

  #compute residuals, find the "best parameter"
  M = dim(AllParameters)[1]
  N = dim(AllParameters)[2]
  AllResidual = matrix(, nrow = M, ncol = nObjectives)
  colnames(AllResidual) = c("TotalLeafArea","LeafDryMass", "InflorescenceDryMass",
    "RootDryMass", "PlantDryMass", "SpecificLeafArea", "RGRArea", "RGRMass")
  for (n in 1:M){
    Parameters=AllParameters[n,] 
    Residual = AllObjectives(Parameters, data, measurement, genotype)
    AllResidual[n,] = Residual
  }
  #pairs(AllResidual)
  ggpairs(AllResidual ,diag = list(continuous = "density"), upper = list(continuous = "points"), 
          lower = list(continuous = "density"), params = c(shape= 1), axisLabels = "show") 
  
  # how to determine the best parameters for the paper?
  #BestParameters = ???
  
  
  #out = plant(BestParameters, data, genotype)
  #filename = paste("col-0", "_out.csv", sep="")
  #write.table(out, file = filename, sep = ",", row.names=FALSE)
  
}


##################################################################################
## visualization of the parameters and residules
##################################################################################

## init
##setwd("/Users/chenjin/Desktop")
Confidence_Interval <<- 1
counter <<- 1
nPopSize <<- 16 #8 
nGenSize <<- 100 #2 #150
nObjectives <<- 4#8 #11
nConstraint <<- 5
nParameters <<- 12

genotype ="gi-2"  #"gi-2" or "col-0"
in_file ="gi-2_10_fit.RData" #"gi-2_520_fit.RData" #"col-0_480_fit.RData" #"gi-2_440_fit.RData" #"col-0_12_8_fit.RData" #"col-0_100_4_fit.RData" 

#measurements for objective functions
if(genotype == "col-0"){
	data=read.table("photosynthesis_col-0.txt", header = TRUE)
	data.m = as.matrix(data)
	measurement=read.table("objectives_col-0.txt", header = TRUE)
	measurement.m = as.matrix(measurement)
	load(in_file) #col-0 _fit.RData") ## var name is r1
}else if (genotype == "gi-2"){
	data=read.table("photosynthesis_gi-2.txt", header = TRUE)
	data.m = as.matrix(data)
	measurement=read.table("objectives_gi-2.txt", header = TRUE)
	measurement.m = as.matrix(measurement)
	load(in_file)  ## var name is r1
}else{
	cat("Sorry I don't know what you mean...")
	return(-1)
}

# simulation results
AllParameters = r1$par

#manual curated score for debug
#ManualParameters = matrix(c(0.00, 0.00, 0.02, 0.40, 0.00, 0.05, 0.11, 0.10, 1.00, 0.19, 0.20, 0.05), nrow = 1, ncol = 12, byrow = TRUE) # manual col-0
#ManualParameters = matrix(c(0.00, 0.00, 0.02, 0.20, 0.00, 0.06, 0.12, 0.14, 1.00, 0.16, 0.12, 0.15), nrow = 1, ncol = 12, byrow = TRUE) # manual gi-2
#AllParameters = rbind(ManualParameters,ManualParameters)

#all qualified parameters for visulization
#ManualParameters=read.table("para_col-0.txt", header = TRUE, row.names = 1)
#ManualParameters=read.table("para_gi-2.txt", header = TRUE, row.names = 1)
#ManualParameters <- as.matrix(ManualParameters)
#AllParameters = ManualParameters

#compute residuals, find the "best parameter"
M = dim(AllParameters)[1]
N = dim(AllParameters)[2]


AllResidual = matrix(, nrow = M, ncol = nObjectives)
colnames(AllResidual) = c("LeafArea","LeafMass", "InfloMass","RootMass") #, "PlantMass", "SpecLeafArea", "RGRArea", "RGRMass")
for (n in 1:M){
	Parameters=AllParameters[n,] 
	Residual = AllObjectives(Parameters, data, measurement, genotype)
	AllResidual[n,] = Residual
}
cat("done\n")

# compute the rest of the parameters for display
AllParameters <- cbind(AllParameters,matrix(0,M,4))
nParameters = nParameters +4
for (n in 1:M){
	AllParameters[n,13] = 1 - (AllParameters[n,1] + AllParameters[n,5] + AllParameters[n,9])
	AllParameters[n,14] = 1 - (AllParameters[n,2] + AllParameters[n,6] + AllParameters[n,10])
	AllParameters[n,15] = 1 - (AllParameters[n,3] + AllParameters[n,7] + AllParameters[n,11])
	AllParameters[n,16] = 1 - (AllParameters[n,4] + AllParameters[n,8] + AllParameters[n,12])
}
colnames(AllParameters) = 
  c("Inflo_Seed", "Inflo_EarlyVege", "Inflo_LateVege", "Inflo_Reproductive",
    "Root_Seed", "Root_EarlyVege", "Root_LateVege", "Root_Reproductive",
    "LeafThickening_Seed", "LeafThickening_EarlyVege", "LeafThickening_LateVege", "LeafThickening_Reproductive", 
    "LeafArea_Seed", "LeafArea_EarlyVege", "LeafArea_LateVege", "LeafArea_Reproductive")

filename = paste(genotype, "_AllParameters_density.pdf", sep="")
pdf(filename, height=10, width=10)
par(mfrow=c(4,4))
for(n in 1:nParameters){
  d = density(AllParameters[,n])
  plot(d, main=paste("dist of ", colnames(AllParameters)[n]), xlab=colnames(AllParameters)[n],xlim=c(0,1), cex.axis=2)
}
dev.off()

filename = paste(genotype, "_AllParameters_hist.pdf", sep="")
pdf(filename, height=10, width=10)
par(mfrow=c(4,4))
for(n in 1:nParameters){
  hist(AllParameters[,n], breaks=100, main=paste("dist of ", colnames(AllParameters)[n]), xlab=colnames(AllParameters)[n],xlim=c(0,1))
}
dev.off()

filename = paste(genotype, "_AllObjectives_density.pdf", sep="")
pdf(filename, height=10, width=10)
par(mfrow=c(2,2))
for(n in 1:nObjectives){
  d = density(AllResidual[,n])
  plot(d, main=paste("dist of ", colnames(AllResidual)[n]), xlab=colnames(AllResidual)[n],xlim=c(0,1.5), cex.axis=2)
}
dev.off()

filename = paste(genotype, "_AllObjectives_hist.pdf", sep="")
pdf(filename, height=10, width=10)
par(mfrow=c(2,2))
for(n in 1:nObjectives){
  hist(AllResidual[,n], breaks=100, main=paste("dist of ", colnames(AllResidual)[n]), xlab=colnames(AllResidual)[n],xlim=c(0,1))
}
dev.off()

filename = paste(genotype, "_AllObjectiveCorrelations_mix.pdf", sep="")
pdf(filename, height=15, width=15)
ggpairs(AllResidual[,1:nObjectives] ,diag = list(continuous = "density"), upper = list(continuous = "points"), 
	  lower = list(continuous = "density"), params = list(shape= 1, corSize=24), axisLabels = "show") 
dev.off()
  
  
#out = plant(BestParameters, data, genotype)
# add a column of sum 
AllStatistic = matrix(0,M,2)
colnames(AllStatistic) = c("SUM", "MAX")

AllResidual <- cbind(AllResidual,AllStatistic)
m =  dim(AllResidual)[2]
AllResidual[,m-1] =rowSums(AllResidual)
AllResidual[,m] = apply(AllResidual[,1:(m-2)], 1, max) 

filename = paste(genotype, "_AllParameters.csv", sep="")
write.table(cbind(AllParameters, AllResidual), file = filename, sep = ",", row.names=FALSE)
#write.table(c(AllParameters, AllResidual), file = filename, sep = ",", row.names=FALSE)
cat("\nall done!\n")


#code for heatmap of all qualified (Sum_obj<0.15) parameters
# library(RColorBrewer)
# library(gplots)
# library(flashClust)
# 
# data=read.table("para_gi-2.txt", header = TRUE, row.names = 1)
# pdf("heatmap_gi-2.pdf", height=15, width=10)
# 
# data=read.table("para_col-0.txt", header = TRUE, row.names = 1)
# pdf("heatmap_col-0.pdf", height=15, width=10)
# 
# 
# data.m <- as.matrix(data)
# my_palette <- colorRampPalette(c("green", "yellow", "red"))(n = 299)
# col_breaks = c(seq(0,0.1,length=100),  # for green
#                seq(0.1,0.4,length=100),           # for yellow
#                seq(0.4,1,length=100))              # for red
# 
# heatmap.2(data.m,   Colv=FALSE, distfun = dist, hclustfun = hclust,  col=my_palette, breaks=col_breaks, #col= greenred(75),
#           key=TRUE, symkey=TRUE, density.info=c("none"), trace="none",  margins=c(10, 8), cexRow=1,cexCol=1)
# dev.off()
