# Supplementary material for: The relationship between leaf area growth and biomass accumulation in Arabidopsis thaliana
Source: Front Plant Sci. 2015 Apr 9;6:167. doi: 10.3389/fpls.2015.00167 (PMC4391269; doi:10.3389/fpls.2015.00167)
Supplement: Supplementary file 4 [file DataSheet1.ZIP › shell_col.r]

## shell

min = 1000
max = 200000

for(i in seq(min, max, by=min)){

  commandArgs <- function() {  c("col-0",i)}
  source('simulation_parallel_v10.r')

}
