# Supplementary material for: The relationship between leaf area growth and biomass accumulation in Arabidopsis thaliana
Source: Front Plant Sci. 2015 Apr 9;6:167. doi: 10.3389/fpls.2015.00167 (PMC4391269; doi:10.3389/fpls.2015.00167)
Supplement: Supplementary file 4 [file DataSheet1.ZIP › simulation_col_batch.sh]

#!/bin/bash -login

### define resources needed:
### walltime - how long you expect the job to run. Reference: population 8, generation 1, nodes 8, time < 2 min
#PBS -l walltime=5:00:00

### nodes:ppn - how many nodes & cores per node (ppn) that you require. Always ppn=1.
#PBS -l nodes=20:ppn=1

### mem: amount of memory that the job will need
#PBS -l mem=18gb

### you can give your job a name for easier identification
#PBS -N growth__col-0

### you can specify the cluster name
###PBS -l feature=intel14|intel10

### load necessary modules, e.g. -> this will load the new R version
module load GNU/4.8.2
export R_LIBS_USER=/mnt/home/jinchen/alejandro/R_libs/

### change to the working directory where your code is located (the script runs here. workers distributed using MPI)
cd /mnt/home/jinchen/simulation/plantgrowth

### call your executable
R  < shell_col.r --vanilla > out_col.txt  
