# Supplementary material for: The relationship between leaf area growth and biomass accumulation in Arabidopsis thaliana
Source: Front Plant Sci. 2015 Apr 9;6:167. doi: 10.3389/fpls.2015.00167 (PMC4391269; doi:10.3389/fpls.2015.00167)
Supplement: Supplementary file 4 [file DataSheet1.ZIP › simulation_parallel_v10.r]

########################################################################
## simulation of plant energy capture and plant growth
## Version: 10.0
## Author: Jin Chen 
## Co-authors: Sarathi Weraduwage and Thomas Sharkey
## Date: Sept 2014
##
##
##  ---------------LOG-------------------------------------------------- 
##  version 10 - Nov 23 2014 - constraints to parameters
##	1. add more appropriate constraints to parameters
##	2. read parameters from args
##
##  version 9 - Nov 13 2014 - objective functions
##  1. use new objective functions with therodynamic function
##  2. reduce object function to 4 most important ones
##  3. sensitivity tests
##
##  version 8 - Nov 10 2014 - parameter adjustment
##  1. adjust constraints to parameters, allowing them to be functional in parallel mode
##  2. ensure the sum of parameters in each developmental stage is 1.0
##  3. starting point of parameters being fully random or being manual settings
##
##  version 5.0 - Oct 16 2014 - post-simulation data analysis
##  1. visualize residules of objectives pair-wisely and also the 
##    distribution of parameters
##  2.split the program to two R files, one for parallel simulation
##    and the other for parameter analysis
##
##  Version 4.0 - Oct 13 2014 - simulation and parallelization
##	1. parallelization! finally worked! 
##  2. mco lib is revised by Alejandro to allow the init parameters
##	3. fix a logical problem in computing plant growth
##	4. reproduce excel results by Sarathi
##	
##	Version 3.0 - Sep 29 2014 - speed up
##	1. instead of appending columns to data.frame "out", fixed column # and 
##  predefined column names are used to decrease running time 
##  from 19 min to 3 min 
##	2. using JIT reduces running time from 3 min to 9 sec
##	3. using matrix rather than data.frame reduces running time from 9 sec 
##  to 0.5 sec
##  4. mco lib is modified to become parallizable and included by Alejandro
##  
##  Version 2.0 - Sep 29 2014 - translate excel
##  pass plant growth model debugging - full
##  
##  Version 1.0 - Sep 25 2014 - translate excel
##  import plant growth model from excel - part
## 
#########################################################################


library(compiler)
enableJIT(level = 3)
setCompilerOptions(suppressAll = TRUE)

#library(lattice)
#library(ggplot2)
#library(GGally)

parallel = TRUE
options(stringsAsFactors = FALSE)

if(parallel == TRUE){
	## run program in hpcc using a modified mco by Alejandro
	require(mco, lib.loc = "/mnt/home/jinchen/alejandro/R_libs") # this is a modified version
	library(doParallel, lib.loc = "/mnt/home/jinchen/alejandro/R_libs/")
}else{
  # use local mco
	library(mco)
}


##########################################################################
## function to compute plant growth based on measurements and praameters
## input: parameters to optimize
## output: plant growth
##########################################################################
plant<- function(AllParameters, data, genotype){
  #extend parameters
  AllParameters[13] = 1 - (AllParameters[1] + AllParameters[5] + AllParameters[9])
  AllParameters[14] = 1 - (AllParameters[2] + AllParameters[6] + AllParameters[10])
  AllParameters[15] = 1 - (AllParameters[3] + AllParameters[7] + AllParameters[11])
  AllParameters[16] = 1 - (AllParameters[4] + AllParameters[8] + AllParameters[12])
  
  if(AllParameters[13]<0 | AllParameters[14]<0 | AllParameters[15]<0 | AllParameters[16]<0) 
    cat("Parameter error!")
  
  #constant parameters
  if(genotype == "col-0"){
    Depletion_storage_reserves_and_end_heterotrophic_phase = 4
    First_day_photosynthesis_and_beginning_autotrophic_phase = 5
    Beginning_of_late_vegetative_phase = 46
    End_late_vegetative_phase = 66
    
    Weight_storage_reserves = 1.80E-05
    Ratio_mobilized_storage_reserves_to_seed_weight = 0.25
    
    Daylength = 8
    Ratio_starch_synthesis_to_photosynthesis = 0.6
    Carbon_concentration = 37500
    
    Initial_leaf_area = 5.00E-06
    
    Leaf_maintenance_respiration = 0.350
    Root_maintenanace_coefficient = 0.016
    Stem_maintenance_coeffiecient = 0.007
    Exudation = 0.001
    
    Leaf_area_growth_respiration_heterotrophic_phase = 1.00
    Leaf_growth_respiration_during_thickening_heterotrophic_phase = 0.104
    Growth_respiratory_coefficient_of_leaves = 0.104
    Growth_respiratory_coefficient_of_inflorescence = 0.17
    Growth_respiratory_coefficient_of_roots = 0.13
  }else{ #if(genotype == "gi-2"){
    Depletion_storage_reserves_and_end_heterotrophic_phase = 4
    First_day_photosynthesis_and_beginning_autotrophic_phase = 5
    Beginning_of_late_vegetative_phase = 50
    End_late_vegetative_phase = 71
    
    Weight_storage_reserves = 1.80E-05
    Ratio_mobilized_storage_reserves_to_seed_weight = 0.25
    
    Daylength = 8
    Ratio_starch_synthesis_to_photosynthesis = 0.6
    Carbon_concentration = 37500
    
    Initial_leaf_area = 5.00E-06
    
    Leaf_maintenance_respiration = 0.350
    Root_maintenanace_coefficient = 0.016
    Stem_maintenance_coeffiecient = 0.007
    Exudation = 0.001
    
    Leaf_area_growth_respiration_heterotrophic_phase = 1.00
    Leaf_growth_respiration_during_thickening_heterotrophic_phase = 0.104
    Growth_respiratory_coefficient_of_leaves = 0.104
    Growth_respiratory_coefficient_of_inflorescence = 0.17
    Growth_respiratory_coefficient_of_roots = 0.13
  }
  
  N = dim(data)[1] #number of measurements and computations
  
  out = matrix(ncol=41, nrow=N) # a matrix of output
  colnames(out) = c("Day", "Time", "Storage_reserve_mobilization", 
                    "Area_based_photosynthesis",  "Plant_based_photosynthesis", 
                    "Rate_starch_synthesis", "Accumulation_starch_synthesis", "Photosynthetic_startch_degration", 
                    "Available_Carbon", "Total_leaf_area", "Projected_leaf_area",  
                    "Mass_of_leaf", "Mass_of_inflorescence", "Mass_of_root", "Mass_of_whole_plant",
                    "Maintenance_respiration_leaf", "Maintenance_respiration_inflorescence", "Maintenance_respiration_root", 
                    "Root_exudation", "Growth_carbon", "Growth_carbon_area_growth", "Growth_carbon_leaf_thickening", 
                    "Growth_carbon_leaf_growth", "Growth_carbon_inflorescence_growth", "Growth_carbon_root_growth", 
                    "Growth_respiration_leaf_area", "Growth_respiration_leaf_thickening", 
                    "Growth_respiration_leaf", "Growth_respiration_inflorescence", "Growth_respiration_root", "Growth_respiration", 
                    "Mass_increase_leaf_area_growth", "Mass_increase_leaf_thickening", "Mass_increase_leaf", 
                    "Mass_increase_inflorescence", "Mass_increase_root", "Mass_increase_plant", 
                    "Relative_growth_rate_area", "Relative_growth_rate_mass", "Changes_in_leaf_area", "Specific_leaf_area") 
  # "Total_number_hours" is removed
  
  
  # compute internal variables and outputs based on measurements, 
  # constant variables and the variables to optimize
  for (n in 1:N ){
    
    #if(n%%2000==0) {
    #	print(n)
    #}
    
    out[n,"Day"] = data[n,1]
    out[n,"Time"] = data[n,2]
    #out[n,"Total_number_hours"] = data[n,3] 
    
    if(out[n,"Day"] <= Depletion_storage_reserves_and_end_heterotrophic_phase) {
      out[n,"Storage_reserve_mobilization"] = Weight_storage_reserves * Ratio_mobilized_storage_reserves_to_seed_weight * Carbon_concentration / 24.0 
    }else {
      out[n,"Storage_reserve_mobilization"] = 0
    }
    
    if(out[n,"Day"] <= Depletion_storage_reserves_and_end_heterotrophic_phase) {
      out[n,"Area_based_photosynthesis"] = 0
    }else{
      out[n,"Area_based_photosynthesis"] = data[n,4]
    }
    
    if(n==1) {
      out[n,"Total_leaf_area"] = 0
    }else{
      if(out[n,"Day"]  <= Depletion_storage_reserves_and_end_heterotrophic_phase) {
        out[n,"Total_leaf_area"] = Initial_leaf_area/(Depletion_storage_reserves_and_end_heterotrophic_phase*24)*data[n-1,3]
      }else{
        out[n,"Total_leaf_area"] = out[n-1, "Total_leaf_area"]  +  out[n-1, "Changes_in_leaf_area"] 
      }
    }
    
    if(out[n,"Day"]  > Depletion_storage_reserves_and_end_heterotrophic_phase) {
      if (out[n,"Time"] <= Daylength) {
        out[n,"Plant_based_photosynthesis"] = out[n,"Area_based_photosynthesis"] * out[n,"Total_leaf_area"]  * data[n,5] + (1-data[n,5]) * 0.1 * out[n,"Total_leaf_area"] * out[n,"Area_based_photosynthesis"]
      }else{
        out[n,"Plant_based_photosynthesis"] = 0
      }
    }else{
      out[n,"Plant_based_photosynthesis"] = 0
    }
    
    if(out[n,"Day"]  > Depletion_storage_reserves_and_end_heterotrophic_phase) {
      if(out[n,"Time"] <= Daylength){
        out[n,"Rate_starch_synthesis"] = out[n,"Plant_based_photosynthesis"] * Ratio_starch_synthesis_to_photosynthesis 
      }else{
        out[n,"Rate_starch_synthesis"] = 0
      }
    }else{
      out[n,"Rate_starch_synthesis"] = 0
    }
    
    if(n==1) {
      # conditions were specified in case the experiment does not start from day 1 hour 1
      if(out[n,"Day"]  > Depletion_storage_reserves_and_end_heterotrophic_phase) {
        if (out[n,"Time"] <= Daylength) {
          out[n,"Accumulation_starch_synthesis"] = out[n,"Rate_starch_synthesis"] * 3600
        }else{
          out[n,"Accumulation_starch_synthesis"] = 0 # we are not sure this is correct
        }
      }else{
        out[n,"Accumulation_starch_synthesis"] = 0
      }
    }else {
      if(out[n,"Day"]  > Depletion_storage_reserves_and_end_heterotrophic_phase) {
        if (out[n,"Time"] <= Daylength) {
          if (out[n,"Time"] == 1) { # first hour
            if(out[n,"Day"] > 1){ # not the first day
              acc = 0
              for(k in (n-24):(n-1))  {acc = acc + out[k,"Photosynthetic_startch_degration"];}
              out[n,"Accumulation_starch_synthesis"] = out[n,"Rate_starch_synthesis"] * 3600 + out[n-1,"Accumulation_starch_synthesis"] - acc
              remove(acc); remove(k)
            }else{
              out[n,"Accumulation_starch_synthesis"] = out[n,"Rate_starch_synthesis"] * 3600 + out[n-1,"Accumulation_starch_synthesis"]
            }
          }else{ # not first hour
            out[n,"Accumulation_starch_synthesis"] = out[n-1,"Accumulation_starch_synthesis"] + out[n,"Rate_starch_synthesis"] * 3600  
          }
        }else{ # at night
          out[n,"Accumulation_starch_synthesis"] = out[n-1, "Accumulation_starch_synthesis"]
        }
      }else{ # too old
        out[n,"Accumulation_starch_synthesis"] = 0
      }
    }
    
    if(out[n,"Day"]  > Depletion_storage_reserves_and_end_heterotrophic_phase) {
      if (out[n,"Time"] <= Daylength) {
        out[n,"Photosynthetic_startch_degration"] = 0
      }else{
        out[n,"Photosynthetic_startch_degration"] = out[n,"Accumulation_starch_synthesis"] /(24-Daylength)
      }
    }else{
      out[n,"Photosynthetic_startch_degration"] = 0
    }
    
    out[n,"Projected_leaf_area"] = out[n,"Total_leaf_area"] * data[n,5]
    
    if(out[n,"Day"] >= First_day_photosynthesis_and_beginning_autotrophic_phase){
      if (out[n,"Time"] <= Daylength) {
        out[n,"Maintenance_respiration_leaf"] = 0
      }else{
        out[n,"Maintenance_respiration_leaf"] = Leaf_maintenance_respiration * out[n,"Total_leaf_area"] * 3600
      }
    }else{
      out[n,"Maintenance_respiration_leaf"] = 0
    }
    
    if (n==1){
      out[n, "Mass_of_leaf"] = Weight_storage_reserves 
      out[n, "Mass_of_inflorescence"] = 0
      out[n, "Mass_of_root"] = 0
    }else{
      if(out[n,"Day"] <=Depletion_storage_reserves_and_end_heterotrophic_phase){
        Amount_morbilized_carbon_per_hour = Weight_storage_reserves * Ratio_mobilized_storage_reserves_to_seed_weight / 24
        out[n, "Mass_of_leaf"] = out[n-1, "Mass_of_leaf"] +  out[n-1, "Mass_increase_leaf"] -  Amount_morbilized_carbon_per_hour
      }else{
        out[n, "Mass_of_leaf"] = out[n-1, "Mass_of_leaf"] +  out[n-1, "Mass_increase_leaf"]
      }
      out[n, "Mass_of_inflorescence"] = out[n-1, "Mass_of_inflorescence"] + out[n-1, "Mass_increase_inflorescence"] 
      out[n, "Mass_of_root"] = out[n-1, "Mass_of_root"] + out[n-1, "Mass_increase_root"]
    }
    
    out[n,"Specific_leaf_area"]  = out[n,"Total_leaf_area"] / (out[n, "Mass_of_leaf"] / 1000)
    
    out[n,"Maintenance_respiration_root"] = Root_maintenanace_coefficient * 3600 * out[n, "Mass_of_root"] 
    
    out[n,"Maintenance_respiration_inflorescence"] = Stem_maintenance_coeffiecient * 3600 * out[n, "Mass_of_inflorescence"]
    
    out[n,"Mass_of_whole_plant"] = out[n, "Mass_of_leaf"] + out[n, "Mass_of_inflorescence"] + out[n, "Mass_of_root"]
    
    out[n,"Available_Carbon"] = (out[n, "Plant_based_photosynthesis"] - out[n,"Rate_starch_synthesis"]) * 3600 + out[n,"Photosynthetic_startch_degration"] + out[n, "Storage_reserve_mobilization"]
    
    if(out[n, "Mass_of_root"] > 0){
      out[n, "Root_exudation"] = Exudation * out[n,"Available_Carbon"]
    }else{
      out[n,"Root_exudation"] = 0
    }
    
    out[n,"Growth_carbon"] = (out[n,"Available_Carbon"] - out[n,"Maintenance_respiration_inflorescence"] - 
                                out[n,"Maintenance_respiration_leaf"] - out[n,"Maintenance_respiration_root"] - out[n,"Root_exudation"]) / Carbon_concentration
    
    if(out[n,"Day"] <=Depletion_storage_reserves_and_end_heterotrophic_phase){
      out[n,"Growth_carbon_area_growth"] = AllParameters[13] * out[n,"Growth_carbon"]
      out[n,"Growth_carbon_leaf_thickening"] = AllParameters[9] * out[n,"Growth_carbon"]
      out[n,"Growth_carbon_inflorescence_growth"] = AllParameters[1] * out[n,"Growth_carbon"]
      out[n,"Growth_carbon_root_growth"] = AllParameters[5] * out[n,"Growth_carbon"]
    }
    if(out[n,"Day"]<=Beginning_of_late_vegetative_phase && 
         out[n,"Day"]>Depletion_storage_reserves_and_end_heterotrophic_phase){
      out[n,"Growth_carbon_area_growth"] = AllParameters[14] * out[n,"Growth_carbon"]
      out[n,"Growth_carbon_leaf_thickening"] = AllParameters[10] * out[n,"Growth_carbon"]
      out[n,"Growth_carbon_inflorescence_growth"] = AllParameters[2] * out[n,"Growth_carbon"]
      out[n,"Growth_carbon_root_growth"] = AllParameters[6] * out[n,"Growth_carbon"]
    }
    if(out[n,"Day"]<=End_late_vegetative_phase && out[n,"Day"]>Beginning_of_late_vegetative_phase){
      out[n,"Growth_carbon_area_growth"] = AllParameters[15] * out[n,"Growth_carbon"]
      out[n,"Growth_carbon_leaf_thickening"] = AllParameters[11] * out[n,"Growth_carbon"]
      out[n,"Growth_carbon_inflorescence_growth"] = AllParameters[3] * out[n,"Growth_carbon"]
      out[n,"Growth_carbon_root_growth"] = AllParameters[7] * out[n,"Growth_carbon"]
    }
    if(out[n,"Day"]>End_late_vegetative_phase){
      out[n,"Growth_carbon_area_growth"] = AllParameters[16] * out[n,"Growth_carbon"]
      out[n,"Growth_carbon_leaf_thickening"] = AllParameters[12] * out[n,"Growth_carbon"]
      out[n,"Growth_carbon_inflorescence_growth"] = AllParameters[4] * out[n,"Growth_carbon"]
      out[n,"Growth_carbon_root_growth"] = AllParameters[8] * out[n,"Growth_carbon"]
    }
    
    out[n,"Growth_carbon_leaf_growth"] = out[n,"Growth_carbon_area_growth"] + out[n,"Growth_carbon_leaf_thickening"]
    
    if(out[n,"Day"] >= First_day_photosynthesis_and_beginning_autotrophic_phase ){
      if(out[n,"Time"] <= Daylength){
        out[n,"Growth_respiration_leaf_area"] = 0
        out[n,"Growth_respiration_leaf_thickening"] = 0
      }else{
        out[n,"Growth_respiration_leaf_area"] =  out[n,"Growth_carbon_area_growth"] * Growth_respiratory_coefficient_of_leaves
        out[n,"Growth_respiration_leaf_thickening"] = out[n,"Growth_carbon_leaf_thickening"] *  Growth_respiratory_coefficient_of_leaves
      }
    }else{
      out[n,"Growth_respiration_leaf_area"] = out[n,"Growth_carbon_area_growth"] * Leaf_area_growth_respiration_heterotrophic_phase
      out[n,"Growth_respiration_leaf_thickening"] = out[n,"Growth_carbon_leaf_thickening"] * Leaf_growth_respiration_during_thickening_heterotrophic_phase #Leaf_area_growth_respiration_heterotrophic_phase
    }
    
    out[n,"Mass_increase_leaf_area_growth"] = out[n,"Growth_carbon_area_growth"] - out[n,"Growth_respiration_leaf_area"]
    out[n,"Mass_increase_leaf_thickening"] = out[n,"Growth_carbon_leaf_thickening"] - out[n,"Growth_respiration_leaf_thickening"]
    out[n,"Mass_increase_leaf"] = out[n,"Mass_increase_leaf_area_growth"] + out[n,"Mass_increase_leaf_thickening"]
    
    out[n,"Growth_respiration_leaf"] = out[n,"Growth_respiration_leaf_area"] + out[n,"Growth_respiration_leaf_thickening"]
    
    out[n,"Growth_respiration_inflorescence"] = out[n,"Growth_carbon_inflorescence_growth"] * Growth_respiratory_coefficient_of_inflorescence
    
    out[n,"Growth_respiration_root"] = out[n,"Growth_carbon_root_growth"] * Growth_respiratory_coefficient_of_roots
    
    out[n,"Growth_respiration"] = out[n,"Growth_respiration_leaf"] + out[n,"Growth_respiration_inflorescence"] + out[n,"Growth_respiration_root"]
    
    out[n,"Mass_increase_inflorescence"] = out[n,"Growth_carbon_inflorescence_growth"] - out[n,"Growth_respiration_inflorescence"]
    out[n,"Mass_increase_root"] = out[n,"Growth_carbon_root_growth"] - out[n,"Growth_respiration_root"]
    out[n,"Mass_increase_plant"] = out[n,"Mass_increase_leaf"] + out[n,"Mass_increase_root"] + out[n,"Mass_increase_inflorescence"] 
    
    out[n,"Changes_in_leaf_area"] = out[n,"Mass_increase_leaf_area_growth"] * (out[n,"Specific_leaf_area"] / 1000)
    
    if(out[n,"Changes_in_leaf_area"] < 0.0000000000000001){
      out[n,"Relative_growth_rate_area"] = 0
    }else{	
      out[n,"Relative_growth_rate_area"] = out[n,"Changes_in_leaf_area"] * 24 / out[n, "Total_leaf_area"]
    }
    
    out[n,"Relative_growth_rate_mass"]  = out[n,"Mass_increase_plant"] * 1000 * 24 /(out[n,"Mass_of_whole_plant"])
    
    # remove all the temprary variables, otherwise they will be used in the next iteration!!!
    # rm(list = setdiff(ls(), lsf.str()))
  } ## end for N interations
  
  cat(".");
  
  #out = data.frame(out)
  return(out)
  
} ## end of function plant_growth

###############################################################################
## define the objective functions by comparing outputs with extra measurements
###############################################################################
Objective_total_leaf_area <- function(measurement, model){
  
  sum = 0
  max_measurement = -1
  
  N = dim(measurement)[1] #number of measurements and computations
  
  for (n in 1:N){ # n is the number of days
    
    measured = measurement[n,"Total_leaf_area"]
    if(max_measurement<measured) max_measurement = measured
    
    measured_SD = measurement[n,"Total_leaf_area_SD"]    
    day = measurement[n,"Day"]
    
    difference = abs(model[day * 24, "Total_leaf_area"] - measured)
    if(measured_SD==0) {
      difference_conv = difference
    }else{
	# weighted\_ dif=\sum { \frac { 1 }{ 1+exp(\alpha \frac { dif }{ SD } +\beta ) }  } 
      difference_conv = difference/(1+exp(5-10*difference/(measured_SD * Confidence_Interval)))
    }
    sum = sum + difference_conv
    
  }
  
  sum = sum / max_measurement
  
  return(sum)
}

Objective_leaf_dry_mass <- function(measurement, model){
  sum = 0
  max_measurement = -1
  
  N = dim(measurement)[1] #number of measurements and computations
  
  for (n in 1:N){ # n is the number of days
    
    measured_value = measurement[n,"Leaf_dry_mass"]
    if(max_measurement<measured_value) max_measurement = measured_value
    measured_SD = measurement[n,"Leaf_dry_mass_SD"]    
    day = measurement[n,"Day"]
    
    difference = abs(model[day * 24, "Mass_of_leaf"] - measured_value)
    if(measured_SD==0) {
      difference_conv = difference
    }else{
      difference_conv = difference/(1+exp(5-10*difference/(measured_SD * Confidence_Interval)))
    }
    sum = sum + difference_conv
    
  }
  
  sum = sum / max_measurement
  return(sum)
}

Objective_inflorescence_dry_mass <- function(measurement, model){
  sum = 0
  max_measurement = -1
  
  N = dim(measurement)[1] #number of measurements and computations
  
  for (n in 1:N){ # n is the number of days
    measured_value = measurement[n,"Inflorescence_dry_mass"]
    if(max_measurement<measured_value) max_measurement = measured_value
    measured_SD = measurement[n,"Inflorescence_dry_mass_SD"]    
    day = measurement[n,"Day"]
    
    difference = abs(model[day * 24, "Mass_of_inflorescence"] - measured_value)
    if(measured_SD==0) {
      difference_conv = difference
    }else{
      difference_conv = difference/(1+exp(5-10*difference/(measured_SD * Confidence_Interval)))
    }
    sum = sum + difference_conv
    
  }
  
  sum = sum / max_measurement
  return(sum)
}

Objective_root_dry_mass <- function(measurement, model){
  sum = 0
  max_measurement = -1
  
  N = dim(measurement)[1] #number of measurements and computations
  
  for (n in 1:N){ # n is the number of days
    measured_value = measurement[n,"Root_dry_mass"]
    if(max_measurement<measured_value) max_measurement = measured_value
    measured_SD = measurement[n,"Root_dry_mass_SD"]    
    day = measurement[n,"Day"]
    
    difference = abs(model[day * 24, "Mass_of_root"] - measured_value)
    if(measured_SD==0) {
      difference_conv = difference
    }else{
      difference_conv = difference/(1+exp(5-10*difference/(measured_SD * Confidence_Interval)))
    }
    sum = sum + difference_conv
    
  }
  
  sum = sum / max_measurement
  return(sum)
}

Objective_plant_dry_mass <- function(measurement, model){
  sum = 0
  max_measurement = -1
  
  N = dim(measurement)[1] #number of measurements and computations
  
  for (n in 1:N){ # n is the number of days
    measured_value = measurement[n,"Plant_dry_mass"]
    if(max_measurement<measured_value) max_measurement = measured_value
    measured_SD = measurement[n,"Plant_dry_mass_SD"]    
    day = measurement[n,"Day"]
    
    difference = abs(model[day * 24, "Mass_of_whole_plant"] - measured_value)
    if(measured_SD==0) {
      difference_conv = difference
    }else{
      difference_conv = difference/(1+exp(5-10*difference/(measured_SD * Confidence_Interval)))
    }
    sum = sum + difference_conv
    
  }
  
  sum = sum / max_measurement
  return(sum)
}

Objective_specific_leaf_area <- function(measurement, model){
  sum = 0
  max_measurement = -1
  
  N = dim(measurement)[1] #number of measurements and computations
  
  for (n in 1:N){ # n is the number of days
    measured_value = measurement[n,"Specific_leaf_area"]
    if(max_measurement<measured_value) max_measurement = measured_value
    measured_SD = measurement[n,"Specific_leaf_area_SD"]    
    day = measurement[n,"Day"]
    
    #difference = model[day * 24, "Specific_leaf_area"] - measured_value
    difference = abs(model[day * 24, "Specific_leaf_area"] - measured_value)
    if(measured_SD==0) {
      difference_conv = difference
    }else{
      difference_conv = difference/(1+exp(5-10*difference/(measured_SD * Confidence_Interval)))
    }
    sum = sum + difference_conv
    
  }
  
  sum = sum / max_measurement
  return(sum)
}


Objective_leaf_mass_ratio <- function(measurement, model){
  
  sum = 0
  max_measurement = -1
  
  N = dim(measurement)[1] #number of measurements and computations
  
  for (n in 1:N){ # n is the number of days
    measured_value = measurement[n,"Leaf_mass_ratio"]
    if(max_measurement<measured_value) max_measurement = measured_value
    measured_value_SD = measurement[n,"Leaf_mass_ratio_SD"]    
    day = measurement[n,"Day"]
    
    difference = model[day * 24, "Mass_of_leaf"]/model[n * 24, "Mass_of_whole_plant"] - measured_value
    
    if(abs(difference) <= measured_value_SD * Confidence_Interval) 
      difference = 0
    
    sum = sum + abs(difference)
    
  }
  
  sum = sum / max_measurement
  return(sum)
}

Objective_leaf_mass_ratio <- function(measurement, model){
  
  sum = 0
  max_measurement = -1
  
  N = dim(measurement)[1] #number of measurements and computations
  
  for (n in 1:N){ # n is the number of days
    measured_value = measurement[n,"Leaf_mass_ratio"]
    if(max_measurement<measured_value) max_measurement = measured_value
    measured_value_SD = measurement[n,"Leaf_mass_ratio_SD"]    
    day = measurement[n,"Day"]
    
    difference = model[day * 24, "Mass_of_leaf"]/model[n * 24, "Mass_of_whole_plant"] - measured_value
    
    if(abs(difference) <= measured_value_SD * Confidence_Interval) 
      difference = 0
    
    sum = sum + abs(difference)
    
  }
  
  sum = sum / max_measurement
  return(sum)
}

Objective_inflorescence_mass_ratio <- function(measurement, model){
  
  sum = 0
  max_measurement = -1
  
  N = dim(measurement)[1] #number of measurements and computations
  
  for (n in 1:N){ # n is the number of days
    measured_value = measurement[n,"Inflorescence_mass_ratio"]
    if(max_measurement<measured_value) max_measurement = measured_value
    measured_value_SD = measurement[n,"Inflorescence_mass_ratio_SD"]    
    day = measurement[n,"Day"]
    
    difference = model[day * 24, "Mass_of_inflorescence"]/model[n * 24, "Mass_of_whole_plant"] - measured_value
    
    if(abs(difference) <= measured_value_SD * Confidence_Interval) 
      difference = 0
    
    sum = sum + abs(difference)
    
  }
  
  sum = sum / max_measurement
  return(sum)
}

Objective_root_mass_ratio <- function(measurement, model){
  
  sum = 0
  max_measurement = -1
  
  N = dim(measurement)[1] #number of measurements and computations
  
  for (n in 1:N){ # n is the number of days
    measured_value = measurement[n,"Root_mass_ratio"]
    if(max_measurement<measured_value) max_measurement = measured_value
    measured_value_SD = measurement[n,"Root_mass_ratio_SD"]    
    day = measurement[n,"Day"]
    
    difference = model[day * 24, "Mass_of_root"]/model[n * 24, "Mass_of_whole_plant"] - measured_value
    
    if(abs(difference) <= measured_value_SD * Confidence_Interval) 
      difference = 0
    
    sum = sum + abs(difference)
    
  }
  
  sum = sum / max_measurement
  return(sum)
}

Objective_RGR_area <- function(measurement, model){
  
  sum = 0
  max_measurement = -1
  
  N = dim(measurement)[1] #number of measurements and computations
  
  for (n in 1:N){ # n is the number of days
    measured_value = measurement[n,"RGR_area"]
  	
    if(!is.na(measured_value)){
      if(max_measurement<measured_value) 
        max_measurement = measured_value  
    }
    
    measured_value_SD = measurement[n,"RGR_area_SD"]    
    day = measurement[n,"Day"]
    
    AvgRGR = 0
    for(i in 1:24){
      AvgRGR = AvgRGR + model[(day-1) * 24+i, "Relative_growth_rate_area"] #cat(AvgRGR)
    }
    
    AvgRGR = AvgRGR / 24
    
    difference = AvgRGR - measured_value
    
    if(is.na(difference)) {
      difference = 0 # deal with missing value
    }else if(abs(difference) <= measured_value_SD * Confidence_Interval) {
      difference = 0
    }
    
    sum = sum + abs(difference)
    
  }
  
  sum = sum / max_measurement
  return(sum)
}

Objective_RGR_mass <- function(measurement, model){
  
  sum = 0
  max_measurement = -1
  
  N = dim(measurement)[1] #number of measurements and computations
  
  for (n in 1:N){ # n is the number of days
    measured_value = measurement[n,"RGR_mass"]
    
    if(!is.na(measured_value)){
      if(max_measurement<measured_value) 
        max_measurement = measured_value  
    }
    
    measured_value_SD = measurement[n,"RGR_mass_SD"]    
    day = measurement[n,"Day"]
    
    AvgRGR = 0
    for(i in 1:24){
      AvgRGR = AvgRGR + model[(day-1) * 24+i, "Relative_growth_rate_mass"]
    }
    
    AvgRGR = AvgRGR / 24
    
    difference = AvgRGR - measured_value

    if(is.na(difference)) {
      difference = 0
    }else if(abs(difference) <= measured_value_SD * Confidence_Interval) {
      difference = 0
    }
    
    sum = sum + abs(difference)
    
  }
  
  sum = sum / max_measurement
  return(sum)
}

#######################################################################################
## define the target function for NSGA-II
####################################################################################### 
AllObjectives <- function(x, data, measurement, genotype) {
  
	out = plant(x, data, genotype)
	
	residual = numeric(nObjectives)
  	residual[1] = Objective_total_leaf_area(measurement, out)
	residual[2] = Objective_leaf_dry_mass(measurement, out)
	residual[3] = Objective_inflorescence_dry_mass(measurement, out)
	residual[4] = Objective_root_dry_mass(measurement, out)
#	residual[5] = Objective_plant_dry_mass(measurement, out)
#	residual[6] = Objective_specific_leaf_area(measurement, out)
#	residual[7] = Objective_RGR_area(measurement, out)
#	residual[8] = Objective_RGR_mass(measurement, out)
#	residual[9] = Objective_leaf_mass_ratio(measurement, out)
#	residual[10] = Objective_inflorescence_mass_ratio(measurement, out)
#	residual[11] = Objective_root_mass_ratio(measurement, out)

  return (residual)
}


# Create a wrapper to evaluate the population in parallel
AllObjectives_parallel <- function(AllParametersMatrix, data, measurement, genotype) {
  output <- plyr::aaply(AllParametersMatrix, 1, AllObjectives,  data = data, measurement = measurement, genotype = genotype,
  	.parallel = TRUE, .paropts = list(.export = c("plant","Objective_total_leaf_area", "Objective_plant_dry_mass",
  		"Objective_leaf_dry_mass", "Objective_inflorescence_dry_mass","Objective_root_dry_mass",
  		"Objective_specific_leaf_area", "Objective_leaf_mass_ratio", "Objective_inflorescence_mass_ratio",
  		"Objective_root_mass_ratio","Objective_RGR_area", "Objective_RGR_mass","Confidence_Interval","nObjectives")))
  counter <<- counter + 1
  cat("The generation number",counter,"was evaluated.\n", sep = " ")
  return(output)
}

############################################################################
# define constraints of the parameters to optimize
############################################################################
PartitioningConstraints <- function(x, data, measurement, genotype) { ##AllParameters
  # c1 = x[1] + x[5] + x[9]  + x[13] - 1
  # c2 = x[2] + x[6] + x[10] + x[14] - 1
  # c3 = x[3] + x[7] + x[11] + x[15] - 1
  # c4 = x[4] + x[8] + x[12] + x[16] - 1

  # c21 = 1 - (x[1] + x[5] + x[9]  + x[13])
  # c22 = 1 - (x[2] + x[6] + x[10] + x[14])
  # c23 = 1 - (x[3] + x[7] + x[11] + x[15])
  # c24 = 1 - (x[4] + x[8] + x[12] + x[16])

  #return(c(c1,c2,c3,c4,c21,c22,c24,c24))

# x[1] = 0, x[5] = 0, x[9] = 1, x[13]=0 
# x[2] = 0, x[6] is between 0 and 0.1, x[10]<0.3
# x[3] is between 0 and 0.1
# x[4] < 0.6

	c1 = 1 - (x[1] + x[5] + x[9] )
	c2 = 1 - (x[2] + x[6] + x[10] )
    c3 = 1 - (x[3] + x[7] + x[11] )
    c4 = 1 - (x[4] + x[8] + x[12] )
	#c5 = 0.01 - (1-x[1]-x[5]-x[9]) #x[13]<0.01

	return(c(c1,c2,c3,c4)) #c5))
  
}

PartitioningConstraints_parallel <- function(x, data, measurement, genotype) { ##AllParameters

   c1 = 1 - (x[,1] + x[,5] + x[,9] )
   c2 = 1 - (x[,2] + x[,6] + x[,10] )
   c3 = 1 - (x[,3] + x[,7] + x[,11] )
   c4 = 1 - (x[,4] + x[,8] + x[,12] )
  # c5 = 0.01 - (1-x[,1]-x[,5]-x[,9]) #x[,13]<0.01

   return(cbind(c1,c2,c3,c4))#,c5))
  
}

#############################################################################
## test plant function
#############################################################################
test1 <- function(){

	##setwd("/Users/chenjin/Desktop")
	rm(list = setdiff(ls(), lsf.str()))
  
	#library(data.table)
	library(mco)
  
	#initial values of the parameters to optimize
	Partitioning_of_growth_inflorescence_growth = c(0.00, 0.00, 0.02, 0.50)
	Partitioning_of_growth_root_growth = c(0.00, 0.05, 0.11, 0.12)
	Partitioning_of_growth_leaf_thickening = c(1.00, 0.276, 0.16, 0.02)
	#Partitioning_of_growth_leaf_area_growth = c(0.00, 0.674, 0.71, 0.36)
	AllParameters = c(Partitioning_of_growth_inflorescence_growth, Partitioning_of_growth_root_growth,
		Partitioning_of_growth_leaf_thickening)#, Partitioning_of_growth_leaf_area_growth)
	
	data=read.table("photosynthesis_col-0.txt", header = TRUE)
	#measurement=read.table("measurements_col-0.txt", header = TRUE)

	TimeStart = Sys.time()
	out = plant(AllParameters, data, "col-0")
	TimeEnd = Sys.time()
  print(TimeEnd-TimeStart)
  
	filename = paste("col-0", "_out.csv", sep="")
	write.table(out, file = filename, sep = ",", row.names=FALSE)
}

########################################################################
## main function, run twice, first one for col-0, second one for gi-2
########################################################################
plant_growth_simulation <- function(genotype, parallel){

	#library(mco)

  lowerbounds = rep(0,nParameters)
  upperbounds = rep(1,nParameters)
  upperbounds[1] = 0.001
  upperbounds[2] = 0.001
  upperbounds[5] = 0.001
  lowerbounds[9] = 0.999
  lowerbounds[6] = 0.05
  upperbounds[6] = 0.20
  lowerbounds[7] = 0.05
  upperbounds[7] = 0.20
  lowerbounds[8] = 0.05
  upperbounds[8] = 0.20
  
  if(genotype == "col-0"){
    #specific constraints for col-0
  #  lowerbounds[4] = 0.45
  #  upperbounds[4] = 0.55
  #  lowerbounds[8] = 0.07
  #  upperbounds[8] = 0.17
  #  upperbounds[12] = 0.05
  }else{
    #specific constraints for gi-2
  #  lowerbounds[4] = 0.25
  #  upperbounds[4] = 0.35
  #  lowerbounds[8] = 0.07
  #  upperbounds[8] = 0.17
  #  lowerbounds[12] = 0.13
  #  upperbounds[12] = 0.23
  }

	#initial values of the parameters to optimize
  if(genotype == "col-0"){
  	Partitioning_of_growth_inflorescence_growth = c(0.00, 0.00, 0.02, 0.40)
  	Partitioning_of_growth_root_growth = c(0.00, 0.05, 0.11, 0.10)
  	Partitioning_of_growth_leaf_thickening = c(1.00, 0.19, 0.20, 0.05)
  }else if (genotype == "gi-2"){
    Partitioning_of_growth_inflorescence_growth = c(0.00, 0.00, 0.02, 0.20)
    Partitioning_of_growth_root_growth = c(0.00, 0.06, 0.12, 0.14)
    Partitioning_of_growth_leaf_thickening = c(1.00, 0.16, 0.12, 0.15)
  }else{
    cat("Sorry I don't know what you mean...")
    return(-1)
  }
  
  AllParameters = c(Partitioning_of_growth_inflorescence_growth, Partitioning_of_growth_root_growth,
		Partitioning_of_growth_leaf_thickening) #, Partitioning_of_growth_leaf_area_growth)
  AllParametersPermutation = matrix(AllParameters,nrow=nPopSize, ncol=nParameters, byrow=TRUE)
  
  #purely random starting point
#  AllParametersPermutation = matrix(0,nrow=nPopSize, ncol=nParameters, byrow=TRUE)
#  for(i in 1:nPopSize){
#    for (j in 1:nParameters){
#      AllParametersPermutation[i,j]=runif(1,lowerbounds[j], upperbounds[j])
#    }
#  }
  
	# essential measurements
	# [1] "Day", [2] "Time", [3] "Total_number_hours", 
	# [4] "Photosynthesis_by_area", [5] "Projected_area_ratio"  
	if(genotype == "col-0"){
		data=read.table("photosynthesis_col-0.txt", header = TRUE)
		data.m = as.matrix(data)
	}else if (genotype == "gi-2"){
		data=read.table("photosynthesis_gi-2.txt", header = TRUE)
		data.m = as.matrix(data)
	}else{
		cat("Sorry I don't know what you mean...")
		return(-1)
	}

	# measurements for objective functions
	if(genotype == "col-0"){
		measurement=read.table("objectives_col-0.txt", header = TRUE)
		measurement.m = as.matrix(measurement)
	}else if (genotype == "gi-2"){
		measurement=read.table("objectives_gi-2.txt", header = TRUE)
		measurement.m = as.matrix(measurement)
	}else{
		cat("Sorry I don't know what you mean too...")
		return(-1)
	}


	## parameter optimization using NSGA-II
	if(parallel == TRUE){
		r1 <- nsga2(fn = AllObjectives_parallel, idim = nParameters, odim = nObjectives, cdim=nConstraint,
	           generations=nGenSize, popsize=nPopSize, parallel = FALSE, vectorized = TRUE,
	           data = data, measurement = measurement,  genotype = genotype, 
	           cprob=0.7, cdist=20, mprob=0.2, mdist=20,
	           constraints = PartitioningConstraints_parallel,
	           lower.bounds=lowerbounds, upper.bounds=upperbounds,
	           initial_random = 0L, initial_population = AllParametersPermutation)
	}else{
		r1 <- nsga2(fn = AllObjectives, idim = nParameters, odim = nObjectives, 
			       data = data, measurement = measurement, genotype = genotype, cdim=nConstraint,
	           generations=nGenSize, popsize=nPopSize, 
	           cprob=0.7, cdist=20, mprob=0.2, mdist=20,
	           constraints = PartitioningConstraints,
	           lower.bounds=lowerbounds, upper.bounds=upperbounds)
	}
	
  # visualization
  #plot(r1)

	filename = paste(genotype,"_", nGenSize,"_parameters.csv",sep = "")
	parameter.m = r1$par
	parameter = data.frame(parameter.m)
	write.table(parameter, file = filename, sep = ",", row.names=FALSE)

	filename = paste(genotype,"_", nGenSize, "_fit.RData",sep = "")
	save(r1, file = filename)
  

	return(r1)
} ## end of the main function

##################################################################################
## run program parallelly on MSU HPCC or on a local computer
##################################################################################

## init
##setwd("/Users/chenjin/Desktop")
Confidence_Interval <<- 1
counter <<- 1
nPopSize <<- 100 #12 #8 
#nMinGenSize <<- 260#20 #2 #150 #default
#nMaxGenSize <<- 2000 #2 #150
nObjectives <<- 4 # 8 #11
nConstraint <<- 4#4#4#4#5
nParameters <<- 12

## read parameters from args
args <- commandArgs()
sGenoType = args[1]
nGenSize <- as.integer(args[2])

if (parallel == TRUE){

	# prepapre library
  
	#HPCC Parallel setup
	# if running as a job on the cluster, set the number of cores
	# to run equal to the number of cores assigned.
	prl<-"snow" #use snow MPI library

	if (Sys.getenv("PBS_NODEFILE") != ""){
	  ncp <- system("cat $PBS_NODEFILE|wc -l",intern=TRUE)
	  } else {
	  ncp <- system("grep -c processor /proc/cpuinfo",intern=TRUE)
	}

	#HPCC load distributed parallel library
	library(snow)

	#HPCC start cluster on compute nodes
	cl <- makeCluster(ncp[1],type="MPI")
	registerDoParallel(cl)
  
	# Modification by Alejandro (November 21, 2014): Comment this out to make sure we get truly random run
	#set.seed(0)
	
  
	#start simulation
	plant_growth_simulation(sGenoType, parallel) # run simulation on col-0
	cat(sGenoType, nGenSize, "done\n")
  
  #for(i in seq(nMinGenSize,nMaxGenSize, by=20)){
	#  nGenSize = i
#  	plant_growth_simulation(sGenoType, parallel) # run simulation on col-0
#  	cat(sGenoType, i, "done\n")
  	#plant_growth_simulation("gi-2", parallel) # run simulation on gi-2
  	#cat("gi-2 done\n")
  
 # }

	stopCluster(cl) # close cluster

}else{ # parallel = FALSE
  
  nGenSize <<- nMaxGenSize
  
	#start simulation
	out_col0 = plant_growth_simulation("col-0", parallel)
	cat("col-0 done\n")
	out_gi2 = plant_growth_simulation("gi-2", parallel)
	cat("gi-2 done\n")

} ## end if parallel

#Display(out_col0$par, "col-0")
#cat("col-0 visualization done\n")

#Display(out_gi2$par, "gi-2")
#cat("gi-2 visualization done\n")

cat("\nall done!\n")
