# Supplementary material for: The relationship between leaf area growth and biomass accumulation in Arabidopsis thaliana
Source: Front Plant Sci. 2015 Apr 9;6:167. doi: 10.3389/fpls.2015.00167 (PMC4391269; doi:10.3389/fpls.2015.00167)
Supplement: Supplementary file 4 [file DataSheet1.ZIP › objectives_col-0.txt]

Day	Total_leaf_area	Total_leaf_area_SD	Leaf_dry_mass	Leaf_dry_mass_SD	Inflorescence_dry_mass	Inflorescence_dry_mass_SD	Root_dry_mass	Root_dry_mass_SD	Plant_dry_mass	Plant_dry_mass_SD	Specific_leaf_area	Specific_leaf_area_SD	Leaf_mass_ratio	Leaf_mass_ratio_SD	Inflorescence_mass_ratio	Inflorescence_mass_ratio_SD	Root_mass_ratio	Root_mass_ratio_SD	RGR_area	RGR_area_SD	RGR_mass	RGR_mass_SD
26	1.74E-04	6.09E-05	2.57E-03	1.15E-03	0.00E+00	0.00E+00	3.20E-04	2.39E-04	2.89E-03	1.11E-03	7.35E+01	2.83E+01	8.80E-01	0.0848	0	0	0.1201	0.0848	NA	NA	NA	NA
44	3.23E-03	9.07E-04	5.98E-02	1.41E-02	0.00E+00	0.00E+00	9.81E-03	8.57E-03	6.96E-02	1.85E-02	5.45E+01	1.08E+01	8.65E-01	0.0912	0	0	0.1351	0.0912	5.36E-02	3.25E-03	5.42E+01	3.31E+00
66	1.48E-02	4.86E-03	3.41E-01	8.21E-02	6.78E-03	9.76E-03	4.36E-02	1.16E-02	3.88E-01	9.44E-02	4.28E+01	6.78E+00	8.77E-01	0.0280	0.0144	0.0201	0.1142	0.0273	3.30E-02	7.59E-03	3.63E+01	2.85E+00
86	1.90E-02	3.59E-03	5.58E-01	9.92E-02	1.05E-01	4.65E-02	6.60E-02	1.31E-02	7.30E-01	1.31E-01	3.40E+01	2.50E+00	7.66E-01	0.0506	0.1434	0.0547	0.0904	0.0062	7.91E-03	2.22E-02	2.16E+01	1.16E+01
