# Supplementary material for: The relationship between leaf area growth and biomass accumulation in Arabidopsis thaliana
Source: Front Plant Sci. 2015 Apr 9;6:167. doi: 10.3389/fpls.2015.00167 (PMC4391269; doi:10.3389/fpls.2015.00167)
Supplement: Supplementary file 4 [file DataSheet1.ZIP › objectives_gi-2.txt]

Day	Total_leaf_area	Total_leaf_area_SD	Leaf_dry_mass	Leaf_dry_mass_SD	Inflorescence_dry_mass	Inflorescence_dry_mass_SD	Root_dry_mass	Root_dry_mass_SD	Plant_dry_mass	Plant_dry_mass_SD	Specific_leaf_area	Specific_leaf_area_SD	Leaf_mass_ratio	Leaf_mass_ratio_SD	Inflorescence_mass_ratio	Inflorescence_mass_ratio_SD	Root_mass_ratio	Root_mass_ratio_SD	RGR_area	RGR_area_SD	RGR_mass	RGR_mass_SD
25	1.89E-04	8.17E-05	2.30E-03	1.01E-03	0.00E+00	0.00E+00	6.00E-04	6.18E-04	3.09E-03	1.51E-03	8.25E+01	9.93E+00	7.62E-01	0.0964	0	0.0000	1.79E-01	0.1077	NA	NA	NA	NA
44	3.36E-03	1.06E-03	5.98E-02	1.35E-02	0.00E+00	0.00E+00	1.08E-02	8.89E-03	7.08E-02	9.33E-03	5.51E+01	9.43E+00	8.42E-01	0.1357	0	0.0000	1.56E-01	0.1370	5.02E-02	2.46E-03	5.10E+01	3.15E+00
66	2.44E-02	4.06E-03	5.00E-01	7.17E-02	4.00E-03	4.81E-03	6.22E-02	8.03E-03	5.63E-01	8.03E-02	4.88E+01	4.65E+00	8.88E-01	0.0048	6.04E-03	0.0070	1.11E-01	0.0059	3.87E-02	2.17E-03	3.93E+01	1.73E+00
86	4.18E-02	1.61E-02	1.06E+00	3.19E-01	1.11E-01	6.87E-02	1.26E-01	3.80E-02	1.29E+00	3.21E-01	3.87E+01	3.54E+00	8.18E-01	0.0522	8.41E-02	0.0606	9.78E-02	0.0123	1.82E-02	8.11E-03	2.68E+01	5.30E+00
