# Supplementary material for: The relationship between leaf area growth and biomass accumulation in Arabidopsis thaliana
Source: Front Plant Sci. 2015 Apr 9;6:167. doi: 10.3389/fpls.2015.00167 (PMC4391269; doi:10.3389/fpls.2015.00167)
Supplement: Supplementary file 4 [file DataSheet1.ZIP › photosynthesis_col-0.txt]

Day 	Time	Total_number_hours	Photosynthesis_by_area	Projected_area_ratio
1	1	1	3.42330160	1.00000000
1	2	2	3.42330160	1.00000000
1	3	3	3.42330160	1.00000000
1	4	4	3.42330160	1.00000000
1	5	5	3.42330160	1.00000000
1	6	6	3.42330160	1.00000000
1	7	7	3.42330160	1.00000000
1	8	8	3.42330160	1.00000000
1	9	9	3.42330160	1.00000000
1	10	10	3.42330160	1.00000000
1	11	11	3.42330160	1.00000000
1	12	12	3.42330160	1.00000000
1	13	13	3.42330160	1.00000000
1	14	14	3.42330160	1.00000000
1	15	15	3.42330160	1.00000000
1	16	16	3.42330160	1.00000000
1	17	17	3.42330160	1.00000000
1	18	18	3.42330160	1.00000000
1	19	19	3.42330160	1.00000000
1	20	20	3.42330160	1.00000000
1	21	21	3.42330160	1.00000000
1	22	22	3.42330160	1.00000000
1	23	23	3.42330160	1.00000000
1	24	24	3.42330160	1.00000000
2	1	25	3.42330160	1.00000000
2	2	26	3.42330160	1.00000000
2	3	27	3.42330160	1.00000000
2	4	28	3.42330160	1.00000000
2	5	29	3.42330160	1.00000000
2	6	30	3.42330160	1.00000000
2	7	31	3.42330160	1.00000000
2	8	32	3.42330160	1.00000000
2	9	33	3.42330160	1.00000000
2	10	34	3.42330160	1.00000000
2	11	35	3.42330160	1.00000000
2	12	36	3.42330160	1.00000000
2	13	37	3.42330160	1.00000000
2	14	38	3.42330160	1.00000000
2	15	39	3.42330160	1.00000000
2	16	40	3.42330160	1.00000000
2	17	41	3.42330160	1.00000000
2	18	42	3.42330160	1.00000000
2	19	43	3.42330160	1.00000000
2	20	44	3.42330160	1.00000000
2	21	45	3.42330160	1.00000000
2	22	46	3.42330160	1.00000000
2	23	47	3.42330160	1.00000000
2	24	48	3.42330160	1.00000000
3	1	49	3.42330160	1.00000000
3	2	50	3.42330160	1.00000000
3	3	51	3.42330160	1.00000000
3	4	52	3.42330160	1.00000000
3	5	53	3.42330160	1.00000000
3	6	54	3.42330160	1.00000000
3	7	55	3.42330160	1.00000000
3	8	56	3.42330160	1.00000000
3	9	57	3.42330160	1.00000000
3	10	58	3.42330160	1.00000000
3	11	59	3.42330160	1.00000000
3	12	60	3.42330160	1.00000000
3	13	61	3.42330160	1.00000000
3	14	62	3.42330160	1.00000000
3	15	63	3.42330160	1.00000000
3	16	64	3.42330160	1.00000000
3	17	65	3.42330160	1.00000000
3	18	66	3.42330160	1.00000000
3	19	67	3.42330160	1.00000000
3	20	68	3.42330160	1.00000000
3	21	69	3.42330160	1.00000000
3	22	70	3.42330160	1.00000000
3	23	71	3.42330160	1.00000000
3	24	72	3.42330160	1.00000000
4	1	73	3.42330160	1.00000000
4	2	74	3.42330160	1.00000000
4	3	75	3.42330160	1.00000000
4	4	76	3.42330160	1.00000000
4	5	77	3.42330160	1.00000000
4	6	78	3.42330160	1.00000000
4	7	79	3.42330160	1.00000000
4	8	80	3.42330160	1.00000000
4	9	81	3.42330160	1.00000000
4	10	82	3.42330160	1.00000000
4	11	83	3.42330160	1.00000000
4	12	84	3.42330160	1.00000000
4	13	85	3.42330160	1.00000000
4	14	86	3.42330160	1.00000000
4	15	87	3.42330160	1.00000000
4	16	88	3.42330160	1.00000000
4	17	89	3.42330160	1.00000000
4	18	90	3.42330160	1.00000000
4	19	91	3.42330160	1.00000000
4	20	92	3.42330160	1.00000000
4	21	93	3.42330160	1.00000000
4	22	94	3.42330160	1.00000000
4	23	95	3.42330160	1.00000000
4	24	96	3.42330160	1.00000000
5	1	97	3.42330160	1.00000000
5	2	98	3.42330160	1.00000000
5	3	99	3.42330160	1.00000000
5	4	100	3.42330160	1.00000000
5	5	101	3.42330160	1.00000000
5	6	102	3.42330160	1.00000000
5	7	103	3.42330160	1.00000000
5	8	104	3.42330160	1.00000000
5	9	105	3.42330160	1.00000000
5	10	106	3.42330160	1.00000000
5	11	107	3.42330160	1.00000000
5	12	108	3.42330160	1.00000000
5	13	109	3.42330160	1.00000000
5	14	110	3.42330160	1.00000000
5	15	111	3.42330160	1.00000000
5	16	112	3.42330160	1.00000000
5	17	113	3.42330160	1.00000000
5	18	114	3.42330160	1.00000000
5	19	115	3.42330160	1.00000000
5	20	116	3.42330160	1.00000000
5	21	117	3.42330160	1.00000000
5	22	118	3.42330160	1.00000000
5	23	119	3.42330160	1.00000000
5	24	120	3.42330160	1.00000000
6	1	121	3.42330160	1.00000000
6	2	122	3.42330160	1.00000000
6	3	123	3.42330160	1.00000000
6	4	124	3.42330160	1.00000000
6	5	125	3.42330160	1.00000000
6	6	126	3.42330160	1.00000000
6	7	127	3.42330160	1.00000000
6	8	128	3.42330160	1.00000000
6	9	129	3.42330160	1.00000000
6	10	130	3.42330160	1.00000000
6	11	131	3.42330160	1.00000000
6	12	132	3.42330160	1.00000000
6	13	133	3.42330160	1.00000000
6	14	134	3.42330160	1.00000000
6	15	135	3.42330160	1.00000000
6	16	136	3.42330160	1.00000000
6	17	137	3.42330160	1.00000000
6	18	138	3.42330160	1.00000000
6	19	139	3.42330160	1.00000000
6	20	140	3.42330160	1.00000000
6	21	141	3.42330160	1.00000000
6	22	142	3.42330160	1.00000000
6	23	143	3.42330160	1.00000000
6	24	144	3.42330160	1.00000000
7	1	145	3.42330160	1.00000000
7	2	146	3.42330160	1.00000000
7	3	147	3.42330160	1.00000000
7	4	148	3.42330160	1.00000000
7	5	149	3.42330160	1.00000000
7	6	150	3.42330160	1.00000000
7	7	151	3.42330160	1.00000000
7	8	152	3.42330160	1.00000000
7	9	153	3.42330160	1.00000000
7	10	154	3.42330160	1.00000000
7	11	155	3.42330160	1.00000000
7	12	156	3.42330160	1.00000000
7	13	157	3.42330160	1.00000000
7	14	158	3.42330160	1.00000000
7	15	159	3.42330160	1.00000000
7	16	160	3.42330160	1.00000000
7	17	161	3.42330160	1.00000000
7	18	162	3.42330160	1.00000000
7	19	163	3.42330160	1.00000000
7	20	164	3.42330160	1.00000000
7	21	165	3.42330160	1.00000000
7	22	166	3.42330160	1.00000000
7	23	167	3.42330160	1.00000000
7	24	168	3.42330160	1.00000000
8	1	169	3.42330160	1.00000000
8	2	170	3.42330160	1.00000000
8	3	171	3.42330160	1.00000000
8	4	172	3.42330160	1.00000000
8	5	173	3.42330160	1.00000000
8	6	174	3.42330160	1.00000000
8	7	175	3.42330160	1.00000000
8	8	176	3.42330160	1.00000000
8	9	177	3.42330160	1.00000000
8	10	178	3.42330160	1.00000000
8	11	179	3.42330160	1.00000000
8	12	180	3.42330160	1.00000000
8	13	181	3.42330160	1.00000000
8	14	182	3.42330160	1.00000000
8	15	183	3.42330160	1.00000000
8	16	184	3.42330160	1.00000000
8	17	185	3.42330160	1.00000000
8	18	186	3.42330160	1.00000000
8	19	187	3.42330160	1.00000000
8	20	188	3.42330160	1.00000000
8	21	189	3.42330160	1.00000000
8	22	190	3.42330160	1.00000000
8	23	191	3.42330160	1.00000000
8	24	192	3.42330160	1.00000000
9	1	193	3.42330160	1.00000000
9	2	194	3.42330160	1.00000000
9	3	195	3.42330160	1.00000000
9	4	196	3.42330160	1.00000000
9	5	197	3.42330160	1.00000000
9	6	198	3.42330160	1.00000000
9	7	199	3.42330160	1.00000000
9	8	200	3.42330160	1.00000000
9	9	201	3.42330160	1.00000000
9	10	202	3.42330160	1.00000000
9	11	203	3.42330160	1.00000000
9	12	204	3.42330160	1.00000000
9	13	205	3.42330160	1.00000000
9	14	206	3.42330160	1.00000000
9	15	207	3.42330160	1.00000000
9	16	208	3.42330160	1.00000000
9	17	209	3.42330160	1.00000000
9	18	210	3.42330160	1.00000000
9	19	211	3.42330160	1.00000000
9	20	212	3.42330160	1.00000000
9	21	213	3.42330160	1.00000000
9	22	214	3.42330160	1.00000000
9	23	215	3.42330160	1.00000000
9	24	216	3.42330160	1.00000000
10	1	217	3.42330160	1.00000000
10	2	218	3.42330160	1.00000000
10	3	219	3.42330160	1.00000000
10	4	220	3.42330160	1.00000000
10	5	221	3.42330160	1.00000000
10	6	222	3.42330160	1.00000000
10	7	223	3.42330160	1.00000000
10	8	224	3.42330160	1.00000000
10	9	225	3.42330160	1.00000000
10	10	226	3.42330160	1.00000000
10	11	227	3.42330160	1.00000000
10	12	228	3.42330160	1.00000000
10	13	229	3.42330160	1.00000000
10	14	230	3.42330160	1.00000000
10	15	231	3.42330160	1.00000000
10	16	232	3.42330160	1.00000000
10	17	233	3.42330160	1.00000000
10	18	234	3.42330160	1.00000000
10	19	235	3.42330160	1.00000000
10	20	236	3.42330160	1.00000000
10	21	237	3.42330160	1.00000000
10	22	238	3.42330160	1.00000000
10	23	239	3.42330160	1.00000000
10	24	240	3.42330160	1.00000000
11	1	241	3.42330160	1.00000000
11	2	242	3.42330160	1.00000000
11	3	243	3.42330160	1.00000000
11	4	244	3.42330160	1.00000000
11	5	245	3.42330160	1.00000000
11	6	246	3.42330160	1.00000000
11	7	247	3.42330160	1.00000000
11	8	248	3.42330160	1.00000000
11	9	249	3.42330160	1.00000000
11	10	250	3.42330160	1.00000000
11	11	251	3.42330160	1.00000000
11	12	252	3.42330160	1.00000000
11	13	253	3.42330160	1.00000000
11	14	254	3.42330160	1.00000000
11	15	255	3.42330160	1.00000000
11	16	256	3.42330160	1.00000000
11	17	257	3.42330160	1.00000000
11	18	258	3.42330160	1.00000000
11	19	259	3.42330160	1.00000000
11	20	260	3.42330160	1.00000000
11	21	261	3.42330160	1.00000000
11	22	262	3.42330160	1.00000000
11	23	263	3.42330160	1.00000000
11	24	264	3.42330160	1.00000000
12	1	265	3.42330160	1.00000000
12	2	266	3.42330160	1.00000000
12	3	267	3.42330160	1.00000000
12	4	268	3.42330160	1.00000000
12	5	269	3.42330160	1.00000000
12	6	270	3.42330160	1.00000000
12	7	271	3.42330160	1.00000000
12	8	272	3.42330160	1.00000000
12	9	273	3.42330160	1.00000000
12	10	274	3.42330160	1.00000000
12	11	275	3.42330160	1.00000000
12	12	276	3.42330160	1.00000000
12	13	277	3.42330160	1.00000000
12	14	278	3.42330160	1.00000000
12	15	279	3.42330160	1.00000000
12	16	280	3.42330160	1.00000000
12	17	281	3.42330160	1.00000000
12	18	282	3.42330160	1.00000000
12	19	283	3.42330160	1.00000000
12	20	284	3.42330160	1.00000000
12	21	285	3.42330160	1.00000000
12	22	286	3.42330160	1.00000000
12	23	287	3.42330160	1.00000000
12	24	288	3.42330160	1.00000000
13	1	289	3.42330160	1.00000000
13	2	290	3.42330160	1.00000000
13	3	291	3.42330160	1.00000000
13	4	292	3.42330160	1.00000000
13	5	293	3.42330160	1.00000000
13	6	294	3.42330160	1.00000000
13	7	295	3.42330160	1.00000000
13	8	296	3.42330160	1.00000000
13	9	297	3.42330160	1.00000000
13	10	298	3.42330160	1.00000000
13	11	299	3.42330160	1.00000000
13	12	300	3.42330160	1.00000000
13	13	301	3.42330160	1.00000000
13	14	302	3.42330160	1.00000000
13	15	303	3.42330160	1.00000000
13	16	304	3.42330160	1.00000000
13	17	305	3.42330160	1.00000000
13	18	306	3.42330160	1.00000000
13	19	307	3.42330160	1.00000000
13	20	308	3.42330160	1.00000000
13	21	309	3.42330160	1.00000000
13	22	310	3.42330160	1.00000000
13	23	311	3.42330160	1.00000000
13	24	312	3.42330160	1.00000000
14	1	313	3.42330160	1.00000000
14	2	314	3.42330160	1.00000000
14	3	315	3.42330160	1.00000000
14	4	316	3.42330160	1.00000000
14	5	317	3.42330160	1.00000000
14	6	318	3.42330160	1.00000000
14	7	319	3.42330160	1.00000000
14	8	320	3.42330160	1.00000000
14	9	321	3.42330160	1.00000000
14	10	322	3.42330160	1.00000000
14	11	323	3.42330160	1.00000000
14	12	324	3.42330160	1.00000000
14	13	325	3.42330160	1.00000000
14	14	326	3.42330160	1.00000000
14	15	327	3.42330160	1.00000000
14	16	328	3.42330160	1.00000000
14	17	329	3.42330160	1.00000000
14	18	330	3.42330160	1.00000000
14	19	331	3.42330160	1.00000000
14	20	332	3.42330160	1.00000000
14	21	333	3.42330160	1.00000000
14	22	334	3.42330160	1.00000000
14	23	335	3.42330160	1.00000000
14	24	336	3.42330160	1.00000000
15	1	337	3.42330160	1.00000000
15	2	338	3.42330160	1.00000000
15	3	339	3.42330160	1.00000000
15	4	340	3.42330160	1.00000000
15	5	341	3.42330160	1.00000000
15	6	342	3.42330160	1.00000000
15	7	343	3.42330160	1.00000000
15	8	344	3.42330160	1.00000000
15	9	345	3.42330160	1.00000000
15	10	346	3.42330160	1.00000000
15	11	347	3.42330160	1.00000000
15	12	348	3.42330160	1.00000000
15	13	349	3.42330160	1.00000000
15	14	350	3.42330160	1.00000000
15	15	351	3.42330160	1.00000000
15	16	352	3.42330160	1.00000000
15	17	353	3.42330160	1.00000000
15	18	354	3.42330160	1.00000000
15	19	355	3.42330160	1.00000000
15	20	356	3.42330160	1.00000000
15	21	357	3.42330160	1.00000000
15	22	358	3.42330160	1.00000000
15	23	359	3.42330160	1.00000000
15	24	360	3.42330160	1.00000000
16	1	361	3.42330160	1.00000000
16	2	362	3.42330160	1.00000000
16	3	363	3.42330160	1.00000000
16	4	364	3.42330160	1.00000000
16	5	365	3.42330160	1.00000000
16	6	366	3.42330160	1.00000000
16	7	367	3.42330160	1.00000000
16	8	368	3.42330160	1.00000000
16	9	369	3.42330160	1.00000000
16	10	370	3.42330160	1.00000000
16	11	371	3.42330160	1.00000000
16	12	372	3.42330160	1.00000000
16	13	373	3.42330160	1.00000000
16	14	374	3.42330160	1.00000000
16	15	375	3.42330160	1.00000000
16	16	376	3.42330160	1.00000000
16	17	377	3.42330160	1.00000000
16	18	378	3.42330160	1.00000000
16	19	379	3.42330160	1.00000000
16	20	380	3.42330160	1.00000000
16	21	381	3.42330160	1.00000000
16	22	382	3.42330160	1.00000000
16	23	383	3.42330160	1.00000000
16	24	384	3.42330160	1.00000000
17	1	385	3.42330160	1.00000000
17	2	386	3.42330160	1.00000000
17	3	387	3.42330160	1.00000000
17	4	388	3.42330160	1.00000000
17	5	389	3.42330160	1.00000000
17	6	390	3.42330160	1.00000000
17	7	391	3.42330160	1.00000000
17	8	392	3.42330160	1.00000000
17	9	393	3.42330160	1.00000000
17	10	394	3.42330160	1.00000000
17	11	395	3.42330160	1.00000000
17	12	396	3.42330160	1.00000000
17	13	397	3.42330160	1.00000000
17	14	398	3.42330160	1.00000000
17	15	399	3.42330160	1.00000000
17	16	400	3.42330160	1.00000000
17	17	401	3.42330160	1.00000000
17	18	402	3.42330160	1.00000000
17	19	403	3.42330160	1.00000000
17	20	404	3.42330160	1.00000000
17	21	405	3.42330160	1.00000000
17	22	406	3.42330160	1.00000000
17	23	407	3.42330160	1.00000000
17	24	408	3.42330160	1.00000000
18	1	409	3.42330160	1.00000000
18	2	410	3.42330160	1.00000000
18	3	411	3.42330160	1.00000000
18	4	412	3.42330160	1.00000000
18	5	413	3.42330160	1.00000000
18	6	414	3.42330160	1.00000000
18	7	415	3.42330160	1.00000000
18	8	416	3.42330160	1.00000000
18	9	417	3.42330160	1.00000000
18	10	418	3.42330160	1.00000000
18	11	419	3.42330160	1.00000000
18	12	420	3.42330160	1.00000000
18	13	421	3.42330160	1.00000000
18	14	422	3.42330160	1.00000000
18	15	423	3.42330160	1.00000000
18	16	424	3.42330160	1.00000000
18	17	425	3.42330160	1.00000000
18	18	426	3.42330160	1.00000000
18	19	427	3.42330160	1.00000000
18	20	428	3.42330160	1.00000000
18	21	429	3.42330160	1.00000000
18	22	430	3.42330160	1.00000000
18	23	431	3.42330160	1.00000000
18	24	432	3.42330160	1.00000000
19	1	433	3.42330160	1.00000000
19	2	434	3.42330160	1.00000000
19	3	435	3.42330160	1.00000000
19	4	436	3.42330160	1.00000000
19	5	437	3.42330160	1.00000000
19	6	438	3.42330160	1.00000000
19	7	439	3.42330160	1.00000000
19	8	440	3.42330160	1.00000000
19	9	441	3.42330160	1.00000000
19	10	442	3.42330160	1.00000000
19	11	443	3.42330160	1.00000000
19	12	444	3.42330160	1.00000000
19	13	445	3.42330160	1.00000000
19	14	446	3.42330160	1.00000000
19	15	447	3.42330160	1.00000000
19	16	448	3.42330160	1.00000000
19	17	449	3.42330160	1.00000000
19	18	450	3.42330160	1.00000000
19	19	451	3.42330160	1.00000000
19	20	452	3.42330160	1.00000000
19	21	453	3.42330160	1.00000000
19	22	454	3.42330160	1.00000000
19	23	455	3.42330160	1.00000000
19	24	456	3.42330160	1.00000000
20	1	457	3.42330160	1.00000000
20	2	458	3.42330160	1.00000000
20	3	459	3.42330160	1.00000000
20	4	460	3.42330160	1.00000000
20	5	461	3.42330160	1.00000000
20	6	462	3.42330160	1.00000000
20	7	463	3.42330160	1.00000000
20	8	464	3.42330160	1.00000000
20	9	465	3.42330160	1.00000000
20	10	466	3.42330160	1.00000000
20	11	467	3.42330160	1.00000000
20	12	468	3.42330160	1.00000000
20	13	469	3.42330160	1.00000000
20	14	470	3.42330160	1.00000000
20	15	471	3.42330160	1.00000000
20	16	472	3.42330160	1.00000000
20	17	473	3.42330160	1.00000000
20	18	474	3.42330160	1.00000000
20	19	475	3.42330160	1.00000000
20	20	476	3.42330160	1.00000000
20	21	477	3.42330160	1.00000000
20	22	478	3.42330160	1.00000000
20	23	479	3.42330160	1.00000000
20	24	480	3.42330160	1.00000000
21	1	481	3.42330160	1.00000000
21	2	482	3.42330160	1.00000000
21	3	483	3.42330160	1.00000000
21	4	484	3.42330160	1.00000000
21	5	485	3.42330160	1.00000000
21	6	486	3.42330160	1.00000000
21	7	487	3.42330160	1.00000000
21	8	488	3.42330160	1.00000000
21	9	489	3.42330160	1.00000000
21	10	490	3.42330160	1.00000000
21	11	491	3.42330160	1.00000000
21	12	492	3.42330160	1.00000000
21	13	493	3.42330160	1.00000000
21	14	494	3.42330160	1.00000000
21	15	495	3.42330160	1.00000000
21	16	496	3.42330160	1.00000000
21	17	497	3.42330160	1.00000000
21	18	498	3.42330160	1.00000000
21	19	499	3.42330160	1.00000000
21	20	500	3.42330160	1.00000000
21	21	501	3.42330160	1.00000000
21	22	502	3.42330160	1.00000000
21	23	503	3.42330160	1.00000000
21	24	504	3.42330160	1.00000000
22	1	505	3.61954880	0.97976143
22	2	506	3.61954880	0.97976143
22	3	507	3.61954880	0.97976143
22	4	508	3.61954880	0.97976143
22	5	509	3.61954880	0.97976143
22	6	510	3.61954880	0.97976143
22	7	511	3.61954880	0.97976143
22	8	512	3.61954880	0.97976143
22	9	513	3.61954880	0.97976143
22	10	514	3.61954880	0.97976143
22	11	515	3.61954880	0.97976143
22	12	516	3.61954880	0.97976143
22	13	517	3.61954880	0.97976143
22	14	518	3.61954880	0.97976143
22	15	519	3.61954880	0.97976143
22	16	520	3.61954880	0.97976143
22	17	521	3.61954880	0.97976143
22	18	522	3.61954880	0.97976143
22	19	523	3.61954880	0.97976143
22	20	524	3.61954880	0.97976143
22	21	525	3.61954880	0.97976143
22	22	526	3.61954880	0.97976143
22	23	527	3.61954880	0.97976143
22	24	528	3.61954880	0.97976143
23	1	529	3.80381520	0.95088494
23	2	530	3.80381520	0.95088494
23	3	531	3.80381520	0.95088494
23	4	532	3.80381520	0.95088494
23	5	533	3.80381520	0.95088494
23	6	534	3.80381520	0.95088494
23	7	535	3.80381520	0.95088494
23	8	536	3.80381520	0.95088494
23	9	537	3.80381520	0.95088494
23	10	538	3.80381520	0.95088494
23	11	539	3.80381520	0.95088494
23	12	540	3.80381520	0.95088494
23	13	541	3.80381520	0.95088494
23	14	542	3.80381520	0.95088494
23	15	543	3.80381520	0.95088494
23	16	544	3.80381520	0.95088494
23	17	545	3.80381520	0.95088494
23	18	546	3.80381520	0.95088494
23	19	547	3.80381520	0.95088494
23	20	548	3.80381520	0.95088494
23	21	549	3.80381520	0.95088494
23	22	550	3.80381520	0.95088494
23	23	551	3.80381520	0.95088494
23	24	552	3.80381520	0.95088494
24	1	553	3.97637440	0.92403546
24	2	554	3.97637440	0.92403546
24	3	555	3.97637440	0.92403546
24	4	556	3.97637440	0.92403546
24	5	557	3.97637440	0.92403546
24	6	558	3.97637440	0.92403546
24	7	559	3.97637440	0.92403546
24	8	560	3.97637440	0.92403546
24	9	561	3.97637440	0.92403546
24	10	562	3.97637440	0.92403546
24	11	563	3.97637440	0.92403546
24	12	564	3.97637440	0.92403546
24	13	565	3.97637440	0.92403546
24	14	566	3.97637440	0.92403546
24	15	567	3.97637440	0.92403546
24	16	568	3.97637440	0.92403546
24	17	569	3.97637440	0.92403546
24	18	570	3.97637440	0.92403546
24	19	571	3.97637440	0.92403546
24	20	572	3.97637440	0.92403546
24	21	573	3.97637440	0.92403546
24	22	574	3.97637440	0.92403546
24	23	575	3.97637440	0.92403546
24	24	576	3.97637440	0.92403546
25	1	577	4.13750000	0.89899480
25	2	578	4.13750000	0.89899480
25	3	579	4.13750000	0.89899480
25	4	580	4.13750000	0.89899480
25	5	581	4.13750000	0.89899480
25	6	582	4.13750000	0.89899480
25	7	583	4.13750000	0.89899480
25	8	584	4.13750000	0.89899480
25	9	585	4.13750000	0.89899480
25	10	586	4.13750000	0.89899480
25	11	587	4.13750000	0.89899480
25	12	588	4.13750000	0.89899480
25	13	589	4.13750000	0.89899480
25	14	590	4.13750000	0.89899480
25	15	591	4.13750000	0.89899480
25	16	592	4.13750000	0.89899480
25	17	593	4.13750000	0.89899480
25	18	594	4.13750000	0.89899480
25	19	595	4.13750000	0.89899480
25	20	596	4.13750000	0.89899480
25	21	597	4.13750000	0.89899480
25	22	598	4.13750000	0.89899480
25	23	599	4.13750000	0.89899480
25	24	600	4.13750000	0.89899480
26	1	601	4.28746560	0.87557578
26	2	602	4.28746560	0.87557578
26	3	603	4.28746560	0.87557578
26	4	604	4.28746560	0.87557578
26	5	605	4.28746560	0.87557578
26	6	606	4.28746560	0.87557578
26	7	607	4.28746560	0.87557578
26	8	608	4.28746560	0.87557578
26	9	609	4.28746560	0.87557578
26	10	610	4.28746560	0.87557578
26	11	611	4.28746560	0.87557578
26	12	612	4.28746560	0.87557578
26	13	613	4.28746560	0.87557578
26	14	614	4.28746560	0.87557578
26	15	615	4.28746560	0.87557578
26	16	616	4.28746560	0.87557578
26	17	617	4.28746560	0.87557578
26	18	618	4.28746560	0.87557578
26	19	619	4.28746560	0.87557578
26	20	620	4.28746560	0.87557578
26	21	621	4.28746560	0.87557578
26	22	622	4.28746560	0.87557578
26	23	623	4.28746560	0.87557578
26	24	624	4.28746560	0.87557578
27	1	625	4.42654480	0.85361687
27	2	626	4.42654480	0.85361687
27	3	627	4.42654480	0.85361687
27	4	628	4.42654480	0.85361687
27	5	629	4.42654480	0.85361687
27	6	630	4.42654480	0.85361687
27	7	631	4.42654480	0.85361687
27	8	632	4.42654480	0.85361687
27	9	633	4.42654480	0.85361687
27	10	634	4.42654480	0.85361687
27	11	635	4.42654480	0.85361687
27	12	636	4.42654480	0.85361687
27	13	637	4.42654480	0.85361687
27	14	638	4.42654480	0.85361687
27	15	639	4.42654480	0.85361687
27	16	640	4.42654480	0.85361687
27	17	641	4.42654480	0.85361687
27	18	642	4.42654480	0.85361687
27	19	643	4.42654480	0.85361687
27	20	644	4.42654480	0.85361687
27	21	645	4.42654480	0.85361687
27	22	646	4.42654480	0.85361687
27	23	647	4.42654480	0.85361687
27	24	648	4.42654480	0.85361687
28	1	649	4.55501120	0.83297784
28	2	650	4.55501120	0.83297784
28	3	651	4.55501120	0.83297784
28	4	652	4.55501120	0.83297784
28	5	653	4.55501120	0.83297784
28	6	654	4.55501120	0.83297784
28	7	655	4.55501120	0.83297784
28	8	656	4.55501120	0.83297784
28	9	657	4.55501120	0.83297784
28	10	658	4.55501120	0.83297784
28	11	659	4.55501120	0.83297784
28	12	660	4.55501120	0.83297784
28	13	661	4.55501120	0.83297784
28	14	662	4.55501120	0.83297784
28	15	663	4.55501120	0.83297784
28	16	664	4.55501120	0.83297784
28	17	665	4.55501120	0.83297784
28	18	666	4.55501120	0.83297784
28	19	667	4.55501120	0.83297784
28	20	668	4.55501120	0.83297784
28	21	669	4.55501120	0.83297784
28	22	670	4.55501120	0.83297784
28	23	671	4.55501120	0.83297784
28	24	672	4.55501120	0.83297784
29	1	673	4.67313840	0.81353633
29	2	674	4.67313840	0.81353633
29	3	675	4.67313840	0.81353633
29	4	676	4.67313840	0.81353633
29	5	677	4.67313840	0.81353633
29	6	678	4.67313840	0.81353633
29	7	679	4.67313840	0.81353633
29	8	680	4.67313840	0.81353633
29	9	681	4.67313840	0.81353633
29	10	682	4.67313840	0.81353633
29	11	683	4.67313840	0.81353633
29	12	684	4.67313840	0.81353633
29	13	685	4.67313840	0.81353633
29	14	686	4.67313840	0.81353633
29	15	687	4.67313840	0.81353633
29	16	688	4.67313840	0.81353633
29	17	689	4.67313840	0.81353633
29	18	690	4.67313840	0.81353633
29	19	691	4.67313840	0.81353633
29	20	692	4.67313840	0.81353633
29	21	693	4.67313840	0.81353633
29	22	694	4.67313840	0.81353633
29	23	695	4.67313840	0.81353633
29	24	696	4.67313840	0.81353633
30	1	697	4.78120000	0.79518504
30	2	698	4.78120000	0.79518504
30	3	699	4.78120000	0.79518504
30	4	700	4.78120000	0.79518504
30	5	701	4.78120000	0.79518504
30	6	702	4.78120000	0.79518504
30	7	703	4.78120000	0.79518504
30	8	704	4.78120000	0.79518504
30	9	705	4.78120000	0.79518504
30	10	706	4.78120000	0.79518504
30	11	707	4.78120000	0.79518504
30	12	708	4.78120000	0.79518504
30	13	709	4.78120000	0.79518504
30	14	710	4.78120000	0.79518504
30	15	711	4.78120000	0.79518504
30	16	712	4.78120000	0.79518504
30	17	713	4.78120000	0.79518504
30	18	714	4.78120000	0.79518504
30	19	715	4.78120000	0.79518504
30	20	716	4.78120000	0.79518504
30	21	717	4.78120000	0.79518504
30	22	718	4.78120000	0.79518504
30	23	719	4.78120000	0.79518504
30	24	720	4.78120000	0.79518504
31	1	721	4.87946960	0.77782945
31	2	722	4.87946960	0.77782945
31	3	723	4.87946960	0.77782945
31	4	724	4.87946960	0.77782945
31	5	725	4.87946960	0.77782945
31	6	726	4.87946960	0.77782945
31	7	727	4.87946960	0.77782945
31	8	728	4.87946960	0.77782945
31	9	729	4.87946960	0.77782945
31	10	730	4.87946960	0.77782945
31	11	731	4.87946960	0.77782945
31	12	732	4.87946960	0.77782945
31	13	733	4.87946960	0.77782945
31	14	734	4.87946960	0.77782945
31	15	735	4.87946960	0.77782945
31	16	736	4.87946960	0.77782945
31	17	737	4.87946960	0.77782945
31	18	738	4.87946960	0.77782945
31	19	739	4.87946960	0.77782945
31	20	740	4.87946960	0.77782945
31	21	741	4.87946960	0.77782945
31	22	742	4.87946960	0.77782945
31	23	743	4.87946960	0.77782945
31	24	744	4.87946960	0.77782945
32	1	745	4.96822080	0.76138597
32	2	746	4.96822080	0.76138597
32	3	747	4.96822080	0.76138597
32	4	748	4.96822080	0.76138597
32	5	749	4.96822080	0.76138597
32	6	750	4.96822080	0.76138597
32	7	751	4.96822080	0.76138597
32	8	752	4.96822080	0.76138597
32	9	753	4.96822080	0.76138597
32	10	754	4.96822080	0.76138597
32	11	755	4.96822080	0.76138597
32	12	756	4.96822080	0.76138597
32	13	757	4.96822080	0.76138597
32	14	758	4.96822080	0.76138597
32	15	759	4.96822080	0.76138597
32	16	760	4.96822080	0.76138597
32	17	761	4.96822080	0.76138597
32	18	762	4.96822080	0.76138597
32	19	763	4.96822080	0.76138597
32	20	764	4.96822080	0.76138597
32	21	765	4.96822080	0.76138597
32	22	766	4.96822080	0.76138597
32	23	767	4.96822080	0.76138597
32	24	768	4.96822080	0.76138597
33	1	769	5.04772720	0.74578033
33	2	770	5.04772720	0.74578033
33	3	771	5.04772720	0.74578033
33	4	772	5.04772720	0.74578033
33	5	773	5.04772720	0.74578033
33	6	774	5.04772720	0.74578033
33	7	775	5.04772720	0.74578033
33	8	776	5.04772720	0.74578033
33	9	777	5.04772720	0.74578033
33	10	778	5.04772720	0.74578033
33	11	779	5.04772720	0.74578033
33	12	780	5.04772720	0.74578033
33	13	781	5.04772720	0.74578033
33	14	782	5.04772720	0.74578033
33	15	783	5.04772720	0.74578033
33	16	784	5.04772720	0.74578033
33	17	785	5.04772720	0.74578033
33	18	786	5.04772720	0.74578033
33	19	787	5.04772720	0.74578033
33	20	788	5.04772720	0.74578033
33	21	789	5.04772720	0.74578033
33	22	790	5.04772720	0.74578033
33	23	791	5.04772720	0.74578033
33	24	792	5.04772720	0.74578033
34	1	793	5.11826240	0.73094633
34	2	794	5.11826240	0.73094633
34	3	795	5.11826240	0.73094633
34	4	796	5.11826240	0.73094633
34	5	797	5.11826240	0.73094633
34	6	798	5.11826240	0.73094633
34	7	799	5.11826240	0.73094633
34	8	800	5.11826240	0.73094633
34	9	801	5.11826240	0.73094633
34	10	802	5.11826240	0.73094633
34	11	803	5.11826240	0.73094633
34	12	804	5.11826240	0.73094633
34	13	805	5.11826240	0.73094633
34	14	806	5.11826240	0.73094633
34	15	807	5.11826240	0.73094633
34	16	808	5.11826240	0.73094633
34	17	809	5.11826240	0.73094633
34	18	810	5.11826240	0.73094633
34	19	811	5.11826240	0.73094633
34	20	812	5.11826240	0.73094633
34	21	813	5.11826240	0.73094633
34	22	814	5.11826240	0.73094633
34	23	815	5.11826240	0.73094633
34	24	816	5.11826240	0.73094633
35	1	817	5.18010000	0.71682478
35	2	818	5.18010000	0.71682478
35	3	819	5.18010000	0.71682478
35	4	820	5.18010000	0.71682478
35	5	821	5.18010000	0.71682478
35	6	822	5.18010000	0.71682478
35	7	823	5.18010000	0.71682478
35	8	824	5.18010000	0.71682478
35	9	825	5.18010000	0.71682478
35	10	826	5.18010000	0.71682478
35	11	827	5.18010000	0.71682478
35	12	828	5.18010000	0.71682478
35	13	829	5.18010000	0.71682478
35	14	830	5.18010000	0.71682478
35	15	831	5.18010000	0.71682478
35	16	832	5.18010000	0.71682478
35	17	833	5.18010000	0.71682478
35	18	834	5.18010000	0.71682478
35	19	835	5.18010000	0.71682478
35	20	836	5.18010000	0.71682478
35	21	837	5.18010000	0.71682478
35	22	838	5.18010000	0.71682478
35	23	839	5.18010000	0.71682478
35	24	840	5.18010000	0.71682478
36	1	841	5.23351360	0.70336252
36	2	842	5.23351360	0.70336252
36	3	843	5.23351360	0.70336252
36	4	844	5.23351360	0.70336252
36	5	845	5.23351360	0.70336252
36	6	846	5.23351360	0.70336252
36	7	847	5.23351360	0.70336252
36	8	848	5.23351360	0.70336252
36	9	849	5.23351360	0.70336252
36	10	850	5.23351360	0.70336252
36	11	851	5.23351360	0.70336252
36	12	852	5.23351360	0.70336252
36	13	853	5.23351360	0.70336252
36	14	854	5.23351360	0.70336252
36	15	855	5.23351360	0.70336252
36	16	856	5.23351360	0.70336252
36	17	857	5.23351360	0.70336252
36	18	858	5.23351360	0.70336252
36	19	859	5.23351360	0.70336252
36	20	860	5.23351360	0.70336252
36	21	861	5.23351360	0.70336252
36	22	862	5.23351360	0.70336252
36	23	863	5.23351360	0.70336252
36	24	864	5.23351360	0.70336252
37	1	865	5.27877680	0.69051170
37	2	866	5.27877680	0.69051170
37	3	867	5.27877680	0.69051170
37	4	868	5.27877680	0.69051170
37	5	869	5.27877680	0.69051170
37	6	870	5.27877680	0.69051170
37	7	871	5.27877680	0.69051170
37	8	872	5.27877680	0.69051170
37	9	873	5.27877680	0.69051170
37	10	874	5.27877680	0.69051170
37	11	875	5.27877680	0.69051170
37	12	876	5.27877680	0.69051170
37	13	877	5.27877680	0.69051170
37	14	878	5.27877680	0.69051170
37	15	879	5.27877680	0.69051170
37	16	880	5.27877680	0.69051170
37	17	881	5.27877680	0.69051170
37	18	882	5.27877680	0.69051170
37	19	883	5.27877680	0.69051170
37	20	884	5.27877680	0.69051170
37	21	885	5.27877680	0.69051170
37	22	886	5.27877680	0.69051170
37	23	887	5.27877680	0.69051170
37	24	888	5.27877680	0.69051170
38	1	889	5.31616320	0.67822914
38	2	890	5.31616320	0.67822914
38	3	891	5.31616320	0.67822914
38	4	892	5.31616320	0.67822914
38	5	893	5.31616320	0.67822914
38	6	894	5.31616320	0.67822914
38	7	895	5.31616320	0.67822914
38	8	896	5.31616320	0.67822914
38	9	897	5.31616320	0.67822914
38	10	898	5.31616320	0.67822914
38	11	899	5.31616320	0.67822914
38	12	900	5.31616320	0.67822914
38	13	901	5.31616320	0.67822914
38	14	902	5.31616320	0.67822914
38	15	903	5.31616320	0.67822914
38	16	904	5.31616320	0.67822914
38	17	905	5.31616320	0.67822914
38	18	906	5.31616320	0.67822914
38	19	907	5.31616320	0.67822914
38	20	908	5.31616320	0.67822914
38	21	909	5.31616320	0.67822914
38	22	910	5.31616320	0.67822914
38	23	911	5.31616320	0.67822914
38	24	912	5.31616320	0.67822914
39	1	913	5.34594640	0.66647571
39	2	914	5.34594640	0.66647571
39	3	915	5.34594640	0.66647571
39	4	916	5.34594640	0.66647571
39	5	917	5.34594640	0.66647571
39	6	918	5.34594640	0.66647571
39	7	919	5.34594640	0.66647571
39	8	920	5.34594640	0.66647571
39	9	921	5.34594640	0.66647571
39	10	922	5.34594640	0.66647571
39	11	923	5.34594640	0.66647571
39	12	924	5.34594640	0.66647571
39	13	925	5.34594640	0.66647571
39	14	926	5.34594640	0.66647571
39	15	927	5.34594640	0.66647571
39	16	928	5.34594640	0.66647571
39	17	929	5.34594640	0.66647571
39	18	930	5.34594640	0.66647571
39	19	931	5.34594640	0.66647571
39	20	932	5.34594640	0.66647571
39	21	933	5.34594640	0.66647571
39	22	934	5.34594640	0.66647571
39	23	935	5.34594640	0.66647571
39	24	936	5.34594640	0.66647571
40	1	937	5.36840000	0.65521590
40	2	938	5.36840000	0.65521590
40	3	939	5.36840000	0.65521590
40	4	940	5.36840000	0.65521590
40	5	941	5.36840000	0.65521590
40	6	942	5.36840000	0.65521590
40	7	943	5.36840000	0.65521590
40	8	944	5.36840000	0.65521590
40	9	945	5.36840000	0.65521590
40	10	946	5.36840000	0.65521590
40	11	947	5.36840000	0.65521590
40	12	948	5.36840000	0.65521590
40	13	949	5.36840000	0.65521590
40	14	950	5.36840000	0.65521590
40	15	951	5.36840000	0.65521590
40	16	952	5.36840000	0.65521590
40	17	953	5.36840000	0.65521590
40	18	954	5.36840000	0.65521590
40	19	955	5.36840000	0.65521590
40	20	956	5.36840000	0.65521590
40	21	957	5.36840000	0.65521590
40	22	958	5.36840000	0.65521590
40	23	959	5.36840000	0.65521590
40	24	960	5.36840000	0.65521590
41	1	961	5.38379760	0.64441741
41	2	962	5.38379760	0.64441741
41	3	963	5.38379760	0.64441741
41	4	964	5.38379760	0.64441741
41	5	965	5.38379760	0.64441741
41	6	966	5.38379760	0.64441741
41	7	967	5.38379760	0.64441741
41	8	968	5.38379760	0.64441741
41	9	969	5.38379760	0.64441741
41	10	970	5.38379760	0.64441741
41	11	971	5.38379760	0.64441741
41	12	972	5.38379760	0.64441741
41	13	973	5.38379760	0.64441741
41	14	974	5.38379760	0.64441741
41	15	975	5.38379760	0.64441741
41	16	976	5.38379760	0.64441741
41	17	977	5.38379760	0.64441741
41	18	978	5.38379760	0.64441741
41	19	979	5.38379760	0.64441741
41	20	980	5.38379760	0.64441741
41	21	981	5.38379760	0.64441741
41	22	982	5.38379760	0.64441741
41	23	983	5.38379760	0.64441741
41	24	984	5.38379760	0.64441741
42	1	985	5.39241280	0.63405077
42	2	986	5.39241280	0.63405077
42	3	987	5.39241280	0.63405077
42	4	988	5.39241280	0.63405077
42	5	989	5.39241280	0.63405077
42	6	990	5.39241280	0.63405077
42	7	991	5.39241280	0.63405077
42	8	992	5.39241280	0.63405077
42	9	993	5.39241280	0.63405077
42	10	994	5.39241280	0.63405077
42	11	995	5.39241280	0.63405077
42	12	996	5.39241280	0.63405077
42	13	997	5.39241280	0.63405077
42	14	998	5.39241280	0.63405077
42	15	999	5.39241280	0.63405077
42	16	1000	5.39241280	0.63405077
42	17	1001	5.39241280	0.63405077
42	18	1002	5.39241280	0.63405077
42	19	1003	5.39241280	0.63405077
42	20	1004	5.39241280	0.63405077
42	21	1005	5.39241280	0.63405077
42	22	1006	5.39241280	0.63405077
42	23	1007	5.39241280	0.63405077
42	24	1008	5.39241280	0.63405077
43	1	1009	5.39451920	0.62408901
43	2	1010	5.39451920	0.62408901
43	3	1011	5.39451920	0.62408901
43	4	1012	5.39451920	0.62408901
43	5	1013	5.39451920	0.62408901
43	6	1014	5.39451920	0.62408901
43	7	1015	5.39451920	0.62408901
43	8	1016	5.39451920	0.62408901
43	9	1017	5.39451920	0.62408901
43	10	1018	5.39451920	0.62408901
43	11	1019	5.39451920	0.62408901
43	12	1020	5.39451920	0.62408901
43	13	1021	5.39451920	0.62408901
43	14	1022	5.39451920	0.62408901
43	15	1023	5.39451920	0.62408901
43	16	1024	5.39451920	0.62408901
43	17	1025	5.39451920	0.62408901
43	18	1026	5.39451920	0.62408901
43	19	1027	5.39451920	0.62408901
43	20	1028	5.39451920	0.62408901
43	21	1029	5.39451920	0.62408901
43	22	1030	5.39451920	0.62408901
43	23	1031	5.39451920	0.62408901
43	24	1032	5.39451920	0.62408901
44	1	1033	5.39039040	0.61450745
44	2	1034	5.39039040	0.61450745
44	3	1035	5.39039040	0.61450745
44	4	1036	5.39039040	0.61450745
44	5	1037	5.39039040	0.61450745
44	6	1038	5.39039040	0.61450745
44	7	1039	5.39039040	0.61450745
44	8	1040	5.39039040	0.61450745
44	9	1041	5.39039040	0.61450745
44	10	1042	5.39039040	0.61450745
44	11	1043	5.39039040	0.61450745
44	12	1044	5.39039040	0.61450745
44	13	1045	5.39039040	0.61450745
44	14	1046	5.39039040	0.61450745
44	15	1047	5.39039040	0.61450745
44	16	1048	5.39039040	0.61450745
44	17	1049	5.39039040	0.61450745
44	18	1050	5.39039040	0.61450745
44	19	1051	5.39039040	0.61450745
44	20	1052	5.39039040	0.61450745
44	21	1053	5.39039040	0.61450745
44	22	1054	5.39039040	0.61450745
44	23	1055	5.39039040	0.61450745
44	24	1056	5.39039040	0.61450745
45	1	1057	5.38030000	0.60528343
45	2	1058	5.38030000	0.60528343
45	3	1059	5.38030000	0.60528343
45	4	1060	5.38030000	0.60528343
45	5	1061	5.38030000	0.60528343
45	6	1062	5.38030000	0.60528343
45	7	1063	5.38030000	0.60528343
45	8	1064	5.38030000	0.60528343
45	9	1065	5.38030000	0.60528343
45	10	1066	5.38030000	0.60528343
45	11	1067	5.38030000	0.60528343
45	12	1068	5.38030000	0.60528343
45	13	1069	5.38030000	0.60528343
45	14	1070	5.38030000	0.60528343
45	15	1071	5.38030000	0.60528343
45	16	1072	5.38030000	0.60528343
45	17	1073	5.38030000	0.60528343
45	18	1074	5.38030000	0.60528343
45	19	1075	5.38030000	0.60528343
45	20	1076	5.38030000	0.60528343
45	21	1077	5.38030000	0.60528343
45	22	1078	5.38030000	0.60528343
45	23	1079	5.38030000	0.60528343
45	24	1080	5.38030000	0.60528343
46	1	1081	5.36452160	0.59639608
46	2	1082	5.36452160	0.59639608
46	3	1083	5.36452160	0.59639608
46	4	1084	5.36452160	0.59639608
46	5	1085	5.36452160	0.59639608
46	6	1086	5.36452160	0.59639608
46	7	1087	5.36452160	0.59639608
46	8	1088	5.36452160	0.59639608
46	9	1089	5.36452160	0.59639608
46	10	1090	5.36452160	0.59639608
46	11	1091	5.36452160	0.59639608
46	12	1092	5.36452160	0.59639608
46	13	1093	5.36452160	0.59639608
46	14	1094	5.36452160	0.59639608
46	15	1095	5.36452160	0.59639608
46	16	1096	5.36452160	0.59639608
46	17	1097	5.36452160	0.59639608
46	18	1098	5.36452160	0.59639608
46	19	1099	5.36452160	0.59639608
46	20	1100	5.36452160	0.59639608
46	21	1101	5.36452160	0.59639608
46	22	1102	5.36452160	0.59639608
46	23	1103	5.36452160	0.59639608
46	24	1104	5.36452160	0.59639608
47	1	1105	5.34332880	0.58782621
47	2	1106	5.34332880	0.58782621
47	3	1107	5.34332880	0.58782621
47	4	1108	5.34332880	0.58782621
47	5	1109	5.34332880	0.58782621
47	6	1110	5.34332880	0.58782621
47	7	1111	5.34332880	0.58782621
47	8	1112	5.34332880	0.58782621
47	9	1113	5.34332880	0.58782621
47	10	1114	5.34332880	0.58782621
47	11	1115	5.34332880	0.58782621
47	12	1116	5.34332880	0.58782621
47	13	1117	5.34332880	0.58782621
47	14	1118	5.34332880	0.58782621
47	15	1119	5.34332880	0.58782621
47	16	1120	5.34332880	0.58782621
47	17	1121	5.34332880	0.58782621
47	18	1122	5.34332880	0.58782621
47	19	1123	5.34332880	0.58782621
47	20	1124	5.34332880	0.58782621
47	21	1125	5.34332880	0.58782621
47	22	1126	5.34332880	0.58782621
47	23	1127	5.34332880	0.58782621
47	24	1128	5.34332880	0.58782621
48	1	1129	5.31699520	0.57955606
48	2	1130	5.31699520	0.57955606
48	3	1131	5.31699520	0.57955606
48	4	1132	5.31699520	0.57955606
48	5	1133	5.31699520	0.57955606
48	6	1134	5.31699520	0.57955606
48	7	1135	5.31699520	0.57955606
48	8	1136	5.31699520	0.57955606
48	9	1137	5.31699520	0.57955606
48	10	1138	5.31699520	0.57955606
48	11	1139	5.31699520	0.57955606
48	12	1140	5.31699520	0.57955606
48	13	1141	5.31699520	0.57955606
48	14	1142	5.31699520	0.57955606
48	15	1143	5.31699520	0.57955606
48	16	1144	5.31699520	0.57955606
48	17	1145	5.31699520	0.57955606
48	18	1146	5.31699520	0.57955606
48	19	1147	5.31699520	0.57955606
48	20	1148	5.31699520	0.57955606
48	21	1149	5.31699520	0.57955606
48	22	1150	5.31699520	0.57955606
48	23	1151	5.31699520	0.57955606
48	24	1152	5.31699520	0.57955606
49	1	1153	5.28579440	0.57156923
49	2	1154	5.28579440	0.57156923
49	3	1155	5.28579440	0.57156923
49	4	1156	5.28579440	0.57156923
49	5	1157	5.28579440	0.57156923
49	6	1158	5.28579440	0.57156923
49	7	1159	5.28579440	0.57156923
49	8	1160	5.28579440	0.57156923
49	9	1161	5.28579440	0.57156923
49	10	1162	5.28579440	0.57156923
49	11	1163	5.28579440	0.57156923
49	12	1164	5.28579440	0.57156923
49	13	1165	5.28579440	0.57156923
49	14	1166	5.28579440	0.57156923
49	15	1167	5.28579440	0.57156923
49	16	1168	5.28579440	0.57156923
49	17	1169	5.28579440	0.57156923
49	18	1170	5.28579440	0.57156923
49	19	1171	5.28579440	0.57156923
49	20	1172	5.28579440	0.57156923
49	21	1173	5.28579440	0.57156923
49	22	1174	5.28579440	0.57156923
49	23	1175	5.28579440	0.57156923
49	24	1176	5.28579440	0.57156923
50	1	1177	5.25000000	0.56385053
50	2	1178	5.25000000	0.56385053
50	3	1179	5.25000000	0.56385053
50	4	1180	5.25000000	0.56385053
50	5	1181	5.25000000	0.56385053
50	6	1182	5.25000000	0.56385053
50	7	1183	5.25000000	0.56385053
50	8	1184	5.25000000	0.56385053
50	9	1185	5.25000000	0.56385053
50	10	1186	5.25000000	0.56385053
50	11	1187	5.25000000	0.56385053
50	12	1188	5.25000000	0.56385053
50	13	1189	5.25000000	0.56385053
50	14	1190	5.25000000	0.56385053
50	15	1191	5.25000000	0.56385053
50	16	1192	5.25000000	0.56385053
50	17	1193	5.25000000	0.56385053
50	18	1194	5.25000000	0.56385053
50	19	1195	5.25000000	0.56385053
50	20	1196	5.25000000	0.56385053
50	21	1197	5.25000000	0.56385053
50	22	1198	5.25000000	0.56385053
50	23	1199	5.25000000	0.56385053
50	24	1200	5.25000000	0.56385053
51	1	1201	5.20988560	0.55638585
51	2	1202	5.20988560	0.55638585
51	3	1203	5.20988560	0.55638585
51	4	1204	5.20988560	0.55638585
51	5	1205	5.20988560	0.55638585
51	6	1206	5.20988560	0.55638585
51	7	1207	5.20988560	0.55638585
51	8	1208	5.20988560	0.55638585
51	9	1209	5.20988560	0.55638585
51	10	1210	5.20988560	0.55638585
51	11	1211	5.20988560	0.55638585
51	12	1212	5.20988560	0.55638585
51	13	1213	5.20988560	0.55638585
51	14	1214	5.20988560	0.55638585
51	15	1215	5.20988560	0.55638585
51	16	1216	5.20988560	0.55638585
51	17	1217	5.20988560	0.55638585
51	18	1218	5.20988560	0.55638585
51	19	1219	5.20988560	0.55638585
51	20	1220	5.20988560	0.55638585
51	21	1221	5.20988560	0.55638585
51	22	1222	5.20988560	0.55638585
51	23	1223	5.20988560	0.55638585
51	24	1224	5.20988560	0.55638585
52	1	1225	5.16572480	0.54916210
52	2	1226	5.16572480	0.54916210
52	3	1227	5.16572480	0.54916210
52	4	1228	5.16572480	0.54916210
52	5	1229	5.16572480	0.54916210
52	6	1230	5.16572480	0.54916210
52	7	1231	5.16572480	0.54916210
52	8	1232	5.16572480	0.54916210
52	9	1233	5.16572480	0.54916210
52	10	1234	5.16572480	0.54916210
52	11	1235	5.16572480	0.54916210
52	12	1236	5.16572480	0.54916210
52	13	1237	5.16572480	0.54916210
52	14	1238	5.16572480	0.54916210
52	15	1239	5.16572480	0.54916210
52	16	1240	5.16572480	0.54916210
52	17	1241	5.16572480	0.54916210
52	18	1242	5.16572480	0.54916210
52	19	1243	5.16572480	0.54916210
52	20	1244	5.16572480	0.54916210
52	21	1245	5.16572480	0.54916210
52	22	1246	5.16572480	0.54916210
52	23	1247	5.16572480	0.54916210
52	24	1248	5.16572480	0.54916210
53	1	1249	5.11779120	0.54216708
53	2	1250	5.11779120	0.54216708
53	3	1251	5.11779120	0.54216708
53	4	1252	5.11779120	0.54216708
53	5	1253	5.11779120	0.54216708
53	6	1254	5.11779120	0.54216708
53	7	1255	5.11779120	0.54216708
53	8	1256	5.11779120	0.54216708
53	9	1257	5.11779120	0.54216708
53	10	1258	5.11779120	0.54216708
53	11	1259	5.11779120	0.54216708
53	12	1260	5.11779120	0.54216708
53	13	1261	5.11779120	0.54216708
53	14	1262	5.11779120	0.54216708
53	15	1263	5.11779120	0.54216708
53	16	1264	5.11779120	0.54216708
53	17	1265	5.11779120	0.54216708
53	18	1266	5.11779120	0.54216708
53	19	1267	5.11779120	0.54216708
53	20	1268	5.11779120	0.54216708
53	21	1269	5.11779120	0.54216708
53	22	1270	5.11779120	0.54216708
53	23	1271	5.11779120	0.54216708
53	24	1272	5.11779120	0.54216708
54	1	1273	5.06635840	0.53538944
54	2	1274	5.06635840	0.53538944
54	3	1275	5.06635840	0.53538944
54	4	1276	5.06635840	0.53538944
54	5	1277	5.06635840	0.53538944
54	6	1278	5.06635840	0.53538944
54	7	1279	5.06635840	0.53538944
54	8	1280	5.06635840	0.53538944
54	9	1281	5.06635840	0.53538944
54	10	1282	5.06635840	0.53538944
54	11	1283	5.06635840	0.53538944
54	12	1284	5.06635840	0.53538944
54	13	1285	5.06635840	0.53538944
54	14	1286	5.06635840	0.53538944
54	15	1287	5.06635840	0.53538944
54	16	1288	5.06635840	0.53538944
54	17	1289	5.06635840	0.53538944
54	18	1290	5.06635840	0.53538944
54	19	1291	5.06635840	0.53538944
54	20	1292	5.06635840	0.53538944
54	21	1293	5.06635840	0.53538944
54	22	1294	5.06635840	0.53538944
54	23	1295	5.06635840	0.53538944
54	24	1296	5.06635840	0.53538944
55	1	1297	5.01170000	0.52881859
55	2	1298	5.01170000	0.52881859
55	3	1299	5.01170000	0.52881859
55	4	1300	5.01170000	0.52881859
55	5	1301	5.01170000	0.52881859
55	6	1302	5.01170000	0.52881859
55	7	1303	5.01170000	0.52881859
55	8	1304	5.01170000	0.52881859
55	9	1305	5.01170000	0.52881859
55	10	1306	5.01170000	0.52881859
55	11	1307	5.01170000	0.52881859
55	12	1308	5.01170000	0.52881859
55	13	1309	5.01170000	0.52881859
55	14	1310	5.01170000	0.52881859
55	15	1311	5.01170000	0.52881859
55	16	1312	5.01170000	0.52881859
55	17	1313	5.01170000	0.52881859
55	18	1314	5.01170000	0.52881859
55	19	1315	5.01170000	0.52881859
55	20	1316	5.01170000	0.52881859
55	21	1317	5.01170000	0.52881859
55	22	1318	5.01170000	0.52881859
55	23	1319	5.01170000	0.52881859
55	24	1320	5.01170000	0.52881859
56	1	1321	4.95408960	0.52244462
56	2	1322	4.95408960	0.52244462
56	3	1323	4.95408960	0.52244462
56	4	1324	4.95408960	0.52244462
56	5	1325	4.95408960	0.52244462
56	6	1326	4.95408960	0.52244462
56	7	1327	4.95408960	0.52244462
56	8	1328	4.95408960	0.52244462
56	9	1329	4.95408960	0.52244462
56	10	1330	4.95408960	0.52244462
56	11	1331	4.95408960	0.52244462
56	12	1332	4.95408960	0.52244462
56	13	1333	4.95408960	0.52244462
56	14	1334	4.95408960	0.52244462
56	15	1335	4.95408960	0.52244462
56	16	1336	4.95408960	0.52244462
56	17	1337	4.95408960	0.52244462
56	18	1338	4.95408960	0.52244462
56	19	1339	4.95408960	0.52244462
56	20	1340	4.95408960	0.52244462
56	21	1341	4.95408960	0.52244462
56	22	1342	4.95408960	0.52244462
56	23	1343	4.95408960	0.52244462
56	24	1344	4.95408960	0.52244462
57	1	1345	4.89380080	0.51625827
57	2	1346	4.89380080	0.51625827
57	3	1347	4.89380080	0.51625827
57	4	1348	4.89380080	0.51625827
57	5	1349	4.89380080	0.51625827
57	6	1350	4.89380080	0.51625827
57	7	1351	4.89380080	0.51625827
57	8	1352	4.89380080	0.51625827
57	9	1353	4.89380080	0.51625827
57	10	1354	4.89380080	0.51625827
57	11	1355	4.89380080	0.51625827
57	12	1356	4.89380080	0.51625827
57	13	1357	4.89380080	0.51625827
57	14	1358	4.89380080	0.51625827
57	15	1359	4.89380080	0.51625827
57	16	1360	4.89380080	0.51625827
57	17	1361	4.89380080	0.51625827
57	18	1362	4.89380080	0.51625827
57	19	1363	4.89380080	0.51625827
57	20	1364	4.89380080	0.51625827
57	21	1365	4.89380080	0.51625827
57	22	1366	4.89380080	0.51625827
57	23	1367	4.89380080	0.51625827
57	24	1368	4.89380080	0.51625827
58	1	1369	4.83110720	0.51025088
58	2	1370	4.83110720	0.51025088
58	3	1371	4.83110720	0.51025088
58	4	1372	4.83110720	0.51025088
58	5	1373	4.83110720	0.51025088
58	6	1374	4.83110720	0.51025088
58	7	1375	4.83110720	0.51025088
58	8	1376	4.83110720	0.51025088
58	9	1377	4.83110720	0.51025088
58	10	1378	4.83110720	0.51025088
58	11	1379	4.83110720	0.51025088
58	12	1380	4.83110720	0.51025088
58	13	1381	4.83110720	0.51025088
58	14	1382	4.83110720	0.51025088
58	15	1383	4.83110720	0.51025088
58	16	1384	4.83110720	0.51025088
58	17	1385	4.83110720	0.51025088
58	18	1386	4.83110720	0.51025088
58	19	1387	4.83110720	0.51025088
58	20	1388	4.83110720	0.51025088
58	21	1389	4.83110720	0.51025088
58	22	1390	4.83110720	0.51025088
58	23	1391	4.83110720	0.51025088
58	24	1392	4.83110720	0.51025088
59	1	1393	4.76628240	0.50441431
59	2	1394	4.76628240	0.50441431
59	3	1395	4.76628240	0.50441431
59	4	1396	4.76628240	0.50441431
59	5	1397	4.76628240	0.50441431
59	6	1398	4.76628240	0.50441431
59	7	1399	4.76628240	0.50441431
59	8	1400	4.76628240	0.50441431
59	9	1401	4.76628240	0.50441431
59	10	1402	4.76628240	0.50441431
59	11	1403	4.76628240	0.50441431
59	12	1404	4.76628240	0.50441431
59	13	1405	4.76628240	0.50441431
59	14	1406	4.76628240	0.50441431
59	15	1407	4.76628240	0.50441431
59	16	1408	4.76628240	0.50441431
59	17	1409	4.76628240	0.50441431
59	18	1410	4.76628240	0.50441431
59	19	1411	4.76628240	0.50441431
59	20	1412	4.76628240	0.50441431
59	21	1413	4.76628240	0.50441431
59	22	1414	4.76628240	0.50441431
59	23	1415	4.76628240	0.50441431
59	24	1416	4.76628240	0.50441431
60	1	1417	4.69960000	0.49874093
60	2	1418	4.69960000	0.49874093
60	3	1419	4.69960000	0.49874093
60	4	1420	4.69960000	0.49874093
60	5	1421	4.69960000	0.49874093
60	6	1422	4.69960000	0.49874093
60	7	1423	4.69960000	0.49874093
60	8	1424	4.69960000	0.49874093
60	9	1425	4.69960000	0.49874093
60	10	1426	4.69960000	0.49874093
60	11	1427	4.69960000	0.49874093
60	12	1428	4.69960000	0.49874093
60	13	1429	4.69960000	0.49874093
60	14	1430	4.69960000	0.49874093
60	15	1431	4.69960000	0.49874093
60	16	1432	4.69960000	0.49874093
60	17	1433	4.69960000	0.49874093
60	18	1434	4.69960000	0.49874093
60	19	1435	4.69960000	0.49874093
60	20	1436	4.69960000	0.49874093
60	21	1437	4.69960000	0.49874093
60	22	1438	4.69960000	0.49874093
60	23	1439	4.69960000	0.49874093
60	24	1440	4.69960000	0.49874093
61	1	1441	4.63133360	0.49322357
61	2	1442	4.63133360	0.49322357
61	3	1443	4.63133360	0.49322357
61	4	1444	4.63133360	0.49322357
61	5	1445	4.63133360	0.49322357
61	6	1446	4.63133360	0.49322357
61	7	1447	4.63133360	0.49322357
61	8	1448	4.63133360	0.49322357
61	9	1449	4.63133360	0.49322357
61	10	1450	4.63133360	0.49322357
61	11	1451	4.63133360	0.49322357
61	12	1452	4.63133360	0.49322357
61	13	1453	4.63133360	0.49322357
61	14	1454	4.63133360	0.49322357
61	15	1455	4.63133360	0.49322357
61	16	1456	4.63133360	0.49322357
61	17	1457	4.63133360	0.49322357
61	18	1458	4.63133360	0.49322357
61	19	1459	4.63133360	0.49322357
61	20	1460	4.63133360	0.49322357
61	21	1461	4.63133360	0.49322357
61	22	1462	4.63133360	0.49322357
61	23	1463	4.63133360	0.49322357
61	24	1464	4.63133360	0.49322357
62	1	1465	4.56175680	0.48785549
62	2	1466	4.56175680	0.48785549
62	3	1467	4.56175680	0.48785549
62	4	1468	4.56175680	0.48785549
62	5	1469	4.56175680	0.48785549
62	6	1470	4.56175680	0.48785549
62	7	1471	4.56175680	0.48785549
62	8	1472	4.56175680	0.48785549
62	9	1473	4.56175680	0.48785549
62	10	1474	4.56175680	0.48785549
62	11	1475	4.56175680	0.48785549
62	12	1476	4.56175680	0.48785549
62	13	1477	4.56175680	0.48785549
62	14	1478	4.56175680	0.48785549
62	15	1479	4.56175680	0.48785549
62	16	1480	4.56175680	0.48785549
62	17	1481	4.56175680	0.48785549
62	18	1482	4.56175680	0.48785549
62	19	1483	4.56175680	0.48785549
62	20	1484	4.56175680	0.48785549
62	21	1485	4.56175680	0.48785549
62	22	1486	4.56175680	0.48785549
62	23	1487	4.56175680	0.48785549
62	24	1488	4.56175680	0.48785549
63	1	1489	4.49114320	0.48263033
63	2	1490	4.49114320	0.48263033
63	3	1491	4.49114320	0.48263033
63	4	1492	4.49114320	0.48263033
63	5	1493	4.49114320	0.48263033
63	6	1494	4.49114320	0.48263033
63	7	1495	4.49114320	0.48263033
63	8	1496	4.49114320	0.48263033
63	9	1497	4.49114320	0.48263033
63	10	1498	4.49114320	0.48263033
63	11	1499	4.49114320	0.48263033
63	12	1500	4.49114320	0.48263033
63	13	1501	4.49114320	0.48263033
63	14	1502	4.49114320	0.48263033
63	15	1503	4.49114320	0.48263033
63	16	1504	4.49114320	0.48263033
63	17	1505	4.49114320	0.48263033
63	18	1506	4.49114320	0.48263033
63	19	1507	4.49114320	0.48263033
63	20	1508	4.49114320	0.48263033
63	21	1509	4.49114320	0.48263033
63	22	1510	4.49114320	0.48263033
63	23	1511	4.49114320	0.48263033
63	24	1512	4.49114320	0.48263033
64	1	1513	4.41976640	0.47754212
64	2	1514	4.41976640	0.47754212
64	3	1515	4.41976640	0.47754212
64	4	1516	4.41976640	0.47754212
64	5	1517	4.41976640	0.47754212
64	6	1518	4.41976640	0.47754212
64	7	1519	4.41976640	0.47754212
64	8	1520	4.41976640	0.47754212
64	9	1521	4.41976640	0.47754212
64	10	1522	4.41976640	0.47754212
64	11	1523	4.41976640	0.47754212
64	12	1524	4.41976640	0.47754212
64	13	1525	4.41976640	0.47754212
64	14	1526	4.41976640	0.47754212
64	15	1527	4.41976640	0.47754212
64	16	1528	4.41976640	0.47754212
64	17	1529	4.41976640	0.47754212
64	18	1530	4.41976640	0.47754212
64	19	1531	4.41976640	0.47754212
64	20	1532	4.41976640	0.47754212
64	21	1533	4.41976640	0.47754212
64	22	1534	4.41976640	0.47754212
64	23	1535	4.41976640	0.47754212
64	24	1536	4.41976640	0.47754212
65	1	1537	4.34790000	0.47258520
65	2	1538	4.34790000	0.47258520
65	3	1539	4.34790000	0.47258520
65	4	1540	4.34790000	0.47258520
65	5	1541	4.34790000	0.47258520
65	6	1542	4.34790000	0.47258520
65	7	1543	4.34790000	0.47258520
65	8	1544	4.34790000	0.47258520
65	9	1545	4.34790000	0.47258520
65	10	1546	4.34790000	0.47258520
65	11	1547	4.34790000	0.47258520
65	12	1548	4.34790000	0.47258520
65	13	1549	4.34790000	0.47258520
65	14	1550	4.34790000	0.47258520
65	15	1551	4.34790000	0.47258520
65	16	1552	4.34790000	0.47258520
65	17	1553	4.34790000	0.47258520
65	18	1554	4.34790000	0.47258520
65	19	1555	4.34790000	0.47258520
65	20	1556	4.34790000	0.47258520
65	21	1557	4.34790000	0.47258520
65	22	1558	4.34790000	0.47258520
65	23	1559	4.34790000	0.47258520
65	24	1560	4.34790000	0.47258520
66	1	1561	4.27581760	0.46775424
66	2	1562	4.27581760	0.46775424
66	3	1563	4.27581760	0.46775424
66	4	1564	4.27581760	0.46775424
66	5	1565	4.27581760	0.46775424
66	6	1566	4.27581760	0.46775424
66	7	1567	4.27581760	0.46775424
66	8	1568	4.27581760	0.46775424
66	9	1569	4.27581760	0.46775424
66	10	1570	4.27581760	0.46775424
66	11	1571	4.27581760	0.46775424
66	12	1572	4.27581760	0.46775424
66	13	1573	4.27581760	0.46775424
66	14	1574	4.27581760	0.46775424
66	15	1575	4.27581760	0.46775424
66	16	1576	4.27581760	0.46775424
66	17	1577	4.27581760	0.46775424
66	18	1578	4.27581760	0.46775424
66	19	1579	4.27581760	0.46775424
66	20	1580	4.27581760	0.46775424
66	21	1581	4.27581760	0.46775424
66	22	1582	4.27581760	0.46775424
66	23	1583	4.27581760	0.46775424
66	24	1584	4.27581760	0.46775424
67	1	1585	4.20379280	0.46304421
67	2	1586	4.20379280	0.46304421
67	3	1587	4.20379280	0.46304421
67	4	1588	4.20379280	0.46304421
67	5	1589	4.20379280	0.46304421
67	6	1590	4.20379280	0.46304421
67	7	1591	4.20379280	0.46304421
67	8	1592	4.20379280	0.46304421
67	9	1593	4.20379280	0.46304421
67	10	1594	4.20379280	0.46304421
67	11	1595	4.20379280	0.46304421
67	12	1596	4.20379280	0.46304421
67	13	1597	4.20379280	0.46304421
67	14	1598	4.20379280	0.46304421
67	15	1599	4.20379280	0.46304421
67	16	1600	4.20379280	0.46304421
67	17	1601	4.20379280	0.46304421
67	18	1602	4.20379280	0.46304421
67	19	1603	4.20379280	0.46304421
67	20	1604	4.20379280	0.46304421
67	21	1605	4.20379280	0.46304421
67	22	1606	4.20379280	0.46304421
67	23	1607	4.20379280	0.46304421
67	24	1608	4.20379280	0.46304421
68	1	1609	4.13209920	0.45845035
68	2	1610	4.13209920	0.45845035
68	3	1611	4.13209920	0.45845035
68	4	1612	4.13209920	0.45845035
68	5	1613	4.13209920	0.45845035
68	6	1614	4.13209920	0.45845035
68	7	1615	4.13209920	0.45845035
68	8	1616	4.13209920	0.45845035
68	9	1617	4.13209920	0.45845035
68	10	1618	4.13209920	0.45845035
68	11	1619	4.13209920	0.45845035
68	12	1620	4.13209920	0.45845035
68	13	1621	4.13209920	0.45845035
68	14	1622	4.13209920	0.45845035
68	15	1623	4.13209920	0.45845035
68	16	1624	4.13209920	0.45845035
68	17	1625	4.13209920	0.45845035
68	18	1626	4.13209920	0.45845035
68	19	1627	4.13209920	0.45845035
68	20	1628	4.13209920	0.45845035
68	21	1629	4.13209920	0.45845035
68	22	1630	4.13209920	0.45845035
68	23	1631	4.13209920	0.45845035
68	24	1632	4.13209920	0.45845035
69	1	1633	4.06101040	0.45396813
69	2	1634	4.06101040	0.45396813
69	3	1635	4.06101040	0.45396813
69	4	1636	4.06101040	0.45396813
69	5	1637	4.06101040	0.45396813
69	6	1638	4.06101040	0.45396813
69	7	1639	4.06101040	0.45396813
69	8	1640	4.06101040	0.45396813
69	9	1641	4.06101040	0.45396813
69	10	1642	4.06101040	0.45396813
69	11	1643	4.06101040	0.45396813
69	12	1644	4.06101040	0.45396813
69	13	1645	4.06101040	0.45396813
69	14	1646	4.06101040	0.45396813
69	15	1647	4.06101040	0.45396813
69	16	1648	4.06101040	0.45396813
69	17	1649	4.06101040	0.45396813
69	18	1650	4.06101040	0.45396813
69	19	1651	4.06101040	0.45396813
69	20	1652	4.06101040	0.45396813
69	21	1653	4.06101040	0.45396813
69	22	1654	4.06101040	0.45396813
69	23	1655	4.06101040	0.45396813
69	24	1656	4.06101040	0.45396813
70	1	1657	3.99080000	0.44959329
70	2	1658	3.99080000	0.44959329
70	3	1659	3.99080000	0.44959329
70	4	1660	3.99080000	0.44959329
70	5	1661	3.99080000	0.44959329
70	6	1662	3.99080000	0.44959329
70	7	1663	3.99080000	0.44959329
70	8	1664	3.99080000	0.44959329
70	9	1665	3.99080000	0.44959329
70	10	1666	3.99080000	0.44959329
70	11	1667	3.99080000	0.44959329
70	12	1668	3.99080000	0.44959329
70	13	1669	3.99080000	0.44959329
70	14	1670	3.99080000	0.44959329
70	15	1671	3.99080000	0.44959329
70	16	1672	3.99080000	0.44959329
70	17	1673	3.99080000	0.44959329
70	18	1674	3.99080000	0.44959329
70	19	1675	3.99080000	0.44959329
70	20	1676	3.99080000	0.44959329
70	21	1677	3.99080000	0.44959329
70	22	1678	3.99080000	0.44959329
70	23	1679	3.99080000	0.44959329
70	24	1680	3.99080000	0.44959329
71	1	1681	3.92174160	0.44532178
71	2	1682	3.92174160	0.44532178
71	3	1683	3.92174160	0.44532178
71	4	1684	3.92174160	0.44532178
71	5	1685	3.92174160	0.44532178
71	6	1686	3.92174160	0.44532178
71	7	1687	3.92174160	0.44532178
71	8	1688	3.92174160	0.44532178
71	9	1689	3.92174160	0.44532178
71	10	1690	3.92174160	0.44532178
71	11	1691	3.92174160	0.44532178
71	12	1692	3.92174160	0.44532178
71	13	1693	3.92174160	0.44532178
71	14	1694	3.92174160	0.44532178
71	15	1695	3.92174160	0.44532178
71	16	1696	3.92174160	0.44532178
71	17	1697	3.92174160	0.44532178
71	18	1698	3.92174160	0.44532178
71	19	1699	3.92174160	0.44532178
71	20	1700	3.92174160	0.44532178
71	21	1701	3.92174160	0.44532178
71	22	1702	3.92174160	0.44532178
71	23	1703	3.92174160	0.44532178
71	24	1704	3.92174160	0.44532178
72	1	1705	3.85410880	0.44114975
72	2	1706	3.85410880	0.44114975
72	3	1707	3.85410880	0.44114975
72	4	1708	3.85410880	0.44114975
72	5	1709	3.85410880	0.44114975
72	6	1710	3.85410880	0.44114975
72	7	1711	3.85410880	0.44114975
72	8	1712	3.85410880	0.44114975
72	9	1713	3.85410880	0.44114975
72	10	1714	3.85410880	0.44114975
72	11	1715	3.85410880	0.44114975
72	12	1716	3.85410880	0.44114975
72	13	1717	3.85410880	0.44114975
72	14	1718	3.85410880	0.44114975
72	15	1719	3.85410880	0.44114975
72	16	1720	3.85410880	0.44114975
72	17	1721	3.85410880	0.44114975
72	18	1722	3.85410880	0.44114975
72	19	1723	3.85410880	0.44114975
72	20	1724	3.85410880	0.44114975
72	21	1725	3.85410880	0.44114975
72	22	1726	3.85410880	0.44114975
72	23	1727	3.85410880	0.44114975
72	24	1728	3.85410880	0.44114975
73	1	1729	3.78817520	0.43707354
73	2	1730	3.78817520	0.43707354
73	3	1731	3.78817520	0.43707354
73	4	1732	3.78817520	0.43707354
73	5	1733	3.78817520	0.43707354
73	6	1734	3.78817520	0.43707354
73	7	1735	3.78817520	0.43707354
73	8	1736	3.78817520	0.43707354
73	9	1737	3.78817520	0.43707354
73	10	1738	3.78817520	0.43707354
73	11	1739	3.78817520	0.43707354
73	12	1740	3.78817520	0.43707354
73	13	1741	3.78817520	0.43707354
73	14	1742	3.78817520	0.43707354
73	15	1743	3.78817520	0.43707354
73	16	1744	3.78817520	0.43707354
73	17	1745	3.78817520	0.43707354
73	18	1746	3.78817520	0.43707354
73	19	1747	3.78817520	0.43707354
73	20	1748	3.78817520	0.43707354
73	21	1749	3.78817520	0.43707354
73	22	1750	3.78817520	0.43707354
73	23	1751	3.78817520	0.43707354
73	24	1752	3.78817520	0.43707354
74	1	1753	3.72421440	0.43308970
74	2	1754	3.72421440	0.43308970
74	3	1755	3.72421440	0.43308970
74	4	1756	3.72421440	0.43308970
74	5	1757	3.72421440	0.43308970
74	6	1758	3.72421440	0.43308970
74	7	1759	3.72421440	0.43308970
74	8	1760	3.72421440	0.43308970
74	9	1761	3.72421440	0.43308970
74	10	1762	3.72421440	0.43308970
74	11	1763	3.72421440	0.43308970
74	12	1764	3.72421440	0.43308970
74	13	1765	3.72421440	0.43308970
74	14	1766	3.72421440	0.43308970
74	15	1767	3.72421440	0.43308970
74	16	1768	3.72421440	0.43308970
74	17	1769	3.72421440	0.43308970
74	18	1770	3.72421440	0.43308970
74	19	1771	3.72421440	0.43308970
74	20	1772	3.72421440	0.43308970
74	21	1773	3.72421440	0.43308970
74	22	1774	3.72421440	0.43308970
74	23	1775	3.72421440	0.43308970
74	24	1776	3.72421440	0.43308970
75	1	1777	3.66250000	0.42919492
75	2	1778	3.66250000	0.42919492
75	3	1779	3.66250000	0.42919492
75	4	1780	3.66250000	0.42919492
75	5	1781	3.66250000	0.42919492
75	6	1782	3.66250000	0.42919492
75	7	1783	3.66250000	0.42919492
75	8	1784	3.66250000	0.42919492
75	9	1785	3.66250000	0.42919492
75	10	1786	3.66250000	0.42919492
75	11	1787	3.66250000	0.42919492
75	12	1788	3.66250000	0.42919492
75	13	1789	3.66250000	0.42919492
75	14	1790	3.66250000	0.42919492
75	15	1791	3.66250000	0.42919492
75	16	1792	3.66250000	0.42919492
75	17	1793	3.66250000	0.42919492
75	18	1794	3.66250000	0.42919492
75	19	1795	3.66250000	0.42919492
75	20	1796	3.66250000	0.42919492
75	21	1797	3.66250000	0.42919492
75	22	1798	3.66250000	0.42919492
75	23	1799	3.66250000	0.42919492
75	24	1800	3.66250000	0.42919492
76	1	1801	3.60330560	0.42538606
76	2	1802	3.60330560	0.42538606
76	3	1803	3.60330560	0.42538606
76	4	1804	3.60330560	0.42538606
76	5	1805	3.60330560	0.42538606
76	6	1806	3.60330560	0.42538606
76	7	1807	3.60330560	0.42538606
76	8	1808	3.60330560	0.42538606
76	9	1809	3.60330560	0.42538606
76	10	1810	3.60330560	0.42538606
76	11	1811	3.60330560	0.42538606
76	12	1812	3.60330560	0.42538606
76	13	1813	3.60330560	0.42538606
76	14	1814	3.60330560	0.42538606
76	15	1815	3.60330560	0.42538606
76	16	1816	3.60330560	0.42538606
76	17	1817	3.60330560	0.42538606
76	18	1818	3.60330560	0.42538606
76	19	1819	3.60330560	0.42538606
76	20	1820	3.60330560	0.42538606
76	21	1821	3.60330560	0.42538606
76	22	1822	3.60330560	0.42538606
76	23	1823	3.60330560	0.42538606
76	24	1824	3.60330560	0.42538606
77	1	1825	3.54690480	0.42166014
77	2	1826	3.54690480	0.42166014
77	3	1827	3.54690480	0.42166014
77	4	1828	3.54690480	0.42166014
77	5	1829	3.54690480	0.42166014
77	6	1830	3.54690480	0.42166014
77	7	1831	3.54690480	0.42166014
77	8	1832	3.54690480	0.42166014
77	9	1833	3.54690480	0.42166014
77	10	1834	3.54690480	0.42166014
77	11	1835	3.54690480	0.42166014
77	12	1836	3.54690480	0.42166014
77	13	1837	3.54690480	0.42166014
77	14	1838	3.54690480	0.42166014
77	15	1839	3.54690480	0.42166014
77	16	1840	3.54690480	0.42166014
77	17	1841	3.54690480	0.42166014
77	18	1842	3.54690480	0.42166014
77	19	1843	3.54690480	0.42166014
77	20	1844	3.54690480	0.42166014
77	21	1845	3.54690480	0.42166014
77	22	1846	3.54690480	0.42166014
77	23	1847	3.54690480	0.42166014
77	24	1848	3.54690480	0.42166014
78	1	1849	3.49357120	0.41801430
78	2	1850	3.49357120	0.41801430
78	3	1851	3.49357120	0.41801430
78	4	1852	3.49357120	0.41801430
78	5	1853	3.49357120	0.41801430
78	6	1854	3.49357120	0.41801430
78	7	1855	3.49357120	0.41801430
78	8	1856	3.49357120	0.41801430
78	9	1857	3.49357120	0.41801430
78	10	1858	3.49357120	0.41801430
78	11	1859	3.49357120	0.41801430
78	12	1860	3.49357120	0.41801430
78	13	1861	3.49357120	0.41801430
78	14	1862	3.49357120	0.41801430
78	15	1863	3.49357120	0.41801430
78	16	1864	3.49357120	0.41801430
78	17	1865	3.49357120	0.41801430
78	18	1866	3.49357120	0.41801430
78	19	1867	3.49357120	0.41801430
78	20	1868	3.49357120	0.41801430
78	21	1869	3.49357120	0.41801430
78	22	1870	3.49357120	0.41801430
78	23	1871	3.49357120	0.41801430
78	24	1872	3.49357120	0.41801430
79	1	1873	3.44357840	0.41444583
79	2	1874	3.44357840	0.41444583
79	3	1875	3.44357840	0.41444583
79	4	1876	3.44357840	0.41444583
79	5	1877	3.44357840	0.41444583
79	6	1878	3.44357840	0.41444583
79	7	1879	3.44357840	0.41444583
79	8	1880	3.44357840	0.41444583
79	9	1881	3.44357840	0.41444583
79	10	1882	3.44357840	0.41444583
79	11	1883	3.44357840	0.41444583
79	12	1884	3.44357840	0.41444583
79	13	1885	3.44357840	0.41444583
79	14	1886	3.44357840	0.41444583
79	15	1887	3.44357840	0.41444583
79	16	1888	3.44357840	0.41444583
79	17	1889	3.44357840	0.41444583
79	18	1890	3.44357840	0.41444583
79	19	1891	3.44357840	0.41444583
79	20	1892	3.44357840	0.41444583
79	21	1893	3.44357840	0.41444583
79	22	1894	3.44357840	0.41444583
79	23	1895	3.44357840	0.41444583
79	24	1896	3.44357840	0.41444583
80	1	1897	3.39720000	0.41095214
80	2	1898	3.39720000	0.41095214
80	3	1899	3.39720000	0.41095214
80	4	1900	3.39720000	0.41095214
80	5	1901	3.39720000	0.41095214
80	6	1902	3.39720000	0.41095214
80	7	1903	3.39720000	0.41095214
80	8	1904	3.39720000	0.41095214
80	9	1905	3.39720000	0.41095214
80	10	1906	3.39720000	0.41095214
80	11	1907	3.39720000	0.41095214
80	12	1908	3.39720000	0.41095214
80	13	1909	3.39720000	0.41095214
80	14	1910	3.39720000	0.41095214
80	15	1911	3.39720000	0.41095214
80	16	1912	3.39720000	0.41095214
80	17	1913	3.39720000	0.41095214
80	18	1914	3.39720000	0.41095214
80	19	1915	3.39720000	0.41095214
80	20	1916	3.39720000	0.41095214
80	21	1917	3.39720000	0.41095214
80	22	1918	3.39720000	0.41095214
80	23	1919	3.39720000	0.41095214
80	24	1920	3.39720000	0.41095214
81	1	1921	3.35470960	0.40753075
81	2	1922	3.35470960	0.40753075
81	3	1923	3.35470960	0.40753075
81	4	1924	3.35470960	0.40753075
81	5	1925	3.35470960	0.40753075
81	6	1926	3.35470960	0.40753075
81	7	1927	3.35470960	0.40753075
81	8	1928	3.35470960	0.40753075
81	9	1929	3.35470960	0.40753075
81	10	1930	3.35470960	0.40753075
81	11	1931	3.35470960	0.40753075
81	12	1932	3.35470960	0.40753075
81	13	1933	3.35470960	0.40753075
81	14	1934	3.35470960	0.40753075
81	15	1935	3.35470960	0.40753075
81	16	1936	3.35470960	0.40753075
81	17	1937	3.35470960	0.40753075
81	18	1938	3.35470960	0.40753075
81	19	1939	3.35470960	0.40753075
81	20	1940	3.35470960	0.40753075
81	21	1941	3.35470960	0.40753075
81	22	1942	3.35470960	0.40753075
81	23	1943	3.35470960	0.40753075
81	24	1944	3.35470960	0.40753075
82	1	1945	3.31638080	0.40417931
82	2	1946	3.31638080	0.40417931
82	3	1947	3.31638080	0.40417931
82	4	1948	3.31638080	0.40417931
82	5	1949	3.31638080	0.40417931
82	6	1950	3.31638080	0.40417931
82	7	1951	3.31638080	0.40417931
82	8	1952	3.31638080	0.40417931
82	9	1953	3.31638080	0.40417931
82	10	1954	3.31638080	0.40417931
82	11	1955	3.31638080	0.40417931
82	12	1956	3.31638080	0.40417931
82	13	1957	3.31638080	0.40417931
82	14	1958	3.31638080	0.40417931
82	15	1959	3.31638080	0.40417931
82	16	1960	3.31638080	0.40417931
82	17	1961	3.31638080	0.40417931
82	18	1962	3.31638080	0.40417931
82	19	1963	3.31638080	0.40417931
82	20	1964	3.31638080	0.40417931
82	21	1965	3.31638080	0.40417931
82	22	1966	3.31638080	0.40417931
82	23	1967	3.31638080	0.40417931
82	24	1968	3.31638080	0.40417931
83	1	1969	3.28248720	0.40089556
83	2	1970	3.28248720	0.40089556
83	3	1971	3.28248720	0.40089556
83	4	1972	3.28248720	0.40089556
83	5	1973	3.28248720	0.40089556
83	6	1974	3.28248720	0.40089556
83	7	1975	3.28248720	0.40089556
83	8	1976	3.28248720	0.40089556
83	9	1977	3.28248720	0.40089556
83	10	1978	3.28248720	0.40089556
83	11	1979	3.28248720	0.40089556
83	12	1980	3.28248720	0.40089556
83	13	1981	3.28248720	0.40089556
83	14	1982	3.28248720	0.40089556
83	15	1983	3.28248720	0.40089556
83	16	1984	3.28248720	0.40089556
83	17	1985	3.28248720	0.40089556
83	18	1986	3.28248720	0.40089556
83	19	1987	3.28248720	0.40089556
83	20	1988	3.28248720	0.40089556
83	21	1989	3.28248720	0.40089556
83	22	1990	3.28248720	0.40089556
83	23	1991	3.28248720	0.40089556
83	24	1992	3.28248720	0.40089556
84	1	1993	3.25330240	0.39767734
84	2	1994	3.25330240	0.39767734
84	3	1995	3.25330240	0.39767734
84	4	1996	3.25330240	0.39767734
84	5	1997	3.25330240	0.39767734
84	6	1998	3.25330240	0.39767734
84	7	1999	3.25330240	0.39767734
84	8	2000	3.25330240	0.39767734
84	9	2001	3.25330240	0.39767734
84	10	2002	3.25330240	0.39767734
84	11	2003	3.25330240	0.39767734
84	12	2004	3.25330240	0.39767734
84	13	2005	3.25330240	0.39767734
84	14	2006	3.25330240	0.39767734
84	15	2007	3.25330240	0.39767734
84	16	2008	3.25330240	0.39767734
84	17	2009	3.25330240	0.39767734
84	18	2010	3.25330240	0.39767734
84	19	2011	3.25330240	0.39767734
84	20	2012	3.25330240	0.39767734
84	21	2013	3.25330240	0.39767734
84	22	2014	3.25330240	0.39767734
84	23	2015	3.25330240	0.39767734
84	24	2016	3.25330240	0.39767734
85	1	2017	3.22910000	0.39452258
85	2	2018	3.22910000	0.39452258
85	3	2019	3.22910000	0.39452258
85	4	2020	3.22910000	0.39452258
85	5	2021	3.22910000	0.39452258
85	6	2022	3.22910000	0.39452258
85	7	2023	3.22910000	0.39452258
85	8	2024	3.22910000	0.39452258
85	9	2025	3.22910000	0.39452258
85	10	2026	3.22910000	0.39452258
85	11	2027	3.22910000	0.39452258
85	12	2028	3.22910000	0.39452258
85	13	2029	3.22910000	0.39452258
85	14	2030	3.22910000	0.39452258
85	15	2031	3.22910000	0.39452258
85	16	2032	3.22910000	0.39452258
85	17	2033	3.22910000	0.39452258
85	18	2034	3.22910000	0.39452258
85	19	2035	3.22910000	0.39452258
85	20	2036	3.22910000	0.39452258
85	21	2037	3.22910000	0.39452258
85	22	2038	3.22910000	0.39452258
85	23	2039	3.22910000	0.39452258
85	24	2040	3.22910000	0.39452258
86	1	2041	3.21015360	0.39142931
86	2	2042	3.21015360	0.39142931
86	3	2043	3.21015360	0.39142931
86	4	2044	3.21015360	0.39142931
86	5	2045	3.21015360	0.39142931
86	6	2046	3.21015360	0.39142931
86	7	2047	3.21015360	0.39142931
86	8	2048	3.21015360	0.39142931
86	9	2049	3.21015360	0.39142931
86	10	2050	3.21015360	0.39142931
86	11	2051	3.21015360	0.39142931
86	12	2052	3.21015360	0.39142931
86	13	2053	3.21015360	0.39142931
86	14	2054	3.21015360	0.39142931
86	15	2055	3.21015360	0.39142931
86	16	2056	3.21015360	0.39142931
86	17	2057	3.21015360	0.39142931
86	18	2058	3.21015360	0.39142931
86	19	2059	3.21015360	0.39142931
86	20	2060	3.21015360	0.39142931
86	21	2061	3.21015360	0.39142931
86	22	2062	3.21015360	0.39142931
86	23	2063	3.21015360	0.39142931
86	24	2064	3.21015360	0.39142931
87	1	2065	3.19673680	0.38839564
87	2	2066	3.19673680	0.38839564
87	3	2067	3.19673680	0.38839564
87	4	2068	3.19673680	0.38839564
87	5	2069	3.19673680	0.38839564
87	6	2070	3.19673680	0.38839564
87	7	2071	3.19673680	0.38839564
87	8	2072	3.19673680	0.38839564
87	9	2073	3.19673680	0.38839564
87	10	2074	3.19673680	0.38839564
87	11	2075	3.19673680	0.38839564
87	12	2076	3.19673680	0.38839564
87	13	2077	3.19673680	0.38839564
87	14	2078	3.19673680	0.38839564
87	15	2079	3.19673680	0.38839564
87	16	2080	3.19673680	0.38839564
87	17	2081	3.19673680	0.38839564
87	18	2082	3.19673680	0.38839564
87	19	2083	3.19673680	0.38839564
87	20	2084	3.19673680	0.38839564
87	21	2085	3.19673680	0.38839564
87	22	2086	3.19673680	0.38839564
87	23	2087	3.19673680	0.38839564
87	24	2088	3.19673680	0.38839564
88	1	2089	3.18912320	0.38541975
88	2	2090	3.18912320	0.38541975
88	3	2091	3.18912320	0.38541975
88	4	2092	3.18912320	0.38541975
88	5	2093	3.18912320	0.38541975
88	6	2094	3.18912320	0.38541975
88	7	2095	3.18912320	0.38541975
88	8	2096	3.18912320	0.38541975
88	9	2097	3.18912320	0.38541975
88	10	2098	3.18912320	0.38541975
88	11	2099	3.18912320	0.38541975
88	12	2100	3.18912320	0.38541975
88	13	2101	3.18912320	0.38541975
88	14	2102	3.18912320	0.38541975
88	15	2103	3.18912320	0.38541975
88	16	2104	3.18912320	0.38541975
88	17	2105	3.18912320	0.38541975
88	18	2106	3.18912320	0.38541975
88	19	2107	3.18912320	0.38541975
88	20	2108	3.18912320	0.38541975
88	21	2109	3.18912320	0.38541975
88	22	2110	3.18912320	0.38541975
88	23	2111	3.18912320	0.38541975
88	24	2112	3.18912320	0.38541975
89	1	2113	3.18758640	0.38249990
89	2	2114	3.18758640	0.38249990
89	3	2115	3.18758640	0.38249990
89	4	2116	3.18758640	0.38249990
89	5	2117	3.18758640	0.38249990
89	6	2118	3.18758640	0.38249990
89	7	2119	3.18758640	0.38249990
89	8	2120	3.18758640	0.38249990
89	9	2121	3.18758640	0.38249990
89	10	2122	3.18758640	0.38249990
89	11	2123	3.18758640	0.38249990
89	12	2124	3.18758640	0.38249990
89	13	2125	3.18758640	0.38249990
89	14	2126	3.18758640	0.38249990
89	15	2127	3.18758640	0.38249990
89	16	2128	3.18758640	0.38249990
89	17	2129	3.18758640	0.38249990
89	18	2130	3.18758640	0.38249990
89	19	2131	3.18758640	0.38249990
89	20	2132	3.18758640	0.38249990
89	21	2133	3.18758640	0.38249990
89	22	2134	3.18758640	0.38249990
89	23	2135	3.18758640	0.38249990
89	24	2136	3.18758640	0.38249990
90	1	2137	3.19240000	0.37963443
90	2	2138	3.19240000	0.37963443
90	3	2139	3.19240000	0.37963443
90	4	2140	3.19240000	0.37963443
90	5	2141	3.19240000	0.37963443
90	6	2142	3.19240000	0.37963443
90	7	2143	3.19240000	0.37963443
90	8	2144	3.19240000	0.37963443
90	9	2145	3.19240000	0.37963443
90	10	2146	3.19240000	0.37963443
90	11	2147	3.19240000	0.37963443
90	12	2148	3.19240000	0.37963443
90	13	2149	3.19240000	0.37963443
90	14	2150	3.19240000	0.37963443
90	15	2151	3.19240000	0.37963443
90	16	2152	3.19240000	0.37963443
90	17	2153	3.19240000	0.37963443
90	18	2154	3.19240000	0.37963443
90	19	2155	3.19240000	0.37963443
90	20	2156	3.19240000	0.37963443
90	21	2157	3.19240000	0.37963443
90	22	2158	3.19240000	0.37963443
90	23	2159	3.19240000	0.37963443
90	24	2160	3.19240000	0.37963443
