# Supplementary material for: The relationship between leaf area growth and biomass accumulation in Arabidopsis thaliana
Source: Front Plant Sci. 2015 Apr 9;6:167. doi: 10.3389/fpls.2015.00167 (PMC4391269; doi:10.3389/fpls.2015.00167)
Supplement: Supplementary file 4 [file DataSheet1.ZIP › readme.txt]

README for running plant growth simulation

1. the current shell command requires at least 8 nodes computer cluster. The number of nodes to use can be changed in the shell and the corresponding r files.

2. the current r code is compatible with R-3.1.0 built with GNU GCC-4.8.2. The parallelized mco library is in R_libs - parallization.zip. Unzip it and copy it to your computer cluster. 

3. run simulation_col_batch.sh or simulation_gi_batch.sh to submit jobs to computer cluster. Before running it, locate the directory of the parallelized mco library in step 2 and change the directory information in the shell file accordingly.

4. the exact running time depends on computer hardware configuration and the number of nodes requested. The number of iterations can be changed in shell_col.r or shell_gi.r file.

5. the core program is simulation_parallel_v10.r. It has two inputs, i.e., the measurements (photosynthesis_col-0.txt) and the objects (objectives_col-0.txt). 

6. after obtaining the results, call simulation_visualization_v10.r to visualize them. 

Note: col and gi are corresponding to two Arabidopsis lines: col-0 (WT) and gi-2 (mutant).
