# Supplementary material for: The relationship between leaf area growth and biomass accumulation in Arabidopsis thaliana
Source: Front Plant Sci. 2015 Apr 9;6:167. doi: 10.3389/fpls.2015.00167 (PMC4391269; doi:10.3389/fpls.2015.00167)
Supplement: Supplementary file 5 [file DataSheet2.XLSX]

## Sheet: Col-0_Model
The Arabidopsis Leaf Area growth Model parameterized with partitioning coefficients from simulation 1 for Col-0
	Weight of storage reserves (g / plant)				1.8e-05						Days		Leaf maintenance respiration (μmol C m-2 s-1) (Givinish et al., 2004)				0.35						Partitioning coefficients				Growth respiratory coefficient of leaves (g g-1) - heterotrophic phase				0.104
	Ratio of mobilized storage reserves to stored reserves (day-1)				0.25		Depletion of storage reserves and the end of the heterotrophic phase				4		Root maintenanace coefficient (µmol C g-1 s-1) (Amthor, 1984)				0.016					Seed germination	Early vegetative	Late vegetative	Reproductive		Growth respiratory coefficient of leaves (g g-1) (Mariko, 1988)				0.104
	Amount of mobilized C per hour (heterotrophic phase) (g plant-1)				1.875e-07		First day of photosynthesis and the beginning of the autotrophic phase				5		Inflorescence maintenance coefficient (µmol C g-1 s-1) (Amthor, 1984)				0.007					phase	phase	phase	phase		Growth respiratory coefficient of stems (g g-1) (Mariko, 1988)				0.17
							Beginning of the late vegetative phase				46		Exudation (E) (µmol m-2 h-1)				0.001		Partitioning of growth C to inflorescence growth (ι)			0	5.80572e-05	0.0590245	0.337286		Growth respiratory coefficient of roots (g g-1) (Mariko, 1988)				0.13
							End of the late vegetative phase				66								Partitioning of growth C to root growth (ρ)			0	0.063649	0.11	0.104887
	Daylength (hr)				8														Partitioning of growth C to leaf thickening (tλ)			0.999878	0.182312	0.126179	0.233454
	Photosynthesis (μmol C m-2 s-1)						Initial leaf area ( m2)		5e-06										Partitioning of growth C to to leaf area growth (sλ)			0.000122062	0.753981	0.704797	0.324373
	Ratio of starch synthesis to photosynthesis (σ) (Sulpice et al., 2014)				0.6
	Carbon concentration (Schlesinger et al., 1991) (µmol C g-1)				37500
			A	AP	Sp	Sp	SDp				s			ML	Mi	Mr	MP	Maintenance respiration (Rm)			Leaf maintenace	Ratio of	E	Ratio of	NAR	NAR				NAR for			Growth respiration (Rg)					Ratio of	Average	Δ sML	Ratio of	Δ tML	Ratio of	Δ ML	Δ Mi	Ratio of	Δ Mr	Ratio of	Δ Mp
		Storage reserve	Area based	Plant based	Rate of	Rate of	Photosynthetic		Amount of C		Total leaf	Projected to total	Projected	Mass of	Mass of	Mass of	Mass of	RmL	Rmi	Rmr	respiration	C partitioned for	Root	C partitioned for	Net asssimilation	Net asssimilation	NAR for	NAR for	Total NAR	inflorescence	NAR for	sRgL	tRgL	RgL	Rgi	Rgr	RgP	C partitioned for	night-time	Mass increase during	C partitioned for	Mass increase during	C partitioned for	Leaf mass	Inflorescence	C partitioned for	Root mass	C partitioned for	Plant mass
Day	Time	mobilization	Photosynthesis	Photosynthesis	Starch synthesis	Starch synthesis	starch degradation	Available C	assimilated daily	Available C	area	leaf area ratio	leaf area	leaf	inflorescence	root	whole plant	Leaf	Inflorescence	Root	average (night)	total Rm	exudation	exudation	Rate	Rate	area growth	leaf thickening	for leaf growth	growth	root growth	Leaf area	Leaf thickening	Leaf	Inflorescence	Root	Plant	total Rg	respiration	leaf area growth	leaf area growth	leaf thickening	leaf thickening	increase	mass increase	inflorescence growth	increase	root growth	increase
	(h)	(μmol plant-1 h-1)	(μmol m-2 s-1)	(μmol plant-1 s-1)	(μmol plant-1 s-1)	(μmol plant-1 h-1)	(μmol plant-1 h-1)	(μmol plant-1 h-1)	(μmol plant-1)	(g plant-1 day-1)	(m2 plant-1)		(m2 plant-1)	(g plant-1)	(g plant-1)	(g plant-1)	(g plant-1)	(μmol plant-1 h-1)	(µmol plant-1 h-1)	(µmol plant-1 h-1)	(µmol plant-1 h-1)	to available C	(µmol plant-1 h-1)	to available C	(g plant-1 h-1)	(g plant-1 day-1)	(g plant-1 h-1)	(g plant-1 h-1)	(g plant-1 h-1)	(g plant-1 h-1)	(g plant-1 h-1)	(g plant-1 h-1)	(g plant-1 h-1)	(g plant-1 h-1)	(g plant-1 h-1)	(g plant-1 h-1)	(g plant-1 h-1)	to available C	(g plant-1 h-1)	(g plant-1 h-1)	to available C	(g plant-1 h-1)	to available C	(g plant-1 h-1)	(g plant-1 h-1)	to available C	(g plant-1 h-1)	to available C	(g plant-1 h-1)
1	1	0.00703125	0	0	0	0	0	0.00703125		4.5e-06	0	1	0	1.8e-05	0	0	1.8e-05	0	0	0			0		1.875e-07	4.5e-06	2.28866e-11	1.87477e-07	1.875e-07	0	0	2.38021e-12	1.94976e-08	1.95e-08	0	0	1.95e-08			2.05064e-11		1.67979e-07		1.68e-07	0		0		1.68e-07
1	2	0.00703125	0	0	0	0	0	0.00703125		4.5e-06	5.20833e-08	1	5.20833e-08	1.79805e-05	0	0	1.79805e-05	0	0	0			0		1.875e-07	4.5e-06	2.28866e-11	1.87477e-07	1.875e-07	0	0	2.38021e-12	1.94976e-08	1.95e-08	0	0	1.95e-08			2.05064e-11		1.67979e-07		1.68e-07	0		0		1.68e-07
1	3	0.00703125	0	0	0	0	0	0.00703125		4.5e-06	1.04167e-07	1	1.04167e-07	1.7961e-05	0	0	1.7961e-05	0	0	0			0		1.875e-07	4.5e-06	2.28866e-11	1.87477e-07	1.875e-07	0	0	2.38021e-12	1.94976e-08	1.95e-08	0	0	1.95e-08			2.05064e-11		1.67979e-07		1.68e-07	0		0		1.68e-07
1	4	0.00703125	0	0	0	0	0	0.00703125		4.5e-06	1.5625e-07	1	1.5625e-07	1.79415e-05	0	0	1.79415e-05	0	0	0			0		1.875e-07	4.5e-06	2.28866e-11	1.87477e-07	1.875e-07	0	0	2.38021e-12	1.94976e-08	1.95e-08	0	0	1.95e-08			2.05064e-11		1.67979e-07		1.68e-07	0		0		1.68e-07
1	5	0.00703125	0	0	0	0	0	0.00703125		4.5e-06	2.08333e-07	1	2.08333e-07	1.7922e-05	0	0	1.7922e-05	0	0	0			0		1.875e-07	4.5e-06	2.28866e-11	1.87477e-07	1.875e-07	0	0	2.38021e-12	1.94976e-08	1.95e-08	0	0	1.95e-08			2.05064e-11		1.67979e-07		1.68e-07	0		0		1.68e-07
1	6	0.00703125	0	0	0	0	0	0.00703125		4.5e-06	2.60417e-07	1	2.60417e-07	1.79025e-05	0	0	1.79025e-05	0	0	0			0		1.875e-07	4.5e-06	2.28866e-11	1.87477e-07	1.875e-07	0	0	2.38021e-12	1.94976e-08	1.95e-08	0	0	1.95e-08			2.05064e-11		1.67979e-07		1.68e-07	0		0		1.68e-07
1	7	0.00703125	0	0	0	0	0	0.00703125		4.5e-06	3.125e-07	1	3.125e-07	1.7883e-05	0	0	1.7883e-05	0	0	0			0		1.875e-07	4.5e-06	2.28866e-11	1.87477e-07	1.875e-07	0	0	2.38021e-12	1.94976e-08	1.95e-08	0	0	1.95e-08			2.05064e-11		1.67979e-07		1.68e-07	0		0		1.68e-07
1	8	0.00703125	0	0	0	0	0	0.00703125		4.5e-06	3.64583e-07	1	3.64583e-07	1.78635e-05	0	0	1.78635e-05	0	0	0			0		1.875e-07	4.5e-06	2.28866e-11	1.87477e-07	1.875e-07	0	0	2.38021e-12	1.94976e-08	1.95e-08	0	0	1.95e-08			2.05064e-11		1.67979e-07		1.68e-07	0		0		1.68e-07
1	9	0.00703125	0	0	0	0	0	0.00703125		4.5e-06	4.16667e-07	1	4.16667e-07	1.7844e-05	0	0	1.7844e-05	0	0	0			0		1.875e-07	4.5e-06	2.28866e-11	1.87477e-07	1.875e-07	0	0	2.38021e-12	1.94976e-08	1.95e-08	0	0	1.95e-08			2.05064e-11		1.67979e-07		1.68e-07	0		0		1.68e-07
1	10	0.00703125	0	0	0	0	0	0.00703125		4.5e-06	4.6875e-07	1	4.6875e-07	1.78245e-05	0	0	1.78245e-05	0	0	0			0		1.875e-07	4.5e-06	2.28866e-11	1.87477e-07	1.875e-07	0	0	2.38021e-12	1.94976e-08	1.95e-08	0	0	1.95e-08			2.05064e-11		1.67979e-07		1.68e-07	0		0		1.68e-07
1	11	0.00703125	0	0	0	0	0	0.00703125		4.5e-06	5.20833e-07	1	5.20833e-07	1.7805e-05	0	0	1.7805e-05	0	0	0			0		1.875e-07	4.5e-06	2.28866e-11	1.87477e-07	1.875e-07	0	0	2.38021e-12	1.94976e-08	1.95e-08	0	0	1.95e-08			2.05064e-11		1.67979e-07		1.68e-07	0		0		1.68e-07
1	12	0.00703125	0	0	0	0	0	0.00703125		4.5e-06	5.72917e-07	1	5.72917e-07	1.77855e-05	0	0	1.77855e-05	0	0	0			0		1.875e-07	4.5e-06	2.28866e-11	1.87477e-07	1.875e-07	0	0	2.38021e-12	1.94976e-08	1.95e-08	0	0	1.95e-08			2.05064e-11		1.67979e-07		1.68e-07	0		0		1.68e-07
1	13	0.00703125	0	0	0	0	0	0.00703125		4.5e-06	6.25e-07	1	6.25e-07	1.7766e-05	0	0	1.7766e-05	0	0	0			0		1.875e-07	4.5e-06	2.28866e-11	1.87477e-07	1.875e-07	0	0	2.38021e-12	1.94976e-08	1.95e-08	0	0	1.95e-08			2.05064e-11		1.67979e-07		1.68e-07	0		0		1.68e-07
1	14	0.00703125	0	0	0	0	0	0.00703125		4.5e-06	6.77083e-07	1	6.77083e-07	1.77465e-05	0	0	1.77465e-05	0	0	0			0		1.875e-07	4.5e-06	2.28866e-11	1.87477e-07	1.875e-07	0	0	2.38021e-12	1.94976e-08	1.95e-08	0	0	1.95e-08			2.05064e-11		1.67979e-07		1.68e-07	0		0		1.68e-07
1	15	0.00703125	0	0	0	0	0	0.00703125		4.5e-06	7.29167e-07	1	7.29167e-07	1.7727e-05	0	0	1.7727e-05	0	0	0			0		1.875e-07	4.5e-06	2.28866e-11	1.87477e-07	1.875e-07	0	0	2.38021e-12	1.94976e-08	1.95e-08	0	0	1.95e-08			2.05064e-11		1.67979e-07		1.68e-07	0		0		1.68e-07
1	16	0.00703125	0	0	0	0	0	0.00703125		4.5e-06	7.8125e-07	1	7.8125e-07	1.77075e-05	0	0	1.77075e-05	0	0	0			0		1.875e-07	4.5e-06	2.28866e-11	1.87477e-07	1.875e-07	0	0	2.38021e-12	1.94976e-08	1.95e-08	0	0	1.95e-08			2.05064e-11		1.67979e-07		1.68e-07	0		0		1.68e-07
1	17	0.00703125	0	0	0	0	0	0.00703125		4.5e-06	8.33333e-07	1	8.33333e-07	1.7688e-05	0	0	1.7688e-05	0	0	0			0		1.875e-07	4.5e-06	2.28866e-11	1.87477e-07	1.875e-07	0	0	2.38021e-12	1.94976e-08	1.95e-08	0	0	1.95e-08			2.05064e-11		1.67979e-07		1.68e-07	0		0		1.68e-07
1	18	0.00703125	0	0	0	0	0	0.00703125		4.5e-06	8.85417e-07	1	8.85417e-07	1.76685e-05	0	0	1.76685e-05	0	0	0			0		1.875e-07	4.5e-06	2.28866e-11	1.87477e-07	1.875e-07	0	0	2.38021e-12	1.94976e-08	1.95e-08	0	0	1.95e-08			2.05064e-11		1.67979e-07		1.68e-07	0		0		1.68e-07
1	19	0.00703125	0	0	0	0	0	0.00703125		4.5e-06	9.375e-07	1	9.375e-07	1.7649e-05	0	0	1.7649e-05	0	0	0			0		1.875e-07	4.5e-06	2.28866e-11	1.87477e-07	1.875e-07	0	0	2.38021e-12	1.94976e-08	1.95e-08	0	0	1.95e-08			2.05064e-11		1.67979e-07		1.68e-07	0		0		1.68e-07
1	20	0.00703125	0	0	0	0	0	0.00703125		4.5e-06	9.89583e-07	1	9.89583e-07	1.76295e-05	0	0	1.76295e-05	0	0	0			0		1.875e-07	4.5e-06	2.28866e-11	1.87477e-07	1.875e-07	0	0	2.38021e-12	1.94976e-08	1.95e-08	0	0	1.95e-08			2.05064e-11		1.67979e-07		1.68e-07	0		0		1.68e-07
1	21	0.00703125	0	0	0	0	0	0.00703125		4.5e-06	1.04167e-06	1	1.04167e-06	1.761e-05	0	0	1.761e-05	0	0	0			0		1.875e-07	4.5e-06	2.28866e-11	1.87477e-07	1.875e-07	0	0	2.38021e-12	1.94976e-08	1.95e-08	0	0	1.95e-08			2.05064e-11		1.67979e-07		1.68e-07	0		0		1.68e-07
1	22	0.00703125	0	0	0	0	0	0.00703125		4.5e-06	1.09375e-06	1	1.09375e-06	1.75905e-05	0	0	1.75905e-05	0	0	0			0		1.875e-07	4.5e-06	2.28866e-11	1.87477e-07	1.875e-07	0	0	2.38021e-12	1.94976e-08	1.95e-08	0	0	1.95e-08			2.05064e-11		1.67979e-07		1.68e-07	0		0		1.68e-07
1	23	0.00703125	0	0	0	0	0	0.00703125		4.5e-06	1.14583e-06	1	1.14583e-06	1.7571e-05	0	0	1.7571e-05	0	0	0			0		1.875e-07	4.5e-06	2.28866e-11	1.87477e-07	1.875e-07	0	0	2.38021e-12	1.94976e-08	1.95e-08	0	0	1.95e-08			2.05064e-11		1.67979e-07		1.68e-07	0		0		1.68e-07
1	24	0.00703125	0	0	0	0	0	0.00703125	0.16875	4.5e-06	1.19792e-06	1	1.19792e-06	1.75515e-05	0	0	1.75515e-05	0	0	0	0	0	0	0	1.875e-07	4.5e-06	2.28866e-11	1.87477e-07	1.875e-07	0	0	2.38021e-12	1.94976e-08	1.95e-08	0	0	1.95e-08	0.104	1.95e-08	2.05064e-11	0.000109368	1.67979e-07	0.895891	1.68e-07	0	0	0	0	1.68e-07
2	1	0.00703125	0	0	0	0	0	0.00703125		4.5e-06	1.25e-06	1	1.25e-06	1.7532e-05	0	0	1.7532e-05	0	0	0			0		1.875e-07	4.5e-06	2.28866e-11	1.87477e-07	1.875e-07	0	0	2.38021e-12	1.94976e-08	1.95e-08	0	0	1.95e-08			2.05064e-11		1.67979e-07		1.68e-07	0		0		1.68e-07
2	2	0.00703125	0	0	0	0	0	0.00703125		4.5e-06	1.30208e-06	1	1.30208e-06	1.75125e-05	0	0	1.75125e-05	0	0	0			0		1.875e-07	4.5e-06	2.28866e-11	1.87477e-07	1.875e-07	0	0	2.38021e-12	1.94976e-08	1.95e-08	0	0	1.95e-08			2.05064e-11		1.67979e-07		1.68e-07	0		0		1.68e-07
2	3	0.00703125	0	0	0	0	0	0.00703125		4.5e-06	1.35417e-06	1	1.35417e-06	1.7493e-05	0	0	1.7493e-05	0	0	0			0		1.875e-07	4.5e-06	2.28866e-11	1.87477e-07	1.875e-07	0	0	2.38021e-12	1.94976e-08	1.95e-08	0	0	1.95e-08			2.05064e-11		1.67979e-07		1.68e-07	0		0		1.68e-07
2	4	0.00703125	0	0	0	0	0	0.00703125		4.5e-06	1.40625e-06	1	1.40625e-06	1.74735e-05	0	0	1.74735e-05	0	0	0			0		1.875e-07	4.5e-06	2.28866e-11	1.87477e-07	1.875e-07	0	0	2.38021e-12	1.94976e-08	1.95e-08	0	0	1.95e-08			2.05064e-11		1.67979e-07		1.68e-07	0		0		1.68e-07
2	5	0.00703125	0	0	0	0	0	0.00703125		4.5e-06	1.45833e-06	1	1.45833e-06	1.7454e-05	0	0	1.7454e-05	0	0	0			0		1.875e-07	4.5e-06	2.28866e-11	1.87477e-07	1.875e-07	0	0	2.38021e-12	1.94976e-08	1.95e-08	0	0	1.95e-08			2.05064e-11		1.67979e-07		1.68e-07	0		0		1.68e-07
2	6	0.00703125	0	0	0	0	0	0.00703125		4.5e-06	1.51042e-06	1	1.51042e-06	1.74345e-05	0	0	1.74345e-05	0	0	0			0		1.875e-07	4.5e-06	2.28866e-11	1.87477e-07	1.875e-07	0	0	2.38021e-12	1.94976e-08	1.95e-08	0	0	1.95e-08			2.05064e-11		1.67979e-07		1.68e-07	0		0		1.68e-07
2	7	0.00703125	0	0	0	0	0	0.00703125		4.5e-06	1.5625e-06	1	1.5625e-06	1.7415e-05	0	0	1.7415e-05	0	0	0			0		1.875e-07	4.5e-06	2.28866e-11	1.87477e-07	1.875e-07	0	0	2.38021e-12	1.94976e-08	1.95e-08	0	0	1.95e-08			2.05064e-11		1.67979e-07		1.68e-07	0		0		1.68e-07
2	8	0.00703125	0	0	0	0	0	0.00703125		4.5e-06	1.61458e-06	1	1.61458e-06	1.73955e-05	0	0	1.73955e-05	0	0	0			0		1.875e-07	4.5e-06	2.28866e-11	1.87477e-07	1.875e-07	0	0	2.38021e-12	1.94976e-08	1.95e-08	0	0	1.95e-08			2.05064e-11		1.67979e-07		1.68e-07	0		0		1.68e-07
2	9	0.00703125	0	0	0	0	0	0.00703125		4.5e-06	1.66667e-06	1	1.66667e-06	1.7376e-05	0	0	1.7376e-05	0	0	0			0		1.875e-07	4.5e-06	2.28866e-11	1.87477e-07	1.875e-07	0	0	2.38021e-12	1.94976e-08	1.95e-08	0	0	1.95e-08			2.05064e-11		1.67979e-07		1.68e-07	0		0		1.68e-07
2	10	0.00703125	0	0	0	0	0	0.00703125		4.5e-06	1.71875e-06	1	1.71875e-06	1.73565e-05	0	0	1.73565e-05	0	0	0			0		1.875e-07	4.5e-06	2.28866e-11	1.87477e-07	1.875e-07	0	0	2.38021e-12	1.94976e-08	1.95e-08	0	0	1.95e-08			2.05064e-11		1.67979e-07		1.68e-07	0		0		1.68e-07
2	11	0.00703125	0	0	0	0	0	0.00703125		4.5e-06	1.77083e-06	1	1.77083e-06	1.7337e-05	0	0	1.7337e-05	0	0	0			0		1.875e-07	4.5e-06	2.28866e-11	1.87477e-07	1.875e-07	0	0	2.38021e-12	1.94976e-08	1.95e-08	0	0	1.95e-08			2.05064e-11		1.67979e-07		1.68e-07	0		0		1.68e-07
2	12	0.00703125	0	0	0	0	0	0.00703125		4.5e-06	1.82292e-06	1	1.82292e-06	1.73175e-05	0	0	1.73175e-05	0	0	0			0		1.875e-07	4.5e-06	2.28866e-11	1.87477e-07	1.875e-07	0	0	2.38021e-12	1.94976e-08	1.95e-08	0	0	1.95e-08			2.05064e-11		1.67979e-07		1.68e-07	0		0		1.68e-07
2	13	0.00703125	0	0	0	0	0	0.00703125		4.5e-06	1.875e-06	1	1.875e-06	1.7298e-05	0	0	1.7298e-05	0	0	0			0		1.875e-07	4.5e-06	2.28866e-11	1.87477e-07	1.875e-07	0	0	2.38021e-12	1.94976e-08	1.95e-08	0	0	1.95e-08			2.05064e-11		1.67979e-07		1.68e-07	0		0		1.68e-07
2	14	0.00703125	0	0	0	0	0	0.00703125		4.5e-06	1.92708e-06	1	1.92708e-06	1.72785e-05	0	0	1.72785e-05	0	0	0			0		1.875e-07	4.5e-06	2.28866e-11	1.87477e-07	1.875e-07	0	0	2.38021e-12	1.94976e-08	1.95e-08	0	0	1.95e-08			2.05064e-11		1.67979e-07		1.68e-07	0		0		1.68e-07
2	15	0.00703125	0	0	0	0	0	0.00703125		4.5e-06	1.97917e-06	1	1.97917e-06	1.7259e-05	0	0	1.7259e-05	0	0	0			0		1.875e-07	4.5e-06	2.28866e-11	1.87477e-07	1.875e-07	0	0	2.38021e-12	1.94976e-08	1.95e-08	0	0	1.95e-08			2.05064e-11		1.67979e-07		1.68e-07	0		0		1.68e-07
2	16	0.00703125	0	0	0	0	0	0.00703125		4.5e-06	2.03125e-06	1	2.03125e-06	1.72395e-05	0	0	1.72395e-05	0	0	0			0		1.875e-07	4.5e-06	2.28866e-11	1.87477e-07	1.875e-07	0	0	2.38021e-12	1.94976e-08	1.95e-08	0	0	1.95e-08			2.05064e-11		1.67979e-07		1.68e-07	0		0		1.68e-07
2	17	0.00703125	0	0	0	0	0	0.00703125		4.5e-06	2.08333e-06	1	2.08333e-06	1.722e-05	0	0	1.722e-05	0	0	0			0		1.875e-07	4.5e-06	2.28866e-11	1.87477e-07	1.875e-07	0	0	2.38021e-12	1.94976e-08	1.95e-08	0	0	1.95e-08			2.05064e-11		1.67979e-07		1.68e-07	0		0		1.68e-07
2	18	0.00703125	0	0	0	0	0	0.00703125		4.5e-06	2.13542e-06	1	2.13542e-06	1.72005e-05	0	0	1.72005e-05	0	0	0			0		1.875e-07	4.5e-06	2.28866e-11	1.87477e-07	1.875e-07	0	0	2.38021e-12	1.94976e-08	1.95e-08	0	0	1.95e-08			2.05064e-11		1.67979e-07		1.68e-07	0		0		1.68e-07
2	19	0.00703125	0	0	0	0	0	0.00703125		4.5e-06	2.1875e-06	1	2.1875e-06	1.7181e-05	0	0	1.7181e-05	0	0	0			0		1.875e-07	4.5e-06	2.28866e-11	1.87477e-07	1.875e-07	0	0	2.38021e-12	1.94976e-08	1.95e-08	0	0	1.95e-08			2.05064e-11		1.67979e-07		1.68e-07	0		0		1.68e-07
2	20	0.00703125	0	0	0	0	0	0.00703125		4.5e-06	2.23958e-06	1	2.23958e-06	1.71615e-05	0	0	1.71615e-05	0	0	0			0		1.875e-07	4.5e-06	2.28866e-11	1.87477e-07	1.875e-07	0	0	2.38021e-12	1.94976e-08	1.95e-08	0	0	1.95e-08			2.05064e-11		1.67979e-07		1.68e-07	0		0		1.68e-07
2	21	0.00703125	0	0	0	0	0	0.00703125		4.5e-06	2.29167e-06	1	2.29167e-06	1.7142e-05	0	0	1.7142e-05	0	0	0			0		1.875e-07	4.5e-06	2.28866e-11	1.87477e-07	1.875e-07	0	0	2.38021e-12	1.94976e-08	1.95e-08	0	0	1.95e-08			2.05064e-11		1.67979e-07		1.68e-07	0		0		1.68e-07
2	22	0.00703125	0	0	0	0	0	0.00703125		4.5e-06	2.34375e-06	1	2.34375e-06	1.71225e-05	0	0	1.71225e-05	0	0	0			0		1.875e-07	4.5e-06	2.28866e-11	1.87477e-07	1.875e-07	0	0	2.38021e-12	1.94976e-08	1.95e-08	0	0	1.95e-08			2.05064e-11		1.67979e-07		1.68e-07	0		0		1.68e-07
2	23	0.00703125	0	0	0	0	0	0.00703125		4.5e-06	2.39583e-06	1	2.39583e-06	1.7103e-05	0	0	1.7103e-05	0	0	0			0		1.875e-07	4.5e-06	2.28866e-11	1.87477e-07	1.875e-07	0	0	2.38021e-12	1.94976e-08	1.95e-08	0	0	1.95e-08			2.05064e-11		1.67979e-07		1.68e-07	0		0		1.68e-07
2	24	0.00703125	0	0	0	0	0	0.00703125	0.16875	4.5e-06	2.44792e-06	1	2.44792e-06	1.70835e-05	0	0	1.70835e-05	0	0	0	0	0	0	0	1.875e-07	4.5e-06	2.28866e-11	1.87477e-07	1.875e-07	0	0	2.38021e-12	1.94976e-08	1.95e-08	0	0	1.95e-08	0.104	1.95e-08	2.05064e-11	0.000109368	1.67979e-07	0.895891	1.68e-07	0	0	0	0	1.68e-07
3	1	0.00703125	0	0	0	0	0	0.00703125		4.5e-06	2.5e-06	1	2.5e-06	1.7064e-05	0	0	1.7064e-05	0	0	0			0		1.875e-07	4.5e-06	2.28866e-11	1.87477e-07	1.875e-07	0	0	2.38021e-12	1.94976e-08	1.95e-08	0	0	1.95e-08			2.05064e-11		1.67979e-07		1.68e-07	0		0		1.68e-07
3	2	0.00703125	0	0	0	0	0	0.00703125		4.5e-06	2.55208e-06	1	2.55208e-06	1.70445e-05	0	0	1.70445e-05	0	0	0			0		1.875e-07	4.5e-06	2.28866e-11	1.87477e-07	1.875e-07	0	0	2.38021e-12	1.94976e-08	1.95e-08	0	0	1.95e-08			2.05064e-11		1.67979e-07		1.68e-07	0		0		1.68e-07
3	3	0.00703125	0	0	0	0	0	0.00703125		4.5e-06	2.60417e-06	1	2.60417e-06	1.7025e-05	0	0	1.7025e-05	0	0	0			0		1.875e-07	4.5e-06	2.28866e-11	1.87477e-07	1.875e-07	0	0	2.38021e-12	1.94976e-08	1.95e-08	0	0	1.95e-08			2.05064e-11		1.67979e-07		1.68e-07	0		0		1.68e-07
3	4	0.00703125	0	0	0	0	0	0.00703125		4.5e-06	2.65625e-06	1	2.65625e-06	1.70055e-05	0	0	1.70055e-05	0	0	0			0		1.875e-07	4.5e-06	2.28866e-11	1.87477e-07	1.875e-07	0	0	2.38021e-12	1.94976e-08	1.95e-08	0	0	1.95e-08			2.05064e-11		1.67979e-07		1.68e-07	0		0		1.68e-07
3	5	0.00703125	0	0	0	0	0	0.00703125		4.5e-06	2.70833e-06	1	2.70833e-06	1.6986e-05	0	0	1.6986e-05	0	0	0			0		1.875e-07	4.5e-06	2.28866e-11	1.87477e-07	1.875e-07	0	0	2.38021e-12	1.94976e-08	1.95e-08	0	0	1.95e-08			2.05064e-11		1.67979e-07		1.68e-07	0		0		1.68e-07
3	6	0.00703125	0	0	0	0	0	0.00703125		4.5e-06	2.76042e-06	1	2.76042e-06	1.69665e-05	0	0	1.69665e-05	0	0	0			0		1.875e-07	4.5e-06	2.28866e-11	1.87477e-07	1.875e-07	0	0	2.38021e-12	1.94976e-08	1.95e-08	0	0	1.95e-08			2.05064e-11		1.67979e-07		1.68e-07	0		0		1.68e-07
3	7	0.00703125	0	0	0	0	0	0.00703125		4.5e-06	2.8125e-06	1	2.8125e-06	1.6947e-05	0	0	1.6947e-05	0	0	0			0		1.875e-07	4.5e-06	2.28866e-11	1.87477e-07	1.875e-07	0	0	2.38021e-12	1.94976e-08	1.95e-08	0	0	1.95e-08			2.05064e-11		1.67979e-07		1.68e-07	0		0		1.68e-07
3	8	0.00703125	0	0	0	0	0	0.00703125		4.5e-06	2.86458e-06	1	2.86458e-06	1.69275e-05	0	0	1.69275e-05	0	0	0			0		1.875e-07	4.5e-06	2.28866e-11	1.87477e-07	1.875e-07	0	0	2.38021e-12	1.94976e-08	1.95e-08	0	0	1.95e-08			2.05064e-11		1.67979e-07		1.68e-07	0		0		1.68e-07
3	9	0.00703125	0	0	0	0	0	0.00703125		4.5e-06	2.91667e-06	1	2.91667e-06	1.6908e-05	0	0	1.6908e-05	0	0	0			0		1.875e-07	4.5e-06	2.28866e-11	1.87477e-07	1.875e-07	0	0	2.38021e-12	1.94976e-08	1.95e-08	0	0	1.95e-08			2.05064e-11		1.67979e-07		1.68e-07	0		0		1.68e-07
3	10	0.00703125	0	0	0	0	0	0.00703125		4.5e-06	2.96875e-06	1	2.96875e-06	1.68885e-05	0	0	1.68885e-05	0	0	0			0		1.875e-07	4.5e-06	2.28866e-11	1.87477e-07	1.875e-07	0	0	2.38021e-12	1.94976e-08	1.95e-08	0	0	1.95e-08			2.05064e-11		1.67979e-07		1.68e-07	0		0		1.68e-07
3	11	0.00703125	0	0	0	0	0	0.00703125		4.5e-06	3.02083e-06	1	3.02083e-06	1.6869e-05	0	0	1.6869e-05	0	0	0			0		1.875e-07	4.5e-06	2.28866e-11	1.87477e-07	1.875e-07	0	0	2.38021e-12	1.94976e-08	1.95e-08	0	0	1.95e-08			2.05064e-11		1.67979e-07		1.68e-07	0		0		1.68e-07
3	12	0.00703125	0	0	0	0	0	0.00703125		4.5e-06	3.07292e-06	1	3.07292e-06	1.68495e-05	0	0	1.68495e-05	0	0	0			0		1.875e-07	4.5e-06	2.28866e-11	1.87477e-07	1.875e-07	0	0	2.38021e-12	1.94976e-08	1.95e-08	0	0	1.95e-08			2.05064e-11		1.67979e-07		1.68e-07	0		0		1.68e-07
3	13	0.00703125	0	0	0	0	0	0.00703125		4.5e-06	3.125e-06	1	3.125e-06	1.683e-05	0	0	1.683e-05	0	0	0			0		1.875e-07	4.5e-06	2.28866e-11	1.87477e-07	1.875e-07	0	0	2.38021e-12	1.94976e-08	1.95e-08	0	0	1.95e-08			2.05064e-11		1.67979e-07		1.68e-07	0		0		1.68e-07
3	14	0.00703125	0	0	0	0	0	0.00703125		4.5e-06	3.17708e-06	1	3.17708e-06	1.68105e-05	0	0	1.68105e-05	0	0	0			0		1.875e-07	4.5e-06	2.28866e-11	1.87477e-07	1.875e-07	0	0	2.38021e-12	1.94976e-08	1.95e-08	0	0	1.95e-08			2.05064e-11		1.67979e-07		1.68e-07	0		0		1.68e-07
3	15	0.00703125	0	0	0	0	0	0.00703125		4.5e-06	3.22917e-06	1	3.22917e-06	1.6791e-05	0	0	1.6791e-05	0	0	0			0		1.875e-07	4.5e-06	2.28866e-11	1.87477e-07	1.875e-07	0	0	2.38021e-12	1.94976e-08	1.95e-08	0	0	1.95e-08			2.05064e-11		1.67979e-07		1.68e-07	0		0		1.68e-07
3	16	0.00703125	0	0	0	0	0	0.00703125		4.5e-06	3.28125e-06	1	3.28125e-06	1.67715e-05	0	0	1.67715e-05	0	0	0			0		1.875e-07	4.5e-06	2.28866e-11	1.87477e-07	1.875e-07	0	0	2.38021e-12	1.94976e-08	1.95e-08	0	0	1.95e-08			2.05064e-11		1.67979e-07		1.68e-07	0		0		1.68e-07
3	17	0.00703125	0	0	0	0	0	0.00703125		4.5e-06	3.33333e-06	1	3.33333e-06	1.6752e-05	0	0	1.6752e-05	0	0	0			0		1.875e-07	4.5e-06	2.28866e-11	1.87477e-07	1.875e-07	0	0	2.38021e-12	1.94976e-08	1.95e-08	0	0	1.95e-08			2.05064e-11		1.67979e-07		1.68e-07	0		0		1.68e-07
3	18	0.00703125	0	0	0	0	0	0.00703125		4.5e-06	3.38542e-06	1	3.38542e-06	1.67325e-05	0	0	1.67325e-05	0	0	0			0		1.875e-07	4.5e-06	2.28866e-11	1.87477e-07	1.875e-07	0	0	2.38021e-12	1.94976e-08	1.95e-08	0	0	1.95e-08			2.05064e-11		1.67979e-07		1.68e-07	0		0		1.68e-07
3	19	0.00703125	0	0	0	0	0	0.00703125		4.5e-06	3.4375e-06	1	3.4375e-06	1.6713e-05	0	0	1.6713e-05	0	0	0			0		1.875e-07	4.5e-06	2.28866e-11	1.87477e-07	1.875e-07	0	0	2.38021e-12	1.94976e-08	1.95e-08	0	0	1.95e-08			2.05064e-11		1.67979e-07		1.68e-07	0		0		1.68e-07
3	20	0.00703125	0	0	0	0	0	0.00703125		4.5e-06	3.48958e-06	1	3.48958e-06	1.66935e-05	0	0	1.66935e-05	0	0	0			0		1.875e-07	4.5e-06	2.28866e-11	1.87477e-07	1.875e-07	0	0	2.38021e-12	1.94976e-08	1.95e-08	0	0	1.95e-08			2.05064e-11		1.67979e-07		1.68e-07	0		0		1.68e-07
3	21	0.00703125	0	0	0	0	0	0.00703125		4.5e-06	3.54167e-06	1	3.54167e-06	1.6674e-05	0	0	1.6674e-05	0	0	0			0		1.875e-07	4.5e-06	2.28866e-11	1.87477e-07	1.875e-07	0	0	2.38021e-12	1.94976e-08	1.95e-08	0	0	1.95e-08			2.05064e-11		1.67979e-07		1.68e-07	0		0		1.68e-07
3	22	0.00703125	0	0	0	0	0	0.00703125		4.5e-06	3.59375e-06	1	3.59375e-06	1.66545e-05	0	0	1.66545e-05	0	0	0			0		1.875e-07	4.5e-06	2.28866e-11	1.87477e-07	1.875e-07	0	0	2.38021e-12	1.94976e-08	1.95e-08	0	0	1.95e-08			2.05064e-11		1.67979e-07		1.68e-07	0		0		1.68e-07
3	23	0.00703125	0	0	0	0	0	0.00703125		4.5e-06	3.64583e-06	1	3.64583e-06	1.6635e-05	0	0	1.6635e-05	0	0	0			0		1.875e-07	4.5e-06	2.28866e-11	1.87477e-07	1.875e-07	0	0	2.38021e-12	1.94976e-08	1.95e-08	0	0	1.95e-08			2.05064e-11		1.67979e-07		1.68e-07	0		0		1.68e-07
3	24	0.00703125	0	0	0	0	0	0.00703125	0.16875	4.5e-06	3.69792e-06	1	3.69792e-06	1.66155e-05	0	0	1.66155e-05	0	0	0	0	0	0	0	1.875e-07	4.5e-06	2.28866e-11	1.87477e-07	1.875e-07	0	0	2.38021e-12	1.94976e-08	1.95e-08	0	0	1.95e-08	0.104	1.95e-08	2.05064e-11	0.000109368	1.67979e-07	0.895891	1.68e-07	0	0	0	0	1.68e-07
4	1	0.00703125	0	0	0	0	0	0.00703125		4.5e-06	3.75e-06	1	3.75e-06	1.6596e-05	0	0	1.6596e-05	0	0	0			0		1.875e-07	4.5e-06	2.28866e-11	1.87477e-07	1.875e-07	0	0	2.38021e-12	1.94976e-08	1.95e-08	0	0	1.95e-08			2.05064e-11		1.67979e-07		1.68e-07	0		0		1.68e-07
4	2	0.00703125	0	0	0	0	0	0.00703125		4.5e-06	3.80208e-06	1	3.80208e-06	1.65765e-05	0	0	1.65765e-05	0	0	0			0		1.875e-07	4.5e-06	2.28866e-11	1.87477e-07	1.875e-07	0	0	2.38021e-12	1.94976e-08	1.95e-08	0	0	1.95e-08			2.05064e-11		1.67979e-07		1.68e-07	0		0		1.68e-07
4	3	0.00703125	0	0	0	0	0	0.00703125		4.5e-06	3.85417e-06	1	3.85417e-06	1.6557e-05	0	0	1.6557e-05	0	0	0			0		1.875e-07	4.5e-06	2.28866e-11	1.87477e-07	1.875e-07	0	0	2.38021e-12	1.94976e-08	1.95e-08	0	0	1.95e-08			2.05064e-11		1.67979e-07		1.68e-07	0		0		1.68e-07
4	4	0.00703125	0	0	0	0	0	0.00703125		4.5e-06	3.90625e-06	1	3.90625e-06	1.65375e-05	0	0	1.65375e-05	0	0	0			0		1.875e-07	4.5e-06	2.28866e-11	1.87477e-07	1.875e-07	0	0	2.38021e-12	1.94976e-08	1.95e-08	0	0	1.95e-08			2.05064e-11		1.67979e-07		1.68e-07	0		0		1.68e-07
4	5	0.00703125	0	0	0	0	0	0.00703125		4.5e-06	3.95833e-06	1	3.95833e-06	1.6518e-05	0	0	1.6518e-05	0	0	0			0		1.875e-07	4.5e-06	2.28866e-11	1.87477e-07	1.875e-07	0	0	2.38021e-12	1.94976e-08	1.95e-08	0	0	1.95e-08			2.05064e-11		1.67979e-07		1.68e-07	0		0		1.68e-07
4	6	0.00703125	0	0	0	0	0	0.00703125		4.5e-06	4.01042e-06	1	4.01042e-06	1.64985e-05	0	0	1.64985e-05	0	0	0			0		1.875e-07	4.5e-06	2.28866e-11	1.87477e-07	1.875e-07	0	0	2.38021e-12	1.94976e-08	1.95e-08	0	0	1.95e-08			2.05064e-11		1.67979e-07		1.68e-07	0		0		1.68e-07
4	7	0.00703125	0	0	0	0	0	0.00703125		4.5e-06	4.0625e-06	1	4.0625e-06	1.6479e-05	0	0	1.6479e-05	0	0	0			0		1.875e-07	4.5e-06	2.28866e-11	1.87477e-07	1.875e-07	0	0	2.38021e-12	1.94976e-08	1.95e-08	0	0	1.95e-08			2.05064e-11		1.67979e-07		1.68e-07	0		0		1.68e-07
4	8	0.00703125	0	0	0	0	0	0.00703125		4.5e-06	4.11458e-06	1	4.11458e-06	1.64595e-05	0	0	1.64595e-05	0	0	0			0		1.875e-07	4.5e-06	2.28866e-11	1.87477e-07	1.875e-07	0	0	2.38021e-12	1.94976e-08	1.95e-08	0	0	1.95e-08			2.05064e-11		1.67979e-07		1.68e-07	0		0		1.68e-07
4	9	0.00703125	0	0	0	0	0	0.00703125		4.5e-06	4.16667e-06	1	4.16667e-06	1.644e-05	0	0	1.644e-05	0	0	0			0		1.875e-07	4.5e-06	2.28866e-11	1.87477e-07	1.875e-07	0	0	2.38021e-12	1.94976e-08	1.95e-08	0	0	1.95e-08			2.05064e-11		1.67979e-07		1.68e-07	0		0		1.68e-07
4	10	0.00703125	0	0	0	0	0	0.00703125		4.5e-06	4.21875e-06	1	4.21875e-06	1.64205e-05	0	0	1.64205e-05	0	0	0			0		1.875e-07	4.5e-06	2.28866e-11	1.87477e-07	1.875e-07	0	0	2.38021e-12	1.94976e-08	1.95e-08	0	0	1.95e-08			2.05064e-11		1.67979e-07		1.68e-07	0		0		1.68e-07
4	11	0.00703125	0	0	0	0	0	0.00703125		4.5e-06	4.27083e-06	1	4.27083e-06	1.6401e-05	0	0	1.6401e-05	0	0	0			0		1.875e-07	4.5e-06	2.28866e-11	1.87477e-07	1.875e-07	0	0	2.38021e-12	1.94976e-08	1.95e-08	0	0	1.95e-08			2.05064e-11		1.67979e-07		1.68e-07	0		0		1.68e-07
4	12	0.00703125	0	0	0	0	0	0.00703125		4.5e-06	4.32292e-06	1	4.32292e-06	1.63815e-05	0	0	1.63815e-05	0	0	0			0		1.875e-07	4.5e-06	2.28866e-11	1.87477e-07	1.875e-07	0	0	2.38021e-12	1.94976e-08	1.95e-08	0	0	1.95e-08			2.05064e-11		1.67979e-07		1.68e-07	0		0		1.68e-07
4	13	0.00703125	0	0	0	0	0	0.00703125		4.5e-06	4.375e-06	1	4.375e-06	1.6362e-05	0	0	1.6362e-05	0	0	0			0		1.875e-07	4.5e-06	2.28866e-11	1.87477e-07	1.875e-07	0	0	2.38021e-12	1.94976e-08	1.95e-08	0	0	1.95e-08			2.05064e-11		1.67979e-07		1.68e-07	0		0		1.68e-07
4	14	0.00703125	0	0	0	0	0	0.00703125		4.5e-06	4.42708e-06	1	4.42708e-06	1.63425e-05	0	0	1.63425e-05	0	0	0			0		1.875e-07	4.5e-06	2.28866e-11	1.87477e-07	1.875e-07	0	0	2.38021e-12	1.94976e-08	1.95e-08	0	0	1.95e-08			2.05064e-11		1.67979e-07		1.68e-07	0		0		1.68e-07
4	15	0.00703125	0	0	0	0	0	0.00703125		4.5e-06	4.47917e-06	1	4.47917e-06	1.6323e-05	0	0	1.6323e-05	0	0	0			0		1.875e-07	4.5e-06	2.28866e-11	1.87477e-07	1.875e-07	0	0	2.38021e-12	1.94976e-08	1.95e-08	0	0	1.95e-08			2.05064e-11		1.67979e-07		1.68e-07	0		0		1.68e-07
4	16	0.00703125	0	0	0	0	0	0.00703125		4.5e-06	4.53125e-06	1	4.53125e-06	1.63035e-05	0	0	1.63035e-05	0	0	0			0		1.875e-07	4.5e-06	2.28866e-11	1.87477e-07	1.875e-07	0	0	2.38021e-12	1.94976e-08	1.95e-08	0	0	1.95e-08			2.05064e-11		1.67979e-07		1.68e-07	0		0		1.68e-07
4	17	0.00703125	0	0	0	0	0	0.00703125		4.5e-06	4.58333e-06	1	4.58333e-06	1.6284e-05	0	0	1.6284e-05	0	0	0			0		1.875e-07	4.5e-06	2.28866e-11	1.87477e-07	1.875e-07	0	0	2.38021e-12	1.94976e-08	1.95e-08	0	0	1.95e-08			2.05064e-11		1.67979e-07		1.68e-07	0		0		1.68e-07
4	18	0.00703125	0	0	0	0	0	0.00703125		4.5e-06	4.63542e-06	1	4.63542e-06	1.62645e-05	0	0	1.62645e-05	0	0	0			0		1.875e-07	4.5e-06	2.28866e-11	1.87477e-07	1.875e-07	0	0	2.38021e-12	1.94976e-08	1.95e-08	0	0	1.95e-08			2.05064e-11		1.67979e-07		1.68e-07	0		0		1.68e-07
4	19	0.00703125	0	0	0	0	0	0.00703125		4.5e-06	4.6875e-06	1	4.6875e-06	1.6245e-05	0	0	1.6245e-05	0	0	0			0		1.875e-07	4.5e-06	2.28866e-11	1.87477e-07	1.875e-07	0	0	2.38021e-12	1.94976e-08	1.95e-08	0	0	1.95e-08			2.05064e-11		1.67979e-07		1.68e-07	0		0		1.68e-07
4	20	0.00703125	0	0	0	0	0	0.00703125		4.5e-06	4.73958e-06	1	4.73958e-06	1.62255e-05	0	0	1.62255e-05	0	0	0			0		1.875e-07	4.5e-06	2.28866e-11	1.87477e-07	1.875e-07	0	0	2.38021e-12	1.94976e-08	1.95e-08	0	0	1.95e-08			2.05064e-11		1.67979e-07		1.68e-07	0		0		1.68e-07
4	21	0.00703125	0	0	0	0	0	0.00703125		4.5e-06	4.79167e-06	1	4.79167e-06	1.6206e-05	0	0	1.6206e-05	0	0	0			0		1.875e-07	4.5e-06	2.28866e-11	1.87477e-07	1.875e-07	0	0	2.38021e-12	1.94976e-08	1.95e-08	0	0	1.95e-08			2.05064e-11		1.67979e-07		1.68e-07	0		0		1.68e-07
4	22	0.00703125	0	0	0	0	0	0.00703125		4.5e-06	4.84375e-06	1	4.84375e-06	1.61865e-05	0	0	1.61865e-05	0	0	0			0		1.875e-07	4.5e-06	2.28866e-11	1.87477e-07	1.875e-07	0	0	2.38021e-12	1.94976e-08	1.95e-08	0	0	1.95e-08			2.05064e-11		1.67979e-07		1.68e-07	0		0		1.68e-07
4	23	0.00703125	0	0	0	0	0	0.00703125		4.5e-06	4.89583e-06	1	4.89583e-06	1.6167e-05	0	0	1.6167e-05	0	0	0			0		1.875e-07	4.5e-06	2.28866e-11	1.87477e-07	1.875e-07	0	0	2.38021e-12	1.94976e-08	1.95e-08	0	0	1.95e-08			2.05064e-11		1.67979e-07		1.68e-07	0		0		1.68e-07
4	24	0.00703125	0	0	0	0	0	0.00703125	0.16875	4.5e-06	4.94792e-06	1	4.94792e-06	1.61475e-05	0	0	1.61475e-05	0	0	0	0	0	0	0	1.875e-07	4.5e-06	2.28866e-11	1.87477e-07	1.875e-07	0	0	2.38021e-12	1.94976e-08	1.95e-08	0	0	1.95e-08	0.104	1.95e-08	2.05064e-11	0.000109368	1.67979e-07	0.895891	1.68e-07	0	0	0	0	1.68e-07
5	1	0	3.4233	1.69382e-05	1.01629e-05	0.0365866	0	0.0243911		1.56103e-05	4.94792e-06	1	4.94792e-06	1.6128e-05	0	0	1.6128e-05	0	0	0			0		6.50428e-07	1.56103e-05	4.9041e-07	1.18581e-07	6.08991e-07	3.77621e-11	4.13991e-08	0	0	0	6.41955e-12	5.38188e-09	5.3883e-09			4.9041e-07		1.18581e-07		6.08991e-07	3.13425e-11		3.60172e-08		6.4504e-07
5	2	0	3.4233	1.74533e-05	1.0472e-05	0.0742857	0	0.0251327		1.60849e-05	5.09838e-06	1	5.09838e-06	1.6737e-05	3.13425e-11	3.60172e-08	1.6773e-05	0	7.89831e-10	2.07459e-06			2.51327e-05		6.6948e-07	1.60675e-05	5.04776e-07	1.22054e-07	6.2683e-07	3.88682e-11	4.26117e-08	0	0	0	6.60759e-12	5.53953e-09	5.54613e-09			5.04776e-07		1.22054e-07		6.2683e-07	3.22606e-11		3.70722e-08		6.63934e-07
5	3	0	3.4233	1.79797e-05	1.07878e-05	0.113122	0	0.0258907		1.65701e-05	5.25214e-06	1	5.25214e-06	1.73638e-05	6.36031e-11	7.30894e-08	1.7437e-05	0	1.6028e-09	4.20995e-06			2.58907e-05		6.89616e-07	1.65508e-05	5.19958e-07	1.25725e-07	6.45683e-07	4.00372e-11	4.38934e-08	0	0	0	6.80633e-12	5.70614e-09	5.71294e-09			5.19958e-07		1.25725e-07		6.45683e-07	3.32309e-11		3.81872e-08		6.83903e-07
5	4	0	3.4233	1.85181e-05	1.11108e-05	0.153121	0	0.026666		1.70662e-05	5.40941e-06	1	5.40941e-06	1.80095e-05	9.6834e-11	1.11277e-07	1.81209e-05	0	2.44022e-09	6.40953e-06			2.6666e-05		7.10211e-07	1.70451e-05	5.35486e-07	1.2948e-07	6.64966e-07	4.12329e-11	4.52042e-08	0	0	0	7.00959e-12	5.87655e-09	5.88356e-09			5.35486e-07		1.2948e-07		6.64966e-07	3.42233e-11		3.93277e-08		7.04328e-07
5	5	0	3.4233	1.90687e-05	1.14412e-05	0.194309	0	0.0274589		1.75737e-05	5.57026e-06	1	5.57026e-06	1.86745e-05	1.31057e-10	1.50604e-07	1.88252e-05	0	3.30264e-09	8.67481e-06			2.74589e-05		7.31273e-07	1.75506e-05	5.51366e-07	1.3332e-07	6.84686e-07	4.24557e-11	4.65448e-08	0	0	0	7.21747e-12	6.05082e-09	6.05804e-09			5.51366e-07		1.3332e-07		6.84686e-07	3.52382e-11		4.0494e-08		7.25215e-07
5	6	0	3.4233	1.96317e-05	1.1779e-05	0.236713	0	0.0282696		1.80925e-05	5.73472e-06	1	5.73472e-06	1.93592e-05	1.66296e-10	1.91098e-07	1.95504e-05	0	4.19065e-09	1.10073e-05			2.82696e-05		7.52809e-07	1.80674e-05	5.67603e-07	1.37246e-07	7.04849e-07	4.3706e-11	4.79155e-08	0	0	0	7.43002e-12	6.22901e-09	6.23644e-09			5.67603e-07		1.37246e-07		7.04849e-07	3.6276e-11		4.16865e-08		7.46572e-07
5	7	0	3.4233	2.02073e-05	1.21244e-05	0.280361	0	0.0290985		1.8623e-05	5.90286e-06	1	5.90286e-06	2.0064e-05	2.02571e-10	2.32785e-07	2.0297e-05	0	5.1048e-09	1.34084e-05			2.90985e-05		7.74825e-07	1.85958e-05	5.84204e-07	1.4126e-07	7.25463e-07	4.49842e-11	4.93168e-08	0	0	0	7.64732e-12	6.41119e-09	6.41883e-09			5.84204e-07		1.4126e-07		7.25463e-07	3.73369e-11		4.29056e-08		7.68406e-07
5	8	0	3.4233	2.07956e-05	1.24774e-05	0.32528	0	0.0299457		1.91653e-05	6.07473e-06	1	6.07473e-06	2.07895e-05	2.39908e-10	2.7569e-07	2.10654e-05	0	6.04569e-09	1.58798e-05			2.99457e-05		7.9733e-07	1.91359e-05	6.01172e-07	1.45363e-07	7.46535e-07	4.62908e-11	5.07493e-08	0	0	0	7.86944e-12	6.5974e-09	6.60527e-09			6.01172e-07		1.45363e-07		7.46535e-07	3.84214e-11		4.41518e-08		7.90725e-07
5	9	0	0	0	0	0.32528	0.02033	0.02033		1.30112e-05	6.25039e-06	1	6.25039e-06	2.1536e-05	2.7833e-10	3.19842e-07	2.18561e-05	0.0078755	7.01391e-09	1.84229e-05			2.033e-05		3.31086e-07	7.94606e-06	2.49633e-07	6.03609e-08	3.09993e-07	1.92219e-11	2.10733e-08	2.59618e-08	6.27754e-09	3.22393e-08	3.26773e-12	2.73953e-09	3.49821e-08			2.23671e-07		5.40834e-08		2.77754e-07	1.59542e-11		1.83338e-08		2.96104e-07
5	10	0	0	0	0	0.32528	0.02033	0.02033		1.30112e-05	6.31531e-06	1	6.31531e-06	2.18138e-05	2.94284e-10	3.38176e-07	2.21522e-05	0.00795729	7.41596e-09	1.94789e-05			2.033e-05		3.28877e-07	7.89304e-06	2.47967e-07	5.99581e-08	3.07925e-07	1.90937e-11	2.09327e-08	2.57885e-08	6.23565e-09	3.20242e-08	3.24592e-12	2.72125e-09	3.47487e-08			2.22178e-07		5.37225e-08		2.75901e-07	1.58477e-11		1.82114e-08		2.94128e-07
5	11	0	0	0	0	0.32528	0.02033	0.02033		1.30112e-05	6.37963e-06	1	6.37963e-06	2.20897e-05	3.10132e-10	3.56387e-07	2.24464e-05	0.00803834	7.81532e-09	2.05279e-05			2.033e-05		3.26687e-07	7.8405e-06	2.46316e-07	5.9559e-08	3.05875e-07	1.89666e-11	2.07933e-08	2.56169e-08	6.19414e-09	3.1811e-08	3.22432e-12	2.70313e-09	3.45174e-08			2.20699e-07		5.33649e-08		2.74064e-07	1.57423e-11		1.80902e-08		2.9217e-07
5	12	0	0	0	0	0.32528	0.02033	0.02033		1.30112e-05	6.44337e-06	1	6.44337e-06	2.23637e-05	3.25874e-10	3.74478e-07	2.27385e-05	0.00811865	8.21202e-09	2.15699e-05			2.033e-05		3.24518e-07	7.78843e-06	2.4468e-07	5.91635e-08	3.03844e-07	1.88406e-11	2.06552e-08	2.54468e-08	6.153e-09	3.15998e-08	3.2029e-12	2.68518e-09	3.42881e-08			2.19234e-07		5.30105e-08		2.72244e-07	1.56377e-11		1.79701e-08		2.9023e-07
5	13	0	0	0	0	0.32528	0.02033	0.02033		1.30112e-05	6.50654e-06	1	6.50654e-06	2.2636e-05	3.41512e-10	3.92448e-07	2.30288e-05	0.00819824	8.60609e-09	2.2605e-05			2.033e-05		3.22368e-07	7.73683e-06	2.43059e-07	5.87715e-08	3.01831e-07	1.87158e-11	2.05184e-08	2.52782e-08	6.11224e-09	3.13904e-08	3.18169e-12	2.66739e-09	3.4061e-08			2.17781e-07		5.26593e-08		2.7044e-07	1.55341e-11		1.7851e-08		2.88307e-07
5	14	0	0	0	0	0.32528	0.02033	0.02033		1.30112e-05	6.56914e-06	1	6.56914e-06	2.29064e-05	3.57046e-10	4.10299e-07	2.33171e-05	0.00827711	8.99755e-09	2.36332e-05			2.033e-05		3.20237e-07	7.68569e-06	2.41453e-07	5.83831e-08	2.99836e-07	1.85921e-11	2.03828e-08	2.51111e-08	6.07184e-09	3.11829e-08	3.16066e-12	2.64976e-09	3.38359e-08			2.16342e-07		5.23112e-08		2.68653e-07	1.54314e-11		1.7733e-08		2.86401e-07
5	15	0	0	0	0	0.32528	0.02033	0.02033		1.30112e-05	6.63118e-06	1	6.63118e-06	2.31751e-05	3.72477e-10	4.28032e-07	2.36035e-05	0.00835529	9.38643e-09	2.46546e-05			2.033e-05		3.18125e-07	7.63501e-06	2.3986e-07	5.7998e-08	2.97859e-07	1.84695e-11	2.02484e-08	2.49455e-08	6.0318e-09	3.09773e-08	3.13981e-12	2.63229e-09	3.36127e-08			2.14915e-07		5.19662e-08		2.66881e-07	1.53297e-11		1.76161e-08		2.84513e-07
5	16	0	0	0	0	0.32528	0.02033	0.02033		1.30112e-05	6.69268e-06	1	6.69268e-06	2.34419e-05	3.87807e-10	4.45648e-07	2.3888e-05	0.00843277	9.77273e-09	2.56693e-05			2.033e-05		3.16032e-07	7.58477e-06	2.38282e-07	5.76164e-08	2.95899e-07	1.83479e-11	2.01151e-08	2.47813e-08	5.99211e-09	3.07735e-08	3.11915e-12	2.61496e-09	3.33915e-08			2.13501e-07		5.16243e-08		2.65125e-07	1.52288e-11		1.75002e-08		2.82641e-07
5	17	0	0	0	0	0.32528	0.02033	0.02033		1.30112e-05	6.75363e-06	1	6.75363e-06	2.37071e-05	4.03036e-10	4.63148e-07	2.41706e-05	0.00850957	1.01565e-08	2.66773e-05			2.033e-05		3.13957e-07	7.53497e-06	2.36718e-07	5.72381e-08	2.93956e-07	1.82275e-11	1.9983e-08	2.46186e-08	5.95276e-09	3.05714e-08	3.09867e-12	2.5978e-09	3.31723e-08			2.12099e-07		5.12854e-08		2.63384e-07	1.51288e-11		1.73852e-08		2.80785e-07
5	18	0	0	0	0	0.32528	0.02033	0.02033		1.30112e-05	6.81405e-06	1	6.81405e-06	2.39705e-05	4.18164e-10	4.80533e-07	2.44514e-05	0.00858571	1.05377e-08	2.76787e-05			2.033e-05		3.119e-07	7.4856e-06	2.35167e-07	5.68631e-08	2.9203e-07	1.81081e-11	1.98521e-08	2.44574e-08	5.91376e-09	3.03711e-08	3.07837e-12	2.58078e-09	3.2955e-08			2.10709e-07		5.09494e-08		2.61659e-07	1.50297e-11		1.72713e-08		2.78945e-07
5	19	0	0	0	0	0.32528	0.02033	0.02033		1.30112e-05	6.87395e-06	1	6.87395e-06	2.42321e-05	4.33194e-10	4.97804e-07	2.47303e-05	0.00866118	1.09165e-08	2.86735e-05			2.033e-05		3.09861e-07	7.43667e-06	2.33629e-07	5.64914e-08	2.90121e-07	1.79897e-11	1.97223e-08	2.42975e-08	5.8751e-09	3.01726e-08	3.05825e-12	2.5639e-09	3.27395e-08			2.09332e-07		5.06163e-08		2.59948e-07	1.49314e-11		1.71584e-08		2.77122e-07
5	20	0	0	0	0	0.32528	0.02033	0.02033		1.30112e-05	6.93333e-06	1	6.93333e-06	2.44921e-05	4.48126e-10	5.14963e-07	2.50075e-05	0.008736	1.12928e-08	2.96619e-05			2.033e-05		3.07839e-07	7.38815e-06	2.32105e-07	5.61228e-08	2.88228e-07	1.78723e-11	1.95937e-08	2.41389e-08	5.83677e-09	2.99757e-08	3.03829e-12	2.54718e-09	3.25259e-08			2.07966e-07		5.0286e-08		2.58252e-07	1.4834e-11		1.70465e-08		2.75314e-07
5	21	0	0	0	0	0.32528	0.02033	0.02033		1.30112e-05	6.9922e-06	1	6.9922e-06	2.47503e-05	4.6296e-10	5.32009e-07	2.52828e-05	0.00881018	1.16666e-08	3.06437e-05			2.033e-05		3.05835e-07	7.34004e-06	2.30594e-07	5.57574e-08	2.86351e-07	1.77559e-11	1.94661e-08	2.39818e-08	5.79877e-09	2.97805e-08	3.01851e-12	2.53059e-09	3.23142e-08			2.06612e-07		4.99586e-08		2.56571e-07	1.47374e-11		1.69355e-08		2.73521e-07
5	22	0	0	0	0	0.32528	0.02033	0.02033		1.30112e-05	7.05057e-06	1	7.05057e-06	2.50069e-05	4.77697e-10	5.48945e-07	2.55563e-05	0.00888372	1.2038e-08	3.16192e-05			2.033e-05		3.03848e-07	7.29235e-06	2.29096e-07	5.53951e-08	2.84491e-07	1.76406e-11	1.93396e-08	2.38259e-08	5.76109e-09	2.9587e-08	2.9989e-12	2.51415e-09	3.21042e-08			2.0527e-07		4.9634e-08		2.54904e-07	1.46417e-11		1.68255e-08		2.71744e-07
5	23	0	0	0	0	0.32528	0.02033	0.02033		1.30112e-05	7.10845e-06	1	7.10845e-06	2.52618e-05	4.92339e-10	5.6577e-07	2.5828e-05	0.00895665	1.24069e-08	3.25884e-05			2.033e-05		3.01877e-07	7.24506e-06	2.2761e-07	5.50359e-08	2.82646e-07	1.75262e-11	1.92142e-08	2.36714e-08	5.72373e-09	2.93952e-08	2.97945e-12	2.49784e-09	3.1896e-08			2.03938e-07		4.93121e-08		2.53251e-07	1.45467e-11		1.67163e-08		2.69982e-07
5	24	0	0	0	0	0.32528	0.02033	0.02033	0.542133	1.30112e-05	7.16584e-06	1	7.16584e-06	2.5515e-05	5.06885e-10	5.82487e-07	2.6098e-05	0.00902895	1.27735e-08	3.35512e-05	0.00846407	0.250685	2.033e-05	0.000955009	2.99924e-07	7.19817e-06	2.26137e-07	5.46797e-08	2.80816e-07	1.74127e-11	1.90898e-08	2.35182e-08	5.68668e-09	2.92049e-08	2.96017e-12	2.48168e-09	3.16895e-08	0.0401666	2.564e-07	2.02619e-07	0.536896	4.8993e-08	0.129821	2.51611e-07	1.44526e-11	3.60616e-05	1.66082e-08	0.0414401	2.68234e-07
6	1	0	3.4233	2.47256e-05	1.48354e-05	0.0534073	0	0.0356049		2.27871e-05	7.22274e-06	1	7.22274e-06	2.57666e-05	5.21338e-10	5.99095e-07	2.63663e-05	0	1.31377e-08	3.45079e-05			3.56049e-05		9.47594e-07	2.27422e-05	7.14468e-07	1.72758e-07	8.87225e-07	5.50147e-11	6.03134e-08	0	0	0	9.35249e-12	7.84074e-09	7.85009e-09			7.14468e-07		1.72758e-07		8.87225e-07	4.56622e-11		5.24726e-08		9.39744e-07
6	2	0	3.4233	2.54112e-05	1.52467e-05	0.108296	0	0.0365922		2.3419e-05	7.42301e-06	1	7.42301e-06	2.66539e-05	5.67e-10	6.51567e-07	2.7306e-05	0	1.42884e-08	3.75303e-05			3.65922e-05		9.73814e-07	2.33715e-05	7.34237e-07	1.77538e-07	9.11775e-07	5.65369e-11	6.19822e-08	0	0	0	9.61128e-12	8.05769e-09	8.0673e-09			7.34237e-07		1.77538e-07		9.11775e-07	4.69257e-11		5.39246e-08		9.65747e-07
6	3	0	3.4233	2.61112e-05	1.56667e-05	0.164696	0	0.0376002		2.40641e-05	7.6275e-06	1	7.6275e-06	2.75656e-05	6.13926e-10	7.05492e-07	2.82718e-05	0	1.54709e-08	4.06363e-05			3.76002e-05		1.00058e-06	2.4014e-05	7.54422e-07	1.82418e-07	9.3684e-07	5.80912e-11	6.36862e-08	0	0	0	9.8755e-12	8.2792e-09	8.28908e-09			7.54422e-07		1.82418e-07		9.3684e-07	4.82157e-11		5.5407e-08		9.92295e-07
6	4	0	3.4233	2.68258e-05	1.60955e-05	0.22264	0	0.0386292		2.47227e-05	7.83625e-06	1	7.83625e-06	2.85025e-05	6.62142e-10	7.60899e-07	2.9264e-05	0	1.6686e-08	4.38278e-05			3.86292e-05		1.02791e-06	2.46699e-05	7.75027e-07	1.87401e-07	9.62428e-07	5.96778e-11	6.54256e-08	0	0	0	1.01452e-11	8.50533e-09	8.51547e-09			7.75027e-07		1.87401e-07		9.62428e-07	4.95326e-11		5.69203e-08		1.0194e-06
6	5	0	3.4233	2.75553e-05	1.65332e-05	0.282159	0	0.0396796		2.53949e-05	8.04933e-06	1	8.04933e-06	2.94649e-05	7.11674e-10	8.17819e-07	3.02834e-05	0	1.79342e-08	4.71064e-05			3.96796e-05		1.05581e-06	2.53394e-05	7.96059e-07	1.92486e-07	9.88546e-07	6.12973e-11	6.72011e-08	0	0	0	1.04205e-11	8.73614e-09	8.74656e-09			7.96059e-07		1.92486e-07		9.88546e-07	5.08768e-11		5.84649e-08		1.04706e-06
6	6	0	3.4233	2.82997e-05	1.69798e-05	0.343286	0	0.0407516		2.6081e-05	8.2668e-06	1	8.2668e-06	3.04535e-05	7.62551e-10	8.76284e-07	3.13305e-05	0	1.92163e-08	5.0474e-05			4.07516e-05		1.08428e-06	2.60226e-05	8.17524e-07	1.97677e-07	1.0152e-06	6.29501e-11	6.90131e-08	0	0	0	1.07015e-11	8.9717e-09	8.98241e-09			8.17524e-07		1.97677e-07		1.0152e-06	5.22486e-11		6.00414e-08		1.07529e-06
6	7	0	3.4233	2.90595e-05	1.74357e-05	0.406055	0	0.0418456		2.67812e-05	8.48872e-06	1	8.48872e-06	3.14687e-05	8.14799e-10	9.36326e-07	3.24058e-05	0	2.05329e-08	5.39324e-05			4.18456e-05		1.11333e-06	2.67199e-05	8.39428e-07	2.02973e-07	1.0424e-06	6.46368e-11	7.08622e-08	0	0	0	1.09883e-11	9.21209e-09	9.22307e-09			8.39428e-07		2.02973e-07		1.0424e-06	5.36485e-11		6.16501e-08		1.10411e-06
6	8	0	3.4233	2.98346e-05	1.79008e-05	0.470498	0	0.0429618		2.74956e-05	8.71516e-06	1	8.71516e-06	3.25111e-05	8.68448e-10	9.97976e-07	3.35099e-05	0	2.18849e-08	5.74834e-05			4.29618e-05		1.14297e-06	2.74313e-05	8.61778e-07	2.08377e-07	1.07015e-06	6.63577e-11	7.27489e-08	0	0	0	1.12808e-11	9.45735e-09	9.46863e-09			8.61778e-07		2.08377e-07		1.07015e-06	5.50769e-11		6.32915e-08		1.1335e-06
6	9	0	0	0	0	0.470498	0.0294061	0.0294061		1.88199e-05	8.94617e-06	1	8.94617e-06	3.35812e-05	9.23525e-10	1.06127e-06	3.46434e-05	0.0112722	2.32728e-08	6.1129e-05			2.94061e-05		4.81156e-07	1.15478e-05	3.62783e-07	8.77206e-08	4.50503e-07	2.79346e-11	3.06251e-08	3.77294e-08	9.12294e-09	4.68524e-08	4.74888e-12	3.98126e-09	5.08384e-08			3.25053e-07		7.85976e-08		4.03651e-07	2.31857e-11		2.66438e-08		4.30318e-07
6	10	0	0	0	0	0.470498	0.0294061	0.0294061		1.88199e-05	9.03277e-06	1	9.03277e-06	3.39849e-05	9.46711e-10	1.08791e-06	3.50737e-05	0.0113813	2.38571e-08	6.26637e-05			2.94061e-05		4.78206e-07	1.14769e-05	3.60558e-07	8.71826e-08	4.47741e-07	2.77633e-11	3.04373e-08	3.74981e-08	9.06699e-09	4.6565e-08	4.71976e-12	3.95685e-09	5.05266e-08			3.2306e-07		7.81156e-08		4.01176e-07	2.30436e-11		2.64805e-08		4.27679e-07
6	11	0	0	0	0	0.470498	0.0294061	0.0294061		1.88199e-05	9.11863e-06	1	9.11863e-06	3.4386e-05	9.69754e-10	1.11439e-06	3.55014e-05	0.0114895	2.44378e-08	6.4189e-05			2.94061e-05		4.7528e-07	1.14067e-05	3.58352e-07	8.66492e-08	4.45001e-07	2.75935e-11	3.02511e-08	3.72686e-08	9.01152e-09	4.62802e-08	4.69089e-12	3.93264e-09	5.02175e-08			3.21084e-07		7.76377e-08		3.98721e-07	2.29026e-11		2.63185e-08		4.25063e-07
6	12	0	0	0	0	0.470498	0.0294061	0.0294061		1.88199e-05	9.20378e-06	1	9.20378e-06	3.47848e-05	9.92657e-10	1.14071e-06	3.59265e-05	0.0115968	2.50149e-08	6.57049e-05			2.94061e-05		4.72379e-07	1.13371e-05	3.56165e-07	8.61203e-08	4.42285e-07	2.7425e-11	3.00664e-08	3.70411e-08	8.95651e-09	4.59976e-08	4.66225e-12	3.90864e-09	4.99109e-08			3.19124e-07		7.71638e-08		3.96287e-07	2.27628e-11		2.61578e-08		4.22468e-07
6	13	0	0	0	0	0.470498	0.0294061	0.0294061		1.88199e-05	9.28822e-06	1	9.28822e-06	3.51811e-05	1.01542e-09	1.16687e-06	3.63489e-05	0.0117032	2.55886e-08	6.72116e-05			2.94061e-05		4.69502e-07	1.1268e-05	3.53995e-07	8.55957e-08	4.39591e-07	2.7258e-11	2.98833e-08	3.68155e-08	8.90195e-09	4.57175e-08	4.63385e-12	3.88483e-09	4.96069e-08			3.1718e-07		7.66938e-08		3.93873e-07	2.26241e-11		2.59985e-08		4.19895e-07
6	14	0	0	0	0	0.470498	0.0294061	0.0294061		1.88199e-05	9.37196e-06	1	9.37196e-06	3.55749e-05	1.03804e-09	1.19287e-06	3.67688e-05	0.0118087	2.61587e-08	6.87091e-05			2.94061e-05		4.66648e-07	1.11995e-05	3.51844e-07	8.50755e-08	4.36919e-07	2.70923e-11	2.97017e-08	3.65917e-08	8.84785e-09	4.54396e-08	4.60569e-12	3.86122e-09	4.93054e-08			3.15252e-07		7.62276e-08		3.9148e-07	2.24866e-11		2.58404e-08		4.17343e-07
6	15	0	0	0	0	0.470498	0.0294061	0.0294061		1.88199e-05	9.45501e-06	1	9.45501e-06	3.59664e-05	1.06053e-09	1.21871e-06	3.71862e-05	0.0119133	2.67254e-08	7.01975e-05			2.94061e-05		4.63818e-07	1.11316e-05	3.4971e-07	8.45595e-08	4.34269e-07	2.6928e-11	2.95215e-08	3.63698e-08	8.79419e-09	4.5164e-08	4.57776e-12	3.8378e-09	4.90064e-08			3.1334e-07		7.57653e-08		3.89105e-07	2.23502e-11		2.56837e-08		4.14811e-07
6	16	0	0	0	0	0.470498	0.0294061	0.0294061		1.88199e-05	9.53738e-06	1	9.53738e-06	3.63555e-05	1.08288e-09	1.24439e-06	3.7601e-05	0.0120171	2.72886e-08	7.16769e-05			2.94061e-05		4.61011e-07	1.10643e-05	3.47593e-07	8.40477e-08	4.31641e-07	2.6765e-11	2.93428e-08	3.61497e-08	8.74096e-09	4.48907e-08	4.55005e-12	3.81457e-09	4.87098e-08			3.11444e-07		7.53068e-08		3.8675e-07	2.22149e-11		2.55283e-08		4.12301e-07
6	17	0	0	0	0	0.470498	0.0294061	0.0294061		1.88199e-05	9.61908e-06	1	9.61908e-06	3.67423e-05	1.1051e-09	1.26992e-06	3.80133e-05	0.01212	2.78484e-08	7.31473e-05			2.94061e-05		4.58226e-07	1.09974e-05	3.45494e-07	8.35401e-08	4.29034e-07	2.66033e-11	2.91656e-08	3.59314e-08	8.68817e-09	4.46195e-08	4.52257e-12	3.79153e-09	4.84156e-08			3.09562e-07		7.48519e-08		3.84414e-07	2.20808e-11		2.53741e-08		4.09811e-07
6	18	0	0	0	0	0.470498	0.0294061	0.0294061		1.88199e-05	9.70013e-06	1	9.70013e-06	3.71267e-05	1.12718e-09	1.29529e-06	3.84231e-05	0.0122222	2.84048e-08	7.46089e-05			2.94061e-05		4.55464e-07	1.09311e-05	3.43411e-07	8.30365e-08	4.26448e-07	2.6443e-11	2.89898e-08	3.57148e-08	8.6358e-09	4.43506e-08	4.49531e-12	3.76868e-09	4.81237e-08			3.07696e-07		7.44007e-08		3.82097e-07	2.19477e-11		2.52211e-08		4.0734e-07
6	19	0	0	0	0	0.470498	0.0294061	0.0294061		1.88199e-05	9.78052e-06	1	9.78052e-06	3.75088e-05	1.14912e-09	1.32051e-06	3.88304e-05	0.0123235	2.89579e-08	7.60616e-05			2.94061e-05		4.52724e-07	1.08654e-05	3.41345e-07	8.2537e-08	4.23882e-07	2.62839e-11	2.88154e-08	3.54999e-08	8.58385e-09	4.40838e-08	4.46827e-12	3.74601e-09	4.78342e-08			3.05845e-07		7.39532e-08		3.79799e-07	2.18156e-11		2.50694e-08		4.0489e-07
6	20	0	0	0	0	0.470498	0.0294061	0.0294061		1.88199e-05	9.86027e-06	1	9.86027e-06	3.78886e-05	1.17094e-09	1.34558e-06	3.92353e-05	0.0124239	2.95077e-08	7.75056e-05			2.94061e-05		4.50006e-07	1.08001e-05	3.39296e-07	8.20415e-08	4.21337e-07	2.61261e-11	2.86424e-08	3.52868e-08	8.53231e-09	4.38191e-08	4.44144e-12	3.72351e-09	4.7547e-08			3.04009e-07		7.35091e-08		3.77518e-07	2.16847e-11		2.49189e-08		4.02459e-07
6	21	0	0	0	0	0.470498	0.0294061	0.0294061		1.88199e-05	9.93938e-06	1	9.93938e-06	3.82661e-05	1.19262e-09	1.3705e-06	3.96378e-05	0.0125236	3.00541e-08	7.89409e-05			2.94061e-05		4.47309e-07	1.07354e-05	3.37263e-07	8.15498e-08	4.18813e-07	2.59695e-11	2.84708e-08	3.50753e-08	8.48118e-09	4.35565e-08	4.41482e-12	3.7012e-09	4.72621e-08			3.02187e-07		7.30686e-08		3.75256e-07	2.15547e-11		2.47696e-08		4.00047e-07
6	22	0	0	0	0	0.470498	0.0294061	0.0294061		1.88199e-05	1.00179e-05	1	1.00179e-05	3.86413e-05	1.21418e-09	1.39527e-06	4.00378e-05	0.0126225	3.05973e-08	8.03677e-05			2.94061e-05		4.44634e-07	1.06712e-05	3.35246e-07	8.10621e-08	4.16308e-07	2.58142e-11	2.83005e-08	3.48655e-08	8.43046e-09	4.3296e-08	4.38842e-12	3.67906e-09	4.69795e-08			3.0038e-07		7.26316e-08		3.73012e-07	2.14258e-11		2.46214e-08		3.97655e-07
6	23	0	0	0	0	0.470498	0.0294061	0.0294061		1.88199e-05	1.00958e-05	1	1.00958e-05	3.90144e-05	1.2356e-09	1.41989e-06	4.04355e-05	0.0127206	3.11372e-08	8.17859e-05			2.94061e-05		4.4198e-07	1.06075e-05	3.33244e-07	8.05781e-08	4.13822e-07	2.56601e-11	2.81315e-08	3.46574e-08	8.38013e-09	4.30375e-08	4.36222e-12	3.6571e-09	4.6699e-08			2.98587e-07		7.2198e-08		3.70785e-07	2.12979e-11		2.44744e-08		3.95281e-07
6	24	0	0	0	0	0.470498	0.0294061	0.0294061	0.784163	1.88199e-05	1.0173e-05	1	1.0173e-05	3.93851e-05	1.2569e-09	1.44437e-06	4.08308e-05	0.012818	3.16739e-08	8.31956e-05	0.0120598	0.248009	2.94061e-05	0.001	4.39346e-07	1.05443e-05	3.31258e-07	8.0098e-08	4.11356e-07	2.55072e-11	2.79639e-08	3.44509e-08	8.33019e-09	4.27811e-08	4.33623e-12	3.63531e-09	4.64207e-08	0.0404833	3.66372e-07	2.96808e-07	0.538642	7.17678e-08	0.130243	3.68575e-07	2.1171e-11	3.61884e-05	2.43286e-08	0.0415858	3.92925e-07
7	1	0	3.4233	3.50877e-05	2.10526e-05	0.0757895	0	0.0505264		3.23369e-05	1.02497e-05	1	1.02497e-05	3.97537e-05	1.27807e-09	1.4687e-06	4.12237e-05	0	3.22075e-08	8.45969e-05			5.05264e-05		1.34377e-06	3.22504e-05	1.01317e-06	2.44984e-07	1.25816e-06	7.80153e-11	8.55293e-08	0	0	0	1.32626e-11	1.11188e-08	1.11321e-08			1.01317e-06		2.44984e-07		1.25816e-06	6.47527e-11		7.44105e-08		1.33263e-06
7	2	0	3.4233	3.5982e-05	2.15892e-05	0.153511	0	0.0518141		3.3161e-05	1.05109e-05	1	1.05109e-05	4.10119e-05	1.34283e-09	1.54311e-06	4.25563e-05	0	3.38392e-08	8.88829e-05			5.18141e-05		1.37796e-06	3.30709e-05	1.03895e-06	2.51218e-07	1.29017e-06	8.00003e-11	8.77055e-08	0	0	0	1.36001e-11	1.14017e-08	1.14153e-08			1.03895e-06		2.51218e-07		1.29017e-06	6.64003e-11		7.63038e-08		1.36654e-06
7	3	0	3.4233	3.68935e-05	2.21361e-05	0.233201	0	0.0531267		3.40011e-05	1.07772e-05	1	1.07772e-05	4.2302e-05	1.40923e-09	1.61941e-06	4.39229e-05	0	3.55125e-08	9.3278e-05			5.31267e-05		1.41281e-06	3.39074e-05	1.06523e-06	2.57571e-07	1.3228e-06	8.20236e-11	8.99237e-08	0	0	0	1.3944e-11	1.16901e-08	1.1704e-08			1.06523e-06		2.57571e-07		1.3228e-06	6.80796e-11		7.82336e-08		1.4011e-06
7	4	0	3.4233	3.78226e-05	2.26935e-05	0.314897	0	0.0544645		3.48573e-05	1.10486e-05	1	1.10486e-05	4.36248e-05	1.47731e-09	1.69764e-06	4.5324e-05	0	3.72281e-08	9.77843e-05			5.44645e-05		1.44833e-06	3.47598e-05	1.09201e-06	2.64047e-07	1.35606e-06	8.40858e-11	9.21844e-08	0	0	0	1.42946e-11	1.1984e-08	1.19983e-08			1.09201e-06		2.64047e-07		1.35606e-06	6.97912e-11		8.02005e-08		1.43633e-06
7	5	0	3.4233	3.87693e-05	2.32616e-05	0.398639	0	0.0558278		3.57298e-05	1.13251e-05	1	1.13251e-05	4.49809e-05	1.5471e-09	1.77784e-06	4.67603e-05	0	3.89869e-08	0.000102404			5.58278e-05		1.48452e-06	3.56285e-05	1.1193e-06	2.70646e-07	1.38995e-06	8.61872e-11	9.44883e-08	0	0	0	1.46518e-11	1.22835e-08	1.22981e-08			1.1193e-06		2.70646e-07		1.38995e-06	7.15354e-11		8.22048e-08		1.47222e-06
7	6	0	3.4233	3.97341e-05	2.38404e-05	0.484465	0	0.0572171		3.66189e-05	1.16069e-05	1	1.16069e-05	4.63709e-05	1.61863e-09	1.86005e-06	4.82325e-05	0	4.07895e-08	0.000107139			5.72171e-05		1.5214e-06	3.65137e-05	1.14711e-06	2.7737e-07	1.42448e-06	8.83285e-11	9.68358e-08	0	0	0	1.50159e-11	1.25887e-08	1.26037e-08			1.14711e-06		2.7737e-07		1.42448e-06	7.33127e-11		8.42472e-08		1.5088e-06
7	7	0	3.4233	4.0717e-05	2.44302e-05	0.572413	0	0.0586325		3.75248e-05	1.18941e-05	1	1.18941e-05	4.77953e-05	1.69195e-09	1.9443e-06	4.97413e-05	0	4.2637e-08	0.000111991			5.86325e-05		1.55898e-06	3.74156e-05	1.17544e-06	2.84221e-07	1.45966e-06	9.05102e-11	9.92276e-08	0	0	0	1.53867e-11	1.28996e-08	1.2915e-08			1.17544e-06		2.84221e-07		1.45966e-06	7.51234e-11		8.6328e-08		1.54607e-06
7	8	0	3.4233	4.17184e-05	2.5031e-05	0.662525	0	0.0600744		3.84476e-05	1.21866e-05	1	1.21866e-05	4.9255e-05	1.76707e-09	2.03062e-06	5.12874e-05	0	4.45301e-08	0.000116964			6.00744e-05		1.59726e-06	3.83343e-05	1.20431e-06	2.912e-07	1.49551e-06	9.27327e-11	1.01664e-07	0	0	0	1.57646e-11	1.32163e-08	1.32321e-08			1.20431e-06		2.912e-07		1.49551e-06	7.69681e-11		8.84478e-08		1.58403e-06
7	9	0	0	0	0	0.662525	0.0414078	0.0414078		2.6501e-05	1.24846e-05	1	1.24846e-05	5.07505e-05	1.84404e-09	2.11907e-06	5.28714e-05	0.0157305	4.64697e-08	0.000122059			4.14078e-05		6.80367e-07	1.63288e-05	5.12984e-07	1.24039e-07	6.37023e-07	3.95002e-11	4.33047e-08	5.33503e-08	1.29001e-08	6.62504e-08	6.71504e-12	5.62961e-09	7.18867e-08			4.59634e-07		1.11139e-07		5.70773e-07	3.27852e-11		3.76751e-08		6.08481e-07
7	10	0	0	0	0	0.662525	0.0414078	0.0414078		2.6501e-05	1.25976e-05	1	1.25976e-05	5.13213e-05	1.87682e-09	2.15675e-06	5.34799e-05	0.015873	4.72959e-08	0.000124229			4.14078e-05		6.7651e-07	1.62362e-05	5.10076e-07	1.23336e-07	6.33412e-07	3.92763e-11	4.30592e-08	5.30479e-08	1.28269e-08	6.58748e-08	6.67697e-12	5.59769e-09	7.14792e-08			4.57028e-07		1.10509e-07		5.67537e-07	3.25993e-11		3.74615e-08		6.05031e-07
7	11	0	0	0	0	0.662525	0.0414078	0.0414078		2.6501e-05	1.27098e-05	1	1.27098e-05	5.18888e-05	1.90942e-09	2.19421e-06	5.40849e-05	0.0160144	4.81174e-08	0.000126386			4.14078e-05		6.72683e-07	1.61444e-05	5.0719e-07	1.22638e-07	6.29829e-07	3.90541e-11	4.28156e-08	5.27478e-08	1.27544e-08	6.55022e-08	6.6392e-12	5.56603e-09	7.10748e-08			4.54443e-07		1.09884e-07		5.64326e-07	3.24149e-11		3.72496e-08		6.01608e-07
7	12	0	0	0	0	0.662525	0.0414078	0.0414078		2.6501e-05	1.28211e-05	1	1.28211e-05	5.24531e-05	1.94184e-09	2.23146e-06	5.46865e-05	0.0161546	4.89343e-08	0.000128532			4.14078e-05		6.68886e-07	1.60533e-05	5.04327e-07	1.21946e-07	6.26273e-07	3.88337e-11	4.25739e-08	5.245e-08	1.26824e-08	6.51324e-08	6.60172e-12	5.53461e-09	7.06736e-08			4.51877e-07		1.09264e-07		5.61141e-07	3.22319e-11		3.70393e-08		5.98212e-07
7	13	0	0	0	0	0.662525	0.0414078	0.0414078		2.6501e-05	1.29316e-05	1	1.29316e-05	5.30143e-05	1.97407e-09	2.2685e-06	5.52848e-05	0.0162938	4.97465e-08	0.000130665			4.14078e-05		6.65118e-07	1.59628e-05	5.01486e-07	1.21259e-07	6.22745e-07	3.86149e-11	4.23341e-08	5.21546e-08	1.26109e-08	6.47655e-08	6.56453e-12	5.50343e-09	7.02755e-08			4.49332e-07		1.08648e-07		5.5798e-07	3.20504e-11		3.68306e-08		5.94842e-07
7	14	0	0	0	0	0.662525	0.0414078	0.0414078		2.6501e-05	1.30412e-05	1	1.30412e-05	5.35723e-05	2.00612e-09	2.30533e-06	5.58796e-05	0.0164319	5.05542e-08	0.000132787			4.14078e-05		6.61379e-07	1.58731e-05	4.98667e-07	1.20577e-07	6.19244e-07	3.83978e-11	4.20961e-08	5.18614e-08	1.254e-08	6.44014e-08	6.52763e-12	5.47249e-09	6.98804e-08			4.46806e-07		1.08037e-07		5.54843e-07	3.18702e-11		3.66236e-08		5.91498e-07
7	15	0	0	0	0	0.662525	0.0414078	0.0414078		2.6501e-05	1.31499e-05	1	1.31499e-05	5.41271e-05	2.03799e-09	2.34195e-06	5.64711e-05	0.0165689	5.13573e-08	0.000134896			4.14078e-05		6.57668e-07	1.5784e-05	4.95869e-07	1.19901e-07	6.1577e-07	3.81824e-11	4.18599e-08	5.15704e-08	1.24697e-08	6.404e-08	6.491e-12	5.44178e-09	6.94883e-08			4.44299e-07		1.07431e-07		5.5173e-07	3.16914e-11		3.64181e-08		5.88179e-07
7	16	0	0	0	0	0.662525	0.0414078	0.0414078		2.6501e-05	1.32579e-05	1	1.32579e-05	5.46788e-05	2.06968e-09	2.37837e-06	5.70593e-05	0.0167049	5.21559e-08	0.000136994			4.14078e-05		6.53985e-07	1.56956e-05	4.93092e-07	1.19229e-07	6.12321e-07	3.79686e-11	4.16255e-08	5.12816e-08	1.23998e-08	6.36814e-08	6.45465e-12	5.41131e-09	6.90992e-08			4.41811e-07		1.06829e-07		5.4864e-07	3.15139e-11		3.62142e-08		5.84886e-07
7	17	0	0	0	0	0.662525	0.0414078	0.0414078		2.6501e-05	1.3365e-05	1	1.3365e-05	5.52275e-05	2.10119e-09	2.41458e-06	5.76442e-05	0.0168399	5.29501e-08	0.00013908			4.14078e-05		6.5033e-07	1.56079e-05	4.90336e-07	1.18563e-07	6.08899e-07	3.77564e-11	4.13928e-08	5.0995e-08	1.23305e-08	6.33255e-08	6.41858e-12	5.38107e-09	6.8713e-08			4.39341e-07		1.06232e-07		5.45574e-07	3.13378e-11		3.60118e-08		5.81617e-07
7	18	0	0	0	0	0.662525	0.0414078	0.0414078		2.6501e-05	1.34713e-05	1	1.34713e-05	5.5773e-05	2.13253e-09	2.4506e-06	5.82258e-05	0.0169739	5.37398e-08	0.000141154			4.14078e-05		6.46702e-07	1.55209e-05	4.87601e-07	1.17902e-07	6.05503e-07	3.75457e-11	4.11619e-08	5.07105e-08	1.22618e-08	6.29723e-08	6.38278e-12	5.35105e-09	6.83297e-08			4.36891e-07		1.0564e-07		5.4253e-07	3.1163e-11		3.58109e-08		5.78372e-07
7	19	0	0	0	0	0.662525	0.0414078	0.0414078		2.6501e-05	1.35769e-05	1	1.35769e-05	5.63156e-05	2.16369e-09	2.48641e-06	5.88041e-05	0.0171068	5.45251e-08	0.000143217			4.14078e-05		6.43101e-07	1.54344e-05	4.84886e-07	1.17245e-07	6.02131e-07	3.73367e-11	4.09327e-08	5.04282e-08	1.21935e-08	6.26217e-08	6.34724e-12	5.32126e-09	6.79493e-08			4.34458e-07		1.05052e-07		5.3951e-07	3.09895e-11		3.56115e-08		5.75152e-07
7	20	0	0	0	0	0.662525	0.0414078	0.0414078		2.6501e-05	1.36816e-05	1	1.36816e-05	5.68551e-05	2.19468e-09	2.52202e-06	5.93793e-05	0.0172388	5.5306e-08	0.000145268			4.14078e-05		6.39527e-07	1.53487e-05	4.82192e-07	1.16593e-07	5.98785e-07	3.71292e-11	4.07053e-08	5.01479e-08	1.21257e-08	6.22736e-08	6.31196e-12	5.29168e-09	6.75716e-08			4.32044e-07		1.04468e-07		5.36511e-07	3.08172e-11		3.54136e-08		5.71956e-07
7	21	0	0	0	0	0.662525	0.0414078	0.0414078		2.6501e-05	1.37856e-05	1	1.37856e-05	5.73916e-05	2.2255e-09	2.55743e-06	5.99513e-05	0.0173698	5.60826e-08	0.000147308			4.14078e-05		6.3598e-07	1.52635e-05	4.79517e-07	1.15947e-07	5.95463e-07	3.69232e-11	4.04795e-08	4.98697e-08	1.20585e-08	6.19282e-08	6.27695e-12	5.26233e-09	6.71968e-08			4.29647e-07		1.03888e-07		5.33535e-07	3.06463e-11		3.52171e-08		5.68783e-07
7	22	0	0	0	0	0.662525	0.0414078	0.0414078		2.6501e-05	1.38888e-05	1	1.38888e-05	5.79251e-05	2.25615e-09	2.59265e-06	6.052e-05	0.0174998	5.68549e-08	0.000149337			4.14078e-05		6.32458e-07	1.5179e-05	4.76861e-07	1.15305e-07	5.92166e-07	3.67188e-11	4.02553e-08	4.95936e-08	1.19917e-08	6.15853e-08	6.24219e-12	5.23319e-09	6.68247e-08			4.27268e-07		1.03313e-07		5.30581e-07	3.04766e-11		3.50221e-08		5.65633e-07
7	23	0	0	0	0	0.662525	0.0414078	0.0414078		2.6501e-05	1.39912e-05	1	1.39912e-05	5.84557e-05	2.28662e-09	2.62767e-06	6.10857e-05	0.0176289	5.76229e-08	0.000151354			4.14078e-05		6.28962e-07	1.50951e-05	4.74225e-07	1.14667e-07	5.88893e-07	3.65158e-11	4.00328e-08	4.93194e-08	1.19254e-08	6.12448e-08	6.20769e-12	5.20426e-09	6.64553e-08			4.24906e-07		1.02742e-07		5.27648e-07	3.03081e-11		3.48285e-08		5.62507e-07
7	24	0	0	0	0	0.662525	0.0414078	0.0414078	1.10421	2.6501e-05	1.40929e-05	1	1.40929e-05	5.89834e-05	2.31693e-09	2.6625e-06	6.16482e-05	0.0177571	5.83867e-08	0.00015336	0.0167617	0.245604	4.14078e-05	0.001	6.25491e-07	1.50118e-05	4.71609e-07	1.14035e-07	5.85643e-07	3.63143e-11	3.98119e-08	4.90473e-08	1.18596e-08	6.09069e-08	6.17343e-12	5.17554e-09	6.60886e-08	0.0407629	5.1051e-07	4.22561e-07	0.540247	1.02175e-07	0.130631	5.24736e-07	3.01409e-11	3.63043e-05	3.46363e-08	0.041719	5.59403e-07
8	1	0	3.4233	4.85899e-05	2.91539e-05	0.104954	0	0.0699695		4.47805e-05	1.41939e-05	1	1.41939e-05	5.95081e-05	2.34707e-09	2.69714e-06	6.22076e-05	0	5.91463e-08	0.000155355			6.99695e-05		1.85984e-06	4.46362e-05	1.40229e-06	3.39071e-07	1.74136e-06	1.07977e-10	1.18377e-07	0	0	0	1.83561e-11	1.5389e-08	1.54074e-08			1.40229e-06		3.39071e-07		1.74136e-06	8.96212e-11		1.02988e-07		1.84444e-06
8	2	0	3.4233	4.97349e-05	2.9841e-05	0.212382	0	0.0716183		4.58357e-05	1.45283e-05	1	1.45283e-05	6.12495e-05	2.43669e-09	2.80012e-06	6.4052e-05	0	6.14047e-08	0.000161287			7.16183e-05		1.90361e-06	4.56866e-05	1.43528e-06	3.4705e-07	1.78234e-06	1.10518e-10	1.21163e-07	0	0	0	1.87881e-11	1.57512e-08	1.57699e-08			1.43528e-06		3.4705e-07		1.78234e-06	9.17301e-11		1.05412e-07		1.88784e-06
8	3	0	3.4233	5.09004e-05	3.05402e-05	0.322326	0	0.0732965		4.69098e-05	1.48688e-05	1	1.48688e-05	6.30318e-05	2.52842e-09	2.90554e-06	6.59399e-05	0	6.37163e-08	0.000167359			7.32965e-05		1.94816e-06	4.67557e-05	1.46887e-06	3.55172e-07	1.82404e-06	1.13105e-10	1.23998e-07	0	0	0	1.92278e-11	1.61198e-08	1.6139e-08			1.46887e-06		3.55172e-07		1.82404e-06	9.38768e-11		1.07878e-07		1.93202e-06
8	4	0	3.4233	5.20865e-05	3.12519e-05	0.434833	0	0.0750046		4.8003e-05	1.52153e-05	1	1.52153e-05	6.48558e-05	2.6223e-09	3.01341e-06	6.78719e-05	0	6.6082e-08	0.000173573			7.50046e-05		1.99349e-06	4.78438e-05	1.50306e-06	3.63437e-07	1.86649e-06	1.15737e-10	1.26884e-07	0	0	0	1.96752e-11	1.64949e-08	1.65146e-08			1.50306e-06		3.63437e-07		1.86649e-06	9.60614e-11		1.10389e-07		1.97698e-06
8	5	0	3.4233	5.32937e-05	3.19762e-05	0.549948	0	0.0767429		4.91154e-05	1.55679e-05	1	1.55679e-05	6.67223e-05	2.71836e-09	3.1238e-06	6.98488e-05	0	6.85027e-08	0.000179931			7.67429e-05		2.03963e-06	4.89511e-05	1.53784e-06	3.71849e-07	1.90969e-06	1.18415e-10	1.2982e-07	0	0	0	2.01306e-11	1.68766e-08	1.68968e-08			1.53784e-06		3.71849e-07		1.90969e-06	9.82847e-11		1.12944e-07		2.02273e-06
8	6	0	3.4233	5.4522e-05	3.27132e-05	0.667715	0	0.0785117		5.02475e-05	1.59267e-05	1	1.59267e-05	6.8632e-05	2.81665e-09	3.23675e-06	7.18716e-05	0	7.09795e-08	0.000186437			7.85117e-05		2.08658e-06	5.00779e-05	1.57324e-06	3.80408e-07	1.95365e-06	1.21141e-10	1.32809e-07	0	0	0	2.0594e-11	1.72651e-08	1.72857e-08			1.57324e-06		3.80408e-07		1.95365e-06	1.00547e-10		1.15543e-07		2.06929e-06
8	7	0	3.4233	5.57718e-05	3.34631e-05	0.788182	0	0.0803114		5.13993e-05	1.62918e-05	1	1.62918e-05	7.05857e-05	2.91719e-09	3.35229e-06	7.39409e-05	0	7.35133e-08	0.000193092			8.03114e-05		2.13434e-06	5.12243e-05	1.60926e-06	3.89116e-07	1.99837e-06	1.23914e-10	1.35849e-07	0	0	0	2.10654e-11	1.76603e-08	1.76814e-08			1.60926e-06		3.89116e-07		1.99837e-06	1.02849e-10		1.18188e-07		2.11666e-06
8	8	0	3.4233	5.70433e-05	3.4226e-05	0.911396	0	0.0821424		5.25711e-05	1.66632e-05	1	1.66632e-05	7.2584e-05	3.02004e-09	3.47048e-06	7.60575e-05	0	7.61051e-08	0.0001999			8.21424e-05		2.18294e-06	5.23906e-05	1.6459e-06	3.97976e-07	2.04387e-06	1.26735e-10	1.38942e-07	0	0	0	2.1545e-11	1.80624e-08	1.8084e-08			1.6459e-06		3.97976e-07		2.04387e-06	1.0519e-10		1.20879e-07		2.16486e-06
8	9	0	0	0	0	0.911396	0.0569622	0.0569622		3.64558e-05	1.70411e-05	1	1.70411e-05	7.46279e-05	3.12523e-09	3.59136e-06	7.82224e-05	0.0214718	7.87559e-08	0.000206862			5.69622e-05		9.39375e-07	2.2545e-05	7.08271e-07	1.71259e-07	8.7953e-07	5.45375e-11	5.97902e-08	7.36602e-08	1.7811e-08	9.14711e-08	9.27138e-12	7.77273e-09	9.92531e-08			6.34611e-07		1.53448e-07		7.88059e-07	4.52661e-11		5.20175e-08		8.40122e-07
8	10	0	0	0	0	0.911396	0.0569622	0.0569622		3.64558e-05	1.7186e-05	1	1.7186e-05	7.5416e-05	3.1705e-09	3.64338e-06	7.90625e-05	0.0216544	7.98966e-08	0.000209858			5.69622e-05		9.34426e-07	2.24262e-05	7.04539e-07	1.70357e-07	8.74896e-07	5.42502e-11	5.94752e-08	7.32721e-08	1.77171e-08	9.09892e-08	9.22253e-12	7.73178e-09	9.87302e-08			6.31267e-07		1.5264e-07		7.83907e-07	4.50277e-11		5.17435e-08		8.35696e-07
8	11	0	0	0	0	0.911396	0.0569622	0.0569622		3.64558e-05	1.73299e-05	1	1.73299e-05	7.61999e-05	3.21553e-09	3.69512e-06	7.98982e-05	0.0218356	8.10313e-08	0.000212839			5.69622e-05		9.29513e-07	2.23083e-05	7.00835e-07	1.69461e-07	8.70296e-07	5.39649e-11	5.91625e-08	7.28868e-08	1.7624e-08	9.05108e-08	9.17404e-12	7.69113e-09	9.82111e-08			6.27948e-07		1.51837e-07		7.79786e-07	4.47909e-11		5.14714e-08		8.31302e-07
8	12	0	0	0	0	0.911396	0.0569622	0.0569622		3.64558e-05	1.74727e-05	1	1.74727e-05	7.69797e-05	3.26032e-09	3.74659e-06	8.07295e-05	0.0220156	8.216e-08	0.000215804			5.69622e-05		9.24635e-07	2.21912e-05	6.97157e-07	1.68572e-07	8.65729e-07	5.36818e-11	5.88521e-08	7.25044e-08	1.75315e-08	9.00359e-08	9.1259e-12	7.65077e-09	9.76958e-08			6.24653e-07		1.51041e-07		7.75694e-07	4.45559e-11		5.12013e-08		8.26939e-07
8	13	0	0	0	0	0.911396	0.0569622	0.0569622		3.64558e-05	1.76145e-05	1	1.76145e-05	7.77554e-05	3.30487e-09	3.79779e-06	8.15565e-05	0.0221942	8.32828e-08	0.000218753			5.69622e-05		9.19793e-07	2.2075e-05	6.93506e-07	1.67689e-07	8.61195e-07	5.34006e-11	5.85439e-08	7.21247e-08	1.74397e-08	8.95643e-08	9.07811e-12	7.6107e-09	9.71841e-08			6.21382e-07		1.50249e-07		7.71631e-07	4.43225e-11		5.09332e-08		8.22609e-07
8	14	0	0	0	0	0.911396	0.0569622	0.0569622		3.64558e-05	1.77552e-05	1	1.77552e-05	7.8527e-05	3.3492e-09	3.84872e-06	8.23791e-05	0.0223716	8.43998e-08	0.000221687			5.69622e-05		9.14985e-07	2.19596e-05	6.89881e-07	1.66813e-07	8.56694e-07	5.31215e-11	5.82378e-08	7.17476e-08	1.73485e-08	8.90961e-08	9.03065e-12	7.57092e-09	9.66761e-08			6.18133e-07		1.49464e-07		7.67598e-07	4.40908e-11		5.06669e-08		8.18309e-07
8	15	0	0	0	0	0.911396	0.0569622	0.0569622		3.64558e-05	1.7895e-05	1	1.7895e-05	7.92946e-05	3.39329e-09	3.89939e-06	8.31974e-05	0.0225477	8.55109e-08	0.000224605			5.69622e-05		9.10211e-07	2.18451e-05	6.86282e-07	1.65942e-07	8.52224e-07	5.28443e-11	5.7934e-08	7.13733e-08	1.7258e-08	8.86313e-08	8.98354e-12	7.53142e-09	9.61717e-08			6.14908e-07		1.48684e-07		7.63593e-07	4.38608e-11		5.04026e-08		8.14039e-07
8	16	0	0	0	0	0.911396	0.0569622	0.0569622		3.64558e-05	1.80338e-05	1	1.80338e-05	8.00582e-05	3.43715e-09	3.94979e-06	8.40114e-05	0.0227225	8.66161e-08	0.000227508			5.69622e-05		9.05471e-07	2.17313e-05	6.82708e-07	1.65078e-07	8.47786e-07	5.25691e-11	5.76323e-08	7.10016e-08	1.71681e-08	8.81697e-08	8.93675e-12	7.4922e-09	9.56709e-08			6.11706e-07		1.4791e-07		7.59616e-07	4.36324e-11		5.01401e-08		8.098e-07
8	17	0	0	0	0	0.911396	0.0569622	0.0569622		3.64558e-05	1.81715e-05	1	1.81715e-05	8.08178e-05	3.48078e-09	3.99993e-06	8.48212e-05	0.0228962	8.77157e-08	0.000230396			5.69622e-05		9.00764e-07	2.16183e-05	6.79159e-07	1.6422e-07	8.43379e-07	5.22959e-11	5.73327e-08	7.06325e-08	1.70789e-08	8.77114e-08	8.8903e-12	7.45325e-09	9.51735e-08			6.08526e-07		1.47141e-07		7.55667e-07	4.34056e-11		4.98794e-08		8.0559e-07
8	18	0	0	0	0	0.911396	0.0569622	0.0569622		3.64558e-05	1.83084e-05	1	1.83084e-05	8.15735e-05	3.52419e-09	4.04981e-06	8.56268e-05	0.0230686	8.88095e-08	0.000233269			5.69622e-05		8.9609e-07	2.15062e-05	6.75635e-07	1.63368e-07	8.39003e-07	5.20245e-11	5.70352e-08	7.0266e-08	1.69903e-08	8.72563e-08	8.84417e-12	7.41458e-09	9.46797e-08			6.05369e-07		1.46378e-07		7.51746e-07	4.31803e-11		4.96206e-08		8.0141e-07
8	19	0	0	0	0	0.911396	0.0569622	0.0569622		3.64558e-05	1.84442e-05	1	1.84442e-05	8.23252e-05	3.56737e-09	4.09943e-06	8.64282e-05	0.0232397	8.98976e-08	0.000236127			5.69622e-05		8.91448e-07	2.13948e-05	6.72135e-07	1.62522e-07	8.34657e-07	5.1755e-11	5.67398e-08	6.99021e-08	1.69023e-08	8.68043e-08	8.79836e-12	7.37617e-09	9.41893e-08			6.02233e-07		1.45619e-07		7.47853e-07	4.29567e-11		4.93636e-08		7.97259e-07
8	20	0	0	0	0	0.911396	0.0569622	0.0569622		3.64558e-05	1.85792e-05	1	1.85792e-05	8.30731e-05	3.61032e-09	4.1488e-06	8.72255e-05	0.0234098	9.09802e-08	0.000238971			5.69622e-05		8.86839e-07	2.12841e-05	6.6866e-07	1.61681e-07	8.30341e-07	5.14874e-11	5.64464e-08	6.95406e-08	1.68149e-08	8.63555e-08	8.75286e-12	7.33803e-09	9.37023e-08			5.99119e-07		1.44866e-07		7.43986e-07	4.27346e-11		4.91084e-08		7.93137e-07
8	21	0	0	0	0	0.911396	0.0569622	0.0569622		3.64558e-05	1.87132e-05	1	1.87132e-05	8.3817e-05	3.65306e-09	4.19791e-06	8.80186e-05	0.0235786	9.20571e-08	0.000241799			5.69622e-05		8.82262e-07	2.11743e-05	6.65208e-07	1.60847e-07	8.26055e-07	5.12217e-11	5.6155e-08	6.91817e-08	1.67281e-08	8.59097e-08	8.70768e-12	7.30015e-09	9.32186e-08			5.96027e-07		1.44119e-07		7.40146e-07	4.2514e-11		4.88549e-08		7.89043e-07
8	22	0	0	0	0	0.911396	0.0569622	0.0569622		3.64558e-05	1.88462e-05	1	1.88462e-05	8.45572e-05	3.69557e-09	4.24676e-06	8.88076e-05	0.0237463	9.31284e-08	0.000244613			5.69622e-05		8.77715e-07	2.10652e-05	6.61781e-07	1.60018e-07	8.21799e-07	5.09577e-11	5.58657e-08	6.88252e-08	1.66419e-08	8.54671e-08	8.66281e-12	7.26254e-09	9.27383e-08			5.92956e-07		1.43376e-07		7.36332e-07	4.22949e-11		4.86031e-08		7.84977e-07
8	23	0	0	0	0	0.911396	0.0569622	0.0569622		3.64558e-05	1.89784e-05	1	1.89784e-05	8.52935e-05	3.73787e-09	4.29536e-06	8.95926e-05	0.0239128	9.41942e-08	0.000247413			5.69622e-05		8.732e-07	2.09568e-05	6.58376e-07	1.59195e-07	8.17571e-07	5.06956e-11	5.55783e-08	6.84711e-08	1.65563e-08	8.50274e-08	8.61825e-12	7.22518e-09	9.22612e-08			5.89905e-07		1.42639e-07		7.32544e-07	4.20773e-11		4.83531e-08		7.80939e-07
8	24	0	0	0	0	0.911396	0.0569622	0.0569622	1.51899	3.64558e-05	1.91096e-05	1	1.91096e-05	8.60261e-05	3.77994e-09	4.34372e-06	9.03736e-05	0.0240782	9.52546e-08	0.000250198	0.0227965	0.243466	5.69622e-05	0.001	8.68715e-07	2.08492e-05	6.54995e-07	1.58377e-07	8.13372e-07	5.04352e-11	5.52928e-08	6.81195e-08	1.64712e-08	8.45907e-08	8.57399e-12	7.18807e-09	9.17874e-08	0.0410088	6.9588e-07	5.86876e-07	0.541675	1.41906e-07	0.130977	7.28782e-07	4.18612e-11	3.64073e-05	4.81048e-08	0.0418374	7.76928e-07
9	1	0	3.4233	6.58644e-05	3.95186e-05	0.142267	0	0.0948447		6.07006e-05	1.924e-05	1	1.924e-05	8.67548e-05	3.82181e-09	4.39182e-06	9.11505e-05	0	9.63095e-08	0.000252969			9.48447e-05		2.51991e-06	6.04779e-05	1.89997e-06	4.5941e-07	2.35938e-06	1.46299e-10	1.6039e-07	0	0	0	2.48709e-11	2.08507e-08	2.08756e-08			1.89997e-06		4.5941e-07		2.35938e-06	1.21428e-10		1.39539e-07		2.49904e-06
9	2	0	3.4233	6.73068e-05	4.03841e-05	0.28765	0	0.0969218		6.203e-05	1.96614e-05	1	1.96614e-05	8.91142e-05	3.94323e-09	4.53136e-06	9.36495e-05	0	9.93695e-08	0.000261006			9.69218e-05		2.57503e-06	6.18008e-05	1.94153e-06	4.6946e-07	2.41099e-06	1.49499e-10	1.63898e-07	0	0	0	2.54149e-11	2.13068e-08	2.13322e-08			1.94153e-06		4.6946e-07		2.41099e-06	1.24085e-10		1.42592e-07		2.5537e-06
9	3	0	3.4233	6.87732e-05	4.12639e-05	0.4362	0	0.0990335		6.33814e-05	2.00897e-05	1	2.00897e-05	9.15252e-05	4.06732e-09	4.67395e-06	9.62032e-05	0	1.02496e-07	0.00026922			9.90335e-05		2.63107e-06	6.31457e-05	1.98378e-06	4.79675e-07	2.46345e-06	1.52753e-10	1.67465e-07	0	0	0	2.59679e-11	2.17704e-08	2.17964e-08			1.98378e-06		4.79675e-07		2.46345e-06	1.26785e-10		1.45694e-07		2.60927e-06
9	4	0	3.4233	7.02639e-05	4.21583e-05	0.58797	0	0.10118		6.47552e-05	2.05252e-05	1	2.05252e-05	9.39887e-05	4.1941e-09	4.81965e-06	9.88125e-05	0	1.05691e-07	0.000277612			0.00010118		2.68803e-06	6.45127e-05	2.02672e-06	4.9006e-07	2.51678e-06	1.5606e-10	1.7109e-07	0	0	0	2.65301e-11	2.22417e-08	2.22683e-08			2.02672e-06		4.9006e-07		2.51678e-06	1.29529e-10		1.48849e-07		2.66576e-06
9	5	0	3.4233	7.1779e-05	4.30674e-05	0.743013	0	0.103362		6.61515e-05	2.09678e-05	1	2.09678e-05	9.65054e-05	4.32363e-09	4.9685e-06	0.000101478	0	1.08956e-07	0.000286185			0.000103362		2.74592e-06	6.59022e-05	2.07037e-06	5.00615e-07	2.57099e-06	1.59421e-10	1.74775e-07	0	0	0	2.71015e-11	2.27208e-08	2.27479e-08			2.07037e-06		5.00615e-07		2.57099e-06	1.32319e-10		1.52054e-07		2.72318e-06
9	6	0	3.4233	7.33189e-05	4.39914e-05	0.901382	0	0.105579		6.75707e-05	2.14176e-05	1	2.14176e-05	9.90764e-05	4.45595e-09	5.12055e-06	0.000104201	0	1.1229e-07	0.000294944			0.000105579		2.80476e-06	6.73143e-05	2.11474e-06	5.11342e-07	2.62608e-06	1.62837e-10	1.7852e-07	0	0	0	2.76823e-11	2.32076e-08	2.32353e-08			2.11474e-06		5.11342e-07		2.62608e-06	1.35155e-10		1.55313e-07		2.78153e-06
9	7	0	3.4233	7.48839e-05	4.49303e-05	1.06313	0	0.107833		6.9013e-05	2.18748e-05	1	2.18748e-05	0.000101703	4.59111e-09	5.27586e-06	0.000106983	0	1.15696e-07	0.00030389			0.000107833		2.86456e-06	6.87494e-05	2.15982e-06	5.22243e-07	2.68207e-06	1.66308e-10	1.82326e-07	0	0	0	2.82724e-11	2.37024e-08	2.37307e-08			2.15982e-06		5.22243e-07		2.68207e-06	1.38036e-10		1.58624e-07		2.84083e-06
9	8	0	3.4233	7.64742e-05	4.58845e-05	1.22831	0	0.110123		7.04786e-05	2.23393e-05	1	2.23393e-05	0.000104385	4.72914e-09	5.43449e-06	0.000109824	0	1.19174e-07	0.000313026			0.000110123		2.92532e-06	7.02077e-05	2.20564e-06	5.33321e-07	2.73896e-06	1.69836e-10	1.86194e-07	0	0	0	2.88721e-11	2.42052e-08	2.4234e-08			2.20564e-06		5.33321e-07		2.73896e-06	1.40964e-10		1.61988e-07		2.90109e-06
9	9	0	0	0	0	1.22831	0.0767697	0.0767697		4.91326e-05	2.28113e-05	1	2.28113e-05	0.000107124	4.87011e-09	5.59648e-06	0.000112725	0.0287423	1.22727e-07	0.000322357			7.67697e-05		1.27008e-06	3.0482e-05	9.57619e-07	2.31551e-07	1.18917e-06	7.37376e-11	8.08396e-08	9.95924e-08	2.40814e-08	1.23674e-07	1.25354e-11	1.05091e-08	1.34195e-07			8.58027e-07		2.0747e-07		1.0655e-06	6.12022e-11		7.03304e-08		1.13589e-06
9	10	0	0	0	0	1.22831	0.0767697	0.0767697		4.91326e-05	2.2994e-05	1	2.2994e-05	0.000108189	4.93131e-09	5.66681e-06	0.000113861	0.0289725	1.24269e-07	0.000326408			7.67697e-05		1.26384e-06	3.03321e-05	9.52909e-07	2.30413e-07	1.18332e-06	7.33749e-11	8.04419e-08	9.91026e-08	2.39629e-08	1.23065e-07	1.24737e-11	1.04575e-08	1.33535e-07			8.53807e-07		2.0645e-07		1.06026e-06	6.09012e-11		6.99845e-08		1.1303e-06
9	11	0	0	0	0	1.22831	0.0767697	0.0767697		4.91326e-05	2.31755e-05	1	2.31755e-05	0.000109249	4.99221e-09	5.73679e-06	0.000114991	0.0292011	1.25804e-07	0.000330439			7.67697e-05		1.25763e-06	3.01832e-05	9.48231e-07	2.29281e-07	1.17751e-06	7.30147e-11	8.0047e-08	9.8616e-08	2.38453e-08	1.22461e-07	1.24125e-11	1.04061e-08	1.3288e-07			8.49615e-07		2.05436e-07		1.05505e-06	6.06022e-11		6.96409e-08		1.12475e-06
9	12	0	0	0	0	1.22831	0.0767697	0.0767697		4.91326e-05	2.33557e-05	1	2.33557e-05	0.000110304	5.05281e-09	5.80643e-06	0.000116116	0.0294282	1.27331e-07	0.00033445			7.67697e-05		1.25147e-06	3.00353e-05	9.43584e-07	2.28158e-07	1.17174e-06	7.26569e-11	7.96547e-08	9.81328e-08	2.37284e-08	1.21861e-07	1.23517e-11	1.03551e-08	1.32229e-07			8.45452e-07		2.04429e-07		1.04988e-06	6.03052e-11		6.92996e-08		1.11924e-06
9	13	0	0	0	0	1.22831	0.0767697	0.0767697		4.91326e-05	2.35348e-05	1	2.35348e-05	0.000111354	5.11312e-09	5.87573e-06	0.000117235	0.0296538	1.28851e-07	0.000338442			7.67697e-05		1.24535e-06	2.98884e-05	9.38969e-07	2.27042e-07	1.16601e-06	7.23015e-11	7.92651e-08	9.76528e-08	2.36123e-08	1.21265e-07	1.22912e-11	1.03045e-08	1.31582e-07			8.41316e-07		2.03429e-07		1.04475e-06	6.00102e-11		6.89607e-08		1.11377e-06
9	14	0	0	0	0	1.22831	0.0767697	0.0767697		4.91326e-05	2.37126e-05	1	2.37126e-05	0.000112399	5.17313e-09	5.94469e-06	0.000118349	0.0298778	1.30363e-07	0.000342414			7.67697e-05		1.23927e-06	2.97424e-05	9.34384e-07	2.25933e-07	1.16032e-06	7.19485e-11	7.88781e-08	9.7176e-08	2.34971e-08	1.20673e-07	1.22312e-11	1.02542e-08	1.30939e-07			8.37208e-07		2.02436e-07		1.03964e-06	5.97172e-11		6.8624e-08		1.10833e-06
9	15	0	0	0	0	1.22831	0.0767697	0.0767697		4.91326e-05	2.38892e-05	1	2.38892e-05	0.000113439	5.23284e-09	6.01332e-06	0.000119457	0.0301004	1.31868e-07	0.000346367			7.67697e-05		1.23323e-06	2.95975e-05	9.2983e-07	2.24832e-07	1.15466e-06	7.15978e-11	7.84937e-08	9.67023e-08	2.33825e-08	1.20085e-07	1.21716e-11	1.02042e-08	1.30301e-07			8.33128e-07		2.0145e-07		1.03458e-06	5.94262e-11		6.82895e-08		1.10293e-06
9	16	0	0	0	0	1.22831	0.0767697	0.0767697		4.91326e-05	2.40646e-05	1	2.40646e-05	0.000114473	5.29227e-09	6.0816e-06	0.00012056	0.0303214	1.33365e-07	0.0003503			7.67697e-05		1.22723e-06	2.94535e-05	9.25306e-07	2.23738e-07	1.14904e-06	7.12494e-11	7.81118e-08	9.62319e-08	2.32688e-08	1.19501e-07	1.21124e-11	1.01545e-08	1.29667e-07			8.29074e-07		2.00469e-07		1.02954e-06	5.9137e-11		6.79572e-08		1.09756e-06
9	17	0	0	0	0	1.22831	0.0767697	0.0767697		4.91326e-05	2.42389e-05	1	2.42389e-05	0.000115503	5.35141e-09	6.14956e-06	0.000121658	0.030541	1.34855e-07	0.000354215			7.67697e-05		1.22127e-06	2.93104e-05	9.20812e-07	2.22652e-07	1.14346e-06	7.09034e-11	7.77324e-08	9.57645e-08	2.31558e-08	1.1892e-07	1.20536e-11	1.01052e-08	1.29037e-07			8.25048e-07		1.99496e-07		1.02454e-06	5.88498e-11		6.76272e-08		1.09223e-06
9	18	0	0	0	0	1.22831	0.0767697	0.0767697		4.91326e-05	2.44121e-05	1	2.44121e-05	0.000116527	5.41026e-09	6.21719e-06	0.00012275	0.0307592	1.36338e-07	0.00035811			7.67697e-05		1.21535e-06	2.91683e-05	9.16348e-07	2.21572e-07	1.13792e-06	7.05596e-11	7.73555e-08	9.53001e-08	2.30435e-08	1.18344e-07	1.19951e-11	1.00562e-08	1.28412e-07			8.21047e-07		1.98528e-07		1.01958e-06	5.85645e-11		6.72993e-08		1.08693e-06
9	19	0	0	0	0	1.22831	0.0767697	0.0767697		4.91326e-05	2.45841e-05	1	2.45841e-05	0.000117547	5.46882e-09	6.28449e-06	0.000123837	0.0309759	1.37814e-07	0.000361987			7.67697e-05		1.20946e-06	2.90271e-05	9.11912e-07	2.20499e-07	1.13241e-06	7.02181e-11	7.69811e-08	9.48388e-08	2.29319e-08	1.17771e-07	1.19371e-11	1.00075e-08	1.2779e-07			8.17073e-07		1.97568e-07		1.01464e-06	5.8281e-11		6.69735e-08		1.08167e-06
9	20	0	0	0	0	1.22831	0.0767697	0.0767697		4.91326e-05	2.4755e-05	1	2.4755e-05	0.000118561	5.5271e-09	6.35146e-06	0.000124918	0.0311912	1.39283e-07	0.000365844			7.67697e-05		1.20362e-06	2.88868e-05	9.07505e-07	2.19434e-07	1.12694e-06	6.98787e-11	7.66091e-08	9.43805e-08	2.28211e-08	1.17202e-07	1.18794e-11	9.95918e-09	1.27173e-07			8.13125e-07		1.96613e-07		1.00974e-06	5.79994e-11		6.66499e-08		1.07645e-06
9	21	0	0	0	0	1.22831	0.0767697	0.0767697		4.91326e-05	2.49247e-05	1	2.49247e-05	0.000119571	5.5851e-09	6.41811e-06	0.000125995	0.0314052	1.40745e-07	0.000369683			7.67697e-05		1.19781e-06	2.87475e-05	9.03127e-07	2.18375e-07	1.1215e-06	6.95416e-11	7.62395e-08	9.39252e-08	2.2711e-08	1.16636e-07	1.18221e-11	9.91113e-09	1.26559e-07			8.09202e-07		1.95664e-07		1.00487e-06	5.77195e-11		6.63283e-08		1.07125e-06
9	22	0	0	0	0	1.22831	0.0767697	0.0767697		4.91326e-05	2.50934e-05	1	2.50934e-05	0.000120576	5.64282e-09	6.48444e-06	0.000127066	0.0316177	1.42199e-07	0.000373504			7.67697e-05		1.19204e-06	2.8609e-05	8.98777e-07	2.17323e-07	1.1161e-06	6.92066e-11	7.58722e-08	9.34728e-08	2.26016e-08	1.16074e-07	1.17651e-11	9.86339e-09	1.2595e-07			8.05304e-07		1.94722e-07		1.00003e-06	5.74415e-11		6.60088e-08		1.06609e-06
9	23	0	0	0	0	1.22831	0.0767697	0.0767697		4.91326e-05	2.5261e-05	1	2.5261e-05	0.000121576	5.70026e-09	6.55045e-06	0.000128132	0.0318289	1.43647e-07	0.000377306			7.67697e-05		1.18631e-06	2.84714e-05	8.94455e-07	2.16278e-07	1.11073e-06	6.88738e-11	7.55074e-08	9.30233e-08	2.24929e-08	1.15516e-07	1.17086e-11	9.81596e-09	1.25344e-07			8.01431e-07		1.93785e-07		9.95217e-07	5.71653e-11		6.56914e-08		1.06097e-06
9	24	0	0	0	0	1.22831	0.0767697	0.0767697	2.04719	4.91326e-05	2.54275e-05	1	2.54275e-05	0.000122571	5.75743e-09	6.61614e-06	0.000129193	0.0320387	1.45087e-07	0.00038109	0.030416	0.241575	7.67697e-05	0.001	1.18061e-06	2.83347e-05	8.9016e-07	2.1524e-07	1.1054e-06	6.85431e-11	7.51448e-08	9.25766e-08	2.23849e-08	1.14962e-07	1.16523e-11	9.76882e-09	1.24742e-07	0.0412252	9.30343e-07	7.97583e-07	0.542939	1.92855e-07	0.131282	9.90438e-07	5.68908e-11	3.64984e-05	6.5376e-08	0.0419421	1.05587e-06
10	1	0	3.4233	8.76125e-05	5.25675e-05	0.189243	0	0.126162		8.07437e-05	2.5593e-05	1	2.5593e-05	0.000123562	5.81432e-09	6.68152e-06	0.000130249	0	1.46521e-07	0.000384855			0.000126162		3.35069e-06	8.04165e-05	2.52636e-06	6.10871e-07	3.13723e-06	1.94532e-10	2.13268e-07	0	0	0	3.30704e-11	2.77248e-08	2.77579e-08			2.52636e-06		6.10871e-07		3.13723e-06	1.61461e-10		1.85543e-07		3.32293e-06
10	2	0	3.4233	8.94038e-05	5.36423e-05	0.382355	0	0.128742		8.23946e-05	2.61163e-05	1	2.61163e-05	0.000126699	5.97578e-09	6.86706e-06	0.000133572	0	1.5059e-07	0.000395543			0.000128742		3.41912e-06	8.20589e-05	2.57795e-06	6.23347e-07	3.2013e-06	1.98505e-10	2.17624e-07	0	0	0	3.37458e-11	2.82911e-08	2.83248e-08			2.57795e-06		6.23347e-07		3.2013e-06	1.64759e-10		1.89333e-07		3.3908e-06
10	3	0	3.4233	9.1223e-05	5.47338e-05	0.579397	0	0.131361		8.40711e-05	2.66477e-05	1	2.66477e-05	0.0001299	6.14054e-09	7.05639e-06	0.000136963	0	1.54742e-07	0.000406448			0.000131361		3.48862e-06	8.37268e-05	2.63035e-06	6.36016e-07	3.26637e-06	2.02539e-10	2.22047e-07	0	0	0	3.44317e-11	2.88661e-08	2.89005e-08			2.63035e-06		6.36016e-07		3.26637e-06	1.68108e-10		1.93181e-07		3.45972e-06
10	4	0	3.4233	9.30701e-05	5.58421e-05	0.780428	0	0.134021		8.57734e-05	2.71872e-05	1	2.71872e-05	0.000133167	6.30865e-09	7.24957e-06	0.000140423	0	1.58978e-07	0.000417575			0.000134021		3.55918e-06	8.54203e-05	2.68355e-06	6.48881e-07	3.33243e-06	2.06636e-10	2.26538e-07	0	0	0	3.51281e-11	2.945e-08	2.94851e-08			2.68355e-06		6.48881e-07		3.33243e-06	1.71508e-10		1.97088e-07		3.52969e-06
10	5	0	3.4233	9.49457e-05	5.69674e-05	0.985511	0	0.136722		8.75019e-05	2.77351e-05	1	2.77351e-05	0.000136499	6.48016e-09	7.44666e-06	0.000143952	0	1.633e-07	0.000428928			0.000136722		3.63082e-06	8.71398e-05	2.73757e-06	6.61943e-07	3.39952e-06	2.10796e-10	2.31098e-07	0	0	0	3.58353e-11	3.00428e-08	3.00786e-08			2.73757e-06		6.61943e-07		3.39952e-06	1.7496e-10		2.01055e-07		3.60075e-06
10	6	0	3.4233	9.68499e-05	5.81099e-05	1.19471	0	0.139464		8.92568e-05	2.82914e-05	1	2.82914e-05	0.000139899	6.65512e-09	7.64772e-06	0.000147553	0	1.67709e-07	0.000440508			0.000139464		3.70356e-06	8.88855e-05	2.79242e-06	6.75204e-07	3.46762e-06	2.15019e-10	2.35728e-07	0	0	0	3.65532e-11	3.06446e-08	3.06812e-08			2.79242e-06		6.75204e-07		3.46762e-06	1.78466e-10		2.05083e-07		3.67288e-06
10	7	0	3.4233	9.8783e-05	5.92698e-05	1.40808	0	0.142248		9.10384e-05	2.88561e-05	1	2.88561e-05	0.000143366	6.83358e-09	7.8528e-06	0.000151226	0	1.72206e-07	0.000452321			0.000142248		3.77741e-06	9.06578e-05	2.84809e-06	6.88666e-07	3.53676e-06	2.19306e-10	2.40428e-07	0	0	0	3.7282e-11	3.12557e-08	3.12929e-08			2.84809e-06		6.88666e-07		3.53676e-06	1.82024e-10		2.09172e-07		3.74611e-06
10	8	0	3.4233	0.000100745	6.04472e-05	1.62569	0	0.145073		9.2847e-05	2.94293e-05	1	2.94293e-05	0.000146903	7.01561e-09	8.06197e-06	0.000154972	0	1.76793e-07	0.00046437			0.000145073		3.85237e-06	9.24568e-05	2.90461e-06	7.02332e-07	3.60694e-06	2.23658e-10	2.45199e-07	0	0	0	3.80218e-11	3.18759e-08	3.19139e-08			2.90461e-06		7.02332e-07		3.60694e-06	1.85636e-10		2.13323e-07		3.82045e-06
10	9	0	0	0	0	1.62569	0.101606	0.101606		6.50275e-05	3.00112e-05	1	3.00112e-05	0.00015051	7.20124e-09	8.2753e-06	0.000158792	0.0378141	1.81471e-07	0.000476657			0.000101606		1.68568e-06	4.04563e-05	1.27097e-06	3.07319e-07	1.57829e-06	9.78658e-11	1.07292e-07	1.32181e-07	3.19612e-08	1.64142e-07	1.66372e-11	1.39479e-08	1.78107e-07			1.13879e-06		2.75358e-07		1.41415e-06	8.12287e-11		9.33438e-08		1.50757e-06
10	10	0	0	0	0	1.62569	0.101606	0.101606		6.50275e-05	3.02383e-05	1	3.02383e-05	0.000151924	7.28247e-09	8.36864e-06	0.0001603	0.0381002	1.83518e-07	0.000482034			0.000101606		1.67791e-06	4.02697e-05	1.26511e-06	3.05902e-07	1.57101e-06	9.74146e-11	1.06797e-07	1.31571e-07	3.18138e-08	1.63385e-07	1.65605e-11	1.38836e-08	1.77285e-07			1.13354e-06		2.74088e-07		1.40763e-06	8.08541e-11		9.29134e-08		1.50062e-06
10	11	0	0	0	0	1.62569	0.101606	0.101606		6.50275e-05	3.04639e-05	1	3.04639e-05	0.000153332	7.36332e-09	8.46155e-06	0.000161801	0.0383845	1.85556e-07	0.000487385			0.000101606		1.67018e-06	4.00844e-05	1.25929e-06	3.04494e-07	1.56378e-06	9.69662e-11	1.06305e-07	1.30966e-07	3.16674e-08	1.62633e-07	1.64842e-11	1.38197e-08	1.76469e-07			1.12832e-06		2.72827e-07		1.40115e-06	8.04819e-11		9.24857e-08		1.49371e-06
10	12	0	0	0	0	1.62569	0.101606	0.101606		6.50275e-05	3.06881e-05	1	3.06881e-05	0.000154733	7.44381e-09	8.55404e-06	0.000163294	0.038667	1.87584e-07	0.000492713			0.000101606		1.66251e-06	3.99002e-05	1.2535e-06	3.03095e-07	1.55659e-06	9.65206e-11	1.05817e-07	1.30364e-07	3.15219e-08	1.61886e-07	1.64085e-11	1.37562e-08	1.75658e-07			1.12314e-06		2.71573e-07		1.39471e-06	8.01121e-11		9.20607e-08		1.48685e-06
10	13	0	0	0	0	1.62569	0.101606	0.101606		6.50275e-05	3.09108e-05	1	3.09108e-05	0.000156128	7.52392e-09	8.6461e-06	0.000164781	0.0389476	1.89603e-07	0.000498015			0.000101606		1.65488e-06	3.97172e-05	1.24775e-06	3.01705e-07	1.54945e-06	9.60779e-11	1.05332e-07	1.29766e-07	3.13773e-08	1.61143e-07	1.63332e-11	1.36931e-08	1.74853e-07			1.11798e-06		2.70327e-07		1.38831e-06	7.97446e-11		9.16384e-08		1.48003e-06
10	14	0	0	0	0	1.62569	0.101606	0.101606		6.50275e-05	3.11322e-05	1	3.11322e-05	0.000157516	7.60366e-09	8.73774e-06	0.000166261	0.0392265	1.91612e-07	0.000503294			0.000101606		1.6473e-06	3.95353e-05	1.24204e-06	3.00323e-07	1.54236e-06	9.56379e-11	1.04849e-07	1.29172e-07	3.12336e-08	1.60405e-07	1.62584e-11	1.36304e-08	1.74052e-07			1.11286e-06		2.6909e-07		1.38195e-06	7.93795e-11		9.12188e-08		1.47325e-06
10	15	0	0	0	0	1.62569	0.101606	0.101606		6.50275e-05	3.13521e-05	1	3.13521e-05	0.000158898	7.68304e-09	8.82896e-06	0.000167734	0.0395036	1.93613e-07	0.000508548			0.000101606		1.63977e-06	3.93546e-05	1.23636e-06	2.9895e-07	1.53531e-06	9.52007e-11	1.0437e-07	1.28581e-07	3.10908e-08	1.59672e-07	1.61841e-11	1.35681e-08	1.73256e-07			1.10778e-06		2.67859e-07		1.37564e-06	7.90166e-11		9.08018e-08		1.46652e-06
10	16	0	0	0	0	1.62569	0.101606	0.101606		6.50275e-05	3.15707e-05	1	3.15707e-05	0.000160273	7.76206e-09	8.91976e-06	0.000169201	0.0397791	1.95604e-07	0.000513778			0.000101606		1.63229e-06	3.9175e-05	1.23072e-06	2.97586e-07	1.5283e-06	9.47662e-11	1.03894e-07	1.27994e-07	3.09489e-08	1.58943e-07	1.61103e-11	1.35062e-08	1.72466e-07			1.10272e-06		2.66637e-07		1.36936e-06	7.8656e-11		9.03874e-08		1.45982e-06
10	17	0	0	0	0	1.62569	0.101606	0.101606		6.50275e-05	3.17879e-05	1	3.17879e-05	0.000161643	7.84071e-09	9.01015e-06	0.000170661	0.0400527	1.97586e-07	0.000518984			0.000101606		1.62485e-06	3.89965e-05	1.22511e-06	2.9623e-07	1.52134e-06	9.43345e-11	1.0342e-07	1.27411e-07	3.08079e-08	1.58219e-07	1.60369e-11	1.34446e-08	1.7168e-07			1.0977e-06		2.65422e-07		1.36312e-06	7.82976e-11		8.99756e-08		1.45317e-06
10	18	0	0	0	0	1.62569	0.101606	0.101606		6.50275e-05	3.20038e-05	1	3.20038e-05	0.000163006	7.91901e-09	9.10012e-06	0.000172114	0.0403247	1.99559e-07	0.000524167			0.000101606		1.61746e-06	3.88191e-05	1.21954e-06	2.94882e-07	1.51442e-06	9.39053e-11	1.0295e-07	1.26832e-07	3.06678e-08	1.57499e-07	1.59639e-11	1.33835e-08	1.70899e-07			1.0927e-06		2.64215e-07		1.35692e-06	7.79414e-11		8.95663e-08		1.44656e-06
10	19	0	0	0	0	1.62569	0.101606	0.101606		6.50275e-05	3.22183e-05	1	3.22183e-05	0.000164363	7.99695e-09	9.18969e-06	0.000173561	0.0405951	2.01523e-07	0.000529326			0.000101606		1.61012e-06	3.86428e-05	1.214e-06	2.93543e-07	1.50754e-06	9.34788e-11	1.02482e-07	1.26256e-07	3.05285e-08	1.56784e-07	1.58914e-11	1.33227e-08	1.70123e-07			1.08774e-06		2.63015e-07		1.35076e-06	7.75874e-11		8.91595e-08		1.43999e-06
10	20	0	0	0	0	1.62569	0.101606	0.101606		6.50275e-05	3.24315e-05	1	3.24315e-05	0.000165714	8.07454e-09	9.27885e-06	0.000175001	0.0408637	2.03478e-07	0.000534462			0.000101606		1.60281e-06	3.84675e-05	1.20849e-06	2.92212e-07	1.5007e-06	9.3055e-11	1.02017e-07	1.25683e-07	3.03901e-08	1.56073e-07	1.58193e-11	1.32623e-08	1.69351e-07			1.08281e-06		2.61822e-07		1.34463e-06	7.72356e-11		8.87552e-08		1.43346e-06
10	21	0	0	0	0	1.62569	0.101606	0.101606		6.50275e-05	3.26434e-05	1	3.26434e-05	0.000167058	8.15178e-09	9.3676e-06	0.000176434	0.0411307	2.05425e-07	0.000539574			0.000101606		1.59556e-06	3.82934e-05	1.20302e-06	2.90889e-07	1.49391e-06	9.26337e-11	1.01556e-07	1.25114e-07	3.02525e-08	1.55367e-07	1.57477e-11	1.32022e-08	1.68585e-07			1.07791e-06		2.60637e-07		1.33854e-06	7.68859e-11		8.83534e-08		1.42697e-06
10	22	0	0	0	0	1.62569	0.101606	0.101606		6.50275e-05	3.28541e-05	1	3.28541e-05	0.000168397	8.22866e-09	9.45596e-06	0.000177861	0.0413961	2.07362e-07	0.000544663			0.000101606		1.58834e-06	3.81203e-05	1.19758e-06	2.89574e-07	1.48716e-06	9.22149e-11	1.01096e-07	1.24548e-07	3.01157e-08	1.54664e-07	1.56765e-11	1.31425e-08	1.67822e-07			1.07303e-06		2.59458e-07		1.33249e-06	7.65384e-11		8.7954e-08		1.42052e-06
10	23	0	0	0	0	1.62569	0.101606	0.101606		6.50275e-05	3.30634e-05	1	3.30634e-05	0.000169729	8.3052e-09	9.54391e-06	0.000179282	0.0416599	2.09291e-07	0.000549729			0.000101606		1.58118e-06	3.79482e-05	1.19218e-06	2.88267e-07	1.48044e-06	9.17987e-11	1.0064e-07	1.23986e-07	2.99798e-08	1.53966e-07	1.56058e-11	1.30832e-08	1.67065e-07			1.06819e-06		2.58287e-07		1.32648e-06	7.61929e-11		8.7557e-08		1.41411e-06
10	24	0	0	0	0	1.62569	0.101606	0.101606	2.70948	6.50275e-05	3.32715e-05	1	3.32715e-05	0.000171056	8.38139e-09	9.63147e-06	0.000180696	0.0419221	2.11211e-07	0.000554772	0.039898	0.239906	0.000101606	0.001	1.57405e-06	3.77772e-05	1.1868e-06	2.86968e-07	1.47377e-06	9.13849e-11	1.00187e-07	1.23428e-07	2.98447e-08	1.53272e-07	1.55354e-11	1.30243e-08	1.66312e-07	0.0414159	1.22257e-06	1.06338e-06	0.544055	2.57123e-07	0.131552	1.3205e-06	7.58495e-11	3.65788e-05	8.71623e-08	0.0420345	1.40774e-06
11	1	0	3.4233	0.000114606	6.87638e-05	0.24755	0	0.165033		0.000105621	3.34783e-05	1	3.34783e-05	0.000172376	8.45724e-09	9.71863e-06	0.000182103	0	2.13123e-07	0.000559793			0.000165033		4.38155e-06	0.000105157	3.30361e-06	7.98809e-07	4.10241e-06	2.54381e-10	2.78881e-07	0	0	0	4.32447e-11	3.62546e-08	3.62978e-08			3.30361e-06		7.98809e-07		4.10241e-06	2.11136e-10		2.42627e-07		4.34525e-06
11	2	0	3.4233	0.000116803	7.00817e-05	0.499844	0	0.168196		0.000107645	3.41199e-05	1	3.41199e-05	0.000176479	8.66838e-09	9.96126e-06	0.000186449	0	2.18443e-07	0.000573768			0.000168196		4.46544e-06	0.00010717	3.36685e-06	8.14102e-07	4.18096e-06	2.59251e-10	2.8422e-07	0	0	0	4.40727e-11	3.69487e-08	3.69927e-08			3.36685e-06		8.14102e-07		4.18096e-06	2.15178e-10		2.47272e-07		4.42844e-06
11	3	0	3.4233	0.000119031	7.14187e-05	0.756951	0	0.171405		0.000109699	3.47709e-05	1	3.47709e-05	0.00018066	8.88356e-09	1.02085e-05	0.000190877	0	2.23866e-07	0.000588011			0.000171405		4.55054e-06	0.000109213	3.43102e-06	8.29618e-07	4.26064e-06	2.64192e-10	2.89637e-07	0	0	0	4.49126e-11	3.76528e-08	3.76977e-08			3.43102e-06		8.29618e-07		4.26064e-06	2.19279e-10		2.51984e-07		4.51284e-06
11	4	0	3.4233	0.000121292	7.27751e-05	1.01894	0	0.17466		0.000111783	3.54312e-05	1	3.54312e-05	0.00018492	9.10284e-09	1.04605e-05	0.00019539	0	2.29391e-07	0.000602525			0.00017466		4.63687e-06	0.000111285	3.49611e-06	8.45357e-07	4.34147e-06	2.69204e-10	2.95132e-07	0	0	0	4.57647e-11	3.83672e-08	3.8413e-08			3.49611e-06		8.45357e-07		4.34147e-06	2.23439e-10		2.56765e-07		4.59846e-06
11	5	0	3.4233	0.000123585	7.4151e-05	1.28588	0	0.177962		0.000113896	3.61011e-05	1	3.61011e-05	0.000189262	9.32628e-09	1.07173e-05	0.000199988	0	2.35022e-07	0.000617315			0.000177962		4.72445e-06	0.000113387	3.56214e-06	8.61323e-07	4.42347e-06	2.74288e-10	3.00706e-07	0	0	0	4.6629e-11	3.90918e-08	3.91384e-08			3.56214e-06		8.61323e-07		4.42347e-06	2.27659e-10		2.61614e-07		4.68531e-06
11	6	0	3.4233	0.000125911	7.55466e-05	1.55785	0	0.181312		0.00011604	3.67806e-05	1	3.67806e-05	0.000193685	9.55394e-09	1.09789e-05	0.000204674	0	2.40759e-07	0.000632384			0.000181312		4.81328e-06	0.000115519	3.62912e-06	8.77517e-07	4.50664e-06	2.79445e-10	3.0636e-07	0	0	0	4.75057e-11	3.98268e-08	3.98743e-08			3.62912e-06		8.77517e-07		4.50664e-06	2.3194e-10		2.66533e-07		4.7734e-06
11	7	0	3.4233	0.00012827	7.69621e-05	1.83492	0	0.184709		0.000118214	3.74697e-05	1	3.74697e-05	0.000198192	9.78588e-09	1.12454e-05	0.000209447	0	2.46604e-07	0.000647736			0.000184709		4.90337e-06	0.000117681	3.69705e-06	8.93943e-07	4.59099e-06	2.84676e-10	3.12094e-07	0	0	0	4.83949e-11	4.05723e-08	4.06207e-08			3.69705e-06		8.93943e-07		4.59099e-06	2.36281e-10		2.71522e-07		4.86275e-06
11	8	0	3.4233	0.000130663	7.83977e-05	2.11715	0	0.188155		0.000120419	3.81687e-05	1	3.81687e-05	0.000202783	1.00222e-08	1.15169e-05	0.00021431	0	2.52558e-07	0.000663376			0.000188155		4.99474e-06	0.000119874	3.76594e-06	9.10601e-07	4.67654e-06	2.89981e-10	3.1791e-07	0	0	0	4.92968e-11	4.13283e-08	4.13776e-08			3.76594e-06		9.10601e-07		4.67654e-06	2.40684e-10		2.76582e-07		4.95336e-06
11	9	0	0	0	0	2.11715	0.132322	0.132322		8.46859e-05	3.88775e-05	1	3.88775e-05	0.000207459	1.02628e-08	1.17935e-05	0.000219263	0.0489857	2.58624e-07	0.000679307			0.000132322		2.20064e-06	5.28155e-05	1.65924e-06	4.01204e-07	2.06045e-06	1.27763e-10	1.40069e-07	1.72561e-07	4.17252e-08	2.14287e-07	2.17198e-11	1.82089e-08	2.32517e-07			1.48668e-06		3.59479e-07		1.84616e-06	1.06044e-10		1.2186e-07		1.96813e-06
11	10	0	0	0	0	2.11715	0.132322	0.132322		8.46859e-05	3.91561e-05	1	3.91561e-05	0.000209306	1.03689e-08	1.19154e-05	0.000221231	0.0493367	2.61296e-07	0.000686326			0.000132322		2.1911e-06	5.25863e-05	1.65205e-06	3.99463e-07	2.05151e-06	1.27209e-10	1.39461e-07	1.71813e-07	4.15442e-08	2.13357e-07	2.16255e-11	1.81299e-08	2.31508e-07			1.48023e-06		3.57919e-07		1.83815e-06	1.05583e-10		1.21331e-07		1.95959e-06
11	11	0	0	0	0	2.11715	0.132322	0.132322		8.46859e-05	3.9433e-05	1	3.9433e-05	0.000211144	1.04745e-08	1.20367e-05	0.000223191	0.0496856	2.63957e-07	0.000693315			0.000132322		2.18161e-06	5.23585e-05	1.64489e-06	3.97733e-07	2.04262e-06	1.26658e-10	1.38857e-07	1.71069e-07	4.13642e-08	2.12433e-07	2.15319e-11	1.80514e-08	2.30506e-07			1.47382e-06		3.56369e-07		1.83019e-06	1.05126e-10		1.20806e-07		1.9511e-06
11	12	0	0	0	0	2.11715	0.132322	0.132322		8.46859e-05	3.97083e-05	1	3.97083e-05	0.000212974	1.05796e-08	1.21575e-05	0.000225142	0.0500324	2.66606e-07	0.000700273			0.000132322		2.17217e-06	5.21321e-05	1.63778e-06	3.96013e-07	2.03379e-06	1.2611e-10	1.38256e-07	1.70329e-07	4.11853e-08	2.11514e-07	2.14388e-11	1.79733e-08	2.29509e-07			1.46745e-06		3.54827e-07		1.82228e-06	1.04672e-10		1.20283e-07		1.94266e-06
11	13	0	0	0	0	2.11715	0.132322	0.132322		8.46859e-05	3.99819e-05	1	3.99819e-05	0.000214796	1.06843e-08	1.22778e-05	0.000227085	0.0503772	2.69243e-07	0.000707202			0.000132322		2.16279e-06	5.19071e-05	1.63071e-06	3.94303e-07	2.02501e-06	1.25566e-10	1.3766e-07	1.69593e-07	4.10075e-08	2.10601e-07	2.13462e-11	1.78957e-08	2.28518e-07			1.46111e-06		3.53296e-07		1.81441e-06	1.0422e-10		1.19764e-07		1.93428e-06
11	14	0	0	0	0	2.11715	0.132322	0.132322		8.46859e-05	4.02539e-05	1	4.02539e-05	0.000216611	1.07885e-08	1.23976e-05	0.000229019	0.0507199	2.7187e-07	0.0007141			0.000132322		2.15347e-06	5.16833e-05	1.62368e-06	3.92604e-07	2.01628e-06	1.25025e-10	1.37066e-07	1.68862e-07	4.08308e-08	2.09693e-07	2.12542e-11	1.78186e-08	2.27533e-07			1.45481e-06		3.51773e-07		1.80659e-06	1.0377e-10		1.19248e-07		1.92594e-06
11	15	0	0	0	0	2.11715	0.132322	0.132322		8.46859e-05	4.05242e-05	1	4.05242e-05	0.000218417	1.08923e-08	1.25168e-05	0.000230945	0.0510605	2.74485e-07	0.000720969			0.000132322		2.1442e-06	5.14609e-05	1.61669e-06	3.90914e-07	2.0076e-06	1.24487e-10	1.36476e-07	1.68136e-07	4.06551e-08	2.08791e-07	2.11627e-11	1.77419e-08	2.26554e-07			1.44855e-06		3.50259e-07		1.79881e-06	1.03324e-10		1.18734e-07		1.91765e-06
11	16	0	0	0	0	2.11715	0.132322	0.132322		8.46859e-05	4.0793e-05	1	4.0793e-05	0.000220216	1.09956e-08	1.26356e-05	0.000232863	0.0513991	2.77089e-07	0.000727808			0.000132322		2.13499e-06	5.12398e-05	1.60974e-06	3.89234e-07	1.99898e-06	1.23952e-10	1.3589e-07	1.67413e-07	4.04804e-08	2.07894e-07	2.10718e-11	1.76657e-08	2.2558e-07			1.44233e-06		3.48754e-07		1.79108e-06	1.0288e-10		1.18224e-07		1.90941e-06
11	17	0	0	0	0	2.11715	0.132322	0.132322		8.46859e-05	4.10602e-05	1	4.10602e-05	0.000222007	1.10985e-08	1.27538e-05	0.000234772	0.0517358	2.79681e-07	0.000734618			0.000132322		2.12583e-06	5.102e-05	1.60284e-06	3.87565e-07	1.9904e-06	1.2342e-10	1.35307e-07	1.66695e-07	4.03067e-08	2.07002e-07	2.09814e-11	1.75899e-08	2.24613e-07			1.43614e-06		3.47258e-07		1.7834e-06	1.02439e-10		1.17717e-07		1.90122e-06
11	18	0	0	0	0	2.11715	0.132322	0.132322		8.46859e-05	4.13258e-05	1	4.13258e-05	0.00022379	1.12009e-08	1.28715e-05	0.000236673	0.0520705	2.82263e-07	0.000741398			0.000132322		2.11673e-06	5.08015e-05	1.59597e-06	3.85905e-07	1.98188e-06	1.22891e-10	1.34728e-07	1.65981e-07	4.01341e-08	2.06115e-07	2.08915e-11	1.75146e-08	2.23651e-07			1.42999e-06		3.45771e-07		1.77576e-06	1.02e-10		1.17213e-07		1.89308e-06
11	19	0	0	0	0	2.11715	0.132322	0.132322		8.46859e-05	4.15898e-05	1	4.15898e-05	0.000225566	1.13029e-08	1.29887e-05	0.000238566	0.0524032	2.84833e-07	0.00074815			0.000132322		2.10767e-06	5.05842e-05	1.58915e-06	3.84254e-07	1.9734e-06	1.22366e-10	1.34151e-07	1.65271e-07	3.99624e-08	2.05234e-07	2.08022e-11	1.74397e-08	2.22694e-07			1.42388e-06		3.44292e-07		1.76817e-06	1.01564e-10		1.16712e-07		1.88498e-06
11	20	0	0	0	0	2.11715	0.132322	0.132322		8.46859e-05	4.18524e-05	1	4.18524e-05	0.000227334	1.14045e-08	1.31054e-05	0.000240451	0.052734	2.87392e-07	0.000754872			0.000132322		2.09867e-06	5.03682e-05	1.58236e-06	3.82613e-07	1.96497e-06	1.21843e-10	1.33578e-07	1.64566e-07	3.97918e-08	2.04357e-07	2.07133e-11	1.73652e-08	2.21743e-07			1.4178e-06		3.42822e-07		1.76062e-06	1.0113e-10		1.16213e-07		1.87693e-06
11	21	0	0	0	0	2.11715	0.132322	0.132322		8.46859e-05	4.21134e-05	1	4.21134e-05	0.000229095	1.15056e-08	1.32216e-05	0.000242328	0.0530629	2.89941e-07	0.000761566			0.000132322		2.08973e-06	5.01534e-05	1.57561e-06	3.80982e-07	1.9566e-06	1.21324e-10	1.33009e-07	1.63864e-07	3.96221e-08	2.03486e-07	2.0625e-11	1.72912e-08	2.20798e-07			1.41175e-06		3.4136e-07		1.75311e-06	1.00699e-10		1.15718e-07		1.86893e-06
11	22	0	0	0	0	2.11715	0.132322	0.132322		8.46859e-05	4.23729e-05	1	4.23729e-05	0.000230848	1.16063e-08	1.33374e-05	0.000244197	0.0533899	2.92479e-07	0.000768231			0.000132322		2.08083e-06	4.99399e-05	1.5689e-06	3.7936e-07	1.94826e-06	1.20807e-10	1.32443e-07	1.63166e-07	3.94534e-08	2.0262e-07	2.05372e-11	1.72175e-08	2.19858e-07			1.40574e-06		3.39906e-07		1.74565e-06	1.0027e-10		1.15225e-07		1.86097e-06
11	23	0	0	0	0	2.11715	0.132322	0.132322		8.46859e-05	4.26309e-05	1	4.26309e-05	0.000232594	1.17066e-08	1.34526e-05	0.000246058	0.053715	2.95005e-07	0.000774868			0.000132322		2.07198e-06	4.97275e-05	1.56223e-06	3.77747e-07	1.93998e-06	1.20294e-10	1.31879e-07	1.62472e-07	3.92857e-08	2.01758e-07	2.04499e-11	1.71443e-08	2.18923e-07			1.39976e-06		3.38461e-07		1.73822e-06	9.98436e-11		1.14735e-07		1.85306e-06
11	24	0	0	0	0	2.11715	0.132322	0.132322	3.52858	8.46859e-05	4.28875e-05	1	4.28875e-05	0.000234332	1.18064e-08	1.35673e-05	0.000247911	0.0540382	2.97521e-07	0.000781477	0.0515467	0.238434	0.000132322	0.001	2.06318e-06	4.95164e-05	1.5556e-06	3.76143e-07	1.93175e-06	1.19783e-10	1.3132e-07	1.61783e-07	3.91189e-08	2.00902e-07	2.03631e-11	1.70715e-08	2.17993e-07	0.0415845	1.58208e-06	1.39382e-06	0.545039	3.37024e-07	0.13179	1.73084e-06	9.94197e-11	3.66498e-05	1.14248e-07	0.0421161	1.84519e-06
12	1	0	3.4233	0.00014769	8.8614e-05	0.319011	0	0.212674		0.000136111	4.31426e-05	1	4.31426e-05	0.000236063	1.19058e-08	1.36816e-05	0.000249756	0	3.00027e-07	0.000788058			0.000212674		5.6446e-06	0.000135471	4.25592e-06	1.02908e-06	5.285e-06	3.2771e-10	3.59273e-07	0	0	0	5.57107e-11	4.67055e-08	4.67612e-08			4.25592e-06		1.02908e-06		5.285e-06	2.71999e-10		3.12568e-07		5.59784e-06
12	2	0	3.4233	0.000150353	9.02116e-05	0.643772	0	0.216508		0.000138565	4.39204e-05	1	4.39204e-05	0.000241348	1.21778e-08	1.39941e-05	0.000255354	0	3.06881e-07	0.000806062			0.000216508		5.74627e-06	0.00013791	4.33258e-06	1.04761e-06	5.38019e-06	3.33612e-10	3.65744e-07	0	0	0	5.67141e-11	4.75467e-08	4.76034e-08			4.33258e-06		1.04761e-06		5.38019e-06	2.76898e-10		3.18197e-07		5.69866e-06
12	3	0	3.4233	0.000153052	9.18311e-05	0.974364	0	0.220395		0.000141053	4.47088e-05	1	4.47088e-05	0.000246728	1.24547e-08	1.43123e-05	0.000261053	0	3.13859e-07	0.00082439			0.000220395		5.84932e-06	0.000140384	4.41028e-06	1.0664e-06	5.47668e-06	3.39595e-10	3.72303e-07	0	0	0	5.77312e-11	4.83994e-08	4.84571e-08			4.41028e-06		1.0664e-06		5.47668e-06	2.81864e-10		3.23904e-07		5.80086e-06
12	4	0	3.4233	0.000155788	9.34726e-05	1.31087	0	0.224334		0.000143574	4.5508e-05	1	4.5508e-05	0.000252205	1.27366e-08	1.46362e-05	0.000266854	0	3.20962e-07	0.000843047			0.000224334		5.95377e-06	0.000142891	4.48903e-06	1.08544e-06	5.57448e-06	3.4566e-10	3.78951e-07	0	0	0	5.87621e-11	4.92637e-08	4.93225e-08			4.48903e-06		1.08544e-06		5.57448e-06	2.86897e-10		3.29688e-07		5.90445e-06
12	5	0	3.4233	0.000158561	9.51363e-05	1.65336	0	0.228327		0.000146129	4.6318e-05	1	4.6318e-05	0.000257779	1.30235e-08	1.49659e-05	0.000272758	0	3.28192e-07	0.000862037			0.000228327		6.05964e-06	0.000145431	4.56885e-06	1.10474e-06	5.6736e-06	3.51806e-10	3.8569e-07	0	0	0	5.9807e-11	5.01397e-08	5.01995e-08			4.56885e-06		1.10474e-06		5.6736e-06	2.91999e-10		3.3555e-07		6.00944e-06
12	6	0	3.4233	0.000161371	9.68225e-05	2.00192	0	0.232374		0.000148719	4.71389e-05	1	4.71389e-05	0.000263453	1.33155e-08	1.53015e-05	0.000278768	0	3.3555e-07	0.000881364			0.000232374		6.16693e-06	0.000148006	4.64975e-06	1.1243e-06	5.77405e-06	3.58035e-10	3.92519e-07	0	0	0	6.08659e-11	5.10274e-08	5.10883e-08			4.64975e-06		1.1243e-06		5.77405e-06	2.97169e-10		3.41491e-07		6.11584e-06
12	7	0	3.4233	0.000164219	9.85313e-05	2.35663	0	0.236475		0.000151344	4.79709e-05	1	4.79709e-05	0.000269227	1.36127e-08	1.5643e-05	0.000284883	0	3.43039e-07	0.000901034			0.000236475		6.27566e-06	0.000150616	4.73173e-06	1.14413e-06	5.87586e-06	3.64348e-10	3.99439e-07	0	0	0	6.19391e-11	5.19271e-08	5.19891e-08			4.73173e-06		1.14413e-06		5.87586e-06	3.02409e-10		3.47512e-07		6.22367e-06
12	8	0	3.4233	0.000167105	0.000100263	2.71758	0	0.240631		0.000154004	4.8814e-05	1	4.8814e-05	0.000275103	1.39151e-08	1.59905e-05	0.000291107	0	3.50659e-07	0.000921051			0.000240631		6.38585e-06	0.00015326	4.81481e-06	1.16422e-06	5.97902e-06	3.70745e-10	4.06453e-07	0	0	0	6.30266e-11	5.28388e-08	5.29019e-08			4.81481e-06		1.16422e-06		5.97902e-06	3.07718e-10		3.53614e-07		6.33295e-06
12	9	0	0	0	0	2.71758	0.169849	0.169849		0.000108703	4.96683e-05	1	4.96683e-05	0.000281082	1.42228e-08	1.63441e-05	0.00029744	0.0625821	3.58414e-07	0.000941419			0.000169849		2.8308e-06	6.79391e-05	2.13437e-06	5.16088e-07	2.65045e-06	1.64348e-10	1.80177e-07	2.21974e-07	5.36731e-08	2.75647e-07	2.79392e-11	2.3423e-08	2.99098e-07			1.91239e-06		4.62415e-07		2.37481e-06	1.36409e-10		1.56754e-07		2.5317e-06
12	10	0	0	0	0	2.71758	0.169849	0.169849		0.000108703	5.00063e-05	1	5.00063e-05	0.000283457	1.43592e-08	1.65008e-05	0.000299972	0.0630079	3.61851e-07	0.000950448			0.000169849		2.8192e-06	6.76608e-05	2.12562e-06	5.13974e-07	2.6396e-06	1.63675e-10	1.79439e-07	2.21065e-07	5.34533e-08	2.74518e-07	2.78247e-11	2.33271e-08	2.97873e-07			1.90456e-06		4.6052e-07		2.36508e-06	1.3585e-10		1.56112e-07		2.52133e-06
12	11	0	0	0	0	2.71758	0.169849	0.169849		0.000108703	5.03423e-05	1	5.03423e-05	0.000285822	1.4495e-08	1.66569e-05	0.000302493	0.0634313	3.65275e-07	0.00095944			0.000169849		2.80767e-06	6.73841e-05	2.11693e-06	5.11872e-07	2.6288e-06	1.63006e-10	1.78705e-07	2.20161e-07	5.32347e-08	2.73395e-07	2.7711e-11	2.32317e-08	2.96655e-07			1.89677e-06		4.58637e-07		2.35541e-06	1.35295e-10		1.55474e-07		2.51102e-06
12	12	0	0	0	0	2.71758	0.169849	0.169849		0.000108703	5.06763e-05	1	5.06763e-05	0.000288177	1.46303e-08	1.68124e-05	0.000305004	0.0638522	3.68684e-07	0.000968396			0.000169849		2.79621e-06	6.7109e-05	2.10829e-06	5.09782e-07	2.61807e-06	1.6234e-10	1.77976e-07	2.19262e-07	5.30173e-08	2.72279e-07	2.75978e-11	2.31368e-08	2.95444e-07			1.88902e-06		4.56764e-07		2.34579e-06	1.34742e-10		1.54839e-07		2.50076e-06
12	13	0	0	0	0	2.71758	0.169849	0.169849		0.000108703	5.10085e-05	1	5.10085e-05	0.000290523	1.47651e-08	1.69673e-05	0.000307505	0.0642708	3.7208e-07	0.000977314			0.000169849		2.78481e-06	6.68354e-05	2.09969e-06	5.07704e-07	2.6074e-06	1.61678e-10	1.7725e-07	2.18368e-07	5.28012e-08	2.71169e-07	2.74853e-11	2.30425e-08	2.94239e-07			1.88132e-06		4.54902e-07		2.33623e-06	1.34193e-10		1.54208e-07		2.49057e-06
12	14	0	0	0	0	2.71758	0.169849	0.169849		0.000108703	5.13389e-05	1	5.13389e-05	0.000292859	1.48993e-08	1.71215e-05	0.000309995	0.064687	3.75462e-07	0.000986197			0.000169849		2.77347e-06	6.65633e-05	2.09115e-06	5.05637e-07	2.59678e-06	1.6102e-10	1.76529e-07	2.17479e-07	5.25862e-08	2.70065e-07	2.73734e-11	2.29487e-08	2.93041e-07			1.87367e-06		4.53051e-07		2.32672e-06	1.33647e-10		1.5358e-07		2.48043e-06
12	15	0	0	0	0	2.71758	0.169849	0.169849		0.000108703	5.16673e-05	1	5.16673e-05	0.000295186	1.50329e-08	1.7275e-05	0.000312476	0.0651008	3.78829e-07	0.000995043			0.000169849		2.7622e-06	6.62928e-05	2.08265e-06	5.03582e-07	2.58623e-06	1.60366e-10	1.75811e-07	2.16595e-07	5.23725e-08	2.68968e-07	2.72622e-11	2.28555e-08	2.9185e-07			1.86605e-06		4.51209e-07		2.31726e-06	1.33104e-10		1.52956e-07		2.47035e-06
12	16	0	0	0	0	2.71758	0.169849	0.169849		0.000108703	5.19939e-05	1	5.19939e-05	0.000297503	1.5166e-08	1.7428e-05	0.000314946	0.0655124	3.82184e-07	0.00100385			0.000169849		2.75099e-06	6.60238e-05	2.07419e-06	5.01538e-07	2.57573e-06	1.59715e-10	1.75098e-07	2.15716e-07	5.216e-08	2.67876e-07	2.71515e-11	2.27627e-08	2.90666e-07			1.85848e-06		4.49378e-07		2.30786e-06	1.32563e-10		1.52335e-07		2.46032e-06
12	17	0	0	0	0	2.71758	0.169849	0.169849		0.000108703	5.23187e-05	1	5.23187e-05	0.000299811	1.52986e-08	1.75803e-05	0.000317406	0.0659216	3.85524e-07	0.00101263			0.000169849		2.73984e-06	6.57562e-05	2.06579e-06	4.99506e-07	2.5653e-06	1.59068e-10	1.74388e-07	2.14842e-07	5.19486e-08	2.66791e-07	2.70415e-11	2.26705e-08	2.89488e-07			1.85095e-06		4.47557e-07		2.2985e-06	1.32026e-10		1.51718e-07		2.45035e-06
12	18	0	0	0	0	2.71758	0.169849	0.169849		0.000108703	5.26417e-05	1	5.26417e-05	0.000302109	1.54306e-08	1.77321e-05	0.000319857	0.0663286	3.88851e-07	0.00102137			0.000169849		2.72876e-06	6.54902e-05	2.05743e-06	4.97485e-07	2.55492e-06	1.58424e-10	1.73683e-07	2.13973e-07	5.17384e-08	2.65711e-07	2.69321e-11	2.25787e-08	2.88317e-07			1.84346e-06		4.45746e-07		2.2892e-06	1.31492e-10		1.51104e-07		2.44044e-06
12	19	0	0	0	0	2.71758	0.169849	0.169849		0.000108703	5.2963e-05	1	5.2963e-05	0.000304399	1.55621e-08	1.78832e-05	0.000322297	0.0667333	3.92165e-07	0.00103007			0.000169849		2.71773e-06	6.52256e-05	2.04912e-06	4.95475e-07	2.54459e-06	1.57784e-10	1.72981e-07	2.13108e-07	5.15294e-08	2.64638e-07	2.68233e-11	2.24875e-08	2.87152e-07			1.83601e-06		4.43945e-07		2.27996e-06	1.30961e-10		1.50493e-07		2.43058e-06
12	20	0	0	0	0	2.71758	0.169849	0.169849		0.000108703	5.32824e-05	1	5.32824e-05	0.000306679	1.56931e-08	1.80337e-05	0.000324728	0.0671358	3.95465e-07	0.00103874			0.000169849		2.70677e-06	6.49624e-05	2.04085e-06	4.93476e-07	2.53433e-06	1.57147e-10	1.72283e-07	2.12248e-07	5.13215e-08	2.6357e-07	2.67151e-11	2.23968e-08	2.85993e-07			1.8286e-06		4.42154e-07		2.27076e-06	1.30432e-10		1.49886e-07		2.42077e-06
12	21	0	0	0	0	2.71758	0.169849	0.169849		0.000108703	5.36001e-05	1	5.36001e-05	0.000308949	1.58235e-08	1.81835e-05	0.000327149	0.0675361	3.98752e-07	0.00104737			0.000169849		2.69586e-06	6.47007e-05	2.03263e-06	4.91488e-07	2.52412e-06	1.56514e-10	1.71589e-07	2.11393e-07	5.11147e-08	2.62508e-07	2.66074e-11	2.23065e-08	2.84841e-07			1.82124e-06		4.40373e-07		2.26161e-06	1.29907e-10		1.49282e-07		2.41102e-06
12	22	0	0	0	0	2.71758	0.169849	0.169849		0.000108703	5.39161e-05	1	5.39161e-05	0.000311211	1.59534e-08	1.83328e-05	0.00032956	0.0679343	4.02026e-07	0.00105597			0.000169849		2.68502e-06	6.44404e-05	2.02445e-06	4.8951e-07	2.51396e-06	1.55885e-10	1.70898e-07	2.10543e-07	5.09091e-08	2.61452e-07	2.65004e-11	2.22168e-08	2.83695e-07			1.81391e-06		4.38601e-07		2.25251e-06	1.29384e-10		1.48682e-07		2.40132e-06
12	23	0	0	0	0	2.71758	0.169849	0.169849		0.000108703	5.42303e-05	1	5.42303e-05	0.000313463	1.60828e-08	1.84815e-05	0.000331961	0.0683302	4.05286e-07	0.00106453			0.000169849		2.67423e-06	6.41815e-05	2.01632e-06	4.87544e-07	2.50386e-06	1.55258e-10	1.70212e-07	2.09697e-07	5.07045e-08	2.60402e-07	2.63939e-11	2.21275e-08	2.82556e-07			1.80662e-06		4.36839e-07		2.24346e-06	1.28864e-10		1.48084e-07		2.39167e-06
12	24	0	0	0	0	2.71758	0.169849	0.169849	4.52929	0.000108703	5.45429e-05	1	5.45429e-05	0.000315707	1.62116e-08	1.86296e-05	0.000334353	0.068724	4.08533e-07	0.00107306	0.065693	0.237134	0.000169849	0.001	2.6635e-06	6.3924e-05	2.00823e-06	4.85588e-07	2.49382e-06	1.54635e-10	1.69529e-07	2.08856e-07	5.05011e-08	2.59357e-07	2.6288e-11	2.20388e-08	2.81422e-07	0.0417338	2.01921e-06	1.79937e-06	0.545908	4.35087e-07	0.132	2.23446e-06	1.28347e-10	3.67124e-05	1.4749e-07	0.042188	2.38208e-06
13	1	0	3.4233	0.000187781	0.000112669	0.405607	0	0.270405		0.000173059	5.48537e-05	1	5.48537e-05	0.000317941	1.634e-08	1.87771e-05	0.000336735	0	4.11768e-07	0.00108156			0.000270405		7.17472e-06	0.000172193	5.40961e-06	1.30804e-06	6.71764e-06	4.16545e-10	4.56664e-07	0	0	0	7.08126e-11	5.93663e-08	5.94371e-08			5.40961e-06		1.30804e-06		6.71764e-06	3.45732e-10		3.97297e-07		7.11529e-06
13	2	0	3.4233	0.000190976	0.000114586	0.818115	0	0.275005		0.000176003	5.57871e-05	1	5.57871e-05	0.000324659	1.66857e-08	1.91744e-05	0.00034385	0	4.2048e-07	0.00110444			0.000275005		7.29668e-06	0.00017512	5.50156e-06	1.33027e-06	6.83183e-06	4.23625e-10	4.64426e-07	0	0	0	7.20162e-11	6.03754e-08	6.04474e-08			5.50156e-06		1.33027e-06		6.83183e-06	3.51609e-10		4.04051e-07		7.23623e-06
13	3	0	3.4233	0.000194212	0.000116527	1.23761	0	0.279665		0.000178986	5.67324e-05	1	5.67324e-05	0.000331491	1.70373e-08	1.95784e-05	0.000351086	0	4.29341e-07	0.00112772			0.000279665		7.4202e-06	0.000178085	5.59469e-06	1.35279e-06	6.94748e-06	4.30797e-10	4.72288e-07	0	0	0	7.32354e-11	6.13975e-08	6.14707e-08			5.59469e-06		1.35279e-06		6.94748e-06	3.57561e-10		4.10891e-07		7.35873e-06
13	4	0	3.4233	0.00019749	0.000118494	1.66419	0	0.284385		0.000182007	5.76899e-05	1	5.76899e-05	0.000338438	1.73949e-08	1.99893e-05	0.000358445	0	4.38351e-07	0.00115138			0.000284385		7.54531e-06	0.000181088	5.68902e-06	1.3756e-06	7.06462e-06	4.3806e-10	4.80251e-07	0	0	0	7.44702e-11	6.24327e-08	6.25072e-08			5.68902e-06		1.3756e-06		7.06462e-06	3.6359e-10		4.17819e-07		7.48281e-06
13	5	0	3.4233	0.00020081	0.000120486	2.09794	0	0.289166		0.000185066	5.86596e-05	1	5.86596e-05	0.000345503	1.77585e-08	2.04071e-05	0.000365928	0	4.47514e-07	0.00117545			0.000289166		7.67202e-06	0.000184129	5.78456e-06	1.3987e-06	7.18326e-06	4.45416e-10	4.88316e-07	0	0	0	7.57208e-11	6.34811e-08	6.35568e-08			5.78456e-06		1.3987e-06		7.18326e-06	3.69696e-10		4.24835e-07		7.60846e-06
13	6	0	3.4233	0.000204172	0.000122503	2.53895	0	0.294007		0.000188165	5.96417e-05	1	5.96417e-05	0.000352686	1.81282e-08	2.0832e-05	0.000373536	0	4.5683e-07	0.00119992			0.000294007		7.80034e-06	0.000187208	5.88131e-06	1.4221e-06	7.30341e-06	4.52866e-10	4.96484e-07	0	0	0	7.69873e-11	6.45429e-08	6.46199e-08			5.88131e-06		1.4221e-06		7.30341e-06	3.75879e-10		4.31941e-07		7.73572e-06
13	7	0	3.4233	0.000207576	0.000124546	2.98732	0	0.29891		0.000191302	6.06363e-05	1	6.06363e-05	0.00035999	1.85041e-08	2.12639e-05	0.000381272	0	4.66302e-07	0.0012248			0.00029891		7.93029e-06	0.000190327	5.97929e-06	1.44579e-06	7.42507e-06	4.60411e-10	5.04755e-07	0	0	0	7.82698e-11	6.56181e-08	6.56964e-08			5.97929e-06		1.44579e-06		7.42507e-06	3.82141e-10		4.39137e-07		7.86459e-06
13	8	0	3.4233	0.000211024	0.000126614	3.44313	0	0.303875		0.00019448	6.16435e-05	1	6.16435e-05	0.000367415	1.88862e-08	2.1703e-05	0.000389137	0	4.75932e-07	0.0012501			0.000303875		8.06188e-06	0.000193485	6.0785e-06	1.46978e-06	7.54828e-06	4.6805e-10	5.1313e-07	0	0	0	7.95685e-11	6.67069e-08	6.67865e-08			6.0785e-06		1.46978e-06		7.54828e-06	3.88482e-10		4.46423e-07		7.99509e-06
13	9	0	0	0	0	3.44313	0.215195	0.215195		0.000137725	6.26633e-05	1	6.26633e-05	0.000374963	1.92747e-08	2.21495e-05	0.000397132	0.0789557	4.85722e-07	0.00127581			0.000215195		3.59329e-06	8.62389e-05	2.70927e-06	6.55099e-07	3.36437e-06	2.08616e-10	2.28709e-07	2.81764e-07	6.81303e-08	3.49894e-07	3.54648e-11	2.97322e-08	3.79662e-07			2.42751e-06		5.86969e-07		3.01447e-06	1.73152e-10		1.98977e-07		3.21362e-06
13	10	0	0	0	0	3.44313	0.215195	0.215195		0.000137725	6.3069e-05	1	6.3069e-05	0.000377977	1.94478e-08	2.23484e-05	0.000400345	0.0794669	4.90085e-07	0.00128727			0.000215195		3.57935e-06	8.59044e-05	2.69876e-06	6.52558e-07	3.35132e-06	2.07807e-10	2.27822e-07	2.80671e-07	6.78661e-08	3.48537e-07	3.53272e-11	2.96169e-08	3.7819e-07			2.41809e-06		5.84692e-07		3.00278e-06	1.7248e-10		1.98205e-07		3.20116e-06
13	11	0	0	0	0	3.44313	0.215195	0.215195		0.000137725	6.34725e-05	1	6.34725e-05	0.00038098	1.96203e-08	2.25467e-05	0.000403546	0.0799753	4.94432e-07	0.00129869			0.000215195		3.56549e-06	8.55717e-05	2.68831e-06	6.50031e-07	3.33834e-06	2.07002e-10	2.2694e-07	2.79584e-07	6.76032e-08	3.47188e-07	3.51904e-11	2.95022e-08	3.76725e-07			2.40873e-06		5.82428e-07		2.99115e-06	1.71812e-10		1.97438e-07		3.18876e-06
13	12	0	0	0	0	3.44313	0.215195	0.215195		0.000137725	6.38738e-05	1	6.38738e-05	0.000383971	1.97921e-08	2.27441e-05	0.000406735	0.0804809	4.98762e-07	0.00131006			0.000215195		3.5517e-06	8.52408e-05	2.67792e-06	6.47518e-07	3.32543e-06	2.06202e-10	2.26062e-07	2.78503e-07	6.73418e-08	3.45845e-07	3.50543e-11	2.93881e-08	3.75268e-07			2.39941e-06		5.80176e-07		2.97959e-06	1.71148e-10		1.96674e-07		3.17643e-06
13	13	0	0	0	0	3.44313	0.215195	0.215195		0.000137725	6.42729e-05	1	6.42729e-05	0.000386951	1.99633e-08	2.29408e-05	0.000409912	0.0809839	5.03074e-07	0.00132139			0.000215195		3.53799e-06	8.49117e-05	2.66758e-06	6.45017e-07	3.31259e-06	2.05406e-10	2.25189e-07	2.77428e-07	6.70818e-08	3.4451e-07	3.4919e-11	2.92746e-08	3.73819e-07			2.39015e-06		5.77936e-07		2.96808e-06	1.70487e-10		1.95915e-07		3.16417e-06
13	14	0	0	0	0	3.44313	0.215195	0.215195		0.000137725	6.46699e-05	1	6.46699e-05	0.000389919	2.01338e-08	2.31367e-05	0.000413076	0.0814841	5.07371e-07	0.00133267			0.000215195		3.52435e-06	8.45843e-05	2.65729e-06	6.42531e-07	3.29982e-06	2.04614e-10	2.24321e-07	2.76358e-07	6.68232e-08	3.43182e-07	3.47844e-11	2.91617e-08	3.72378e-07			2.38093e-06		5.75707e-07		2.95664e-06	1.6983e-10		1.95159e-07		3.15197e-06
13	15	0	0	0	0	3.44313	0.215195	0.215195		0.000137725	6.50648e-05	1	6.50648e-05	0.000392876	2.03036e-08	2.33318e-05	0.000416228	0.0819816	5.1165e-07	0.00134391			0.000215195		3.51078e-06	8.42587e-05	2.64706e-06	6.40057e-07	3.28712e-06	2.03826e-10	2.23458e-07	2.75294e-07	6.65659e-08	3.4186e-07	3.46504e-11	2.90495e-08	3.70944e-07			2.37177e-06		5.73491e-07		2.94526e-06	1.69176e-10		1.94408e-07		3.13984e-06
13	16	0	0	0	0	3.44313	0.215195	0.215195		0.000137725	6.54576e-05	1	6.54576e-05	0.000395821	2.04728e-08	2.35262e-05	0.000419368	0.0824766	5.15914e-07	0.00135511			0.000215195		3.49728e-06	8.39348e-05	2.63689e-06	6.37596e-07	3.27448e-06	2.03043e-10	2.22598e-07	2.74236e-07	6.631e-08	3.40546e-07	3.45172e-11	2.89378e-08	3.69518e-07			2.36265e-06		5.71286e-07		2.93394e-06	1.68525e-10		1.93661e-07		3.12776e-06
13	17	0	0	0	0	3.44313	0.215195	0.215195		0.000137725	6.58483e-05	1	6.58483e-05	0.000398755	2.06413e-08	2.37199e-05	0.000422495	0.0829689	5.20161e-07	0.00136627			0.000215195		3.48386e-06	8.36126e-05	2.62676e-06	6.35149e-07	3.26191e-06	2.02263e-10	2.21744e-07	2.73183e-07	6.60555e-08	3.39239e-07	3.43847e-11	2.88267e-08	3.681e-07			2.35358e-06		5.69093e-07		2.92267e-06	1.67878e-10		1.92917e-07		3.11576e-06
13	18	0	0	0	0	3.44313	0.215195	0.215195		0.000137725	6.6237e-05	1	6.6237e-05	0.000401677	2.08092e-08	2.39128e-05	0.000425611	0.0834586	5.24391e-07	0.00137738			0.000215195		3.4705e-06	8.32921e-05	2.61669e-06	6.32714e-07	3.24941e-06	2.01488e-10	2.20894e-07	2.72136e-07	6.58022e-08	3.37938e-07	3.42529e-11	2.87162e-08	3.66689e-07			2.34456e-06		5.66912e-07		2.91147e-06	1.67235e-10		1.92178e-07		3.10381e-06
13	19	0	0	0	0	3.44313	0.215195	0.215195		0.000137725	6.66236e-05	1	6.66236e-05	0.000404589	2.09764e-08	2.4105e-05	0.000428715	0.0839457	5.28605e-07	0.00138845			0.000215195		3.45722e-06	8.29732e-05	2.60668e-06	6.30292e-07	3.23697e-06	2.00716e-10	2.20048e-07	2.71094e-07	6.55503e-08	3.36645e-07	3.41218e-11	2.86063e-08	3.65285e-07			2.33558e-06		5.64741e-07		2.90032e-06	1.66595e-10		1.91442e-07		3.09193e-06
13	20	0	0	0	0	3.44313	0.215195	0.215195		0.000137725	6.70082e-05	1	6.70082e-05	0.000407489	2.1143e-08	2.42964e-05	0.000431807	0.0844303	5.32804e-07	0.00139948			0.000215195		3.444e-06	8.2656e-05	2.59671e-06	6.27882e-07	3.22459e-06	1.99949e-10	2.19207e-07	2.70058e-07	6.52997e-08	3.35358e-07	3.39913e-11	2.84969e-08	3.63889e-07			2.32665e-06		5.62582e-07		2.88924e-06	1.65958e-10		1.9071e-07		3.08011e-06
13	21	0	0	0	0	3.44313	0.215195	0.215195		0.000137725	6.73908e-05	1	6.73908e-05	0.000410379	2.1309e-08	2.44872e-05	0.000434887	0.0849124	5.36986e-07	0.00141046			0.000215195		3.43085e-06	8.23404e-05	2.5868e-06	6.25485e-07	3.21228e-06	1.99186e-10	2.1837e-07	2.69027e-07	6.50505e-08	3.34077e-07	3.38616e-11	2.83881e-08	3.62499e-07			2.31777e-06		5.60435e-07		2.8782e-06	1.65324e-10		1.89982e-07		3.06835e-06
13	22	0	0	0	0	3.44313	0.215195	0.215195		0.000137725	6.77714e-05	1	6.77714e-05	0.000413257	2.14743e-08	2.46771e-05	0.000437955	0.085392	5.41152e-07	0.0014214			0.000215195		3.41777e-06	8.20265e-05	2.57693e-06	6.231e-07	3.20003e-06	1.98426e-10	2.17538e-07	2.68001e-07	6.48024e-08	3.32804e-07	3.37325e-11	2.82799e-08	3.61117e-07			2.30893e-06		5.58298e-07		2.86723e-06	1.64694e-10		1.89258e-07		3.05665e-06
13	23	0	0	0	0	3.44313	0.215195	0.215195		0.000137725	6.815e-05	1	6.815e-05	0.000416124	2.1639e-08	2.48664e-05	0.000441012	0.0858691	5.45302e-07	0.0014323			0.000215195		3.40476e-06	8.17142e-05	2.56712e-06	6.20728e-07	3.18785e-06	1.97671e-10	2.16709e-07	2.66981e-07	6.45557e-08	3.31536e-07	3.3604e-11	2.81722e-08	3.59742e-07			2.30014e-06		5.56172e-07		2.85631e-06	1.64067e-10		1.88537e-07		3.04502e-06
13	24	0	0	0	0	3.44313	0.215195	0.215195	5.73855	0.000137725	6.85267e-05	1	6.85267e-05	0.00041898	2.1803e-08	2.50549e-05	0.000444057	0.0863437	5.49437e-07	0.00144316	0.0826953	0.235986	0.000215195	0.001	3.39181e-06	8.14035e-05	2.55736e-06	6.18367e-07	3.17573e-06	1.96919e-10	2.15885e-07	2.65966e-07	6.43102e-08	3.30276e-07	3.34763e-11	2.80651e-08	3.58374e-07	0.0418664	2.54517e-06	2.2914e-06	0.546674	5.54057e-07	0.132185	2.84545e-06	1.63443e-10	3.67677e-05	1.8782e-07	0.0422516	3.03344e-06
14	1	0	3.4233	0.000235871	0.000141522	0.509481	0	0.339654		0.000217378	6.89015e-05	1	6.89015e-05	0.000421826	2.19665e-08	2.52428e-05	0.00044709	0	5.53555e-07	0.00145398			0.000339654		9.00959e-06	0.00021623	6.79306e-06	1.64256e-06	8.43561e-06	5.23072e-10	5.73451e-07	0	0	0	8.89222e-11	7.45486e-08	7.46376e-08			6.79306e-06		1.64256e-06		8.43561e-06	4.3415e-10		4.98902e-07		8.93495e-06
14	2	0	3.4233	0.000239669	0.000143801	1.02717	0	0.345124		0.000220879	7.00111e-05	1	7.00111e-05	0.000430261	2.24006e-08	2.57417e-05	0.000456025	0	5.64496e-07	0.00148272			0.000345124		9.15454e-06	0.000219709	6.90235e-06	1.66898e-06	8.57133e-06	5.31487e-10	5.82677e-07	0	0	0	9.03528e-11	7.5748e-08	7.58383e-08			6.90235e-06		1.66898e-06		8.57133e-06	4.41134e-10		5.06929e-07		9.0787e-06
14	3	0	3.4233	0.000243514	0.000146108	1.55316	0	0.35066		0.000224422	7.11342e-05	1	7.11342e-05	0.000438833	2.28418e-08	2.62486e-05	0.000465104	0	5.75613e-07	0.00151192			0.00035066		9.30125e-06	0.00022323	7.01297e-06	1.69573e-06	8.7087e-06	5.40005e-10	5.92015e-07	0	0	0	9.18008e-11	7.6962e-08	7.70538e-08			7.01297e-06		1.69573e-06		8.7087e-06	4.48204e-10		5.15053e-07		9.2242e-06
14	4	0	3.4233	0.000247406	0.000148443	2.08755	0	0.356264		0.000228009	7.2271e-05	1	7.2271e-05	0.000447541	2.329e-08	2.67636e-05	0.000474328	0	5.86907e-07	0.00154159			0.000356264		9.44975e-06	0.000226794	7.12493e-06	1.7228e-06	8.84773e-06	5.48626e-10	6.01467e-07	0	0	0	9.32665e-11	7.81907e-08	7.82839e-08			7.12493e-06		1.7228e-06		8.84773e-06	4.5536e-10		5.23276e-07		9.37146e-06
14	5	0	3.4233	0.000251344	0.000150807	2.63046	0	0.361936		0.000231639	7.34216e-05	1	7.34216e-05	0.000456389	2.37453e-08	2.72869e-05	0.0004837	0	5.98382e-07	0.00157173			0.000361936		9.60004e-06	0.000230401	7.23825e-06	1.7502e-06	8.98845e-06	5.57352e-10	6.11033e-07	0	0	0	9.47498e-11	7.94342e-08	7.9529e-08			7.23825e-06		1.7502e-06		8.98845e-06	4.62602e-10		5.31598e-07		9.52051e-06
14	6	0	3.4233	0.000255331	0.000153198	3.18197	0	0.367676		0.000235313	7.4586e-05	1	7.4586e-05	0.000465378	2.42079e-08	2.78185e-05	0.00049322	0	6.1004e-07	0.00160235			0.000367676		9.75214e-06	0.000234051	7.35293e-06	1.77793e-06	9.13086e-06	5.66182e-10	6.20714e-07	0	0	0	9.6251e-11	8.06928e-08	8.0789e-08			7.35293e-06		1.77793e-06		9.13086e-06	4.69931e-10		5.40021e-07		9.67135e-06
14	7	0	3.4233	0.000259365	0.000155619	3.7422	0	0.373485		0.000239031	7.57645e-05	1	7.57645e-05	0.000474508	2.46779e-08	2.83585e-05	0.000502892	0	6.21882e-07	0.00163345			0.000373485		9.90607e-06	0.000237746	7.46899e-06	1.80599e-06	9.27498e-06	5.75119e-10	6.30511e-07	0	0	0	9.77703e-11	8.19665e-08	8.20642e-08			7.46899e-06		1.80599e-06		9.27498e-06	4.77349e-10		5.48545e-07		9.82401e-06
14	8	0	3.4233	0.000263447	0.000158068	4.31124	0	0.379364		0.000242793	7.69571e-05	1	7.69571e-05	0.000483783	2.51552e-08	2.89071e-05	0.000512716	0	6.33911e-07	0.00166505			0.000379364		1.00618e-05	0.000241484	7.58644e-06	1.83439e-06	9.42083e-06	5.84163e-10	6.40426e-07	0	0	0	9.93077e-11	8.32554e-08	8.33547e-08			7.58644e-06		1.83439e-06		9.42083e-06	4.84855e-10		5.5717e-07		9.97849e-06
14	9	0	0	0	0	4.31124	0.269453	0.269453		0.00017245	7.81639e-05	1	7.81639e-05	0.000493204	2.56401e-08	2.94642e-05	0.000522694	0.0984865	6.4613e-07	0.00169714			0.000269453		4.50664e-06	0.000108159	3.39792e-06	8.21614e-07	4.21954e-06	2.61643e-10	2.86843e-07	3.53384e-07	8.54479e-08	4.38832e-07	4.44793e-11	3.72896e-08	4.76166e-07			3.04454e-06		7.36166e-07		3.7807e-06	2.17164e-10		2.49553e-07		4.03047e-06
14	10	0	0	0	0	4.31124	0.269453	0.269453		0.00017245	7.86464e-05	1	7.86464e-05	0.000496985	2.58572e-08	2.97138e-05	0.000526725	0.0990944	6.51602e-07	0.00171151			0.000269453		4.49004e-06	0.000107761	3.38541e-06	8.18589e-07	4.204e-06	2.6068e-10	2.85787e-07	3.52082e-07	8.51332e-08	4.37216e-07	4.43155e-11	3.71523e-08	4.74412e-07			3.03333e-06		7.33455e-07		3.76678e-06	2.16364e-10		2.48634e-07		4.01563e-06
14	11	0	0	0	0	4.31124	0.269453	0.269453		0.00017245	7.91264e-05	1	7.91264e-05	0.000500752	2.60736e-08	2.99624e-05	0.00053074	0.0996993	6.57055e-07	0.00172584			0.000269453		4.47353e-06	0.000107365	3.37296e-06	8.15579e-07	4.18854e-06	2.59721e-10	2.84736e-07	3.50788e-07	8.48202e-08	4.35608e-07	4.41526e-11	3.70157e-08	4.72668e-07			3.02217e-06		7.30758e-07		3.75293e-06	2.15568e-10		2.4772e-07		4.00087e-06
14	12	0	0	0	0	4.31124	0.269453	0.269453		0.00017245	7.96039e-05	1	7.96039e-05	0.000504505	2.62892e-08	3.02102e-05	0.000534741	0.100301	6.62487e-07	0.0017401			0.000269453		4.45711e-06	0.000106971	3.36057e-06	8.12584e-07	4.17316e-06	2.58767e-10	2.8369e-07	3.495e-07	8.45087e-08	4.34008e-07	4.39905e-11	3.68797e-08	4.70932e-07			3.01107e-06		7.28075e-07		3.73915e-06	2.14777e-10		2.46811e-07		3.98618e-06
14	13	0	0	0	0	4.31124	0.269453	0.269453		0.00017245	8.0079e-05	1	8.0079e-05	0.000508244	2.65039e-08	3.0457e-05	0.000538727	0.1009	6.67899e-07	0.00175432			0.000269453		4.44076e-06	0.000106578	3.34825e-06	8.09604e-07	4.15786e-06	2.57819e-10	2.8265e-07	3.48218e-07	8.41989e-08	4.32417e-07	4.38292e-11	3.67445e-08	4.69205e-07			3.00003e-06		7.25405e-07		3.72544e-06	2.13989e-10		2.45906e-07		3.97156e-06
14	14	0	0	0	0	4.31124	0.269453	0.269453		0.00017245	8.05517e-05	1	8.05517e-05	0.000511969	2.67179e-08	3.07029e-05	0.000542699	0.101495	6.73292e-07	0.00176849			0.000269453		4.4245e-06	0.000106188	3.33599e-06	8.0664e-07	4.14263e-06	2.56875e-10	2.81615e-07	3.46943e-07	8.38906e-08	4.30834e-07	4.36687e-11	3.661e-08	4.67487e-07			2.98905e-06		7.22749e-07		3.7118e-06	2.13206e-10		2.45005e-07		3.95702e-06
14	15	0	0	0	0	4.31124	0.269453	0.269453		0.00017245	8.1022e-05	1	8.1022e-05	0.000515681	2.69311e-08	3.09479e-05	0.000546656	0.102088	6.78665e-07	0.0017826			0.000269453		4.40833e-06	0.0001058	3.32379e-06	8.0369e-07	4.12749e-06	2.55935e-10	2.80585e-07	3.45675e-07	8.35838e-08	4.29258e-07	4.3509e-11	3.64761e-08	4.65778e-07			2.97812e-06		7.20107e-07		3.69823e-06	2.12426e-10		2.44109e-07		3.94255e-06
14	16	0	0	0	0	4.31124	0.269453	0.269453		0.00017245	8.14899e-05	1	8.14899e-05	0.000519379	2.71436e-08	3.1192e-05	0.000550598	0.102677	6.84018e-07	0.00179666			0.000269453		4.39223e-06	0.000105414	3.31166e-06	8.00756e-07	4.11241e-06	2.55001e-10	2.79561e-07	3.44412e-07	8.32786e-08	4.27691e-07	4.33501e-11	3.63429e-08	4.64077e-07			2.96725e-06		7.17477e-07		3.68472e-06	2.11651e-10		2.43218e-07		3.92815e-06
14	17	0	0	0	0	4.31124	0.269453	0.269453		0.00017245	8.19555e-05	1	8.19555e-05	0.000523064	2.73552e-08	3.14352e-05	0.000554527	0.103264	6.89351e-07	0.00181067			0.000269453		4.37621e-06	0.000105029	3.29958e-06	7.97836e-07	4.09742e-06	2.54071e-10	2.78541e-07	3.43156e-07	8.29749e-08	4.26131e-07	4.3192e-11	3.62104e-08	4.62385e-07			2.95643e-06		7.14861e-07		3.67129e-06	2.10879e-10		2.42331e-07		3.91383e-06
14	18	0	0	0	0	4.31124	0.269453	0.269453		0.00017245	8.24187e-05	1	8.24187e-05	0.000526735	2.75661e-08	3.16775e-05	0.00055844	0.103848	6.94666e-07	0.00182463			0.000269453		4.36028e-06	0.000104647	3.28757e-06	7.9493e-07	4.0825e-06	2.53146e-10	2.77527e-07	3.41907e-07	8.26728e-08	4.2458e-07	4.30348e-11	3.60785e-08	4.60701e-07			2.94566e-06		7.12258e-07		3.65792e-06	2.10111e-10		2.41449e-07		3.89958e-06
14	19	0	0	0	0	4.31124	0.269453	0.269453		0.00017245	8.28796e-05	1	8.28796e-05	0.000530393	2.77762e-08	3.1919e-05	0.00056234	0.104428	6.9996e-07	0.00183853			0.000269453		4.34442e-06	0.000104266	3.27561e-06	7.92039e-07	4.06765e-06	2.52225e-10	2.76518e-07	3.40663e-07	8.23721e-08	4.23035e-07	4.28782e-11	3.59473e-08	4.59026e-07			2.93495e-06		7.09667e-07		3.64461e-06	2.09347e-10		2.4057e-07		3.88539e-06
14	20	0	0	0	0	4.31124	0.269453	0.269453		0.00017245	8.33382e-05	1	8.33382e-05	0.000534038	2.79856e-08	3.21596e-05	0.000566225	0.105006	7.05236e-07	0.00185239			0.000269453		4.32864e-06	0.000103887	3.26371e-06	7.89163e-07	4.05287e-06	2.51309e-10	2.75513e-07	3.39426e-07	8.20729e-08	4.21499e-07	4.27225e-11	3.58167e-08	4.57358e-07			2.92429e-06		7.0709e-07		3.63138e-06	2.08586e-10		2.39697e-07		3.87128e-06
14	21	0	0	0	0	4.31124	0.269453	0.269453		0.00017245	8.37946e-05	1	8.37946e-05	0.000537669	2.81941e-08	3.23993e-05	0.000570097	0.105581	7.10492e-07	0.0018662			0.000269453		4.31294e-06	0.000103511	3.25187e-06	7.863e-07	4.03817e-06	2.50397e-10	2.74514e-07	3.38195e-07	8.17752e-08	4.1997e-07	4.25675e-11	3.56868e-08	4.55699e-07			2.91368e-06		7.04525e-07		3.6182e-06	2.0783e-10		2.38827e-07		3.85724e-06
14	22	0	0	0	0	4.31124	0.269453	0.269453		0.00017245	8.42487e-05	1	8.42487e-05	0.000541287	2.8402e-08	3.26381e-05	0.000573954	0.106153	7.1573e-07	0.00187995			0.000269453		4.29731e-06	0.000103136	3.24009e-06	7.83452e-07	4.02354e-06	2.4949e-10	2.7352e-07	3.3697e-07	8.1479e-08	4.18449e-07	4.24133e-11	3.55575e-08	4.54049e-07			2.90312e-06		7.01973e-07		3.6051e-06	2.07077e-10		2.37962e-07		3.84327e-06
14	23	0	0	0	0	4.31124	0.269453	0.269453		0.00017245	8.47005e-05	1	8.47005e-05	0.000544892	2.8609e-08	3.2876e-05	0.000577797	0.106723	7.20948e-07	0.00189366			0.000269453		4.28177e-06	0.000102762	3.22837e-06	7.80617e-07	4.00899e-06	2.48587e-10	2.7253e-07	3.35751e-07	8.11842e-08	4.16935e-07	4.22599e-11	3.54289e-08	4.52406e-07			2.89262e-06		6.99433e-07		3.59205e-06	2.06328e-10		2.37101e-07		3.82936e-06
14	24	0	0	0	0	4.31124	0.269453	0.269453	7.18541	0.00017245	8.51502e-05	1	8.51502e-05	0.000548485	2.88154e-08	3.31131e-05	0.000581626	0.107289	7.26147e-07	0.00190732	0.10294	0.234971	0.000269453	0.001	4.26629e-06	0.000102391	3.2167e-06	7.77796e-07	3.9945e-06	2.47689e-10	2.71545e-07	3.34537e-07	8.08908e-08	4.15428e-07	4.21072e-11	3.53009e-08	4.50771e-07	0.0419844	3.17205e-06	2.88217e-06	0.547351	6.96905e-07	0.132349	3.57907e-06	2.05582e-10	3.68167e-05	2.36244e-07	0.0423078	3.81552e-06
15	1	0	3.4233	0.000293026	0.000175816	0.632937	0	0.421958		0.000270053	8.55976e-05	1	8.55976e-05	0.000552064	2.9021e-08	3.33494e-05	0.000585442	0	7.31328e-07	0.00192092			0.000421958		1.11897e-05	0.000268553	8.43684e-06	2.04002e-06	1.04769e-05	6.49644e-10	7.12214e-07	0	0	0	1.1044e-10	9.25878e-08	9.26983e-08			8.43684e-06		2.04002e-06		1.04769e-05	5.39205e-10		6.19626e-07		1.1097e-05
15	2	0	3.4233	0.000297505	0.000178503	1.27555	0	0.428407		0.00027418	8.69058e-05	1	8.69058e-05	0.00056254	2.95602e-08	3.3969e-05	0.000596539	0	7.44916e-07	0.00195662			0.000428407		1.13606e-05	0.000272653	8.56564e-06	2.07116e-06	1.06368e-05	6.59563e-10	7.23088e-07	0	0	0	1.12126e-10	9.40014e-08	9.41135e-08			8.56564e-06		2.07116e-06		1.06368e-05	5.47437e-10		6.29086e-07		1.12664e-05
15	3	0	3.4233	0.000302035	0.000181221	1.92794	0	0.43493		0.000278355	8.8229e-05	1	8.8229e-05	0.000573177	3.01076e-08	3.45981e-05	0.000607805	0	7.58711e-07	0.00199285			0.00043493		1.15334e-05	0.000276801	8.69594e-06	2.10267e-06	1.07986e-05	6.69596e-10	7.34087e-07	0	0	0	1.13831e-10	9.54313e-08	9.55451e-08			8.69594e-06		2.10267e-06		1.07986e-05	5.55764e-10		6.38656e-07		1.14378e-05
15	4	0	3.4233	0.000306617	0.00018397	2.59023	0	0.441528		0.000282578	8.95676e-05	1	8.95676e-05	0.000583976	3.06634e-08	3.52368e-05	0.000619243	0	7.72717e-07	0.00202964			0.000441528		1.17082e-05	0.000280996	8.82774e-06	2.13454e-06	1.09623e-05	6.79744e-10	7.45213e-07	0	0	0	1.15556e-10	9.68777e-08	9.69933e-08			8.82774e-06		2.13454e-06		1.09623e-05	5.64188e-10		6.48335e-07		1.16112e-05
15	5	0	3.4233	0.000311252	0.000186751	3.26254	0	0.448203		0.00028685	9.09216e-05	1	9.09216e-05	0.000594938	3.12275e-08	3.58851e-05	0.000630854	0	7.86934e-07	0.00206698			0.000448203		1.1885e-05	0.00028524	8.96105e-06	2.16677e-06	1.11278e-05	6.90009e-10	7.56467e-07	0	0	0	1.17302e-10	9.83407e-08	9.8458e-08			8.96105e-06		2.16677e-06		1.11278e-05	5.72708e-10		6.58126e-07		1.17865e-05
15	6	0	3.4233	0.00031594	0.000189564	3.94497	0	0.454954		0.00029117	9.2291e-05	1	9.2291e-05	0.000606066	3.18003e-08	3.65432e-05	0.000642641	0	8.01366e-07	0.00210489			0.000454954		1.20638e-05	0.000289532	9.09589e-06	2.19938e-06	1.12953e-05	7.00392e-10	7.67849e-07	0	0	0	1.19067e-10	9.98204e-08	9.99395e-08			9.09589e-06		2.19938e-06		1.12953e-05	5.81325e-10		6.68029e-07		1.19639e-05
15	7	0	3.4233	0.000320682	0.000192409	4.63764	0	0.461782		0.00029554	9.36761e-05	1	9.36761e-05	0.000617361	3.23816e-08	3.72112e-05	0.000654605	0	8.16016e-07	0.00214337			0.000461782		1.22447e-05	0.000293872	9.23226e-06	2.23235e-06	1.14646e-05	7.10893e-10	7.79362e-07	0	0	0	1.20852e-10	1.01317e-07	1.01438e-07			9.23226e-06		2.23235e-06		1.14646e-05	5.90041e-10		6.78045e-07		1.21432e-05
15	8	0	3.4233	0.000325477	0.000195286	5.34067	0	0.468687		0.00029996	9.5077e-05	1	9.5077e-05	0.000628826	3.29716e-08	3.78893e-05	0.000666748	0	8.30885e-07	0.00218242			0.000468687		1.24276e-05	0.000298263	9.37018e-06	2.2657e-06	1.16359e-05	7.21513e-10	7.91005e-07	0	0	0	1.22657e-10	1.02831e-07	1.02953e-07			9.37018e-06		2.2657e-06		1.16359e-05	5.98856e-10		6.88174e-07		1.23247e-05
15	9	0	0	0	0	5.34067	0.333792	0.333792		0.000213627	9.64938e-05	1	9.64938e-05	0.000640462	3.35705e-08	3.85775e-05	0.000679073	0.121582	8.45976e-07	0.00222206			0.000333792		5.59075e-06	0.000134178	4.21532e-06	1.01926e-06	5.23458e-06	3.24584e-10	3.55846e-07	4.38393e-07	1.06003e-07	5.44396e-07	5.51792e-11	4.62599e-08	5.90712e-07			3.77693e-06		9.13258e-07		4.69018e-06	2.69404e-10		3.09586e-07		5.00004e-06
15	10	0	0	0	0	5.34067	0.333792	0.333792		0.000213627	9.70628e-05	1	9.70628e-05	0.000645152	3.38399e-08	3.8887e-05	0.000684073	0.122299	8.52765e-07	0.00223989			0.000333792		5.57116e-06	0.000133708	4.20055e-06	1.01569e-06	5.21623e-06	3.23446e-10	3.54598e-07	4.36857e-07	1.05632e-07	5.42488e-07	5.49858e-11	4.60978e-08	5.88641e-07			3.76369e-06		9.10057e-07		4.67375e-06	2.6846e-10		3.08501e-07		4.98251e-06
15	11	0	0	0	0	5.34067	0.333792	0.333792		0.000213627	9.76291e-05	1	9.76291e-05	0.000649826	3.41083e-08	3.91955e-05	0.000689055	0.123013	8.5953e-07	0.00225766			0.000333792		5.55166e-06	0.00013324	4.18584e-06	1.01213e-06	5.19798e-06	3.22314e-10	3.53357e-07	4.35328e-07	1.05262e-07	5.4059e-07	5.47934e-11	4.59364e-08	5.86581e-07			3.75052e-06		9.06871e-07		4.65739e-06	2.6752e-10		3.07421e-07		4.96508e-06
15	12	0	0	0	0	5.34067	0.333792	0.333792		0.000213627	9.81925e-05	1	9.81925e-05	0.000654483	3.43759e-08	3.9503e-05	0.00069402	0.123723	8.66272e-07	0.00227537			0.000333792		5.53225e-06	0.000132774	4.17121e-06	1.0086e-06	5.17981e-06	3.21187e-10	3.52122e-07	4.33806e-07	1.04894e-07	5.387e-07	5.46018e-11	4.57759e-08	5.8453e-07			3.73741e-06		9.03701e-07		4.64111e-06	2.66585e-10		3.06346e-07		4.94772e-06
15	13	0	0	0	0	5.34067	0.333792	0.333792		0.000213627	9.87533e-05	1	9.87533e-05	0.000659124	3.46424e-08	3.98093e-05	0.000698968	0.124429	8.7299e-07	0.00229302			0.000333792		5.51294e-06	0.000132311	4.15665e-06	1.00507e-06	5.16173e-06	3.20066e-10	3.50893e-07	4.32292e-07	1.04528e-07	5.3682e-07	5.44112e-11	4.56161e-08	5.8249e-07			3.72436e-06		9.00547e-07		4.62491e-06	2.65655e-10		3.05277e-07		4.93045e-06
15	14	0	0	0	0	5.34067	0.333792	0.333792		0.000213627	9.93113e-05	1	9.93113e-05	0.000663749	3.49081e-08	4.01146e-05	0.000703899	0.125132	8.79684e-07	0.0023106			0.000333792		5.49372e-06	0.000131849	4.14216e-06	1.00157e-06	5.14373e-06	3.1895e-10	3.4967e-07	4.30785e-07	1.04163e-07	5.34948e-07	5.42216e-11	4.54571e-08	5.8046e-07			3.71138e-06		8.97408e-07		4.60879e-06	2.64729e-10		3.04213e-07		4.91326e-06
15	15	0	0	0	0	5.34067	0.333792	0.333792		0.000213627	9.98666e-05	1	9.98666e-05	0.000668358	3.51728e-08	4.04188e-05	0.000708812	0.125832	8.86355e-07	0.00232812			0.000333792		5.4746e-06	0.00013139	4.12774e-06	9.98084e-07	5.12583e-06	3.1784e-10	3.48452e-07	4.29285e-07	1.03801e-07	5.33086e-07	5.40328e-11	4.52988e-08	5.78439e-07			3.69846e-06		8.94283e-07		4.59274e-06	2.63807e-10		3.03154e-07		4.89616e-06
15	16	0	0	0	0	5.34067	0.333792	0.333792		0.000213627	0.000100419	1	0.000100419	0.000672951	3.54366e-08	4.0722e-05	0.000713708	0.126528	8.93003e-07	0.00234558			0.000333792		5.45556e-06	0.000130933	4.11339e-06	9.94614e-07	5.108e-06	3.16735e-10	3.47241e-07	4.27793e-07	1.0344e-07	5.31232e-07	5.38449e-11	4.51413e-08	5.76428e-07			3.6856e-06		8.91174e-07		4.57677e-06	2.6289e-10		3.021e-07		4.87913e-06
15	17	0	0	0	0	5.34067	0.333792	0.333792		0.000213627	0.000100969	1	0.000100969	0.000677527	3.56995e-08	4.10241e-05	0.000718587	0.127221	8.99628e-07	0.00236299			0.000333792		5.43662e-06	0.000130479	4.09911e-06	9.9116e-07	5.09027e-06	3.15635e-10	3.46035e-07	4.26307e-07	1.03081e-07	5.29388e-07	5.3658e-11	4.49846e-08	5.74426e-07			3.6728e-06		8.8808e-07		4.56088e-06	2.61977e-10		3.01051e-07		4.86219e-06
15	18	0	0	0	0	5.34067	0.333792	0.333792		0.000213627	0.000101517	1	0.000101517	0.000682088	3.59615e-08	4.13251e-05	0.000723449	0.127911	9.0623e-07	0.00238033			0.000333792		5.41777e-06	0.000130026	4.08489e-06	9.87723e-07	5.07262e-06	3.14541e-10	3.44835e-07	4.24829e-07	1.02723e-07	5.27552e-07	5.34719e-11	4.48286e-08	5.72434e-07			3.66006e-06		8.85e-07		4.54506e-06	2.61069e-10		3.00007e-07		4.84533e-06
15	19	0	0	0	0	5.34067	0.333792	0.333792		0.000213627	0.000102061	1	0.000102061	0.000686633	3.62226e-08	4.16251e-05	0.000728295	0.128597	9.12809e-07	0.00239761			0.000333792		5.399e-06	0.000129576	4.07075e-06	9.84302e-07	5.05505e-06	3.13451e-10	3.43641e-07	4.23357e-07	1.02367e-07	5.25725e-07	5.32867e-11	4.46733e-08	5.70452e-07			3.64739e-06		8.81935e-07		4.52932e-06	2.60164e-10		2.98968e-07		4.82855e-06
15	20	0	0	0	0	5.34067	0.333792	0.333792		0.000213627	0.000102603	1	0.000102603	0.000691163	3.64827e-08	4.19241e-05	0.000733123	0.12928	9.19365e-07	0.00241483			0.000333792		5.38033e-06	0.000129128	4.05666e-06	9.80898e-07	5.03756e-06	3.12367e-10	3.42452e-07	4.21893e-07	1.02013e-07	5.23906e-07	5.31024e-11	4.45188e-08	5.68478e-07			3.63477e-06		8.78884e-07		4.51366e-06	2.59265e-10		2.97933e-07		4.81185e-06
15	21	0	0	0	0	5.34067	0.333792	0.333792		0.000213627	0.000103143	1	0.000103143	0.000695676	3.6742e-08	4.2222e-05	0.000737935	0.12996	9.25898e-07	0.00243199			0.000333792		5.36174e-06	0.000128682	4.04265e-06	9.77509e-07	5.02016e-06	3.11288e-10	3.41269e-07	4.20436e-07	1.01661e-07	5.22096e-07	5.29189e-11	4.4365e-08	5.66514e-07			3.62221e-06		8.75848e-07		4.49806e-06	2.58369e-10		2.96904e-07		4.79522e-06
15	22	0	0	0	0	5.34067	0.333792	0.333792		0.000213627	0.00010368	1	0.00010368	0.000700174	3.70004e-08	4.25189e-05	0.00074273	0.130637	9.32409e-07	0.00244909			0.000333792		5.34324e-06	0.000128238	4.0287e-06	9.74136e-07	5.00284e-06	3.10214e-10	3.40092e-07	4.18985e-07	1.0131e-07	5.20295e-07	5.27363e-11	4.42119e-08	5.6456e-07			3.60972e-06		8.72826e-07		4.48254e-06	2.57477e-10		2.9588e-07		4.77868e-06
15	23	0	0	0	0	5.34067	0.333792	0.333792		0.000213627	0.000104215	1	0.000104215	0.000704657	3.72578e-08	4.28148e-05	0.000747509	0.13131	9.38898e-07	0.00246613			0.000333792		5.32482e-06	0.000127796	4.01482e-06	9.70779e-07	4.98559e-06	3.09145e-10	3.3892e-07	4.17541e-07	1.00961e-07	5.18502e-07	5.25546e-11	4.40595e-08	5.62614e-07			3.59727e-06		8.69818e-07		4.46709e-06	2.5659e-10		2.9486e-07		4.76221e-06
15	24	0	0	0	0	5.34067	0.333792	0.333792	8.90112	0.000213627	0.000104747	1	0.000104747	0.000709124	3.75144e-08	4.31097e-05	0.000752271	0.131981	9.45364e-07	0.00248312	0.12684	0.234073	0.000333792	0.001	5.30649e-06	0.000127356	4.001e-06	9.67437e-07	4.96843e-06	3.0808e-10	3.37753e-07	4.16104e-07	1.00613e-07	5.16717e-07	5.23737e-11	4.39079e-08	5.60677e-07	0.0420898	3.91279e-06	3.58489e-06	0.547949	8.66824e-07	0.132494	4.45172e-06	2.55707e-10	3.68599e-05	2.93845e-07	0.0423575	4.74582e-06
16	1	0	3.4233	0.000360392	0.000216235	0.778446	0	0.518964		0.000332137	0.000105276	1	0.000105276	0.000713576	3.77701e-08	4.34035e-05	0.000757017	0	9.51808e-07	0.00250004			0.000518964		1.37585e-05	0.000330204	1.03737e-05	2.50834e-06	1.2882e-05	7.98781e-10	8.75715e-07	0	0	0	1.35793e-10	1.13843e-07	1.13979e-07			1.03737e-05		2.50834e-06		1.2882e-05	6.62988e-10		7.61872e-07		1.36445e-05
16	2	0	3.4233	0.000365631	0.000219379	1.56821	0	0.526509		0.000336966	0.000106807	1	0.000106807	0.000726458	3.84331e-08	4.41654e-05	0.000770662	0	9.68515e-07	0.00254393			0.000526509		1.39583e-05	0.000335	1.05243e-05	2.54477e-06	1.30691e-05	8.10382e-10	8.88433e-07	0	0	0	1.37765e-10	1.15496e-07	1.15634e-07			1.05243e-05		2.54477e-06		1.30691e-05	6.72617e-10		7.72937e-07		1.38427e-05
16	3	0	3.4233	0.000370928	0.000222557	2.36941	0	0.534136		0.000341847	0.000108354	1	0.000108354	0.000739527	3.91058e-08	4.49383e-05	0.000784504	0	9.85465e-07	0.00258845			0.000534136		1.41603e-05	0.000339848	1.06766e-05	2.5816e-06	1.32582e-05	8.2211e-10	9.01291e-07	0	0	0	1.39759e-10	1.17168e-07	1.17308e-07			1.06766e-05		2.5816e-06		1.32582e-05	6.82351e-10		7.84123e-07		1.4043e-05
16	4	0	3.4233	0.000376283	0.00022577	3.18218	0	0.541848		0.000346782	0.000109918	1	0.000109918	0.000752785	3.97881e-08	4.57224e-05	0.000798547	0	1.00266e-06	0.00263361			0.000541848		1.43646e-05	0.00034475	1.08306e-05	2.61883e-06	1.34494e-05	8.33967e-10	9.1429e-07	0	0	0	1.41774e-10	1.18858e-07	1.18999e-07			1.08306e-05		2.61883e-06		1.34494e-05	6.92193e-10		7.95432e-07		1.42456e-05
16	5	0	3.4233	0.000381697	0.000229018	4.00665	0	0.549643		0.000351772	0.0001115	1	0.0001115	0.000766234	4.04803e-08	4.65179e-05	0.000812793	0	1.0201e-06	0.00267943			0.000549643		1.4571e-05	0.000349704	1.09863e-05	2.65647e-06	1.36427e-05	8.45953e-10	9.2743e-07	0	0	0	1.43812e-10	1.20566e-07	1.2071e-07			1.09863e-05		2.65647e-06		1.36427e-05	7.02141e-10		8.06864e-07		1.44503e-05
16	6	0	3.4233	0.00038717	0.000232302	4.84294	0	0.557524		0.000356815	0.000113098	1	0.000113098	0.000779877	4.11824e-08	4.73247e-05	0.000827243	0	1.0378e-06	0.0027259			0.000557524		1.47797e-05	0.000354713	1.11436e-05	2.69452e-06	1.38382e-05	8.5807e-10	9.40714e-07	0	0	0	1.45872e-10	1.22293e-07	1.22439e-07			1.11436e-05		2.69452e-06		1.38382e-05	7.12198e-10		8.18421e-07		1.46573e-05
16	7	0	3.4233	0.000392702	0.000235621	5.69117	0	0.565491		0.000361914	0.000114714	1	0.000114714	0.000793715	4.18946e-08	4.81432e-05	0.0008419	0	1.05574e-06	0.00277305			0.000565491		1.49907e-05	0.000359777	1.13027e-05	2.73298e-06	1.40357e-05	8.70318e-10	9.54142e-07	0	0	0	1.47954e-10	1.24038e-07	1.24186e-07			1.13027e-05		2.73298e-06		1.40357e-05	7.22364e-10		8.30104e-07		1.48665e-05
16	8	0	3.4233	0.000398294	0.000238976	6.55149	0	0.573543		0.000367068	0.000116348	1	0.000116348	0.000807751	4.2617e-08	4.89733e-05	0.000856767	0	1.07395e-06	0.00282086			0.000573543		1.52039e-05	0.000364895	1.14635e-05	2.77186e-06	1.42353e-05	8.82699e-10	9.67715e-07	0	0	0	1.50059e-10	1.25803e-07	1.25953e-07			1.14635e-05		2.77186e-06		1.42353e-05	7.3264e-10		8.41912e-07		1.5078e-05
16	9	0	0	0	0	6.55149	0.409468	0.409468		0.000262059	0.000117999	1	0.000117999	0.000821986	4.33496e-08	4.98152e-05	0.000871845	0.148679	1.09241e-06	0.00286935			0.000409468		6.86691e-06	0.000164806	5.17752e-06	1.25192e-06	6.42944e-06	3.98674e-10	4.37072e-07	5.38462e-07	1.302e-07	6.68662e-07	6.77746e-11	5.68193e-08	7.25549e-07			4.63906e-06		1.12172e-06		5.76078e-06	3.30899e-10		3.80252e-07		6.14136e-06
16	10	0	0	0	0	6.55149	0.409468	0.409468		0.000262059	0.000118665	1	0.000118665	0.000827747	4.36805e-08	5.01954e-05	0.000877986	0.149518	1.10075e-06	0.00289126			0.000409468		6.84395e-06	0.000164255	5.16021e-06	1.24773e-06	6.40794e-06	3.97341e-10	4.3561e-07	5.36662e-07	1.29764e-07	6.66426e-07	6.75479e-11	5.66294e-08	7.23123e-07			4.62355e-06		1.11797e-06		5.74152e-06	3.29793e-10		3.78981e-07		6.12083e-06
16	11	0	0	0	0	6.55149	0.409468	0.409468		0.000262059	0.000119328	1	0.000119328	0.000833489	4.40103e-08	5.05744e-05	0.000884107	0.150353	1.10906e-06	0.00291309			0.000409468		6.8211e-06	0.000163706	5.14298e-06	1.24357e-06	6.38655e-06	3.96014e-10	4.34156e-07	5.3487e-07	1.29331e-07	6.64201e-07	6.73224e-11	5.64403e-08	7.20708e-07			4.60811e-06		1.11424e-06		5.72234e-06	3.28692e-10		3.77716e-07		6.10039e-06
16	12	0	0	0	0	6.55149	0.409468	0.409468		0.000262059	0.000119988	1	0.000119988	0.000839211	4.4339e-08	5.09521e-05	0.000890207	0.151184	1.11734e-06	0.00293484			0.000409468		6.79835e-06	0.00016316	5.12583e-06	1.23942e-06	6.36525e-06	3.94693e-10	4.32708e-07	5.33086e-07	1.289e-07	6.61986e-07	6.70979e-11	5.6252e-08	7.18305e-07			4.59274e-06		1.11052e-06		5.70326e-06	3.27596e-10		3.76456e-07		6.08005e-06
16	13	0	0	0	0	6.55149	0.409468	0.409468		0.000262059	0.000120644	1	0.000120644	0.000844914	4.46666e-08	5.13286e-05	0.000896288	0.152012	1.1256e-06	0.00295653			0.000409468		6.77571e-06	0.000162617	5.10876e-06	1.23529e-06	6.34405e-06	3.93379e-10	4.31267e-07	5.31311e-07	1.2847e-07	6.59781e-07	6.68744e-11	5.60647e-08	7.15913e-07			4.57744e-06		1.10682e-06		5.68427e-06	3.26504e-10		3.75202e-07		6.0598e-06
16	14	0	0	0	0	6.55149	0.409468	0.409468		0.000262059	0.000121298	1	0.000121298	0.000850599	4.49931e-08	5.17038e-05	0.000902347	0.152835	1.13383e-06	0.00297814			0.000409468		6.75317e-06	0.000162076	5.09176e-06	1.23118e-06	6.32295e-06	3.9207e-10	4.29832e-07	5.29543e-07	1.28043e-07	6.57586e-07	6.6652e-11	5.58782e-08	7.13531e-07			4.56222e-06		1.10314e-06		5.66536e-06	3.25418e-10		3.73954e-07		6.03964e-06
16	15	0	0	0	0	6.55149	0.409468	0.409468		0.000262059	0.000121948	1	0.000121948	0.000856264	4.53185e-08	5.20777e-05	0.000908387	0.153655	1.14203e-06	0.00299968			0.000409468		6.73074e-06	0.000161538	5.07485e-06	1.22709e-06	6.30194e-06	3.90768e-10	4.28404e-07	5.27784e-07	1.27618e-07	6.55402e-07	6.64305e-11	5.56926e-08	7.11161e-07			4.54706e-06		1.09948e-06		5.64654e-06	3.24337e-10		3.72712e-07		6.01958e-06
16	16	0	0	0	0	6.55149	0.409468	0.409468		0.000262059	0.000122596	1	0.000122596	0.00086191	4.56429e-08	5.24504e-05	0.000914407	0.154471	1.1502e-06	0.00302115			0.000409468		6.7084e-06	0.000161002	5.05801e-06	1.22302e-06	6.28103e-06	3.89471e-10	4.26983e-07	5.26033e-07	1.27194e-07	6.53227e-07	6.62101e-11	5.55078e-08	7.08801e-07			4.53198e-06		1.09583e-06		5.6278e-06	3.23261e-10		3.71475e-07		5.9996e-06
16	17	0	0	0	0	6.55149	0.409468	0.409468		0.000262059	0.000123241	1	0.000123241	0.000867538	4.59661e-08	5.28219e-05	0.000920406	0.155283	1.15835e-06	0.00304254			0.000409468		6.68617e-06	0.000160468	5.04125e-06	1.21897e-06	6.26022e-06	3.88181e-10	4.25568e-07	5.2429e-07	1.26773e-07	6.51063e-07	6.59907e-11	5.53239e-08	7.06453e-07			4.51696e-06		1.0922e-06		5.60916e-06	3.2219e-10		3.70244e-07		5.97972e-06
16	18	0	0	0	0	6.55149	0.409468	0.409468		0.000262059	0.000123882	1	0.000123882	0.000873147	4.62883e-08	5.31922e-05	0.000926386	0.156092	1.16647e-06	0.00306387			0.000409468		6.66405e-06	0.000159937	5.02456e-06	1.21493e-06	6.2395e-06	3.86896e-10	4.2416e-07	5.22555e-07	1.26353e-07	6.48908e-07	6.57723e-11	5.51407e-08	7.04114e-07			4.50201e-06		1.08858e-06		5.59059e-06	3.21124e-10		3.69019e-07		5.95993e-06
16	19	0	0	0	0	6.55149	0.409468	0.409468		0.000262059	0.000124521	1	0.000124521	0.000878738	4.66095e-08	5.35612e-05	0.000932346	0.156897	1.17456e-06	0.00308512			0.000409468		6.64202e-06	0.000159408	5.00795e-06	1.21092e-06	6.21887e-06	3.85617e-10	4.22757e-07	5.20827e-07	1.25936e-07	6.46763e-07	6.55549e-11	5.49585e-08	7.01787e-07			4.48713e-06		1.08498e-06		5.57211e-06	3.20062e-10		3.67799e-07		5.94023e-06
16	20	0	0	0	0	6.55149	0.409468	0.409468		0.000262059	0.000125157	1	0.000125157	0.00088431	4.69295e-08	5.3929e-05	0.000938286	0.157698	1.18262e-06	0.00310631			0.000409468		6.62009e-06	0.000158882	4.99142e-06	1.20692e-06	6.19834e-06	3.84344e-10	4.21362e-07	5.19108e-07	1.2552e-07	6.44627e-07	6.53385e-11	5.4777e-08	6.9947e-07			4.47231e-06		1.0814e-06		5.55371e-06	3.19005e-10		3.66585e-07		5.92062e-06
16	21	0	0	0	0	6.55149	0.409468	0.409468		0.000262059	0.00012579	1	0.00012579	0.000889864	4.72485e-08	5.42956e-05	0.000944207	0.158495	1.19066e-06	0.00312742			0.000409468		6.59826e-06	0.000158358	4.97496e-06	1.20294e-06	6.1779e-06	3.83077e-10	4.19972e-07	5.17396e-07	1.25106e-07	6.42502e-07	6.5123e-11	5.45964e-08	6.97163e-07			4.45756e-06		1.07783e-06		5.5354e-06	3.17953e-10		3.65376e-07		5.90109e-06
16	22	0	0	0	0	6.55149	0.409468	0.409468		0.000262059	0.00012642	1	0.00012642	0.000895399	4.75665e-08	5.46609e-05	0.000950108	0.159289	1.19868e-06	0.00314847			0.000409468		6.57652e-06	0.000157837	4.95857e-06	1.19898e-06	6.15755e-06	3.81815e-10	4.18589e-07	5.15692e-07	1.24694e-07	6.40385e-07	6.49085e-11	5.44166e-08	6.94867e-07			4.44288e-06		1.07428e-06		5.51717e-06	3.16906e-10		3.64172e-07		5.88166e-06
16	23	0	0	0	0	6.55149	0.409468	0.409468		0.000262059	0.000127047	1	0.000127047	0.000900916	4.78834e-08	5.50251e-05	0.000955989	0.16008	1.20666e-06	0.00316945			0.000409468		6.55489e-06	0.000157317	4.94226e-06	1.19503e-06	6.13729e-06	3.80559e-10	4.17212e-07	5.13995e-07	1.24284e-07	6.38279e-07	6.4695e-11	5.42375e-08	6.92581e-07			4.42826e-06		1.07075e-06		5.49902e-06	3.15864e-10		3.62974e-07		5.86231e-06
16	24	0	0	0	0	6.55149	0.409468	0.409468	10.9191	0.000262059	0.000127672	1	0.000127672	0.000906415	4.81992e-08	5.53881e-05	0.000961852	0.160866	1.21462e-06	0.00319035	0.154838	0.233278	0.000409468	0.001	6.53335e-06	0.0001568	4.92602e-06	1.19111e-06	6.11713e-06	3.79308e-10	4.15841e-07	5.12306e-07	1.23875e-07	6.36181e-07	6.44824e-11	5.40593e-08	6.90305e-07	0.0421841	4.78126e-06	4.41371e-06	0.548478	1.06723e-06	0.132621	5.48094e-06	3.14826e-10	3.68982e-05	3.61781e-07	0.0424016	5.84304e-06
17	1	0	3.4233	0.000439187	0.000263512	0.948644	0	0.63243		0.000404755	0.000128293	1	0.000128293	0.000911896	4.85141e-08	5.57499e-05	0.000967695	0	1.22255e-06	0.00321119			0.00063243		1.67623e-05	0.000402294	1.26384e-05	3.05596e-06	1.56944e-05	9.7317e-10	1.0669e-06	0	0	0	1.65439e-10	1.38697e-07	1.38863e-07			1.26384e-05		3.05596e-06		1.56944e-05	8.07731e-10		9.28203e-07		1.66234e-05
17	2	0	3.4233	0.000445274	0.000267164	1.91044	0	0.641195		0.000410365	0.000130072	1	0.000130072	0.000927591	4.93218e-08	5.66781e-05	0.000984318	0	1.24291e-06	0.00326466			0.000641195		1.69943e-05	0.000407864	1.28134e-05	3.09827e-06	1.59117e-05	9.86644e-10	1.08167e-06	0	0	0	1.6773e-10	1.40617e-07	1.40785e-07			1.28134e-05		3.09827e-06		1.59117e-05	8.18915e-10		9.41055e-07		1.68536e-05
17	3	0	3.4233	0.000451425	0.000270855	2.88551	0	0.650052		0.000416033	0.000131868	1	0.000131868	0.000943502	5.01407e-08	5.76191e-05	0.00100117	0	1.26355e-06	0.00331886			0.000650052		1.72288e-05	0.000413492	1.29902e-05	3.14102e-06	1.61312e-05	1.00026e-09	1.0966e-06	0	0	0	1.70044e-10	1.42558e-07	1.42728e-07			1.29902e-05		3.14102e-06		1.61312e-05	8.30215e-10		9.54041e-07		1.70861e-05
17	4	0	3.4233	0.00045764	0.000274584	3.87402	0	0.659002		0.000421761	0.000133684	1	0.000133684	0.000959634	5.09709e-08	5.85732e-05	0.00101826	0	1.28447e-06	0.00337381			0.000659002		1.74658e-05	0.000419179	1.31689e-05	3.18422e-06	1.63531e-05	1.01402e-09	1.11168e-06	0	0	0	1.72383e-10	1.44518e-07	1.44691e-07			1.31689e-05		3.18422e-06		1.63531e-05	8.41634e-10		9.67162e-07		1.73211e-05
17	5	0	3.4233	0.00046392	0.000278352	4.87609	0	0.668045		0.000427549	0.000135518	1	0.000135518	0.000975987	5.18126e-08	5.95403e-05	0.00103558	0	1.30568e-06	0.00342952			0.000668045		1.77052e-05	0.000424926	1.33494e-05	3.22788e-06	1.65773e-05	1.02792e-09	1.12692e-06	0	0	0	1.74746e-10	1.465e-07	1.46674e-07			1.33494e-05		3.22788e-06		1.65773e-05	8.53171e-10		9.80421e-07		1.75586e-05
17	6	0	3.4233	0.000470266	0.000282159	5.89186	0	0.677183		0.000433397	0.000137372	1	0.000137372	0.000992564	5.26657e-08	6.05208e-05	0.00105314	0	1.32718e-06	0.003486			0.000677183		1.79472e-05	0.000430732	1.35318e-05	3.27198e-06	1.68038e-05	1.04196e-09	1.14232e-06	0	0	0	1.77134e-10	1.48501e-07	1.48678e-07			1.35318e-05		3.27198e-06		1.68038e-05	8.64829e-10		9.93816e-07		1.77985e-05
17	7	0	3.4233	0.000476677	0.000286006	6.92148	0	0.686415		0.000439306	0.000139245	1	0.000139245	0.00100937	5.35306e-08	6.15146e-05	0.00107094	0	1.34897e-06	0.00354324			0.000686415		1.81916e-05	0.000436598	1.37161e-05	3.31654e-06	1.70326e-05	1.05615e-09	1.15787e-06	0	0	0	1.79546e-10	1.50524e-07	1.50703e-07			1.37161e-05		3.31654e-06		1.70326e-05	8.76606e-10		1.00735e-06		1.80409e-05
17	8	0	3.4233	0.000483154	0.000289893	7.9651	0	0.695742		0.000445275	0.000141137	1	0.000141137	0.0010264	5.44072e-08	6.25219e-05	0.00108898	0	1.37106e-06	0.00360126			0.000695742		1.84385e-05	0.000442524	1.39023e-05	3.36156e-06	1.72638e-05	1.07049e-09	1.17359e-06	0	0	0	1.81983e-10	1.52567e-07	1.52749e-07			1.39023e-05		3.36156e-06		1.72638e-05	8.88506e-10		1.02103e-06		1.82858e-05
17	9	0	0	0	0	7.9651	0.497818	0.497818		0.000318604	0.000143049	1	0.000143049	0.00104366	5.52957e-08	6.35429e-05	0.00110726	0.180241	1.39345e-06	0.00366007			0.000497818		8.35781e-06	0.000200587	6.30163e-06	1.52373e-06	7.82536e-06	4.85231e-10	5.31966e-07	6.5537e-07	1.58468e-07	8.13837e-07	8.24893e-11	6.91556e-08	8.83075e-07			5.64626e-06		1.36526e-06		7.01152e-06	4.02742e-10		4.6281e-07		7.47473e-06
17	10	0	0	0	0	7.9651	0.497818	0.497818		0.000318604	0.000143823	1	0.000143823	0.00105068	5.56984e-08	6.40058e-05	0.00111474	0.181216	1.4036e-06	0.00368673			0.000497818		8.3311e-06	0.000199946	6.28149e-06	1.51886e-06	7.80035e-06	4.8368e-10	5.30266e-07	6.53275e-07	1.57961e-07	8.11236e-07	8.22257e-11	6.89345e-08	8.80253e-07			5.62821e-06		1.3609e-06		6.98911e-06	4.01455e-10		4.61331e-07		7.45084e-06
17	11	0	0	0	0	7.9651	0.497818	0.497818		0.000318604	0.000144593	1	0.000144593	0.00105766	5.60999e-08	6.44671e-05	0.00112219	0.182187	1.41372e-06	0.0037133			0.000497818		8.3045e-06	0.000199308	6.26144e-06	1.51401e-06	7.77545e-06	4.82136e-10	5.28573e-07	6.51189e-07	1.57457e-07	8.08646e-07	8.19632e-11	6.87145e-08	8.77443e-07			5.61025e-06		1.35655e-06		6.9668e-06	4.00173e-10		4.59858e-07		7.42706e-06
17	12	0	0	0	0	7.9651	0.497818	0.497818		0.000318604	0.00014536	1	0.00014536	0.00106463	5.65e-08	6.49269e-05	0.00112962	0.183154	1.4238e-06	0.00373979			0.000497818		8.27802e-06	0.000198673	6.24147e-06	1.50918e-06	7.75066e-06	4.80599e-10	5.26888e-07	6.49113e-07	1.56955e-07	8.06068e-07	8.17019e-11	6.84954e-08	8.74645e-07			5.59236e-06		1.35223e-06		6.94459e-06	3.98897e-10		4.58392e-07		7.40338e-06
17	13	0	0	0	0	7.9651	0.497818	0.497818		0.000318604	0.000146123	1	0.000146123	0.00107158	5.68989e-08	6.53853e-05	0.00113702	0.184116	1.43385e-06	0.0037662			0.000497818		8.25166e-06	0.00019804	6.2216e-06	1.50438e-06	7.72597e-06	4.79069e-10	5.2521e-07	6.47046e-07	1.56455e-07	8.03501e-07	8.14417e-11	6.82773e-08	8.7186e-07			5.57455e-06		1.34792e-06		6.92247e-06	3.97627e-10		4.56933e-07		7.3798e-06
17	14	0	0	0	0	7.9651	0.497818	0.497818		0.000318604	0.000146884	1	0.000146884	0.0010785	5.72966e-08	6.58423e-05	0.0011444	0.185073	1.44387e-06	0.00379251			0.000497818		8.22542e-06	0.00019741	6.20181e-06	1.49959e-06	7.7014e-06	4.77545e-10	5.2354e-07	6.44988e-07	1.55958e-07	8.00946e-07	8.11827e-11	6.80601e-08	8.69087e-07			5.55682e-06		1.34363e-06		6.90046e-06	3.96363e-10		4.55479e-07		7.35633e-06
17	15	0	0	0	0	7.9651	0.497818	0.497818		0.000318604	0.00014764	1	0.00014764	0.0010854	5.76929e-08	6.62977e-05	0.00115175	0.186027	1.45386e-06	0.00381875			0.000497818		8.19929e-06	0.000196783	6.18211e-06	1.49483e-06	7.67694e-06	4.76028e-10	5.21876e-07	6.4294e-07	1.55462e-07	7.98402e-07	8.09248e-11	6.78439e-08	8.66327e-07			5.53917e-06		1.33937e-06		6.87854e-06	3.95103e-10		4.54033e-07		7.33297e-06
17	16	0	0	0	0	7.9651	0.497818	0.497818		0.000318604	0.000148394	1	0.000148394	0.00109228	5.8088e-08	6.67518e-05	0.00115909	0.186976	1.46382e-06	0.0038449			0.000497818		8.17328e-06	0.000196159	6.1625e-06	1.49009e-06	7.65258e-06	4.74518e-10	5.20221e-07	6.409e-07	1.54969e-07	7.95869e-07	8.06681e-11	6.76287e-08	8.63578e-07			5.5216e-06		1.33512e-06		6.85671e-06	3.9385e-10		4.52592e-07		7.3097e-06
17	17	0	0	0	0	7.9651	0.497818	0.497818		0.000318604	0.000149144	1	0.000149144	0.00109913	5.84819e-08	6.72044e-05	0.0011664	0.187922	1.47374e-06	0.00387097			0.000497818		8.14738e-06	0.000195537	6.14297e-06	1.48536e-06	7.62833e-06	4.73014e-10	5.18572e-07	6.38869e-07	1.54478e-07	7.93347e-07	8.04124e-11	6.74144e-08	8.60841e-07			5.5041e-06		1.33089e-06		6.83499e-06	3.92602e-10		4.51158e-07		7.28654e-06
17	18	0	0	0	0	7.9651	0.497818	0.497818		0.000318604	0.000149891	1	0.000149891	0.00110597	5.88745e-08	6.76555e-05	0.00117368	0.188863	1.48364e-06	0.00389696			0.000497818		8.12159e-06	0.000194918	6.12352e-06	1.48066e-06	7.60419e-06	4.71517e-10	5.16931e-07	6.36847e-07	1.53989e-07	7.90835e-07	8.01579e-11	6.7201e-08	8.58117e-07			5.48668e-06		1.32667e-06		6.81335e-06	3.91359e-10		4.4973e-07		7.26347e-06
17	19	0	0	0	0	7.9651	0.497818	0.497818		0.000318604	0.000150635	1	0.000150635	0.00111278	5.92658e-08	6.81053e-05	0.00118095	0.1898	1.4935e-06	0.00392286			0.000497818		8.09591e-06	0.000194302	6.10417e-06	1.47598e-06	7.58015e-06	4.70026e-10	5.15297e-07	6.34833e-07	1.53502e-07	7.88335e-07	7.99045e-11	6.69886e-08	8.55404e-07			5.46933e-06		1.32248e-06		6.79181e-06	3.90122e-10		4.48308e-07		7.24051e-06
17	20	0	0	0	0	7.9651	0.497818	0.497818		0.000318604	0.000151375	1	0.000151375	0.00111957	5.9656e-08	6.85536e-05	0.00118819	0.190732	1.50333e-06	0.00394869			0.000497818		8.07035e-06	0.000193688	6.08489e-06	1.47132e-06	7.55621e-06	4.68542e-10	5.13669e-07	6.32829e-07	1.53017e-07	7.85846e-07	7.96522e-11	6.6777e-08	8.52703e-07			5.45206e-06		1.3183e-06		6.77036e-06	3.8889e-10		4.46892e-07		7.21765e-06
17	21	0	0	0	0	7.9651	0.497818	0.497818		0.000318604	0.000152112	1	0.000152112	0.00112635	6.00449e-08	6.90005e-05	0.00119541	0.191661	1.51313e-06	0.00397443			0.000497818		8.04489e-06	0.000193077	6.0657e-06	1.46668e-06	7.53238e-06	4.67064e-10	5.12049e-07	6.30832e-07	1.52535e-07	7.83367e-07	7.94009e-11	6.65664e-08	8.50013e-07			5.43486e-06		1.31415e-06		6.74901e-06	3.87663e-10		4.45483e-07		7.19488e-06
17	22	0	0	0	0	7.9651	0.497818	0.497818		0.000318604	0.000152846	1	0.000152846	0.00113309	6.04325e-08	6.94459e-05	0.0012026	0.192586	1.5229e-06	0.00400009			0.000497818		8.01955e-06	0.000192469	6.04659e-06	1.46206e-06	7.50865e-06	4.65593e-10	5.10436e-07	6.28845e-07	1.52054e-07	7.80899e-07	7.91508e-11	6.63567e-08	8.47335e-07			5.41774e-06		1.31e-06		6.72775e-06	3.86442e-10		4.44079e-07		7.17221e-06
17	23	0	0	0	0	7.9651	0.497818	0.497818		0.000318604	0.000153577	1	0.000153577	0.00113982	6.0819e-08	6.989e-05	0.00120977	0.193507	1.53264e-06	0.00402567			0.000497818		7.99431e-06	0.000191863	6.02756e-06	1.45746e-06	7.48502e-06	4.64128e-10	5.0883e-07	6.26866e-07	1.51576e-07	7.78442e-07	7.89017e-11	6.61478e-08	8.44668e-07			5.40069e-06		1.30588e-06		6.70657e-06	3.85226e-10		4.42682e-07		7.14964e-06
17	24	0	0	0	0	7.9651	0.497818	0.497818	13.2752	0.000318604	0.000154305	1	0.000154305	0.00114653	6.12042e-08	7.03327e-05	0.00121692	0.194424	1.54235e-06	0.00405116	0.187405	0.232574	0.000497818	0.001	7.96918e-06	0.00019126	6.00861e-06	1.45288e-06	7.46149e-06	4.62669e-10	5.0723e-07	6.24895e-07	1.51099e-07	7.75995e-07	7.86537e-11	6.59399e-08	8.42013e-07	0.0422685	5.7922e-06	5.38371e-06	0.548945	1.30178e-06	0.132734	6.68549e-06	3.84015e-10	3.69321e-05	4.4129e-07	0.0424405	7.12717e-06
18	1	0	3.4233	0.000530711	0.000318427	1.14634	0	0.764224		0.000489104	0.000155029	1	0.000155029	0.00115321	6.15882e-08	7.0774e-05	0.00122405	0	1.55202e-06	0.00407658			0.000764224		2.02502e-05	0.000486004	1.52683e-05	3.69185e-06	1.89601e-05	1.17567e-09	1.2889e-06	0	0	0	1.99864e-10	1.67557e-07	1.67757e-07			1.52683e-05		3.69185e-06		1.89601e-05	9.75806e-10		1.12135e-06		2.00824e-05
18	2	0	3.4233	0.000537738	0.000322643	2.30785	0	0.774342		0.000495579	0.000157082	1	0.000157082	0.00117217	6.2564e-08	7.18953e-05	0.00124413	0	1.57661e-06	0.00414117			0.000774342		2.0518e-05	0.000492432	1.54702e-05	3.74068e-06	1.92109e-05	1.19122e-09	1.30595e-06	0	0	0	2.02507e-10	1.69774e-07	1.69976e-07			1.54702e-05		3.74068e-06		1.92109e-05	9.88712e-10		1.13618e-06		2.0348e-05
18	3	0	3.4233	0.000544835	0.000326901	3.48469	0	0.784562		0.00050212	0.000159155	1	0.000159155	0.00119138	6.35527e-08	7.30315e-05	0.00126448	0	1.60153e-06	0.00420662			0.000784562		2.07885e-05	0.000498924	1.56741e-05	3.78999e-06	1.94641e-05	1.20692e-09	1.32317e-06	0	0	0	2.05177e-10	1.72012e-07	1.72217e-07			1.56741e-05		3.78999e-06		1.94641e-05	1.00175e-09		1.15116e-06		2.06163e-05
18	4	0	3.4233	0.000552003	0.000331202	4.67702	0	0.794884		0.000508726	0.000161249	1	0.000161249	0.00121085	6.45545e-08	7.41827e-05	0.0012851	0	1.62677e-06	0.00427292			0.000794884		2.10617e-05	0.000505481	1.58801e-05	3.8398e-06	1.97199e-05	1.22279e-09	1.34056e-06	0	0	0	2.07874e-10	1.74272e-07	1.7448e-07			1.58801e-05		3.8398e-06		1.97199e-05	1.01491e-09		1.16628e-06		2.08872e-05
18	5	0	3.4233	0.000559242	0.000335545	5.88498	0	0.805309		0.000515398	0.000163363	1	0.000163363	0.00123057	6.55694e-08	7.5349e-05	0.00130598	0	1.65235e-06	0.0043401			0.000805309		2.13376e-05	0.000512104	1.60882e-05	3.89011e-06	1.99783e-05	1.2388e-09	1.35812e-06	0	0	0	2.10597e-10	1.76555e-07	1.76766e-07			1.60882e-05		3.89011e-06		1.99783e-05	1.02821e-09		1.18156e-06		2.11609e-05
18	6	0	3.4233	0.000566554	0.000339932	7.10874	0	0.815837		0.000522136	0.000165499	1	0.000165499	0.00125055	6.65976e-08	7.65305e-05	0.00132714	0	1.67826e-06	0.00440816			0.000815837		2.16163e-05	0.000518791	1.62983e-05	3.94091e-06	2.02392e-05	1.25498e-09	1.37586e-06	0	0	0	2.13347e-10	1.78861e-07	1.79075e-07			1.62983e-05		3.94091e-06		2.02392e-05	1.04164e-09		1.19699e-06		2.14372e-05
18	7	0	3.4233	0.000573937	0.000344362	8.34844	0	0.82647		0.000528941	0.000167656	1	0.000167656	0.00127079	6.76392e-08	7.77275e-05	0.00134858	0	1.70451e-06	0.0044771			0.00082647		2.18977e-05	0.000525545	1.65105e-05	3.99222e-06	2.05027e-05	1.27132e-09	1.39377e-06	0	0	0	2.16125e-10	1.8119e-07	1.81406e-07			1.65105e-05		3.99222e-06		2.05027e-05	1.0552e-09		1.21258e-06		2.17163e-05
18	8	0	3.4233	0.000581394	0.000348837	9.60425	0	0.837208		0.000535813	0.000169834	1	0.000169834	0.00129129	6.86944e-08	7.89401e-05	0.0013703	0	1.7311e-06	0.00454695			0.000837208		2.21819e-05	0.000532366	1.67247e-05	4.04403e-06	2.07688e-05	1.28782e-09	1.41186e-06	0	0	0	2.1893e-10	1.83541e-07	1.8376e-07			1.67247e-05		4.04403e-06		2.07688e-05	1.06889e-09		1.22831e-06		2.19982e-05
18	9	0	0	0	0	9.60425	0.600266	0.600266		0.00038417	0.000172034	1	0.000172034	0.00131206	6.97633e-08	8.01684e-05	0.0013923	0.216763	1.75804e-06	0.0046177			0.000600266		1.00876e-05	0.000242101	7.60582e-06	1.83908e-06	9.44491e-06	5.85656e-10	6.42062e-07	7.91006e-07	1.91264e-07	9.8227e-07	9.95614e-11	8.34681e-08	1.06584e-06			6.81482e-06		1.64782e-06		8.46264e-06	4.86094e-10		5.58594e-07		9.02172e-06
18	10	0	0	0	0	9.60425	0.600266	0.600266		0.00038417	0.000172928	1	0.000172928	0.00132052	7.02494e-08	8.0727e-05	0.00140132	0.217889	1.77029e-06	0.00464988			0.000600266		1.00567e-05	0.00024136	7.58254e-06	1.83345e-06	9.41599e-06	5.83863e-10	6.40097e-07	7.88584e-07	1.90679e-07	9.79263e-07	9.92567e-11	8.32126e-08	1.06258e-06			6.79396e-06		1.64277e-06		8.43673e-06	4.84606e-10		5.56884e-07		8.9941e-06
18	11	0	0	0	0	9.60425	0.600266	0.600266		0.00038417	0.000173817	1	0.000173817	0.00132896	7.0734e-08	8.12839e-05	0.00141031	0.21901	1.7825e-06	0.00468195			0.000600266		1.00259e-05	0.000240622	7.55936e-06	1.82785e-06	9.3872e-06	5.82077e-10	6.3814e-07	7.86173e-07	1.90096e-07	9.76269e-07	9.89532e-11	8.29582e-08	1.05933e-06			6.77318e-06		1.63775e-06		8.41093e-06	4.83124e-10		5.55182e-07		8.9666e-06
18	12	0	0	0	0	9.60425	0.600266	0.600266		0.00038417	0.000174703	1	0.000174703	0.00133737	7.12171e-08	8.18391e-05	0.00141928	0.220126	1.79467e-06	0.00471393			0.000600266		9.9953e-06	0.000239887	7.53627e-06	1.82226e-06	9.35853e-06	5.803e-10	6.36191e-07	7.83772e-07	1.89515e-07	9.73288e-07	9.8651e-11	8.27048e-08	1.05609e-06			6.7525e-06		1.63275e-06		8.38525e-06	4.81649e-10		5.53486e-07		8.93921e-06
18	13	0	0	0	0	9.60425	0.600266	0.600266		0.00038417	0.000175585	1	0.000175585	0.00134575	7.16988e-08	8.23926e-05	0.00142822	0.221237	1.80681e-06	0.00474581			0.000600266		9.96482e-06	0.000239156	7.51328e-06	1.8167e-06	9.32999e-06	5.7853e-10	6.3425e-07	7.81381e-07	1.88937e-07	9.70319e-07	9.83501e-11	8.24525e-08	1.05287e-06			6.7319e-06		1.62777e-06		8.35967e-06	4.8018e-10		5.51798e-07		8.91195e-06
18	14	0	0	0	0	9.60425	0.600266	0.600266		0.00038417	0.000176464	1	0.000176464	0.00135411	7.2179e-08	8.29444e-05	0.00143713	0.222344	1.81891e-06	0.00477759			0.000600266		9.93446e-06	0.000238427	7.49039e-06	1.81117e-06	9.30156e-06	5.76767e-10	6.32318e-07	7.79001e-07	1.88362e-07	9.67362e-07	9.80504e-11	8.22013e-08	1.04966e-06			6.71139e-06		1.62281e-06		8.3342e-06	4.78717e-10		5.50117e-07		8.88479e-06
18	15	0	0	0	0	9.60425	0.600266	0.600266		0.00038417	0.000177338	1	0.000177338	0.00136245	7.26577e-08	8.34945e-05	0.00144601	0.223446	1.83097e-06	0.00480928			0.000600266		9.90422e-06	0.000237701	7.4676e-06	1.80566e-06	9.27326e-06	5.75012e-10	6.30394e-07	7.7663e-07	1.87788e-07	9.64419e-07	9.7752e-11	8.19512e-08	1.04647e-06			6.69097e-06		1.61787e-06		8.30884e-06	4.7726e-10		5.48442e-07		8.85776e-06
18	16	0	0	0	0	9.60425	0.600266	0.600266		0.00038417	0.000178209	1	0.000178209	0.00137076	7.31349e-08	8.40429e-05	0.00145487	0.224543	1.843e-06	0.00484087			0.000600266		9.87412e-06	0.000236979	7.4449e-06	1.80017e-06	9.24507e-06	5.73264e-10	6.28477e-07	7.74269e-07	1.87218e-07	9.61487e-07	9.74549e-11	8.17021e-08	1.04329e-06			6.67063e-06		1.61295e-06		8.28358e-06	4.75809e-10		5.46775e-07		8.83083e-06
18	17	0	0	0	0	9.60425	0.600266	0.600266		0.00038417	0.000179076	1	0.000179076	0.00137904	7.36108e-08	8.45897e-05	0.0014637	0.225636	1.85499e-06	0.00487237			0.000600266		9.84414e-06	0.000236259	7.42229e-06	1.7947e-06	9.217e-06	5.71524e-10	6.26569e-07	7.71919e-07	1.86649e-07	9.58568e-07	9.7159e-11	8.1454e-08	1.04012e-06			6.65038e-06		1.60805e-06		8.25843e-06	4.74365e-10		5.45115e-07		8.80402e-06
18	18	0	0	0	0	9.60425	0.600266	0.600266		0.00038417	0.00017994	1	0.00017994	0.0013873	7.40851e-08	8.51348e-05	0.00147251	0.226724	1.86694e-06	0.00490376			0.000600266		9.81429e-06	0.000235543	7.39979e-06	1.78926e-06	9.18905e-06	5.6979e-10	6.24669e-07	7.69578e-07	1.86083e-07	9.55661e-07	9.68644e-11	8.1207e-08	1.03696e-06			6.63021e-06		1.60318e-06		8.23339e-06	4.72926e-10		5.43462e-07		8.77732e-06
18	19	0	0	0	0	9.60425	0.600266	0.600266		0.00038417	0.0001808	1	0.0001808	0.00139553	7.4558e-08	8.56783e-05	0.00148128	0.227808	1.87886e-06	0.00493507			0.000600266		9.78456e-06	0.000234829	7.37737e-06	1.78384e-06	9.16121e-06	5.68064e-10	6.22777e-07	7.67246e-07	1.85519e-07	9.52766e-07	9.65709e-11	8.0961e-08	1.03382e-06			6.61012e-06		1.59832e-06		8.20844e-06	4.71493e-10		5.41816e-07		8.75073e-06
18	20	0	0	0	0	9.60425	0.600266	0.600266		0.00038417	0.000181656	1	0.000181656	0.00140374	7.50295e-08	8.62201e-05	0.00149004	0.228887	1.89074e-06	0.00496628			0.000600266		9.75495e-06	0.000234119	7.35505e-06	1.77844e-06	9.13349e-06	5.66345e-10	6.20892e-07	7.64925e-07	1.84958e-07	9.49883e-07	9.62787e-11	8.0716e-08	1.0307e-06			6.59012e-06		1.59349e-06		8.18361e-06	4.70067e-10		5.40176e-07		8.72425e-06
18	21	0	0	0	0	9.60425	0.600266	0.600266		0.00038417	0.000182509	1	0.000182509	0.00141192	7.54996e-08	8.67603e-05	0.00149876	0.229961	1.90259e-06	0.00499739			0.000600266		9.72546e-06	0.000233411	7.33282e-06	1.77307e-06	9.10588e-06	5.64634e-10	6.19016e-07	7.62613e-07	1.84399e-07	9.47012e-07	9.59877e-11	8.0472e-08	1.02758e-06			6.5702e-06		1.58867e-06		8.15887e-06	4.68646e-10		5.38544e-07		8.69788e-06
18	22	0	0	0	0	9.60425	0.600266	0.600266		0.00038417	0.000183358	1	0.000183358	0.00142008	7.59682e-08	8.72988e-05	0.00150746	0.231032	1.9144e-06	0.00502841			0.000600266		9.6961e-06	0.000232706	7.31068e-06	1.76771e-06	9.07839e-06	5.62929e-10	6.17147e-07	7.6031e-07	1.83842e-07	9.44153e-07	9.56979e-11	8.02291e-08	1.02448e-06			6.55037e-06		1.58387e-06		8.13424e-06	4.67231e-10		5.36918e-07		8.67162e-06
18	23	0	0	0	0	9.60425	0.600266	0.600266		0.00038417	0.000184204	1	0.000184204	0.00142822	7.64355e-08	8.78357e-05	0.00151613	0.232097	1.92617e-06	0.00505934			0.000600266		9.66686e-06	0.000232005	7.28863e-06	1.76238e-06	9.05101e-06	5.61231e-10	6.15285e-07	7.58017e-07	1.83288e-07	9.41305e-07	9.54093e-11	7.99871e-08	1.02139e-06			6.53061e-06		1.5791e-06		8.10971e-06	4.65822e-10		5.35298e-07		8.64547e-06
18	24	0	0	0	0	9.60425	0.600266	0.600266	16.0071	0.00038417	0.000185046	1	0.000185046	0.00143633	7.69013e-08	8.8371e-05	0.00152477	0.233159	1.93791e-06	0.00509017	0.225041	0.231951	0.000600266	0.001	9.63773e-06	0.000231306	7.26667e-06	1.75707e-06	9.02374e-06	5.5954e-10	6.13432e-07	7.55734e-07	1.82736e-07	9.38469e-07	9.51218e-11	7.97461e-08	1.01831e-06	0.0423443	6.96126e-06	6.51094e-06	0.549358	1.57434e-06	0.132834	8.08527e-06	4.64418e-10	3.69622e-05	5.33686e-07	0.042475	8.61942e-06
19	1	0	3.4233	0.000636341	0.000381805	1.3745	0	0.916332		0.000586452	0.000185885	1	0.000185885	0.00144441	7.73657e-08	8.89047e-05	0.00153339	0	1.94962e-06	0.00512091			0.000916332		2.42745e-05	0.000582587	1.83025e-05	4.42552e-06	2.2728e-05	1.40931e-09	1.54504e-06	0	0	0	2.39582e-10	2.00856e-07	2.01095e-07			1.83025e-05		4.42552e-06		2.2728e-05	1.16973e-09		1.34419e-06		2.40734e-05
19	2	0	3.4233	0.000644405	0.000386643	2.76641	0	0.927943		0.000593883	0.000188241	1	0.000188241	0.00146714	7.85354e-08	9.02489e-05	0.00155747	0	1.97909e-06	0.00519834			0.000927943		2.45817e-05	0.000589961	1.85341e-05	4.48154e-06	2.30157e-05	1.42715e-09	1.5646e-06	0	0	0	2.42615e-10	2.03398e-07	2.03641e-07			1.85341e-05		4.48154e-06		2.30157e-05	1.18453e-09		1.3612e-06		2.43781e-05
19	3	0	3.4233	0.000652545	0.000391527	4.17591	0	0.939665		0.000601386	0.000190619	1	0.000190619	0.00149016	7.972e-08	9.16101e-05	0.00158185	0	2.00894e-06	0.00527674			0.000939665		2.48919e-05	0.000597406	1.8768e-05	4.53809e-06	2.33061e-05	1.44516e-09	1.58434e-06	0	0	0	2.45676e-10	2.05965e-07	2.0621e-07			1.8768e-05		4.53809e-06		2.33061e-05	1.19948e-09		1.37838e-06		2.46857e-05
19	4	0	3.4233	0.000660764	0.000396458	5.60316	0	0.9515		0.00060896	0.000193019	1	0.000193019	0.00151346	8.09195e-08	9.29885e-05	0.00160653	0	2.03917e-06	0.00535614			0.0009515		2.52051e-05	0.000604922	1.90041e-05	4.59519e-06	2.35993e-05	1.46334e-09	1.60428e-06	0	0	0	2.48767e-10	2.08556e-07	2.08805e-07			1.90041e-05		4.59519e-06		2.35993e-05	1.21457e-09		1.39572e-06		2.49963e-05
19	5	0	3.4233	0.000669061	0.000401437	7.04833	0	0.963448		0.000616607	0.000195443	1	0.000195443	0.00153706	8.2134e-08	9.43842e-05	0.00163153	0	2.06978e-06	0.00543653			0.000963448		2.55212e-05	0.000612509	1.92425e-05	4.65282e-06	2.38953e-05	1.48169e-09	1.6244e-06	0	0	0	2.51888e-10	2.11172e-07	2.11424e-07			1.92425e-05		4.65282e-06		2.38953e-05	1.2298e-09		1.41323e-06		2.53098e-05
19	6	0	3.4233	0.000677437	0.000406462	8.51159	0	0.975509		0.000624326	0.00019789	1	0.00019789	0.00156096	8.33638e-08	9.57974e-05	0.00165684	0	2.10077e-06	0.00551793			0.000975509		2.58404e-05	0.000620169	1.94831e-05	4.71101e-06	2.41942e-05	1.50022e-09	1.64471e-06	0	0	0	2.55037e-10	2.13813e-07	2.14068e-07			1.94831e-05		4.71101e-06		2.41942e-05	1.24518e-09		1.4309e-06		2.56263e-05
19	7	0	3.4233	0.000685892	0.000411535	9.99312	0	0.987685		0.000632118	0.00020036	1	0.00020036	0.00158515	8.4609e-08	9.72283e-05	0.00168246	0	2.13215e-06	0.00560035			0.000987685		2.61625e-05	0.000627901	1.97261e-05	4.76974e-06	2.44958e-05	1.51892e-09	1.66522e-06	0	0	0	2.58217e-10	2.16478e-07	2.16737e-07			1.97261e-05		4.76974e-06		2.44958e-05	1.26071e-09		1.44874e-06		2.59458e-05
19	8	0	3.4233	0.000694428	0.000416657	11.4931	0	0.999976		0.000639985	0.000202853	1	0.000202853	0.00160965	8.58697e-08	9.86771e-05	0.00170841	0	2.16392e-06	0.0056838			0.000999976		2.64877e-05	0.000635706	1.99713e-05	4.82903e-06	2.48003e-05	1.5378e-09	1.68592e-06	0	0	0	2.61427e-10	2.19169e-07	2.19431e-07			1.99713e-05		4.82903e-06		2.48003e-05	1.27638e-09		1.46675e-06		2.62683e-05
19	9	0	0	0	0	11.4931	0.718318	0.718318		0.000459723	0.00020537	1	0.00020537	0.00163445	8.71461e-08	0.000100144	0.00173468	0.258766	2.19608e-06	0.00576828			0.000718318		1.20817e-05	0.00028996	9.10935e-06	2.20263e-06	1.1312e-05	7.01429e-10	7.68986e-07	9.47373e-07	2.29074e-07	1.17645e-06	1.19243e-10	9.99682e-08	1.27653e-06			8.16198e-06		1.97356e-06		1.01355e-05	5.82186e-10		6.69018e-07		1.08051e-05
19	10	0	0	0	0	11.4931	0.718318	0.718318		0.000459723	0.000206396	1	0.000206396	0.00164458	8.77283e-08	0.000100813	0.00174548	0.260059	2.21075e-06	0.00580682			0.000718318		1.20462e-05	0.000289108	9.0826e-06	2.19616e-06	1.12788e-05	6.99368e-10	7.66727e-07	9.4459e-07	2.28401e-07	1.17299e-06	1.18893e-10	9.96746e-08	1.27278e-06			8.13801e-06		1.96776e-06		1.01058e-05	5.80476e-10		6.67053e-07		1.07734e-05
19	11	0	0	0	0	11.4931	0.718318	0.718318		0.000459723	0.000207417	1	0.000207417	0.00165469	8.83088e-08	0.00010148	0.00175626	0.261345	2.22538e-06	0.00584524			0.000718318		1.20108e-05	0.00028826	9.05595e-06	2.18972e-06	1.12457e-05	6.97317e-10	7.64478e-07	9.41819e-07	2.27731e-07	1.16955e-06	1.18544e-10	9.93821e-08	1.26905e-06			8.11413e-06		1.96199e-06		1.00761e-05	5.78773e-10		6.65096e-07		1.07418e-05
19	12	0	0	0	0	11.4931	0.718318	0.718318		0.000459723	0.000208434	1	0.000208434	0.00166476	8.88875e-08	0.000102145	0.001767	0.262627	2.23997e-06	0.00588355			0.000718318		1.19756e-05	0.000287416	9.02941e-06	2.1833e-06	1.12127e-05	6.95273e-10	7.62238e-07	9.39059e-07	2.27064e-07	1.16612e-06	1.18196e-10	9.90909e-08	1.26533e-06			8.09035e-06		1.95624e-06		1.00466e-05	5.77077e-10		6.63147e-07		1.07103e-05
19	13	0	0	0	0	11.4931	0.718318	0.718318		0.000459723	0.000209447	1	0.000209447	0.00167481	8.94646e-08	0.000102808	0.00177771	0.263903	2.25451e-06	0.00592175			0.000718318		1.19406e-05	0.000286574	9.00298e-06	2.17691e-06	1.11799e-05	6.93238e-10	7.60007e-07	9.3631e-07	2.26399e-07	1.16271e-06	1.1785e-10	9.88009e-08	1.26163e-06			8.06667e-06		1.95051e-06		1.00172e-05	5.75388e-10		6.61206e-07		1.0679e-05
19	14	0	0	0	0	11.4931	0.718318	0.718318		0.000459723	0.000210456	1	0.000210456	0.00168483	9.004e-08	0.000103469	0.00178839	0.265174	2.26901e-06	0.00595983			0.000718318		1.19057e-05	0.000285736	8.97666e-06	2.17055e-06	1.11472e-05	6.91211e-10	7.57784e-07	9.33573e-07	2.25737e-07	1.15931e-06	1.17506e-10	9.8512e-08	1.25794e-06			8.04309e-06		1.94481e-06		9.9879e-06	5.73705e-10		6.59273e-07		1.06477e-05
19	15	0	0	0	0	11.4931	0.718318	0.718318		0.000459723	0.000211461	1	0.000211461	0.00169482	9.06137e-08	0.000104129	0.00179903	0.26644	2.28347e-06	0.00599781			0.000718318		1.18709e-05	0.000284902	8.95044e-06	2.16421e-06	1.11147e-05	6.89192e-10	7.55571e-07	9.30846e-07	2.25078e-07	1.15592e-06	1.17163e-10	9.82243e-08	1.25427e-06			8.0196e-06		1.93913e-06		9.95873e-06	5.7203e-10		6.57347e-07		1.06166e-05
19	16	0	0	0	0	11.4931	0.718318	0.718318		0.000459723	0.000212461	1	0.000212461	0.00170477	9.11857e-08	0.000104786	0.00180965	0.267701	2.29788e-06	0.00603567			0.000718318		1.18363e-05	0.000284071	8.92433e-06	2.1579e-06	1.10822e-05	6.87182e-10	7.53367e-07	9.28131e-07	2.24421e-07	1.15255e-06	1.16821e-10	9.79377e-08	1.25061e-06			7.9962e-06		1.93347e-06		9.92968e-06	5.70361e-10		6.55429e-07		1.05857e-05
19	17	0	0	0	0	11.4931	0.718318	0.718318		0.000459723	0.000213458	1	0.000213458	0.0017147	9.17561e-08	0.000105441	0.00182024	0.268957	2.31225e-06	0.00607342			0.000718318		1.18018e-05	0.000283243	8.89833e-06	2.15161e-06	1.10499e-05	6.85179e-10	7.51172e-07	9.25426e-07	2.23767e-07	1.14919e-06	1.16481e-10	9.76523e-08	1.24696e-06			7.9729e-06		1.92784e-06		9.90074e-06	5.68699e-10		6.5352e-07		1.05548e-05
19	18	0	0	0	0	11.4931	0.718318	0.718318		0.000459723	0.00021445	1	0.00021445	0.0017246	9.23248e-08	0.000106095	0.00183079	0.270207	2.32658e-06	0.00611107			0.000718318		1.17674e-05	0.000282419	8.87243e-06	2.14534e-06	1.10178e-05	6.83185e-10	7.48985e-07	9.22732e-07	2.23116e-07	1.14585e-06	1.16141e-10	9.73681e-08	1.24333e-06			7.94969e-06		1.92223e-06		9.87192e-06	5.67044e-10		6.51617e-07		1.05241e-05
19	19	0	0	0	0	11.4931	0.718318	0.718318		0.000459723	0.000215439	1	0.000215439	0.00173448	9.28918e-08	0.000106747	0.00184132	0.271453	2.34087e-06	0.0061486			0.000718318		1.17332e-05	0.000281597	8.84663e-06	2.13911e-06	1.09857e-05	6.81199e-10	7.46808e-07	9.20049e-07	2.22467e-07	1.14252e-06	1.15804e-10	9.7085e-08	1.23972e-06			7.92658e-06		1.91664e-06		9.84322e-06	5.65395e-10		6.49723e-07		1.04935e-05
19	20	0	0	0	0	11.4931	0.718318	0.718318		0.000459723	0.000216423	1	0.000216423	0.00174432	9.34572e-08	0.000107396	0.00185181	0.272693	2.35512e-06	0.00618602			0.000718318		1.16991e-05	0.000280779	8.82093e-06	2.13289e-06	1.09538e-05	6.7922e-10	7.44638e-07	9.17377e-07	2.21821e-07	1.1392e-06	1.15467e-10	9.6803e-08	1.23612e-06			7.90356e-06		1.91107e-06		9.81463e-06	5.63753e-10		6.47835e-07		1.0463e-05
19	21	0	0	0	0	11.4931	0.718318	0.718318		0.000459723	0.000217404	1	0.000217404	0.00175413	9.4021e-08	0.000108044	0.00186227	0.273929	2.36933e-06	0.00622334			0.000718318		1.16652e-05	0.000279965	8.79534e-06	2.1267e-06	1.0922e-05	6.77249e-10	7.42478e-07	9.14715e-07	2.21177e-07	1.13589e-06	1.15132e-10	9.65221e-08	1.23253e-06			7.88062e-06		1.90553e-06		9.78615e-06	5.62117e-10		6.45956e-07		1.04327e-05
19	22	0	0	0	0	11.4931	0.718318	0.718318		0.000459723	0.000218381	1	0.000218381	0.00176392	9.45831e-08	0.00010869	0.00187271	0.27516	2.38349e-06	0.00626055			0.000718318		1.16314e-05	0.000279153	8.76985e-06	2.12054e-06	1.08904e-05	6.75286e-10	7.40326e-07	9.12064e-07	2.20536e-07	1.1326e-06	1.14799e-10	9.62424e-08	1.22896e-06			7.85778e-06		1.9e-06		9.75779e-06	5.60488e-10		6.44084e-07		1.04024e-05
19	23	0	0	0	0	11.4931	0.718318	0.718318		0.000459723	0.000219353	1	0.000219353	0.00177368	9.51436e-08	0.000109334	0.00188311	0.276385	2.39762e-06	0.00629764			0.000718318		1.15977e-05	0.000278345	8.74446e-06	2.1144e-06	1.08589e-05	6.73331e-10	7.38182e-07	9.09423e-07	2.19898e-07	1.12932e-06	1.14466e-10	9.59637e-08	1.2254e-06			7.83503e-06		1.8945e-06		9.72954e-06	5.58865e-10		6.42219e-07		1.03723e-05
19	24	0	0	0	0	11.4931	0.718318	0.718318	19.1551	0.000459723	0.000220322	1	0.000220322	0.00178341	9.57025e-08	0.000109976	0.00189348	0.277606	2.4117e-06	0.00633464	0.268275	0.2314	0.000718318	0.001	1.15642e-05	0.00027754	8.71916e-06	2.10829e-06	1.08275e-05	6.71384e-10	7.36047e-07	9.06793e-07	2.19262e-07	1.12605e-06	1.14135e-10	9.56862e-08	1.22186e-06	0.0424124	8.30502e-06	7.81237e-06	0.549722	1.88902e-06	0.132922	9.7014e-06	5.57248e-10	3.69887e-05	6.40361e-07	0.0425055	1.03423e-05
20	1	0	3.4233	0.000757534	0.00045452	1.63627	0	1.09085		0.000698143	0.000221288	1	0.000221288	0.00179311	9.62597e-08	0.000110617	0.00190382	0	2.42574e-06	0.00637152			0.00109085		2.88902e-05	0.000693366	2.17827e-05	5.26704e-06	2.70497e-05	1.67729e-09	1.83883e-06	0	0	0	2.85139e-10	2.39048e-07	2.39334e-07			2.17827e-05		5.26704e-06		2.70497e-05	1.39215e-09		1.59979e-06		2.86509e-05
20	2	0	3.4233	0.000766736	0.000460042	3.29242	0	1.1041		0.000706624	0.000223976	1	0.000223976	0.00182016	9.76518e-08	0.000112216	0.00193247	0	2.46083e-06	0.00646367			0.0011041		2.92408e-05	0.000701779	2.2047e-05	5.33095e-06	2.7378e-05	1.69764e-09	1.86115e-06	0	0	0	2.88599e-10	2.41949e-07	2.42238e-07			2.2047e-05		5.33095e-06		2.7378e-05	1.40904e-09		1.6192e-06		2.89986e-05
20	3	0	3.4233	0.000776024	0.000465614	4.96863	0	1.11747		0.000715183	0.000226689	1	0.000226689	0.00184754	9.90609e-08	0.000113836	0.00196147	0	2.49633e-06	0.00655693			0.00111747		2.95946e-05	0.00071027	2.23138e-05	5.39545e-06	2.77092e-05	1.71818e-09	1.88367e-06	0	0	0	2.92091e-10	2.44876e-07	2.45169e-07			2.23138e-05		5.39545e-06		2.77092e-05	1.42609e-09		1.63879e-06		2.93494e-05
20	4	0	3.4233	0.000785396	0.000471238	6.66509	0	1.13097		0.000723821	0.000229427	1	0.000229427	0.00187525	1.00487e-07	0.000115474	0.00199082	0	2.53227e-06	0.00665133			0.00113097		2.99516e-05	0.000718839	2.2583e-05	5.46054e-06	2.80435e-05	1.73891e-09	1.90639e-06	0	0	0	2.95614e-10	2.47831e-07	2.48126e-07			2.2583e-05		5.46054e-06		2.80435e-05	1.44329e-09		1.65856e-06		2.97035e-05
20	5	0	3.4233	0.000794854	0.000476913	8.38198	0	1.14459		0.000732538	0.000232189	1	0.000232189	0.00190329	1.0193e-07	0.000117133	0.00202052	0	2.56864e-06	0.00674686			0.00114459		3.03119e-05	0.000727486	2.28546e-05	5.52622e-06	2.83808e-05	1.75983e-09	1.92932e-06	0	0	0	2.9917e-10	2.50812e-07	2.51111e-07			2.28546e-05		5.52622e-06		2.83808e-05	1.46065e-09		1.67851e-06		3.00608e-05
20	6	0	3.4233	0.000804399	0.000482639	10.1195	0	1.15833		0.000741334	0.000234978	1	0.000234978	0.00193167	1.03391e-07	0.000118812	0.00205059	0	2.60545e-06	0.00684354			0.00115833		3.06755e-05	0.000736211	2.31287e-05	5.5925e-06	2.87212e-05	1.78093e-09	1.95246e-06	0	0	0	3.02759e-10	2.5382e-07	2.54123e-07			2.31287e-05		5.5925e-06		2.87212e-05	1.47817e-09		1.69864e-06		3.04213e-05
20	7	0	3.4233	0.00081403	0.000488418	11.8778	0	1.1722		0.00075021	0.000237791	1	0.000237791	0.00196039	1.04869e-07	0.00012051	0.00208101	0	2.6427e-06	0.00694139			0.0011722		3.10423e-05	0.000745016	2.34053e-05	5.65939e-06	2.90647e-05	1.80223e-09	1.97581e-06	0	0	0	3.06379e-10	2.56856e-07	2.57162e-07			2.34053e-05		5.65939e-06		2.90647e-05	1.49585e-09		1.71896e-06		3.07852e-05
20	8	0	3.4233	0.000823749	0.00049425	13.6571	0	1.1862		0.000759167	0.00024063	1	0.00024063	0.00198946	1.06365e-07	0.000122229	0.00211179	0	2.6804e-06	0.0070404			0.0011862		3.14125e-05	0.0007539	2.36844e-05	5.72688e-06	2.94113e-05	1.82372e-09	1.99937e-06	0	0	0	3.10033e-10	2.59919e-07	2.60229e-07			2.36844e-05		5.72688e-06		2.94113e-05	1.51369e-09		1.73946e-06		3.11523e-05
20	9	0	0	0	0	13.6571	0.853568	0.853568		0.000546283	0.000243495	1	0.000243495	0.00201887	1.07879e-07	0.000123969	0.00214294	0.306803	2.71854e-06	0.00714059			0.000853568		1.43671e-05	0.000344811	1.08325e-05	2.6193e-06	1.34518e-05	8.34116e-10	9.14453e-07	1.12658e-06	2.72407e-07	1.39899e-06	1.418e-10	1.18879e-07	1.51801e-06			9.70596e-06		2.34689e-06		1.20529e-05	6.92316e-10		7.95574e-07		1.28491e-05
20	10	0	0	0	0	13.6571	0.853568	0.853568		0.000546283	0.000244665	1	0.000244665	0.00203092	1.08571e-07	0.000124764	0.00215579	0.308278	2.73599e-06	0.00718642			0.000853568		1.43266e-05	0.000343838	1.0802e-05	2.61191e-06	1.34139e-05	8.31761e-10	9.11872e-07	1.1234e-06	2.71638e-07	1.39504e-06	1.41399e-10	1.18543e-07	1.51373e-06			9.67856e-06		2.34027e-06		1.20188e-05	6.90362e-10		7.93328e-07		1.28128e-05
20	11	0	0	0	0	13.6571	0.853568	0.853568		0.000546283	0.000245831	1	0.000245831	0.00204294	1.09261e-07	0.000125557	0.00216861	0.309747	2.75339e-06	0.00723211			0.000853568		1.42862e-05	0.000342868	1.07715e-05	2.60454e-06	1.3376e-05	8.29416e-10	9.09301e-07	1.12024e-06	2.70872e-07	1.39111e-06	1.41001e-10	1.18209e-07	1.50946e-06			9.65127e-06		2.33367e-06		1.19849e-05	6.88415e-10		7.91091e-07		1.27767e-05
20	12	0	0	0	0	13.6571	0.853568	0.853568		0.000546283	0.000246993	1	0.000246993	0.00205492	1.0995e-07	0.000126349	0.00218138	0.311211	2.77073e-06	0.00727768			0.000853568		1.42459e-05	0.000341903	1.07412e-05	2.5972e-06	1.33384e-05	8.2708e-10	9.06739e-07	1.11708e-06	2.70109e-07	1.38719e-06	1.40604e-10	1.17876e-07	1.50521e-06			9.62409e-06		2.3271e-06		1.19512e-05	6.86476e-10		7.88863e-07		1.27407e-05
20	13	0	0	0	0	13.6571	0.853568	0.853568		0.000546283	0.000248149	1	0.000248149	0.00206688	1.10636e-07	0.000127137	0.00219412	0.312668	2.78803e-06	0.00732312			0.000853568		1.42059e-05	0.000340941	1.0711e-05	2.5899e-06	1.33008e-05	8.24753e-10	9.04188e-07	1.11394e-06	2.69349e-07	1.38329e-06	1.40208e-10	1.17544e-07	1.50097e-06			9.59701e-06		2.32055e-06		1.19176e-05	6.84545e-10		7.86644e-07		1.27049e-05
20	14	0	0	0	0	13.6571	0.853568	0.853568		0.000546283	0.000249302	1	0.000249302	0.00207879	1.11321e-07	0.000127924	0.00220683	0.31412	2.80528e-06	0.00736843			0.000853568		1.41659e-05	0.000339983	1.06808e-05	2.58262e-06	1.32635e-05	8.22435e-10	9.01647e-07	1.11081e-06	2.68592e-07	1.3794e-06	1.39814e-10	1.17214e-07	1.49675e-06			9.57004e-06		2.31403e-06		1.18841e-05	6.82621e-10		7.84433e-07		1.26692e-05
20	15	0	0	0	0	13.6571	0.853568	0.853568		0.000546283	0.000250449	1	0.000250449	0.00209068	1.12003e-07	0.000128709	0.0022195	0.315566	2.82249e-06	0.00741361			0.000853568		1.41262e-05	0.000339028	1.06509e-05	2.57537e-06	1.32262e-05	8.20126e-10	8.99116e-07	1.10769e-06	2.67838e-07	1.37553e-06	1.39421e-10	1.16885e-07	1.49255e-06			9.54317e-06		2.30753e-06		1.18507e-05	6.80705e-10		7.82231e-07		1.26336e-05
20	16	0	0	0	0	13.6571	0.853568	0.853568		0.000546283	0.000251593	1	0.000251593	0.00210253	1.12684e-07	0.000129491	0.00223213	0.317007	2.83964e-06	0.00745867			0.000853568		1.40866e-05	0.000338077	1.0621e-05	2.56815e-06	1.31891e-05	8.17827e-10	8.96595e-07	1.10458e-06	2.67087e-07	1.37167e-06	1.39031e-10	1.16557e-07	1.48837e-06			9.51641e-06		2.30106e-06		1.18175e-05	6.78796e-10		7.80037e-07		1.25982e-05
20	17	0	0	0	0	13.6571	0.853568	0.853568		0.000546283	0.000252731	1	0.000252731	0.00211435	1.13363e-07	0.000130271	0.00224473	0.318441	2.85674e-06	0.0075036			0.000853568		1.40471e-05	0.00033713	1.05912e-05	2.56095e-06	1.31522e-05	8.15536e-10	8.94083e-07	1.10149e-06	2.66339e-07	1.36783e-06	1.38641e-10	1.16231e-07	1.4842e-06			9.48975e-06		2.29461e-06		1.17844e-05	6.76895e-10		7.77852e-07		1.25629e-05
20	18	0	0	0	0	13.6571	0.853568	0.853568		0.000546283	0.000253866	1	0.000253866	0.00212613	1.1404e-07	0.000131049	0.00225729	0.319871	2.8738e-06	0.0075484			0.000853568		1.40078e-05	0.000336187	1.05616e-05	2.55379e-06	1.31154e-05	8.13253e-10	8.91581e-07	1.09841e-06	2.65594e-07	1.364e-06	1.38253e-10	1.15906e-07	1.48004e-06			9.4632e-06		2.28819e-06		1.17514e-05	6.75e-10		7.75676e-07		1.25277e-05
20	19	0	0	0	0	13.6571	0.853568	0.853568		0.000546283	0.000254996	1	0.000254996	0.00213788	1.14715e-07	0.000131824	0.00226982	0.321294	2.89081e-06	0.00759308			0.000853568		1.39686e-05	0.000335247	1.05321e-05	2.54665e-06	1.30787e-05	8.1098e-10	8.89089e-07	1.09534e-06	2.64851e-07	1.36019e-06	1.37867e-10	1.15582e-07	1.47591e-06			9.43675e-06		2.2818e-06		1.17185e-05	6.73113e-10		7.73507e-07		1.24927e-05
20	20	0	0	0	0	13.6571	0.853568	0.853568		0.000546283	0.000256121	1	0.000256121	0.0021496	1.15388e-07	0.000132598	0.00228231	0.322713	2.90777e-06	0.00763763			0.000853568		1.39296e-05	0.000334311	1.05027e-05	2.53954e-06	1.30422e-05	8.08715e-10	8.86606e-07	1.09228e-06	2.64112e-07	1.35639e-06	1.37482e-10	1.15259e-07	1.47179e-06			9.41039e-06		2.27542e-06		1.16858e-05	6.71234e-10		7.71347e-07		1.24578e-05
20	21	0	0	0	0	13.6571	0.853568	0.853568		0.000546283	0.000257242	1	0.000257242	0.00216129	1.16059e-07	0.000133369	0.00229477	0.324125	2.92469e-06	0.00768206			0.000853568		1.38908e-05	0.000333378	1.04734e-05	2.53245e-06	1.30058e-05	8.06459e-10	8.84133e-07	1.08923e-06	2.63375e-07	1.35261e-06	1.37098e-10	1.14937e-07	1.46768e-06			9.38414e-06		2.26908e-06		1.16532e-05	6.69361e-10		7.69195e-07		1.24231e-05
20	22	0	0	0	0	13.6571	0.853568	0.853568		0.000546283	0.000258359	1	0.000258359	0.00217294	1.16728e-07	0.000134138	0.00230719	0.325533	2.94156e-06	0.00772637			0.000853568		1.38521e-05	0.000332449	1.04442e-05	2.52539e-06	1.29696e-05	8.04212e-10	8.81669e-07	1.0862e-06	2.62641e-07	1.34884e-06	1.36716e-10	1.14617e-07	1.46359e-06			9.35799e-06		2.26275e-06		1.16207e-05	6.67496e-10		7.67052e-07		1.23885e-05
20	23	0	0	0	0	13.6571	0.853568	0.853568		0.000546283	0.000259472	1	0.000259472	0.00218456	1.17396e-07	0.000134905	0.00231958	0.326935	2.95838e-06	0.00777055			0.000853568		1.38135e-05	0.000331524	1.04151e-05	2.51836e-06	1.29335e-05	8.01973e-10	8.79214e-07	1.08317e-06	2.6191e-07	1.34508e-06	1.36335e-10	1.14298e-07	1.45952e-06			9.33194e-06		2.25645e-06		1.15884e-05	6.65638e-10		7.64916e-07		1.2354e-05
20	24	0	0	0	0	13.6571	0.853568	0.853568	22.7618	0.000546283	0.00026058	1	0.00026058	0.00219615	1.18062e-07	0.00013567	0.00233194	0.328331	2.97515e-06	0.00781461	0.317665	0.230913	0.000853568	0.001	1.37751e-05	0.000330602	1.03861e-05	2.51136e-06	1.28975e-05	7.99743e-10	8.76769e-07	1.08016e-06	2.61181e-07	1.34134e-06	1.35956e-10	1.1398e-07	1.45546e-06	0.0424737	9.84098e-06	9.30598e-06	0.550044	2.25018e-06	0.133	1.15562e-05	6.63786e-10	3.70122e-05	7.62789e-07	0.0425325	1.23196e-05
21	1	0	3.4233	0.000895825	0.000537495	1.93498	0	1.28999		0.000825593	0.000261685	1	0.000261685	0.0022077	1.18725e-07	0.000136433	0.00234426	0	2.99188e-06	0.00785855			0.00128999		3.41556e-05	0.000819736	2.57527e-05	6.22698e-06	3.19797e-05	1.98298e-09	2.17397e-06	0	0	0	3.37107e-10	2.82616e-07	2.82953e-07			2.57527e-05		6.22698e-06		3.19797e-05	1.64588e-09		1.89136e-06		3.38727e-05
21	2	0	3.4233	0.000906275	0.000543765	3.89254	0	1.30504		0.000835223	0.000264737	1	0.000264737	0.00223968	1.20371e-07	0.000138324	0.00237813	0	3.03336e-06	0.00796749			0.00130504		3.45536e-05	0.000829287	2.60528e-05	6.29953e-06	3.23523e-05	2.00609e-09	2.1993e-06	0	0	0	3.41035e-10	2.85909e-07	2.8625e-07			2.60528e-05		6.29953e-06		3.23523e-05	1.66505e-09		1.91339e-06		3.42674e-05
21	3	0	3.4233	0.000916817	0.00055009	5.87286	0	1.32022		0.000844939	0.000267817	1	0.000267817	0.00227204	1.22036e-07	0.000140238	0.0024124	0	3.07532e-06	0.0080777			0.00132022		3.49551e-05	0.000838922	2.63555e-05	6.37273e-06	3.27282e-05	2.0294e-09	2.22485e-06	0	0	0	3.44997e-10	2.89231e-07	2.89576e-07			2.63555e-05		6.37273e-06		3.27282e-05	1.6844e-09		1.93562e-06		3.46655e-05
21	4	0	3.4233	0.000927452	0.000556471	7.87616	0	1.33553		0.00085474	0.000270923	1	0.000270923	0.00230476	1.23721e-07	0.000142173	0.00244706	0	3.11776e-06	0.00818919			0.00133553		3.53601e-05	0.000848642	2.66608e-05	6.44656e-06	3.31074e-05	2.05291e-09	2.25063e-06	0	0	0	3.48995e-10	2.92582e-07	2.92931e-07			2.66608e-05		6.44656e-06		3.31074e-05	1.70391e-09		1.95805e-06		3.50672e-05
21	5	0	3.4233	0.000938181	0.000562908	9.90263	0	1.35098		0.000864627	0.000274057	1	0.000274057	0.00233787	1.25425e-07	0.000144132	0.00248213	0	3.1607e-06	0.00830198			0.00135098		3.57686e-05	0.000858447	2.69689e-05	6.52105e-06	3.34899e-05	2.07663e-09	2.27664e-06	0	0	0	3.53027e-10	2.95963e-07	2.96316e-07			2.69689e-05		6.52105e-06		3.34899e-05	1.7236e-09		1.98067e-06		3.54723e-05
21	6	0	3.4233	0.000949003	0.000569402	11.9525	0	1.36656		0.000874601	0.000277219	1	0.000277219	0.00237136	1.27148e-07	0.000146112	0.0025176	0	3.20414e-06	0.00841606			0.00136656		3.61808e-05	0.000868338	2.72796e-05	6.59618e-06	3.38758e-05	2.10056e-09	2.30287e-06	0	0	0	3.57094e-10	2.99373e-07	2.9973e-07			2.72796e-05		6.59618e-06		3.38758e-05	1.74346e-09		2.0035e-06		3.5881e-05
21	7	0	3.4233	0.00095992	0.000575952	14.0259	0	1.38229		0.000884662	0.000280408	1	0.000280408	0.00240524	1.28892e-07	0.000148116	0.00255348	0	3.24807e-06	0.00853147			0.00138229		3.65965e-05	0.000878316	2.75931e-05	6.67198e-06	3.4265e-05	2.12469e-09	2.32933e-06	0	0	0	3.61197e-10	3.02813e-07	3.03174e-07			2.75931e-05		6.67198e-06		3.4265e-05	1.76349e-09		2.02652e-06		3.62933e-05
21	8	0	3.4233	0.000970932	0.000582559	16.1231	0	1.39814		0.000894811	0.000283625	1	0.000283625	0.0024395	1.30655e-07	0.000150142	0.00258978	0	3.29251e-06	0.00864819			0.00139814		3.70158e-05	0.00088838	2.79092e-05	6.74842e-06	3.46577e-05	2.14904e-09	2.35602e-06	0	0	0	3.65336e-10	3.06282e-07	3.06648e-07			2.79092e-05		6.74842e-06		3.46577e-05	1.7837e-09		2.04974e-06		3.67092e-05
21	9	0	0	0	0	16.1231	1.00769	1.00769		0.000644925	0.000286869	1	0.000286869	0.00247416	1.32439e-07	0.000152192	0.00262648	0.361455	3.33746e-06	0.00876626			0.00100769		1.69723e-05	0.000407336	1.27968e-05	3.09426e-06	1.58911e-05	9.85366e-10	1.08027e-06	1.33087e-06	3.21803e-07	1.65267e-06	1.67512e-10	1.40435e-07	1.79327e-06			1.14659e-05		2.77245e-06		1.42384e-05	8.17854e-10		9.39836e-07		1.5179e-05
21	10	0	0	0	0	16.1231	1.00769	1.00769		0.000644925	0.000288199	1	0.000288199	0.0024884	1.33257e-07	0.000153132	0.00264166	0.363131	3.35807e-06	0.00882039			0.00100769		1.69262e-05	0.000406229	1.2762e-05	3.08585e-06	1.58479e-05	9.82689e-10	1.07734e-06	1.32725e-06	3.20928e-07	1.64818e-06	1.67057e-10	1.40054e-07	1.7884e-06			1.14348e-05		2.76492e-06		1.41997e-05	8.15632e-10		9.37282e-07		1.51378e-05
21	11	0	0	0	0	16.1231	1.00769	1.00769		0.000644925	0.000289523	1	0.000289523	0.0025026	1.34072e-07	0.000154069	0.0026568	0.364799	3.37862e-06	0.00887438			0.00100769		1.68803e-05	0.000405126	1.27274e-05	3.07747e-06	1.58049e-05	9.80022e-10	1.07441e-06	1.32365e-06	3.20057e-07	1.64371e-06	1.66604e-10	1.39674e-07	1.78355e-06			1.14038e-05		2.75742e-06		1.41612e-05	8.13418e-10		9.34738e-07		1.50967e-05
21	12	0	0	0	0	16.1231	1.00769	1.00769		0.000644925	0.000290842	1	0.000290842	0.00251676	1.34886e-07	0.000155004	0.0026719	0.366462	3.39912e-06	0.00892822			0.00100769		1.68345e-05	0.000404028	1.26929e-05	3.06913e-06	1.5762e-05	9.77365e-10	1.0715e-06	1.32006e-06	3.1919e-07	1.63925e-06	1.66152e-10	1.39295e-07	1.77871e-06			1.13728e-05		2.74994e-06		1.41228e-05	8.11213e-10		9.32204e-07		1.50558e-05
21	13	0	0	0	0	16.1231	1.00769	1.00769		0.000644925	0.000292157	1	0.000292157	0.00253088	1.35697e-07	0.000155936	0.00268695	0.368117	3.41956e-06	0.00898192			0.00100769		1.67889e-05	0.000402934	1.26585e-05	3.06082e-06	1.57193e-05	9.74718e-10	1.0686e-06	1.31649e-06	3.18325e-07	1.63481e-06	1.65702e-10	1.38918e-07	1.77389e-06			1.1342e-05		2.74249e-06		1.40845e-05	8.09016e-10		9.29679e-07		1.5015e-05
21	14	0	0	0	0	16.1231	1.00769	1.00769		0.000644925	0.000293466	1	0.000293466	0.00254497	1.36506e-07	0.000156866	0.00270197	0.369767	3.43995e-06	0.00903546			0.00100769		1.67435e-05	0.000401844	1.26243e-05	3.05254e-06	1.56768e-05	9.72081e-10	1.06571e-06	1.31292e-06	3.17464e-07	1.63039e-06	1.65254e-10	1.38542e-07	1.7691e-06			1.13114e-05		2.73507e-06		1.40464e-05	8.06827e-10		9.27164e-07		1.49744e-05
21	15	0	0	0	0	16.1231	1.00769	1.00769		0.000644925	0.00029477	1	0.00029477	0.00255901	1.37313e-07	0.000157793	0.00271694	0.371411	3.46028e-06	0.00908887			0.00100769		1.66982e-05	0.000400758	1.25902e-05	3.04429e-06	1.56344e-05	9.69454e-10	1.06283e-06	1.30938e-06	3.16606e-07	1.62598e-06	1.64807e-10	1.38167e-07	1.76431e-06			1.12808e-05		2.72768e-06		1.40085e-05	8.04647e-10		9.24659e-07		1.49339e-05
21	16	0	0	0	0	16.1231	1.00769	1.00769		0.000644925	0.00029607	1	0.00029607	0.00257302	1.38118e-07	0.000158718	0.00273188	0.373048	3.48056e-06	0.00914213			0.00100769		1.66532e-05	0.000399676	1.25562e-05	3.03607e-06	1.55922e-05	9.66837e-10	1.05996e-06	1.30584e-06	3.15751e-07	1.62159e-06	1.64362e-10	1.37794e-07	1.75955e-06			1.12503e-05		2.72032e-06		1.39706e-05	8.02474e-10		9.22162e-07		1.48936e-05
21	17	0	0	0	0	16.1231	1.00769	1.00769		0.000644925	0.000297364	1	0.000297364	0.00258699	1.3892e-07	0.00015964	0.00274677	0.374679	3.50078e-06	0.00919525			0.00100769		1.66082e-05	0.000398598	1.25223e-05	3.02788e-06	1.55502e-05	9.64229e-10	1.0571e-06	1.30232e-06	3.149e-07	1.61722e-06	1.63919e-10	1.37423e-07	1.75481e-06			1.122e-05		2.71298e-06		1.3933e-05	8.0031e-10		9.19675e-07		1.48534e-05
21	18	0	0	0	0	16.1231	1.00769	1.00769		0.000644925	0.000298654	1	0.000298654	0.00260093	1.3972e-07	0.000160559	0.00276162	0.376304	3.52095e-06	0.00924822			0.00100769		1.65635e-05	0.000397524	1.24886e-05	3.01972e-06	1.55083e-05	9.61631e-10	1.05425e-06	1.29881e-06	3.14051e-07	1.61286e-06	1.63477e-10	1.37052e-07	1.75008e-06			1.11898e-05		2.70567e-06		1.38954e-05	7.98154e-10		9.17197e-07		1.48134e-05
21	19	0	0	0	0	16.1231	1.00769	1.00769		0.000644925	0.000299939	1	0.000299939	0.00261482	1.40518e-07	0.000161477	0.00277644	0.377923	3.54106e-06	0.00930105			0.00100769		1.65189e-05	0.000396454	1.2455e-05	3.0116e-06	1.54665e-05	9.59043e-10	1.05141e-06	1.29532e-06	3.13206e-07	1.60852e-06	1.63037e-10	1.36684e-07	1.74537e-06			1.11596e-05		2.69839e-06		1.3858e-05	7.96006e-10		9.14729e-07		1.47736e-05
21	20	0	0	0	0	16.1231	1.00769	1.00769		0.000644925	0.000301219	1	0.000301219	0.00262868	1.41314e-07	0.000162391	0.00279121	0.379536	3.56112e-06	0.00935374			0.00100769		1.64745e-05	0.000395388	1.24215e-05	3.0035e-06	1.5425e-05	9.56464e-10	1.04859e-06	1.29183e-06	3.12364e-07	1.6042e-06	1.62599e-10	1.36316e-07	1.74067e-06			1.11296e-05		2.69113e-06		1.38208e-05	7.93865e-10		9.12269e-07		1.47338e-05
21	21	0	0	0	0	16.1231	1.00769	1.00769		0.000644925	0.000302494	1	0.000302494	0.0026425	1.42108e-07	0.000163304	0.00280594	0.381143	3.58113e-06	0.00940629			0.00100769		1.64302e-05	0.000394326	1.23881e-05	2.99543e-06	1.53835e-05	9.53895e-10	1.04577e-06	1.28836e-06	3.11525e-07	1.59989e-06	1.62162e-10	1.3595e-07	1.736e-06			1.10997e-05		2.68391e-06		1.37836e-05	7.91733e-10		9.09819e-07		1.46943e-05
21	22	0	0	0	0	16.1231	1.00769	1.00769		0.000644925	0.000303765	1	0.000303765	0.00265628	1.429e-07	0.000164213	0.00282064	0.382744	3.60108e-06	0.00945869			0.00100769		1.63862e-05	0.000393268	1.23549e-05	2.98739e-06	1.53422e-05	9.51335e-10	1.04296e-06	1.2849e-06	3.10689e-07	1.59559e-06	1.61727e-10	1.35585e-07	1.73134e-06			1.10699e-05		2.6767e-06		1.37467e-05	7.89608e-10		9.07377e-07		1.46548e-05
21	23	0	0	0	0	16.1231	1.00769	1.00769		0.000644925	0.000305031	1	0.000305031	0.00267003	1.4369e-07	0.000165121	0.00283529	0.384339	3.62098e-06	0.00951096			0.00100769		1.63422e-05	0.000392214	1.23217e-05	2.97938e-06	1.53011e-05	9.48785e-10	1.04017e-06	1.28146e-06	3.09856e-07	1.59132e-06	1.61293e-10	1.35222e-07	1.7267e-06			1.10403e-05		2.66953e-06		1.37098e-05	7.87491e-10		9.04944e-07		1.46155e-05
21	24	0	0	0	0	16.1231	1.00769	1.00769	26.8719	0.000644925	0.000306292	1	0.000306292	0.00268374	1.44477e-07	0.000166026	0.00284991	0.385928	3.64082e-06	0.00956308	0.373799	0.230484	0.00100769	0.001	1.62985e-05	0.000391163	1.22887e-05	2.9714e-06	1.52601e-05	9.46244e-10	1.03738e-06	1.27803e-06	3.09026e-07	1.58705e-06	1.60861e-10	1.34859e-07	1.72207e-06	0.0425288	1.15876e-05	1.10107e-05	0.550326	2.66238e-06	0.133068	1.36731e-05	7.85382e-10	3.70329e-05	9.02521e-07	0.0425563	1.45764e-05
22	1	0	3.61955	0.00109291	0.000655747	2.36069	0	1.57379		0.00100723	0.000307549	0.979761	0.000301324	0.00269741	1.45263e-07	0.000166928	0.00286449	0	3.66062e-06	0.00961507			0.00157379		4.16693e-05	0.00100006	3.14179e-05	7.59682e-06	3.90147e-05	2.41921e-09	2.65221e-06	0	0	0	4.11265e-10	3.44787e-07	3.45199e-07			3.14179e-05		7.59682e-06		3.90147e-05	2.00794e-09		2.30742e-06		4.13241e-05
22	2	0	3.61955	0.00110564	0.000663385	4.74887	0	1.59212		0.00101896	0.000311131	0.979761	0.000304834	0.00273643	1.4727e-07	0.000169236	0.00290581	0	3.71122e-06	0.00974797			0.00159212		4.21541e-05	0.0010117	3.17834e-05	7.6852e-06	3.94686e-05	2.44735e-09	2.68307e-06	0	0	0	4.1605e-10	3.48799e-07	3.49215e-07			3.17834e-05		7.6852e-06		3.94686e-05	2.0313e-09		2.33427e-06		4.18049e-05
22	3	0	3.61955	0.00111848	0.00067109	7.1648	0	1.61062		0.00103079	0.000314745	0.979761	0.000308375	0.0027759	1.49302e-07	0.00017157	0.00294761	0	3.7624e-06	0.00988243			0.00161062		4.26432e-05	0.00102344	3.21521e-05	7.77436e-06	3.99265e-05	2.47574e-09	2.71419e-06	0	0	0	4.20877e-10	3.52845e-07	3.53266e-07			3.21521e-05		7.77436e-06		3.99265e-05	2.05487e-09		2.36135e-06		4.22899e-05
22	4	0	3.61955	0.00113144	0.000678863	9.6087	0	1.62927		0.00104273	0.00031839	0.979761	0.000311946	0.00281582	1.51357e-07	0.000173931	0.0029899	0	3.81419e-06	0.0100184			0.00162927		4.31365e-05	0.00103528	3.25241e-05	7.8643e-06	4.03884e-05	2.50439e-09	2.74559e-06	0	0	0	4.25746e-10	3.56927e-07	3.57353e-07			3.25241e-05		7.8643e-06		4.03884e-05	2.07864e-09		2.38867e-06		4.27792e-05
22	5	0	3.61955	0.00114451	0.000686704	12.0808	0	1.64809		0.00105478	0.000322068	0.979761	0.00031555	0.00285621	1.53435e-07	0.00017632	0.00303268	0	3.86657e-06	0.010156			0.00164809		4.36342e-05	0.00104722	3.28993e-05	7.95503e-06	4.08544e-05	2.53328e-09	2.77727e-06	0	0	0	4.30658e-10	3.61045e-07	3.61476e-07			3.28993e-05		7.95503e-06		4.08544e-05	2.10262e-09		2.41623e-06		4.32727e-05
22	6	0	3.61955	0.00115769	0.000694614	14.5814	0	1.66707		0.00106693	0.000325778	0.979761	0.000319184	0.00289707	1.55538e-07	0.000178736	0.00307596	0	3.91956e-06	0.0102952			0.00166707		4.41362e-05	0.00105927	3.32778e-05	8.04655e-06	4.13244e-05	2.56242e-09	2.80922e-06	0	0	0	4.35612e-10	3.65199e-07	3.65635e-07			3.32778e-05		8.04655e-06		4.13244e-05	2.12681e-09		2.44402e-06		4.37705e-05
22	7	0	3.61955	0.00117099	0.000702593	17.1108	0	1.68622		0.00107918	0.00032952	0.979761	0.000322851	0.00293839	1.57665e-07	0.00018118	0.00311973	0	3.97315e-06	0.010436			0.00168622		4.46426e-05	0.00107142	3.36596e-05	8.13887e-06	4.17985e-05	2.59182e-09	2.84145e-06	0	0	0	4.4061e-10	3.69389e-07	3.6983e-07			3.36596e-05		8.13887e-06		4.17985e-05	2.15121e-09		2.47206e-06		4.42727e-05
22	8	0	3.61955	0.0011844	0.000710641	19.6691	0	1.70554		0.00109154	0.000333294	0.979761	0.000326549	0.00298019	1.59816e-07	0.000183652	0.003164	0	4.02736e-06	0.0105784			0.00170554		4.51533e-05	0.00108368	3.40448e-05	8.23199e-06	4.22768e-05	2.62148e-09	2.87396e-06	0	0	0	4.45651e-10	3.73615e-07	3.74061e-07			3.40448e-05		8.23199e-06		4.22768e-05	2.17583e-09		2.50035e-06		4.47793e-05
22	9	0	0	0	0	19.6691	1.22932	1.22932		0.000786763	0.000337102	0.979761	0.000330279	0.00302246	1.61992e-07	0.000186153	0.00320878	0.424748	4.08219e-06	0.0107224			0.00122932		2.11364e-05	0.000507273	1.59364e-05	3.85341e-06	1.97898e-05	1.22712e-09	1.34531e-06	1.65739e-06	4.00755e-07	2.05814e-06	2.0861e-10	1.7489e-07	2.23324e-06			1.4279e-05		3.45266e-06		1.77317e-05	1.01851e-09		1.17042e-06		1.89031e-05
22	10	0	0	0	0	19.6691	1.22932	1.22932		0.000786763	0.000338694	0.979761	0.00033184	0.0030402	1.6301e-07	0.000187323	0.00322768	0.426755	4.10786e-06	0.0107898			0.00122932		2.10811e-05	0.000505945	1.58947e-05	3.84333e-06	1.9738e-05	1.22391e-09	1.34179e-06	1.65305e-06	3.99706e-07	2.05276e-06	2.08064e-10	1.74432e-07	2.2274e-06			1.42417e-05		3.44362e-06		1.76853e-05	1.01584e-09		1.16736e-06		1.88537e-05
22	11	0	0	0	0	19.6691	1.22932	1.22932		0.000786763	0.000340281	0.979761	0.000333394	0.00305788	1.64026e-07	0.00018849	0.00324654	0.428754	4.13346e-06	0.010857			0.00122932		2.1026e-05	0.000504623	1.58532e-05	3.83328e-06	1.96865e-05	1.22071e-09	1.33828e-06	1.64873e-06	3.98661e-07	2.04739e-06	2.07521e-10	1.73976e-07	2.22158e-06			1.42044e-05		3.43462e-06		1.76391e-05	1.01319e-09		1.1643e-06		1.88044e-05
22	12	0	0	0	0	19.6691	1.22932	1.22932		0.000786763	0.000341862	0.979761	0.000334943	0.00307552	1.65039e-07	0.000189655	0.00326534	0.430746	4.15899e-06	0.0109241			0.00122932		2.09711e-05	0.000503305	1.58118e-05	3.82327e-06	1.96351e-05	1.21752e-09	1.33479e-06	1.64443e-06	3.9762e-07	2.04205e-06	2.06979e-10	1.73522e-07	2.21577e-06			1.41674e-05		3.42565e-06		1.7593e-05	1.01054e-09		1.16126e-06		1.87553e-05
22	13	0	0	0	0	19.6691	1.22932	1.22932		0.000786763	0.000343436	0.979761	0.000336486	0.00309311	1.6605e-07	0.000190816	0.0032841	0.43273	4.18446e-06	0.010991			0.00122932		2.09164e-05	0.000501993	1.57705e-05	3.8133e-06	1.95838e-05	1.21435e-09	1.3313e-06	1.64014e-06	3.96583e-07	2.03672e-06	2.06439e-10	1.7307e-07	2.21e-06			1.41304e-05		3.41672e-06		1.75471e-05	1.00791e-09		1.15824e-06		1.87064e-05
22	14	0	0	0	0	19.6691	1.22932	1.22932		0.000786763	0.000345005	0.979761	0.000338023	0.00311066	1.67058e-07	0.000191974	0.0033028	0.434707	4.20986e-06	0.0110577			0.00122932		2.08619e-05	0.000500685	1.57294e-05	3.80337e-06	1.95328e-05	1.21118e-09	1.32784e-06	1.63586e-06	3.9555e-07	2.03141e-06	2.05901e-10	1.72619e-07	2.20424e-06			1.40936e-05		3.40782e-06		1.75014e-05	1.00528e-09		1.15522e-06		1.86576e-05
22	15	0	0	0	0	19.6691	1.22932	1.22932		0.000786763	0.000346569	0.979761	0.000339554	0.00312816	1.68063e-07	0.000193129	0.00332146	0.436676	4.23519e-06	0.0111243			0.00122932		2.08076e-05	0.000499382	1.56885e-05	3.79347e-06	1.9482e-05	1.20803e-09	1.32438e-06	1.63161e-06	3.94521e-07	2.02613e-06	2.05365e-10	1.72169e-07	2.1985e-06			1.40569e-05		3.39895e-06		1.74559e-05	1.00266e-09		1.15221e-06		1.86091e-05
22	16	0	0	0	0	19.6691	1.22932	1.22932		0.000786763	0.000348126	0.979761	0.00034108	0.00314562	1.69066e-07	0.000194282	0.00334007	0.438639	4.26046e-06	0.0111906			0.00122932		2.07535e-05	0.000498083	1.56477e-05	3.7836e-06	1.94313e-05	1.20489e-09	1.32094e-06	1.62736e-06	3.93495e-07	2.02086e-06	2.04831e-10	1.71722e-07	2.19278e-06			1.40204e-05		3.39011e-06		1.74105e-05	1.00006e-09		1.14922e-06		1.85607e-05
22	17	0	0	0	0	19.6691	1.22932	1.22932		0.000786763	0.000349678	0.979761	0.000342601	0.00316303	1.70066e-07	0.000195431	0.00335863	0.440594	4.28566e-06	0.0112568			0.00122932		2.06996e-05	0.00049679	1.56071e-05	3.77378e-06	1.93809e-05	1.20176e-09	1.31751e-06	1.62314e-06	3.92473e-07	2.01561e-06	2.04299e-10	1.71276e-07	2.18709e-06			1.39839e-05		3.38131e-06		1.73653e-05	9.97461e-10		1.14623e-06		1.85125e-05
22	18	0	0	0	0	19.6691	1.22932	1.22932		0.000786763	0.000351223	0.979761	0.000344115	0.00318039	1.71063e-07	0.000196577	0.00337714	0.442542	4.31079e-06	0.0113228			0.00122932		2.06459e-05	0.000495501	1.55666e-05	3.76399e-06	1.93306e-05	1.19864e-09	1.31409e-06	1.61893e-06	3.91455e-07	2.01038e-06	2.03769e-10	1.70831e-07	2.18142e-06			1.39477e-05		3.37253e-06		1.73202e-05	9.94873e-10		1.14326e-06		1.84644e-05
22	19	0	0	0	0	19.6691	1.22932	1.22932		0.000786763	0.000352764	0.979761	0.000345624	0.00319771	1.72058e-07	0.00019772	0.00339561	0.444482	4.33586e-06	0.0113887			0.00122932		2.05924e-05	0.000494216	1.55262e-05	3.75423e-06	1.92805e-05	1.19554e-09	1.31068e-06	1.61473e-06	3.9044e-07	2.00517e-06	2.03241e-10	1.70389e-07	2.17576e-06			1.39115e-05		3.36379e-06		1.72753e-05	9.92294e-10		1.14029e-06		1.84166e-05
22	20	0	0	0	0	19.6691	1.22932	1.22932		0.000786763	0.000354298	0.979761	0.000347128	0.00321499	1.7305e-07	0.000198861	0.00341402	0.446416	4.36087e-06	0.0114544			0.00122932		2.0539e-05	0.000492937	1.5486e-05	3.74451e-06	1.92306e-05	1.19244e-09	1.30729e-06	1.61055e-06	3.89429e-07	1.99998e-06	2.02715e-10	1.69947e-07	2.17013e-06			1.38755e-05		3.35508e-06		1.72306e-05	9.89725e-10		1.13734e-06		1.83689e-05
22	21	0	0	0	0	19.6691	1.22932	1.22932		0.000786763	0.000355828	0.979761	0.000348626	0.00323222	1.7404e-07	0.000199998	0.00343239	0.448343	4.38581e-06	0.0115199			0.00122932		2.04859e-05	0.000491662	1.5446e-05	3.73483e-06	1.91808e-05	1.18936e-09	1.30391e-06	1.60638e-06	3.88422e-07	1.9948e-06	2.0219e-10	1.69508e-07	2.16451e-06			1.38396e-05		3.3464e-06		1.7186e-05	9.87165e-10		1.1344e-06		1.83214e-05
22	22	0	0	0	0	19.6691	1.22932	1.22932		0.000786763	0.000357351	0.979761	0.000350119	0.00324941	1.75027e-07	0.000201132	0.00345071	0.450262	4.41069e-06	0.0115852			0.00122932		2.0433e-05	0.000490391	1.54061e-05	3.72517e-06	1.91313e-05	1.18628e-09	1.30054e-06	1.60223e-06	3.87418e-07	1.98965e-06	2.01668e-10	1.6907e-07	2.15892e-06			1.38038e-05		3.33776e-06		1.71416e-05	9.84614e-10		1.13147e-06		1.82741e-05
22	23	0	0	0	0	19.6691	1.22932	1.22932		0.000786763	0.000358869	0.979761	0.000351606	0.00326655	1.76012e-07	0.000202264	0.00346899	0.452175	4.4355e-06	0.0116504			0.00122932		2.03802e-05	0.000489125	1.53663e-05	3.71556e-06	1.90819e-05	1.18322e-09	1.29718e-06	1.5981e-06	3.86418e-07	1.98451e-06	2.01147e-10	1.68633e-07	2.15335e-06			1.37682e-05		3.32914e-06		1.70974e-05	9.82072e-10		1.12855e-06		1.82269e-05
22	24	0	0	0	0	19.6691	1.22932	1.22932	32.7818	0.000786763	0.000360382	0.979761	0.000353088	0.00328364	1.76994e-07	0.000203392	0.00348721	0.454081	4.46025e-06	0.0117154	0.439541	0.222472	0.00122932	0.001	2.03277e-05	0.000487864	1.53267e-05	3.70598e-06	1.90327e-05	1.18017e-09	1.29384e-06	1.59397e-06	3.85422e-07	1.9794e-06	2.00629e-10	1.68199e-07	2.1478e-06	0.043376	1.37395e-05	1.37327e-05	0.555738	3.32056e-06	0.134377	1.70533e-05	9.7954e-10	3.7419e-05	1.12564e-06	0.0429999	1.81799e-05
23	1	0	3.80382	0.00131571	0.000789426	2.84193	0	1.89462		0.00121256	0.000361889	0.950885	0.000344115	0.0033007	1.77974e-07	0.000204518	0.00350539	0	4.48493e-06	0.0117802			0.00189462		5.01585e-05	0.0012038	3.78185e-05	9.14449e-06	4.6963e-05	2.91206e-09	3.19254e-06	0	0	0	4.95051e-10	4.1503e-07	4.15525e-07			3.78185e-05		9.14449e-06		4.6963e-05	2.41701e-09		2.77751e-06		4.9743e-05
23	2	0	3.80382	0.00133079	0.000798471	5.71643	0	1.91633		0.00122645	0.000366035	0.950885	0.000348058	0.00334766	1.80391e-07	0.000207295	0.00355514	0	4.54584e-06	0.0119402			0.00191633		5.07325e-05	0.00121758	3.82514e-05	9.24914e-06	4.75005e-05	2.94539e-09	3.22907e-06	0	0	0	5.00716e-10	4.19779e-07	4.2028e-07			3.82514e-05		9.24914e-06		4.75005e-05	2.44467e-09		2.80929e-06		5.03122e-05
23	3	0	3.80382	0.00134599	0.000807595	8.62377	0	1.93823		0.00124047	0.000370218	0.950885	0.000352035	0.00339516	1.82835e-07	0.000210105	0.00360545	0	4.60745e-06	0.012102			0.00193823		5.13115e-05	0.00123148	3.86879e-05	9.3547e-06	4.80426e-05	2.97901e-09	3.26593e-06	0	0	0	5.06431e-10	4.2457e-07	4.25077e-07			3.86879e-05		9.3547e-06		4.80426e-05	2.47257e-09		2.84136e-06		5.08864e-05
23	4	0	3.80382	0.00136133	0.000816797	11.5642	0	1.96031		0.0012546	0.000374436	0.950885	0.000356046	0.0034432	1.85308e-07	0.000212946	0.00365634	0	4.66976e-06	0.0122657			0.00196031		5.18955e-05	0.00124549	3.91282e-05	9.46117e-06	4.85894e-05	3.01291e-09	3.3031e-06	0	0	0	5.12195e-10	4.29403e-07	4.29915e-07			3.91282e-05		9.46117e-06		4.85894e-05	2.50072e-09		2.87369e-06		5.14656e-05
23	5	0	3.80382	0.0013768	0.000826079	14.5381	0	1.98259		0.00126886	0.000378692	0.950885	0.000360092	0.00349179	1.87808e-07	0.00021582	0.0037078	0	4.73277e-06	0.0124312			0.00198259		5.24846e-05	0.00125963	3.95724e-05	9.56856e-06	4.91409e-05	3.04711e-09	3.34059e-06	0	0	0	5.18009e-10	4.34277e-07	4.34795e-07			3.95724e-05		9.56856e-06		4.91409e-05	2.5291e-09		2.90631e-06		5.20498e-05
23	6	0	3.80382	0.0013924	0.000835441	17.5457	0	2.00506		0.00128324	0.000382983	0.950885	0.000364173	0.00354093	1.90338e-07	0.000218726	0.00375985	0	4.79651e-06	0.0125986			0.00200506		5.30787e-05	0.00127389	4.00203e-05	9.67687e-06	4.96972e-05	3.0816e-09	3.3784e-06	0	0	0	5.23872e-10	4.39192e-07	4.39716e-07			4.00203e-05		9.67687e-06		4.96972e-05	2.55773e-09		2.93921e-06		5.2639e-05
23	7	0	3.80382	0.00140814	0.000844883	20.5873	0	2.02772		0.00129774	0.000387312	0.950885	0.000368289	0.00359063	1.92895e-07	0.000221665	0.00381249	0	4.86096e-06	0.0127679			0.00202772		5.36779e-05	0.00128827	4.04721e-05	9.78611e-06	5.02582e-05	3.11639e-09	3.41654e-06	0	0	0	5.29786e-10	4.4415e-07	4.4468e-07			4.04721e-05		9.78611e-06		5.02582e-05	2.5866e-09		2.97239e-06		5.32332e-05
23	8	0	3.80382	0.00142401	0.000854407	23.6632	0	2.05058		0.00131237	0.000391677	0.950885	0.00037244	0.00364089	1.95482e-07	0.000224638	0.00386572	0	4.92614e-06	0.0129391			0.00205058		5.42822e-05	0.00130277	4.09277e-05	9.89629e-06	5.0824e-05	3.15147e-09	3.455e-06	0	0	0	5.3575e-10	4.4915e-07	4.49686e-07			4.09277e-05		9.89629e-06		5.0824e-05	2.61572e-09		3.00585e-06		5.38325e-05
23	9	0	0	0	0	23.6632	1.47895	1.47895		0.000946526	0.00039608	0.950885	0.000376627	0.00369171	1.98098e-07	0.000227644	0.00391956	0.499061	4.99206e-06	0.0131123			0.00147895		2.57411e-05	0.000617786	1.94083e-05	4.6929e-06	2.41012e-05	1.49446e-09	1.63839e-06	2.01846e-06	4.88062e-07	2.50652e-06	2.54057e-10	2.12991e-07	2.71977e-06			1.73898e-05		4.20484e-06		2.15947e-05	1.2404e-09		1.4254e-06		2.30213e-05
23	10	0	0	0	0	23.6632	1.47895	1.47895		0.000946526	0.000397946	0.950885	0.000378401	0.00371331	1.99338e-07	0.000229069	0.00394258	0.501412	5.02332e-06	0.0131944			0.00147895		2.56762e-05	0.000616228	1.93594e-05	4.68107e-06	2.40404e-05	1.49069e-09	1.63426e-06	2.01337e-06	4.86832e-07	2.5002e-06	2.53417e-10	2.12454e-07	2.71291e-06			1.7346e-05		4.19424e-06		2.15402e-05	1.23727e-09		1.42181e-06		2.29633e-05
23	11	0	0	0	0	23.6632	1.47895	1.47895		0.000946526	0.000399805	0.950885	0.000380168	0.00373485	2.00575e-07	0.000230491	0.00396554	0.503754	5.0545e-06	0.0132763			0.00147895		2.56115e-05	0.000614677	1.93106e-05	4.66929e-06	2.39799e-05	1.48694e-09	1.63015e-06	2.0083e-06	4.85606e-07	2.49391e-06	2.52779e-10	2.11919e-07	2.70608e-06			1.73023e-05		4.18368e-06		2.1486e-05	1.23416e-09		1.41823e-06		2.29055e-05
23	12	0	0	0	0	23.6632	1.47895	1.47895		0.000946526	0.000401657	0.950885	0.00038193	0.00375633	2.01809e-07	0.000231909	0.00398845	0.506088	5.0856e-06	0.013358			0.00147895		2.55471e-05	0.000613131	1.92621e-05	4.65755e-06	2.39196e-05	1.4832e-09	1.62605e-06	2.00325e-06	4.84385e-07	2.48764e-06	2.52143e-10	2.11386e-07	2.69928e-06			1.72588e-05		4.17316e-06		2.1432e-05	1.23105e-09		1.41466e-06		2.28479e-05
23	13	0	0	0	0	23.6632	1.47895	1.47895		0.000946526	0.000403503	0.950885	0.000383684	0.00377777	2.03041e-07	0.000233324	0.00401129	0.508413	5.11662e-06	0.0134394			0.00147895		2.54829e-05	0.000611591	1.92137e-05	4.64584e-06	2.38595e-05	1.47947e-09	1.62196e-06	1.99822e-06	4.83168e-07	2.48139e-06	2.5151e-10	2.10855e-07	2.6925e-06			1.72154e-05		4.16268e-06		2.13781e-05	1.22796e-09		1.41111e-06		2.27905e-05
23	14	0	0	0	0	23.6632	1.47895	1.47895		0.000946526	0.000405341	0.950885	0.000385433	0.00379914	2.04268e-07	0.000234735	0.00403408	0.51073	5.14757e-06	0.0135207			0.00147895		2.5419e-05	0.000610056	1.91654e-05	4.63419e-06	2.37996e-05	1.47576e-09	1.61789e-06	1.99321e-06	4.81955e-07	2.47516e-06	2.50879e-10	2.10326e-07	2.68574e-06			1.71722e-05		4.15223e-06		2.13245e-05	1.22488e-09		1.40757e-06		2.27333e-05
23	15	0	0	0	0	23.6632	1.47895	1.47895		0.000946526	0.000407173	0.950885	0.000387175	0.00382047	2.05493e-07	0.000236142	0.00405682	0.513039	5.17843e-06	0.0136018			0.00147895		2.53553e-05	0.000608527	1.91174e-05	4.62257e-06	2.374e-05	1.47206e-09	1.61384e-06	1.98821e-06	4.80747e-07	2.46896e-06	2.5025e-10	2.09799e-07	2.67901e-06			1.71292e-05		4.14182e-06		2.1271e-05	1.22181e-09		1.40404e-06		2.26763e-05
23	16	0	0	0	0	23.6632	1.47895	1.47895		0.000946526	0.000408999	0.950885	0.000388911	0.00384174	2.06715e-07	0.000237546	0.00407949	0.515339	5.20922e-06	0.0136827			0.00147895		2.52918e-05	0.000607003	1.90695e-05	4.61099e-06	2.36805e-05	1.46837e-09	1.6098e-06	1.98323e-06	4.79543e-07	2.46277e-06	2.49623e-10	2.09273e-07	2.6723e-06			1.70863e-05		4.13145e-06		2.12177e-05	1.21875e-09		1.40052e-06		2.26195e-05
23	17	0	0	0	0	23.6632	1.47895	1.47895		0.000946526	0.000410818	0.950885	0.000390641	0.00386296	2.07934e-07	0.000238947	0.00410211	0.517631	5.23993e-06	0.0137633			0.00147895		2.52285e-05	0.000605484	1.90218e-05	4.59946e-06	2.36213e-05	1.4647e-09	1.60577e-06	1.97827e-06	4.78344e-07	2.45661e-06	2.48999e-10	2.0875e-07	2.66561e-06			1.70435e-05		4.12111e-06		2.11647e-05	1.2157e-09		1.39702e-06		2.25629e-05
23	18	0	0	0	0	23.6632	1.47895	1.47895		0.000946526	0.000412631	0.950885	0.000392364	0.00388412	2.0915e-07	0.000240344	0.00412468	0.519915	5.27057e-06	0.0138438			0.00147895		2.51655e-05	0.000603971	1.89743e-05	4.58796e-06	2.35622e-05	1.46104e-09	1.60176e-06	1.97332e-06	4.77148e-07	2.45047e-06	2.48376e-10	2.08228e-07	2.65895e-06			1.7001e-05		4.11081e-06		2.11118e-05	1.21266e-09		1.39353e-06		2.25065e-05
23	19	0	0	0	0	23.6632	1.47895	1.47895		0.000946526	0.000414437	0.950885	0.000394082	0.00390523	2.10362e-07	0.000241737	0.00414718	0.52219	5.30113e-06	0.0139241			0.00147895		2.51026e-05	0.000602463	1.89269e-05	4.57651e-06	2.35034e-05	1.45739e-09	1.59776e-06	1.9684e-06	4.75957e-07	2.44436e-06	2.47756e-10	2.07708e-07	2.65231e-06			1.69585e-05		4.10055e-06		2.10591e-05	1.20963e-09		1.39005e-06		2.24503e-05
23	20	0	0	0	0	23.6632	1.47895	1.47895		0.000946526	0.000416236	0.950885	0.000395793	0.00392629	2.11572e-07	0.000243128	0.00416963	0.524458	5.33161e-06	0.0140041			0.00147895		2.504e-05	0.000600961	1.88797e-05	4.56509e-06	2.34448e-05	1.45375e-09	1.59377e-06	1.96349e-06	4.7477e-07	2.43826e-06	2.47138e-10	2.0719e-07	2.6457e-06			1.69162e-05		4.09032e-06		2.10065e-05	1.20662e-09		1.38658e-06		2.23943e-05
23	21	0	0	0	0	23.6632	1.47895	1.47895		0.000946526	0.00041803	0.950885	0.000397498	0.0039473	2.12779e-07	0.000244514	0.00419203	0.526718	5.36202e-06	0.014084			0.00147895		2.49776e-05	0.000599463	1.88327e-05	4.55372e-06	2.33864e-05	1.45013e-09	1.5898e-06	1.9586e-06	4.73587e-07	2.43218e-06	2.46523e-10	2.06674e-07	2.6391e-06			1.68741e-05		4.08013e-06		2.09542e-05	1.20361e-09		1.38313e-06		2.23385e-05
23	22	0	0	0	0	23.6632	1.47895	1.47895		0.000946526	0.000419817	0.950885	0.000399197	0.00396825	2.13982e-07	0.000245897	0.00421437	0.528969	5.39235e-06	0.0141637			0.00147895		2.49155e-05	0.000597971	1.87858e-05	4.54239e-06	2.33282e-05	1.44652e-09	1.58584e-06	1.95372e-06	4.72408e-07	2.42613e-06	2.45909e-10	2.0616e-07	2.63254e-06			1.68321e-05		4.06998e-06		2.0902e-05	1.20061e-09		1.37968e-06		2.22829e-05
23	23	0	0	0	0	23.6632	1.47895	1.47895		0.000946526	0.000421598	0.950885	0.000400891	0.00398916	2.15183e-07	0.000247277	0.00423665	0.531213	5.4226e-06	0.0142432			0.00147895		2.48535e-05	0.000596484	1.87391e-05	4.53109e-06	2.32702e-05	1.44293e-09	1.5819e-06	1.94886e-06	4.71234e-07	2.4201e-06	2.45298e-10	2.05647e-07	2.62599e-06			1.67902e-05		4.05986e-06		2.08501e-05	1.19763e-09		1.37625e-06		2.22275e-05
23	24	0	0	0	0	23.6632	1.47895	1.47895	39.4386	0.000946526	0.000423372	0.950885	0.000402578	0.00401001	2.1638e-07	0.000248653	0.00425888	0.533449	5.45279e-06	0.0143224	0.516399	0.217575	0.00147895	0.001	2.47918e-05	0.000595003	1.86925e-05	4.51984e-06	2.32124e-05	1.43934e-09	1.57797e-06	1.94402e-06	4.70063e-07	2.41409e-06	2.44688e-10	2.05136e-07	2.61947e-06	0.0438976	1.62306e-05	1.67485e-05	0.559043	4.04977e-06	0.135176	2.07983e-05	1.19465e-09	3.76549e-05	1.37283e-06	0.0432711	2.21723e-05
24	1	0	3.97637	0.00157494	0.000944964	3.40187	0	2.26791		0.00145146	0.00042514	0.924035	0.000392845	0.0040308	2.17575e-07	0.000250026	0.00428105	0	5.48289e-06	0.0144015			0.00226791		6.0033e-05	0.00144079	4.52638e-05	1.09447e-05	5.62085e-05	3.48535e-09	3.82104e-06	0	0	0	5.9251e-10	4.96735e-07	4.97328e-07			4.52638e-05		1.09447e-05		5.62085e-05	2.89284e-09		3.3243e-06		5.95357e-05
24	2	0	3.97637	0.00159263	0.000955575	6.84194	0	2.29338		0.00146776	0.000429914	0.924035	0.000397256	0.00408701	2.20468e-07	0.00025335	0.00434058	0	5.55579e-06	0.014593			0.00229338		6.07064e-05	0.00145695	4.57714e-05	1.10675e-05	5.68389e-05	3.52444e-09	3.8639e-06	0	0	0	5.99155e-10	5.02307e-07	5.02906e-07			4.57714e-05		1.10675e-05		5.68389e-05	2.92529e-09		3.36159e-06		6.02035e-05
24	3	0	3.97637	0.00161046	0.000966277	10.3205	0	2.31906		0.0014842	0.000434729	0.924035	0.000401705	0.00414385	2.23393e-07	0.000256712	0.00440079	0	5.62951e-06	0.0147866			0.00231906		6.13854e-05	0.00147325	4.62834e-05	1.11913e-05	5.74747e-05	3.56387e-09	3.90712e-06	0	0	0	6.05858e-10	5.07925e-07	5.08531e-07			4.62834e-05		1.11913e-05		5.74747e-05	2.95801e-09		3.39919e-06		6.08769e-05
24	4	0	3.97637	0.00162845	0.000977069	13.838	0	2.34497		0.00150078	0.000439585	0.924035	0.000406192	0.00420133	2.26351e-07	0.000260111	0.00446166	0	5.70405e-06	0.0149824			0.00234497		6.20702e-05	0.00148969	4.67998e-05	1.13161e-05	5.81159e-05	3.60363e-09	3.95071e-06	0	0	0	6.12616e-10	5.13592e-07	5.14204e-07			4.67998e-05		1.13161e-05		5.81159e-05	2.99101e-09		3.43711e-06		6.1556e-05
24	5	0	3.97637	0.00164659	0.000987953	17.3946	0	2.37109		0.0015175	0.000444481	0.924035	0.000410717	0.00425944	2.29342e-07	0.000263548	0.00452322	0	5.77942e-06	0.0151804			0.00237109		6.27608e-05	0.00150626	4.73205e-05	1.1442e-05	5.87625e-05	3.64372e-09	3.99466e-06	0	0	0	6.19432e-10	5.19306e-07	5.19925e-07			4.73205e-05		1.1442e-05		5.87625e-05	3.02429e-09		3.47536e-06		6.22409e-05
24	6	0	3.97637	0.00166488	0.000998929	20.9908	0	2.39743		0.00153435	0.000449419	0.924035	0.000415279	0.00431821	2.32366e-07	0.000267024	0.00458546	0	5.85563e-06	0.0153806			0.00239743		6.34572e-05	0.00152297	4.78455e-05	1.1569e-05	5.94145e-05	3.68415e-09	4.03899e-06	0	0	0	6.26306e-10	5.25068e-07	5.25695e-07			4.78455e-05		1.1569e-05		5.94145e-05	3.05785e-09		3.51392e-06		6.29315e-05
24	7	0	3.97637	0.00168333	0.00101	24.6268	0	2.42399		0.00155136	0.000454399	0.924035	0.000419881	0.00437762	2.35424e-07	0.000270537	0.00464839	0	5.93269e-06	0.015583			0.00242399		6.41595e-05	0.00153983	4.8375e-05	1.1697e-05	6.00721e-05	3.72492e-09	4.08368e-06	0	0	0	6.33237e-10	5.30879e-07	5.31512e-07			4.8375e-05		1.1697e-05		6.00721e-05	3.09168e-09		3.55281e-06		6.3628e-05
24	8	0	3.97637	0.00170193	0.00102116	28.3029	0	2.45078		0.0015685	0.00045942	0.924035	0.000424521	0.00443769	2.38516e-07	0.00027409	0.00471202	0	6.0106e-06	0.0157876			0.00245078		6.48676e-05	0.00155682	4.89089e-05	1.18261e-05	6.07351e-05	3.76603e-09	4.12876e-06	0	0	0	6.40226e-10	5.36738e-07	5.37378e-07			4.89089e-05		1.18261e-05		6.07351e-05	3.12581e-09		3.59202e-06		6.43302e-05
24	9	0	0	0	0	28.3029	1.76893	1.76893		0.00113212	0.000464484	0.924035	0.000429199	0.00449843	2.41642e-07	0.000277682	0.00477635	0.585249	6.08937e-06	0.0159945			0.00176893		3.1091e-05	0.000746185	2.3442e-05	5.66827e-06	2.91103e-05	1.80506e-09	1.97891e-06	2.43797e-06	5.895e-07	3.02747e-06	3.0686e-10	2.57259e-07	3.28504e-06			2.10041e-05		5.07877e-06		2.60828e-05	1.4982e-09		1.72165e-06		2.7806e-05
24	10	0	0	0	0	28.3029	1.76893	1.76893		0.00113212	0.000466652	0.924035	0.000431203	0.00452451	2.4314e-07	0.000279404	0.00480416	0.587982	6.12713e-06	0.0160937			0.00176893		3.10155e-05	0.000744372	2.33851e-05	5.6545e-06	2.90396e-05	1.80068e-09	1.97411e-06	2.43205e-06	5.88068e-07	3.02012e-06	3.06115e-10	2.56634e-07	3.27706e-06			2.09531e-05		5.06643e-06		2.60195e-05	1.49456e-09		1.71747e-06		2.77385e-05
24	11	0	0	0	0	28.3029	1.76893	1.76893		0.00113212	0.000468813	0.924035	0.0004332	0.00455053	2.44635e-07	0.000281121	0.0048319	0.590705	6.16479e-06	0.0161926			0.00176893		3.09403e-05	0.000742566	2.33284e-05	5.64078e-06	2.89692e-05	1.79631e-09	1.96932e-06	2.42615e-06	5.86641e-07	3.01279e-06	3.05372e-10	2.56011e-07	3.26911e-06			2.09022e-05		5.05414e-06		2.59564e-05	1.49093e-09		1.7133e-06		2.76712e-05
24	12	0	0	0	0	28.3029	1.76893	1.76893		0.00113212	0.000470967	0.924035	0.00043519	0.00457649	2.46125e-07	0.000282835	0.00485957	0.593418	6.20236e-06	0.0162913			0.00176893		3.08653e-05	0.000740767	2.32718e-05	5.62711e-06	2.88989e-05	1.79195e-09	1.96454e-06	2.42027e-06	5.85219e-07	3.00549e-06	3.04632e-10	2.55391e-07	3.26119e-06			2.08516e-05		5.04189e-06		2.58935e-05	1.48732e-09		1.70915e-06		2.76041e-05
24	13	0	0	0	0	28.3029	1.76893	1.76893		0.00113212	0.000473113	0.924035	0.000437173	0.00460238	2.47613e-07	0.000284544	0.00488717	0.596122	6.23984e-06	0.0163897			0.00176893		3.07906e-05	0.000738973	2.32155e-05	5.61348e-06	2.8829e-05	1.78761e-09	1.95979e-06	2.41441e-06	5.83802e-07	2.99821e-06	3.03894e-10	2.54772e-07	3.25329e-06			2.08011e-05		5.02968e-06		2.58308e-05	1.48372e-09		1.70501e-06		2.75373e-05
24	14	0	0	0	0	28.3029	1.76893	1.76893		0.00113212	0.000475251	0.924035	0.000439149	0.00462821	2.49097e-07	0.000286249	0.00491471	0.598816	6.27723e-06	0.0164879			0.00176893		3.07161e-05	0.000737186	2.31593e-05	5.59991e-06	2.87593e-05	1.78329e-09	1.95505e-06	2.40857e-06	5.8239e-07	2.99096e-06	3.03159e-10	2.54156e-07	3.24542e-06			2.07508e-05		5.01752e-06		2.57683e-05	1.48013e-09		1.70089e-06		2.74707e-05
24	15	0	0	0	0	28.3029	1.76893	1.76893		0.00113212	0.000477382	0.924035	0.000441118	0.00465398	2.50577e-07	0.00028795	0.00494218	0.601501	6.31453e-06	0.0165859			0.00176893		3.06419e-05	0.000735405	2.31034e-05	5.58638e-06	2.86898e-05	1.77898e-09	1.95032e-06	2.40275e-06	5.80983e-07	2.98374e-06	3.02427e-10	2.53542e-07	3.23758e-06			2.07006e-05		5.0054e-06		2.5706e-05	1.47656e-09		1.69678e-06		2.74043e-05
24	16	0	0	0	0	28.3029	1.76893	1.76893		0.00113212	0.000479505	0.924035	0.00044308	0.00467968	2.52053e-07	0.000289647	0.00496958	0.604177	6.35174e-06	0.0166836			0.00176893		3.05679e-05	0.00073363	2.30476e-05	5.5729e-06	2.86205e-05	1.77469e-09	1.94562e-06	2.39695e-06	5.79581e-07	2.97654e-06	3.01697e-10	2.5293e-07	3.22977e-06			2.06507e-05		4.99332e-06		2.5644e-05	1.47299e-09		1.69269e-06		2.73382e-05
24	17	0	0	0	0	28.3029	1.76893	1.76893		0.00113212	0.000481621	0.924035	0.000445035	0.00470533	2.53526e-07	0.000291339	0.00499692	0.606843	6.38886e-06	0.0167811			0.00176893		3.04942e-05	0.000731861	2.29921e-05	5.55946e-06	2.85515e-05	1.77041e-09	1.94093e-06	2.39118e-06	5.78184e-07	2.96936e-06	3.0097e-10	2.5232e-07	3.22198e-06			2.06009e-05		4.98128e-06		2.55822e-05	1.46944e-09		1.68861e-06		2.72722e-05
24	18	0	0	0	0	28.3029	1.76893	1.76893		0.00113212	0.00048373	0.924035	0.000446983	0.00473091	2.54996e-07	0.000293028	0.00502419	0.6095	6.42589e-06	0.0168784			0.00176893		3.04208e-05	0.000730099	2.29367e-05	5.54607e-06	2.84828e-05	1.76615e-09	1.93625e-06	2.38542e-06	5.76791e-07	2.96221e-06	3.00245e-10	2.51713e-07	3.21422e-06			2.05513e-05		4.96928e-06		2.55206e-05	1.4659e-09		1.68454e-06		2.72066e-05
24	19	0	0	0	0	28.3029	1.76893	1.76893		0.00113212	0.000485831	0.924035	0.000448925	0.00475643	2.56462e-07	0.000294712	0.0050514	0.612147	6.46283e-06	0.0169754			0.00176893		3.03476e-05	0.000728342	2.28815e-05	5.53273e-06	2.84142e-05	1.7619e-09	1.93159e-06	2.37968e-06	5.75404e-07	2.95508e-06	2.99523e-10	2.51107e-07	3.20649e-06			2.05018e-05		4.95732e-06		2.54592e-05	1.46237e-09		1.68049e-06		2.71411e-05
24	20	0	0	0	0	28.3029	1.76893	1.76893		0.00113212	0.000487925	0.924035	0.00045086	0.00478189	2.57924e-07	0.000296393	0.00507854	0.614786	6.49968e-06	0.0170722			0.00176893		3.02746e-05	0.000726591	2.28265e-05	5.51943e-06	2.83459e-05	1.75766e-09	1.92695e-06	2.37396e-06	5.74021e-07	2.94798e-06	2.98803e-10	2.50503e-07	3.19878e-06			2.04526e-05		4.94541e-06		2.5398e-05	1.45886e-09		1.67645e-06		2.70759e-05
24	21	0	0	0	0	28.3029	1.76893	1.76893		0.00113212	0.000490012	0.924035	0.000452789	0.00480729	2.59383e-07	0.000298069	0.00510562	0.617415	6.53645e-06	0.0171688			0.00176893		3.02019e-05	0.000724847	2.27717e-05	5.50617e-06	2.82779e-05	1.75344e-09	1.92232e-06	2.36826e-06	5.72642e-07	2.9409e-06	2.98085e-10	2.49902e-07	3.1911e-06			2.04034e-05		4.93353e-06		2.5337e-05	1.45536e-09		1.67242e-06		2.70108e-05
24	22	0	0	0	0	28.3029	1.76893	1.76893		0.00113212	0.000492092	0.924035	0.00045471	0.00483263	2.60838e-07	0.000299742	0.00513263	0.620036	6.57312e-06	0.0172651			0.00176893		3.01295e-05	0.000723108	2.27171e-05	5.49297e-06	2.821e-05	1.74924e-09	1.91771e-06	2.36258e-06	5.71269e-07	2.93384e-06	2.9737e-10	2.49302e-07	3.18344e-06			2.03545e-05		4.9217e-06		2.52762e-05	1.45187e-09		1.66841e-06		2.69461e-05
24	23	0	0	0	0	28.3029	1.76893	1.76893		0.00113212	0.000494165	0.924035	0.000456626	0.0048579	2.6229e-07	0.00030141	0.00515957	0.622647	6.60971e-06	0.0173612			0.00176893		3.00573e-05	0.000721375	2.26626e-05	5.4798e-06	2.81424e-05	1.74504e-09	1.91312e-06	2.35691e-06	5.69899e-07	2.92681e-06	2.96657e-10	2.48705e-07	3.17581e-06			2.03057e-05		4.9099e-06		2.52156e-05	1.44839e-09		1.66441e-06		2.68815e-05
24	24	0	0	0	0	28.3029	1.76893	1.76893	47.1715	0.00113212	0.00049623	0.924035	0.000458534	0.00488312	2.63738e-07	0.000303075	0.00518646	0.62525	6.64621e-06	0.0174571	0.605412	0.213585	0.00176893	0.001	2.99853e-05	0.000719648	2.26084e-05	5.46668e-06	2.80751e-05	1.74087e-09	1.90854e-06	2.35127e-06	5.68535e-07	2.91981e-06	2.95947e-10	2.4811e-07	3.16821e-06	0.0443244	1.91175e-05	2.02571e-05	0.561734	4.89815e-06	0.135827	2.51553e-05	1.44492e-09	3.78472e-05	1.66043e-06	0.0434921	2.68171e-05
25	1	0	4.1375	0.00187425	0.00112455	4.04839	0	2.69893		0.00172731	0.000498289	0.898995	0.000447959	0.00490827	2.65183e-07	0.000304735	0.00521327	0	6.68262e-06	0.0175527			0.00269893		7.14311e-05	0.00171435	5.38577e-05	1.30227e-05	6.68805e-05	4.14709e-09	4.54652e-06	0	0	0	7.05006e-10	5.91047e-07	5.91752e-07			5.38577e-05		1.30227e-05		6.68805e-05	3.44209e-09		3.95547e-06		7.08394e-05
25	2	0	4.1375	0.00189482	0.00113689	8.1412	0	2.72854		0.00174627	0.000503756	0.898995	0.000452874	0.00497515	2.68625e-07	0.00030869	0.00528411	0	6.76936e-06	0.0177806			0.00272854		7.2214e-05	0.00173314	5.4448e-05	1.31655e-05	6.76134e-05	4.19254e-09	4.59635e-06	0	0	0	7.12733e-10	5.97525e-07	5.98238e-07			5.4448e-05		1.31655e-05		6.76134e-05	3.47981e-09		3.99882e-06		7.16158e-05
25	3	0	4.1375	0.00191556	0.00114933	12.2788	0	2.7584		0.00176538	0.000509269	0.898995	0.000457831	0.00504277	2.72105e-07	0.000312689	0.00535573	0	6.85705e-06	0.0180109			0.0027584		7.30033e-05	0.00175208	5.50431e-05	1.33094e-05	6.83525e-05	4.23837e-09	4.64659e-06	0	0	0	7.20523e-10	6.04056e-07	6.04777e-07			5.50431e-05		1.33094e-05		6.83525e-05	3.51785e-09		4.04253e-06		7.23986e-05
25	4	0	4.1375	0.00193647	0.00116188	16.4616	0	2.78851		0.00178465	0.000514828	0.898995	0.000462828	0.00511112	2.75623e-07	0.000316732	0.00542813	0	6.9457e-06	0.0182438			0.00278851		7.37992e-05	0.00177118	5.56432e-05	1.34545e-05	6.90977e-05	4.28458e-09	4.69724e-06	0	0	0	7.28378e-10	6.10642e-07	6.1137e-07			5.56432e-05		1.34545e-05		6.90977e-05	3.5562e-09		4.0866e-06		7.31879e-05
25	5	0	4.1375	0.00195755	0.00117453	20.6899	0	2.81887		0.00180408	0.000520433	0.898995	0.000467867	0.00518022	2.79179e-07	0.000320818	0.00550131	0	7.03532e-06	0.0184791			0.00281887		7.46017e-05	0.00179044	5.62483e-05	1.36008e-05	6.9849e-05	4.33117e-09	4.74832e-06	0	0	0	7.36298e-10	6.17282e-07	6.18018e-07			5.62483e-05		1.36008e-05		6.9849e-05	3.59487e-09		4.13104e-06		7.39837e-05
25	6	0	4.1375	0.0019788	0.00118728	24.9641	0	2.84948		0.00182366	0.000526084	0.898995	0.000472947	0.00525007	2.82774e-07	0.000324949	0.0055753	0	7.12591e-06	0.0187171			0.00284948		7.54107e-05	0.00180986	5.68583e-05	1.37483e-05	7.06065e-05	4.37814e-09	4.79982e-06	0	0	0	7.44284e-10	6.23976e-07	6.2472e-07			5.68583e-05		1.37483e-05		7.06065e-05	3.63386e-09		4.17584e-06		7.4786e-05
25	7	0	4.1375	0.00200023	0.00120014	29.2846	0	2.88034		0.00184341	0.000531781	0.898995	0.000478069	0.00532067	2.86408e-07	0.000329125	0.00565008	0	7.21748e-06	0.0189576			0.00288034		7.62264e-05	0.00182943	5.74733e-05	1.3897e-05	7.13703e-05	4.4255e-09	4.85173e-06	0	0	0	7.52334e-10	6.30725e-07	6.31478e-07			5.74733e-05		1.3897e-05		7.13703e-05	3.67316e-09		4.22101e-06		7.55949e-05
25	8	0	4.1375	0.00202184	0.0012131	33.6518	0	2.91145		0.00186333	0.000537526	0.898995	0.000483233	0.00539204	2.90081e-07	0.000333346	0.00572568	0	7.31004e-06	0.0192007			0.00291145		7.70488e-05	0.00184917	5.80933e-05	1.40469e-05	7.21402e-05	4.47324e-09	4.90408e-06	0	0	0	7.60451e-10	6.3753e-07	6.3829e-07			5.80933e-05		1.40469e-05		7.21402e-05	3.71279e-09		4.26655e-06		7.64105e-05
25	9	0	0	0	0	33.6518	2.10323	2.10323		0.00134607	0.000543317	0.898995	0.000488439	0.00546418	2.93794e-07	0.000337613	0.00580209	0.684579	7.40361e-06	0.0194465			0.00210323		3.7256e-05	0.000894143	2.80903e-05	6.79221e-06	3.48825e-05	2.16298e-09	2.3713e-06	2.92139e-06	7.06389e-07	3.62778e-06	3.67706e-10	3.08269e-07	3.93642e-06			2.51689e-05		6.08582e-06		3.12547e-05	1.79527e-09		2.06303e-06		3.33195e-05
25	10	0	0	0	0	33.6518	2.10323	2.10323		0.00134607	0.00054582	0.898995	0.000490689	0.00549544	2.95589e-07	0.000339676	0.00583541	0.687733	7.44885e-06	0.0195653			0.00210323		3.71687e-05	0.000892049	2.80245e-05	6.7763e-06	3.48008e-05	2.15791e-09	2.36575e-06	2.91455e-06	7.04735e-07	3.61928e-06	3.66845e-10	3.07547e-07	3.9272e-06			2.51099e-05		6.07156e-06		3.11815e-05	1.79107e-09		2.0582e-06		3.32415e-05
25	11	0	0	0	0	33.6518	2.10323	2.10323		0.00134607	0.000548314	0.898995	0.000492931	0.00552662	2.9738e-07	0.000341734	0.00586865	0.690875	7.49398e-06	0.0196839			0.00210323		3.70817e-05	0.000889962	2.79589e-05	6.76044e-06	3.47194e-05	2.15286e-09	2.36021e-06	2.90773e-06	7.03086e-07	3.61081e-06	3.65987e-10	3.06828e-07	3.91801e-06			2.50512e-05		6.05736e-06		3.11086e-05	1.78688e-09		2.05339e-06		3.31637e-05
25	12	0	0	0	0	33.6518	2.10323	2.10323		0.00134607	0.000550799	0.898995	0.000495165	0.00555773	2.99167e-07	0.000343787	0.00590181	0.694007	7.53901e-06	0.0198022			0.00210323		3.69951e-05	0.000887882	2.78936e-05	6.74464e-06	3.46382e-05	2.14783e-09	2.3547e-06	2.90093e-06	7.01443e-07	3.60238e-06	3.65131e-10	3.06111e-07	3.90885e-06			2.49927e-05		6.0432e-06		3.10359e-05	1.7827e-09		2.04859e-06		3.30862e-05
25	13	0	0	0	0	33.6518	2.10323	2.10323		0.00134607	0.000553276	0.898995	0.000497392	0.00558876	3.0095e-07	0.000345836	0.0059349	0.697128	7.58394e-06	0.0199202			0.00210323		3.69087e-05	0.000885809	2.78285e-05	6.7289e-06	3.45574e-05	2.14282e-09	2.3492e-06	2.89416e-06	6.99805e-07	3.59397e-06	3.64279e-10	3.05396e-07	3.89973e-06			2.49343e-05		6.02909e-06		3.09634e-05	1.77854e-09		2.0438e-06		3.3009e-05
25	14	0	0	0	0	33.6518	2.10323	2.10323		0.00134607	0.000555744	0.898995	0.000499611	0.00561973	3.02728e-07	0.00034788	0.00596791	0.700238	7.62876e-06	0.0200379			0.00210323		3.68226e-05	0.000883743	2.77636e-05	6.7132e-06	3.44768e-05	2.13782e-09	2.34372e-06	2.88741e-06	6.98173e-07	3.58558e-06	3.63429e-10	3.04684e-07	3.89063e-06			2.48762e-05		6.01503e-06		3.08912e-05	1.77439e-09		2.03904e-06		3.2932e-05
25	15	0	0	0	0	33.6518	2.10323	2.10323		0.00134607	0.000558204	0.898995	0.000501823	0.00565062	3.04503e-07	0.000349919	0.00600084	0.703337	7.67347e-06	0.0201553			0.00210323		3.67368e-05	0.000881684	2.76989e-05	6.69756e-06	3.43964e-05	2.13284e-09	2.33826e-06	2.88068e-06	6.96547e-07	3.57723e-06	3.62583e-10	3.03974e-07	3.88157e-06			2.48182e-05		6.00102e-06		3.08192e-05	1.77026e-09		2.03429e-06		3.28553e-05
25	16	0	0	0	0	33.6518	2.10323	2.10323		0.00134607	0.000560656	0.898995	0.000504027	0.00568144	3.06273e-07	0.000351953	0.0060337	0.706427	7.71808e-06	0.0202725			0.00210323		3.66513e-05	0.000879632	2.76344e-05	6.68197e-06	3.43164e-05	2.12788e-09	2.33282e-06	2.87398e-06	6.94925e-07	3.5689e-06	3.61739e-10	3.03267e-07	3.87253e-06			2.47604e-05		5.98705e-06		3.07475e-05	1.76614e-09		2.02955e-06		3.27788e-05
25	17	0	0	0	0	33.6518	2.10323	2.10323		0.00134607	0.000563099	0.898995	0.000506223	0.00571218	3.08039e-07	0.000353983	0.00606648	0.709505	7.76259e-06	0.0203894			0.00210323		3.65661e-05	0.000877587	2.75702e-05	6.66644e-06	3.42366e-05	2.12293e-09	2.3274e-06	2.8673e-06	6.9331e-07	3.56061e-06	3.60898e-10	3.02561e-07	3.86353e-06			2.47029e-05		5.97313e-06		3.0676e-05	1.76203e-09		2.02483e-06		3.27026e-05
25	18	0	0	0	0	33.6518	2.10323	2.10323		0.00134607	0.000565535	0.898995	0.000508413	0.00574286	3.09801e-07	0.000356008	0.00609918	0.712574	7.80699e-06	0.020506			0.00210323		3.64812e-05	0.000875548	2.75061e-05	6.65095e-06	3.41571e-05	2.118e-09	2.32199e-06	2.86064e-06	6.91699e-07	3.55234e-06	3.60059e-10	3.01859e-07	3.85455e-06			2.46455e-05		5.95925e-06		3.06047e-05	1.75794e-09		2.02013e-06		3.26266e-05
25	19	0	0	0	0	33.6518	2.10323	2.10323		0.00134607	0.000567962	0.898995	0.000510595	0.00577346	3.11559e-07	0.000358028	0.0061318	0.715632	7.85129e-06	0.0206224			0.00210323		3.63965e-05	0.000873517	2.74423e-05	6.63552e-06	3.40778e-05	2.11308e-09	2.3166e-06	2.854e-06	6.90094e-07	3.54409e-06	3.59224e-10	3.01158e-07	3.84561e-06			2.45883e-05		5.94543e-06		3.05337e-05	1.75386e-09		2.01544e-06		3.25509e-05
25	20	0	0	0	0	33.6518	2.10323	2.10323		0.00134607	0.00057038	0.898995	0.000512769	0.005804	3.13313e-07	0.000360043	0.00616436	0.718679	7.89549e-06	0.0207385			0.00210323		3.63122e-05	0.000871492	2.73787e-05	6.62014e-06	3.39988e-05	2.10818e-09	2.31123e-06	2.84738e-06	6.88494e-07	3.53588e-06	3.58391e-10	3.0046e-07	3.8367e-06			2.45313e-05		5.93164e-06		3.04629e-05	1.74979e-09		2.01077e-06		3.24755e-05
25	21	0	0	0	0	33.6518	2.10323	2.10323		0.00134607	0.000572791	0.898995	0.000514936	0.00583446	3.15063e-07	0.000362054	0.00619683	0.721717	7.93958e-06	0.0208543			0.00210323		3.62281e-05	0.000869474	2.73153e-05	6.60481e-06	3.39201e-05	2.1033e-09	2.30588e-06	2.84079e-06	6.869e-07	3.52769e-06	3.57561e-10	2.99764e-07	3.82781e-06			2.44745e-05		5.91791e-06		3.03924e-05	1.74574e-09		2.00611e-06		3.24003e-05
25	22	0	0	0	0	33.6518	2.10323	2.10323		0.00134607	0.000575194	0.898995	0.000517096	0.00586485	3.16809e-07	0.00036406	0.00622923	0.724744	7.98357e-06	0.0209699			0.00210323		3.61443e-05	0.000867462	2.72521e-05	6.58953e-06	3.38416e-05	2.09844e-09	2.30054e-06	2.83422e-06	6.85311e-07	3.51953e-06	3.56734e-10	2.99071e-07	3.81895e-06			2.44179e-05		5.90422e-06		3.03221e-05	1.7417e-09		2.00147e-06		3.23253e-05
25	23	0	0	0	0	33.6518	2.10323	2.10323		0.00134607	0.000577589	0.898995	0.000519249	0.00589518	3.1855e-07	0.000366062	0.00626156	0.727762	8.02747e-06	0.0210851			0.00210323		3.60607e-05	0.000865457	2.71891e-05	6.5743e-06	3.37634e-05	2.09359e-09	2.29523e-06	2.82767e-06	6.83727e-07	3.51139e-06	3.5591e-10	2.9838e-07	3.81013e-06			2.43614e-05		5.89057e-06		3.0252e-05	1.73768e-09		1.99685e-06		3.22506e-05
25	24	0	0	0	0	33.6518	2.10323	2.10323	56.0863	0.00134607	0.000579976	0.898995	0.000521395	0.00592543	3.20288e-07	0.000368058	0.00629381	0.730769	8.07126e-06	0.0212002	0.707857	0.210356	0.00210323	0.001	3.59774e-05	0.000863459	2.71263e-05	6.55912e-06	3.36854e-05	2.08875e-09	2.28993e-06	2.82114e-06	6.82148e-07	3.50328e-06	3.55088e-10	2.97691e-07	3.80133e-06	0.0446715	2.24412e-05	2.43052e-05	0.563911	5.87697e-06	0.136353	3.01821e-05	1.73366e-09	3.80028e-05	1.99224e-06	0.0436709	3.21761e-05
26	1	0	4.28747	0.00221723	0.00133034	4.78921	0	3.19281		0.0020434	0.000582355	0.875576	0.000509896	0.00595561	3.22022e-07	0.000370051	0.00632598	0	8.11494e-06	0.0213149			0.00319281		8.44877e-05	0.00202771	6.37022e-05	1.54031e-05	7.91053e-05	4.90512e-09	5.37756e-06	0	0	0	8.33871e-10	6.99082e-07	6.99916e-07			6.37022e-05		1.54031e-05		7.91053e-05	4.07125e-09		4.67847e-06		8.37878e-05
26	2	0	4.28747	0.00224094	0.00134457	9.62964	0	3.22696		0.00206525	0.000588584	0.875576	0.00051535	0.00603472	3.26093e-07	0.000374729	0.00640977	0	8.21754e-06	0.0215844			0.00322696		8.53903e-05	0.00204937	6.43827e-05	1.55677e-05	7.99504e-05	4.95753e-09	5.43501e-06	0	0	0	8.4278e-10	7.06551e-07	7.07394e-07			6.43827e-05		1.55677e-05		7.99504e-05	4.11475e-09		4.72846e-06		8.46829e-05
26	3	0	4.28747	0.00226485	0.00135891	14.5217	0	3.26138		0.00208729	0.000594863	0.875576	0.000520848	0.00611467	3.30208e-07	0.000379458	0.00649445	0	8.32123e-06	0.0218568			0.00326138		8.63002e-05	0.0020712	6.50687e-05	1.57336e-05	8.08023e-05	5.01035e-09	5.49292e-06	0	0	0	8.5176e-10	7.1408e-07	7.14931e-07			6.50687e-05		1.57336e-05		8.08023e-05	4.15859e-09		4.77884e-06		8.55853e-05
26	4	0	4.28747	0.00228895	0.00137337	19.4659	0	3.29609		0.0021095	0.000601193	0.875576	0.00052639	0.00619547	3.34366e-07	0.000384236	0.00658004	0	8.42603e-06	0.022132			0.00329609		8.72174e-05	0.00209322	6.57603e-05	1.59008e-05	8.16611e-05	5.0636e-09	5.5513e-06	0	0	0	8.60812e-10	7.21669e-07	7.2253e-07			6.57603e-05		1.59008e-05		8.16611e-05	4.20279e-09		4.82963e-06		8.64949e-05
26	5	0	4.28747	0.00231325	0.00138795	24.4625	0	3.33108		0.00213189	0.000607574	0.875576	0.000531977	0.00627713	3.38569e-07	0.000389066	0.00666653	0	8.53194e-06	0.0224102			0.00333108		8.8142e-05	0.00211541	6.64574e-05	1.60693e-05	8.25268e-05	5.11728e-09	5.61015e-06	0	0	0	8.69938e-10	7.29319e-07	7.30189e-07			6.64574e-05		1.60693e-05		8.25268e-05	4.24734e-09		4.88083e-06		8.74118e-05
26	6	0	4.28747	0.00233774	0.00140264	29.512	0	3.36634		0.00215446	0.000614007	0.875576	0.00053761	0.00635966	3.42816e-07	0.000393947	0.00675395	0	8.63897e-06	0.0226913			0.00336634		8.9074e-05	0.00213778	6.71601e-05	1.62393e-05	8.33994e-05	5.17139e-09	5.66947e-06	0	0	0	8.79137e-10	7.37031e-07	7.3791e-07			6.71601e-05		1.62393e-05		8.33994e-05	4.29226e-09		4.93244e-06		8.83361e-05
26	7	0	4.28747	0.00236243	0.00141746	34.6148	0	3.40189		0.00217721	0.000620491	0.875576	0.000543287	0.00644306	3.47109e-07	0.000398879	0.00684228	0	8.74714e-06	0.0229754			0.00340189		9.00135e-05	0.00216032	6.78685e-05	1.64105e-05	8.4279e-05	5.22593e-09	5.72927e-06	0	0	0	8.88409e-10	7.44805e-07	7.45693e-07			6.78685e-05		1.64105e-05		8.4279e-05	4.33753e-09		4.98446e-06		8.92678e-05
26	8	0	4.28747	0.00238731	0.00143239	39.7714	0	3.43773		0.00220014	0.000627027	0.875576	0.00054901	0.00652733	3.51446e-07	0.000403864	0.00693155	0	8.85644e-06	0.0232626			0.00343773		9.09605e-05	0.00218305	6.85825e-05	1.65832e-05	8.51656e-05	5.28091e-09	5.78954e-06	0	0	0	8.97755e-10	7.5264e-07	7.53538e-07			6.85825e-05		1.65832e-05		8.51656e-05	4.38316e-09		5.0369e-06		9.02069e-05
26	9	0	0	0	0	39.7714	2.48571	2.48571		0.00159086	0.000633615	0.875576	0.000554778	0.0066125	3.55829e-07	0.000408901	0.00702176	0.798355	8.9669e-06	0.0235527			0.00248571		4.43016e-05	0.00106324	3.34026e-05	8.07671e-06	4.14793e-05	2.57203e-09	2.81975e-06	3.47387e-06	8.39978e-07	4.31385e-06	4.37245e-10	3.66568e-07	4.68085e-06			2.99287e-05		7.23673e-06		3.71654e-05	2.13478e-09		2.45318e-06		3.96208e-05
26	10	0	0	0	0	39.7714	2.48571	2.48571		0.00159086	0.000636483	0.875576	0.000557289	0.00664967	3.57964e-07	0.000411354	0.00706138	0.801969	9.02069e-06	0.023694			0.00248571		4.42015e-05	0.00106084	3.33271e-05	8.05846e-06	4.13855e-05	2.56622e-09	2.81338e-06	3.46602e-06	8.3808e-07	4.3041e-06	4.36257e-10	3.65739e-07	4.67027e-06			2.98611e-05		7.22038e-06		3.70814e-05	2.12996e-09		2.44764e-06		3.95312e-05
26	11	0	0	0	0	39.7714	2.48571	2.48571		0.00159086	0.000639341	0.875576	0.000559792	0.00668675	3.60094e-07	0.000413801	0.00710091	0.80557	9.07437e-06	0.023835			0.00248571		4.41017e-05	0.00105844	3.32518e-05	8.04026e-06	4.12921e-05	2.56042e-09	2.80703e-06	3.45819e-06	8.36187e-07	4.29438e-06	4.35272e-10	3.64914e-07	4.65973e-06			2.97936e-05		7.20408e-06		3.69977e-05	2.12515e-09		2.44211e-06		3.9442e-05
26	12	0	0	0	0	39.7714	2.48571	2.48571		0.00159086	0.00064219	0.875576	0.000562286	0.00672374	3.62219e-07	0.000416244	0.00714035	0.809159	9.12792e-06	0.0239756			0.00248571		4.40022e-05	0.00105605	3.31768e-05	8.02213e-06	4.1199e-05	2.55465e-09	2.8007e-06	3.45039e-06	8.34302e-07	4.28469e-06	4.3429e-10	3.64091e-07	4.64922e-06			2.97265e-05		7.18783e-06		3.69143e-05	2.12036e-09		2.43661e-06		3.9353e-05
26	13	0	0	0	0	39.7714	2.48571	2.48571		0.00159086	0.000645029	0.875576	0.000564772	0.00676066	3.64339e-07	0.00041868	0.0071797	0.812737	9.18136e-06	0.024116			0.00248571		4.39031e-05	0.00105367	3.31021e-05	8.00406e-06	4.11061e-05	2.54889e-09	2.79439e-06	3.44262e-06	8.32422e-07	4.27504e-06	4.33312e-10	3.6327e-07	4.63874e-06			2.96595e-05		7.17163e-06		3.68311e-05	2.11558e-09		2.43112e-06		3.92643e-05
26	14	0	0	0	0	39.7714	2.48571	2.48571		0.00159086	0.000647859	0.875576	0.00056725	0.00679749	3.66455e-07	0.000421111	0.00721897	0.816302	9.23467e-06	0.024256			0.00248571		4.38043e-05	0.0010513	3.30276e-05	7.98604e-06	4.10136e-05	2.54315e-09	2.7881e-06	3.43487e-06	8.30548e-07	4.26542e-06	4.32336e-10	3.62453e-07	4.6283e-06			2.95927e-05		7.15549e-06		3.67482e-05	2.11082e-09		2.42564e-06		3.9176e-05
26	15	0	0	0	0	39.7714	2.48571	2.48571		0.00159086	0.000650679	0.875576	0.000569719	0.00683424	3.68566e-07	0.000423537	0.00725814	0.819856	9.28786e-06	0.0243957			0.00248571		4.37058e-05	0.00104894	3.29533e-05	7.96808e-06	4.09214e-05	2.53744e-09	2.78183e-06	3.42715e-06	8.28681e-07	4.25583e-06	4.31364e-10	3.61638e-07	4.6179e-06			2.95262e-05		7.1394e-06		3.66656e-05	2.10607e-09		2.42019e-06		3.90879e-05
26	16	0	0	0	0	39.7714	2.48571	2.48571		0.00159086	0.00065349	0.875576	0.00057218	0.0068709	3.70672e-07	0.000425957	0.00729723	0.823398	9.34093e-06	0.0245351			0.00248571		4.36076e-05	0.00104658	3.28793e-05	7.95019e-06	4.08295e-05	2.53174e-09	2.77558e-06	3.41945e-06	8.26819e-07	4.24627e-06	4.30395e-10	3.60825e-07	4.60752e-06			2.94599e-05		7.12337e-06		3.65832e-05	2.10134e-09		2.41475e-06		3.90001e-05
26	17	0	0	0	0	39.7714	2.48571	2.48571		0.00159086	0.000656292	0.875576	0.000574634	0.00690749	3.72773e-07	0.000428372	0.00733623	0.826928	9.39389e-06	0.0246742			0.00248571		4.35097e-05	0.00104423	3.28055e-05	7.93235e-06	4.07379e-05	2.52606e-09	2.76935e-06	3.41177e-06	8.24964e-07	4.23674e-06	4.29429e-10	3.60016e-07	4.59718e-06			2.93937e-05		7.10738e-06		3.65011e-05	2.09663e-09		2.40933e-06		3.89126e-05
26	18	0	0	0	0	39.7714	2.48571	2.48571		0.00159086	0.000659085	0.875576	0.000577079	0.00694399	3.7487e-07	0.000430781	0.00737514	0.830447	9.44672e-06	0.024813			0.00248571		4.34122e-05	0.00104189	3.2732e-05	7.91456e-06	4.06465e-05	2.52039e-09	2.76314e-06	3.40413e-06	8.23115e-07	4.22724e-06	4.28467e-10	3.59208e-07	4.58688e-06			2.93279e-05		7.09145e-06		3.64193e-05	2.09193e-09		2.40393e-06		3.88253e-05
26	19	0	0	0	0	39.7714	2.48571	2.48571		0.00159086	0.000661869	0.875576	0.000579516	0.00698041	3.76962e-07	0.000433185	0.00741397	0.833955	9.49944e-06	0.0249515			0.00248571		4.3315e-05	0.00103956	3.26587e-05	7.89684e-06	4.05555e-05	2.51475e-09	2.75695e-06	3.3965e-06	8.21271e-07	4.21777e-06	4.27507e-10	3.58404e-07	4.5766e-06			2.92622e-05		7.07557e-06		3.63377e-05	2.08724e-09		2.39855e-06		3.87384e-05
26	20	0	0	0	0	39.7714	2.48571	2.48571		0.00159086	0.000664643	0.875576	0.000581946	0.00701675	3.79049e-07	0.000435584	0.00745271	0.837451	9.55204e-06	0.0250896			0.00248571		4.32181e-05	0.00103723	3.25856e-05	7.87917e-06	4.04648e-05	2.50912e-09	2.75079e-06	3.3889e-06	8.19434e-07	4.20834e-06	4.26551e-10	3.57602e-07	4.56637e-06			2.91967e-05		7.05974e-06		3.62564e-05	2.08257e-09		2.39318e-06		3.86517e-05
26	21	0	0	0	0	39.7714	2.48571	2.48571		0.00159086	0.000667409	0.875576	0.000584367	0.007053	3.81132e-07	0.000437977	0.00749136	0.840935	9.60452e-06	0.0252275			0.00248571		4.31215e-05	0.00103492	3.25128e-05	7.86156e-06	4.03743e-05	2.50351e-09	2.74464e-06	3.38133e-06	8.17602e-07	4.19893e-06	4.25597e-10	3.56803e-07	4.55616e-06			2.91314e-05		7.04396e-06		3.61754e-05	2.07792e-09		2.38783e-06		3.85653e-05
26	22	0	0	0	0	39.7714	2.48571	2.48571		0.00159086	0.000670166	0.875576	0.000586781	0.00708918	3.8321e-07	0.000440365	0.00752992	0.844409	9.65688e-06	0.025365			0.00248571		4.30252e-05	0.0010326	3.24402e-05	7.844e-06	4.02842e-05	2.49792e-09	2.73851e-06	3.37378e-06	8.15776e-07	4.18955e-06	4.24647e-10	3.56006e-07	4.54598e-06			2.90664e-05		7.02823e-06		3.60946e-05	2.07328e-09		2.3825e-06		3.84792e-05
26	23	0	0	0	0	39.7714	2.48571	2.48571		0.00159086	0.000672913	0.875576	0.000589187	0.00712527	3.85283e-07	0.000442747	0.0075684	0.847871	9.70913e-06	0.0255022			0.00248571		4.29292e-05	0.0010303	3.23678e-05	7.8265e-06	4.01943e-05	2.49235e-09	2.7324e-06	3.36625e-06	8.13956e-07	4.18021e-06	4.237e-10	3.55212e-07	4.53584e-06			2.90015e-05		7.01255e-06		3.60141e-05	2.06865e-09		2.37719e-06		3.83933e-05
26	24	0	0	0	0	39.7714	2.48571	2.48571	66.2857	0.00159086	0.000675652	0.875576	0.000591585	0.00716129	3.87352e-07	0.000445124	0.0076068	0.851322	9.76126e-06	0.0256392	0.825041	0.207778	0.00248571	0.001	4.28335e-05	0.001028	3.22957e-05	7.80906e-06	4.01047e-05	2.4868e-09	2.72631e-06	3.35875e-06	8.12142e-07	4.17089e-06	4.22755e-10	3.5442e-07	4.52573e-06	0.0449505	2.62429e-05	2.89369e-05	0.565647	6.99692e-06	0.136773	3.59338e-05	2.06404e-09	3.8127e-05	2.37189e-06	0.0438136	3.83078e-05
27	1	0	4.42654	0.00260727	0.00156436	5.63171	0	3.75448		0.00240286	0.000678382	0.853617	0.000579079	0.00719722	3.89416e-07	0.000447496	0.00764511	0	9.81327e-06	0.0257758			0.00375448		9.93316e-05	0.00238396	7.48942e-05	1.81093e-05	9.30035e-05	5.76692e-09	6.32235e-06	0	0	0	9.80376e-10	8.21906e-07	8.22887e-07			7.48942e-05		1.81093e-05		9.30035e-05	4.78654e-09		5.50045e-06		9.85087e-05
27	2	0	4.42654	0.00263441	0.00158064	11.322	0	3.79354		0.00242787	0.000685442	0.853617	0.000585105	0.00729022	3.94202e-07	0.000452997	0.00774361	0	9.93389e-06	0.0260926			0.00379354		0.000100364	0.00240874	7.56725e-05	1.82975e-05	9.39701e-05	5.82685e-09	6.38806e-06	0	0	0	9.90565e-10	8.30448e-07	8.31439e-07			7.56725e-05		1.82975e-05		9.39701e-05	4.83629e-09		5.55761e-06		9.95325e-05
27	3	0	4.42654	0.00266175	0.00159705	17.0714	0	3.83292		0.00245307	0.000692556	0.853617	0.000591178	0.00738419	3.99038e-07	0.000458554	0.00784315	0	1.00558e-05	0.0264127			0.00383292		0.000101404	0.00243371	7.6457e-05	1.84872e-05	9.49442e-05	5.88726e-09	6.45429e-06	0	0	0	1.00083e-09	8.39057e-07	8.40058e-07			7.6457e-05		1.84872e-05		9.49442e-05	4.88643e-09		5.61523e-06		0.000100564
27	4	0	4.42654	0.00268931	0.00161359	22.8803	0	3.87261		0.00247847	0.000699727	0.853617	0.000597299	0.00747914	4.03925e-07	0.00046417	0.00794371	0	1.01789e-05	0.0267362			0.00387261		0.000102453	0.00245887	7.72477e-05	1.86784e-05	9.59261e-05	5.94814e-09	6.52103e-06	0	0	0	1.01118e-09	8.47734e-07	8.48745e-07			7.72477e-05		1.86784e-05		9.59261e-05	4.93696e-09		5.6733e-06		0.000101604
27	5	0	4.42654	0.00271709	0.00163025	28.7492	0	3.91261		0.00250407	0.000706954	0.853617	0.000603468	0.00757506	4.08862e-07	0.000469843	0.00804532	0	1.03033e-05	0.027063			0.00391261		0.00010351	0.00248424	7.80445e-05	1.88711e-05	9.69156e-05	6.0095e-09	6.5883e-06	0	0	0	1.02161e-09	8.56479e-07	8.575e-07			7.80445e-05		1.88711e-05		9.69156e-05	4.98788e-09		5.73182e-06		0.000102652
27	6	0	4.42654	0.00274508	0.00164705	34.6786	0	3.95292		0.00252987	0.000714238	0.853617	0.000609686	0.00767198	4.1385e-07	0.000475575	0.00814797	0	1.0429e-05	0.0273931			0.00395292		0.000104575	0.0025098	7.88475e-05	1.90653e-05	9.79128e-05	6.07133e-09	6.65609e-06	0	0	0	1.03213e-09	8.65291e-07	8.66324e-07			7.88475e-05		1.90653e-05		9.79128e-05	5.03921e-09		5.7908e-06		0.000103709
27	7	0	4.42654	0.00277329	0.00166398	40.6689	0	3.99354		0.00255587	0.000721578	0.853617	0.000615952	0.00776989	4.18889e-07	0.000481366	0.00825168	0	1.0556e-05	0.0277267			0.00399354		0.000105648	0.00253556	7.96568e-05	1.92609e-05	9.89178e-05	6.13365e-09	6.72441e-06	0	0	0	1.04272e-09	8.74173e-07	8.75216e-07			7.96568e-05		1.92609e-05		9.89178e-05	5.09093e-09		5.85023e-06		0.000104773
27	8	0	4.42654	0.00280173	0.00168104	46.7207	0	4.03448		0.00258207	0.000728976	0.853617	0.000622266	0.00786881	4.2398e-07	0.000487216	0.00835645	0	1.06843e-05	0.0280636			0.00403448		0.00010673	0.00256152	8.04724e-05	1.94582e-05	9.99306e-05	6.19645e-09	6.79326e-06	0	0	0	1.0534e-09	8.83123e-07	8.84177e-07			8.04724e-05		1.94582e-05		9.99306e-05	5.14305e-09		5.91013e-06		0.000105846
27	9	0	0	0	0	46.7207	2.92004	2.92004		0.00186883	0.000736431	0.853617	0.00062863	0.00796874	4.29123e-07	0.000493126	0.0084623	0.927903	1.08139e-05	0.0284041			0.00292004		5.22881e-05	0.00125491	3.94242e-05	9.53274e-06	4.89569e-05	3.0357e-09	3.32808e-06	4.10012e-06	9.91405e-07	5.09152e-06	5.16069e-10	4.32651e-07	5.52469e-06			3.53241e-05		8.54133e-06		4.38654e-05	2.51963e-09		2.89543e-06		4.67634e-05
27	10	0	0	0	0	46.7207	2.92004	2.92004		0.00186883	0.000739696	0.853617	0.000631417	0.00801261	4.31642e-07	0.000496021	0.00850906	0.932016	1.08774e-05	0.0285708			0.00292004		5.21739e-05	0.00125217	3.93382e-05	9.51193e-06	4.88501e-05	3.02907e-09	3.32082e-06	4.09117e-06	9.89241e-07	5.08041e-06	5.14943e-10	4.31706e-07	5.51263e-06			3.5247e-05		8.52269e-06		4.37697e-05	2.51413e-09		2.88911e-06		4.66613e-05
27	11	0	0	0	0	46.7207	2.92004	2.92004		0.00186883	0.00074295	0.853617	0.000634194	0.00805638	4.34157e-07	0.00049891	0.00855572	0.936116	1.09407e-05	0.0287372			0.00292004		5.20602e-05	0.00124944	3.92524e-05	9.49119e-06	4.87436e-05	3.02247e-09	3.31358e-06	4.08225e-06	9.87084e-07	5.06933e-06	5.1382e-10	4.30765e-07	5.50061e-06			3.51701e-05		8.5041e-06		4.36742e-05	2.50865e-09		2.88281e-06		4.65596e-05
27	12	0	0	0	0	46.7207	2.92004	2.92004		0.00186883	0.000746193	0.853617	0.000636963	0.00810005	4.36665e-07	0.000501793	0.00860228	0.940203	1.1004e-05	0.0289033			0.00292004		5.19468e-05	0.00124672	3.91669e-05	9.47051e-06	4.86374e-05	3.01589e-09	3.30636e-06	4.07335e-06	9.84933e-07	5.05829e-06	5.127e-10	4.29826e-07	5.48863e-06			3.50935e-05		8.48558e-06		4.35791e-05	2.50318e-09		2.87653e-06		4.64581e-05
27	13	0	0	0	0	46.7207	2.92004	2.92004		0.00186883	0.000749426	0.853617	0.000639722	0.00814363	4.39168e-07	0.00050467	0.00864874	0.944276	1.1067e-05	0.029069			0.00292004		5.18337e-05	0.00124401	3.90816e-05	9.4499e-06	4.85315e-05	3.00932e-09	3.29916e-06	4.06449e-06	9.8279e-07	5.04728e-06	5.11585e-10	4.28891e-07	5.47668e-06			3.50171e-05		8.46711e-06		4.34843e-05	2.49774e-09		2.87027e-06		4.6357e-05
27	14	0	0	0	0	46.7207	2.92004	2.92004		0.00186883	0.000752648	0.853617	0.000642473	0.00818711	4.41666e-07	0.00050754	0.00869509	0.948337	1.113e-05	0.0292343			0.00292004		5.1721e-05	0.0012413	3.89967e-05	9.42936e-06	4.8426e-05	3.00278e-09	3.29199e-06	4.05565e-06	9.80653e-07	5.03631e-06	5.10473e-10	4.27959e-07	5.46478e-06			3.4941e-05		8.44871e-06		4.33897e-05	2.49231e-09		2.86403e-06		4.62562e-05
27	15	0	0	0	0	46.7207	2.92004	2.92004		0.00186883	0.00075586	0.853617	0.000645215	0.0082305	4.44158e-07	0.000510404	0.00874135	0.952384	1.11928e-05	0.0293993			0.00292004		5.16087e-05	0.00123861	3.8912e-05	9.40888e-06	4.83209e-05	2.99626e-09	3.28484e-06	4.04685e-06	9.78524e-07	5.02537e-06	5.09364e-10	4.27029e-07	5.45291e-06			3.48651e-05		8.43036e-06		4.32955e-05	2.48689e-09		2.85781e-06		4.61558e-05
27	16	0	0	0	0	46.7207	2.92004	2.92004		0.00186883	0.000759062	0.853617	0.000647948	0.0082738	4.46645e-07	0.000513262	0.00878751	0.956418	1.12555e-05	0.0295639			0.00292004		5.14967e-05	0.00123592	3.88276e-05	9.38847e-06	4.8216e-05	2.98976e-09	3.27771e-06	4.03807e-06	9.764e-07	5.01447e-06	5.08259e-10	4.26103e-07	5.44108e-06			3.47895e-05		8.41207e-06		4.32016e-05	2.4815e-09		2.85161e-06		4.60556e-05
27	17	0	0	0	0	46.7207	2.92004	2.92004		0.00186883	0.000762254	0.853617	0.000650673	0.008317	4.49127e-07	0.000516113	0.00883356	0.96044	1.1318e-05	0.0297281			0.00292004		5.13851e-05	0.00123324	3.87434e-05	9.36812e-06	4.81115e-05	2.98328e-09	3.27061e-06	4.02931e-06	9.74284e-07	5.0036e-06	5.07157e-10	4.25179e-07	5.42928e-06			3.47141e-05		8.39383e-06		4.31079e-05	2.47612e-09		2.84543e-06		4.59558e-05
27	18	0	0	0	0	46.7207	2.92004	2.92004		0.00186883	0.000765436	0.853617	0.000653389	0.00836011	4.51603e-07	0.000518959	0.00887952	0.964449	1.13804e-05	0.029892			0.00292004		5.12738e-05	0.00123057	3.86595e-05	9.34783e-06	4.80073e-05	2.97682e-09	3.26353e-06	4.02059e-06	9.72174e-07	4.99276e-06	5.06059e-10	4.24258e-07	5.41753e-06			3.46389e-05		8.37566e-06		4.30146e-05	2.47076e-09		2.83927e-06		4.58563e-05
27	19	0	0	0	0	46.7207	2.92004	2.92004		0.00186883	0.000768607	0.853617	0.000656096	0.00840312	4.54074e-07	0.000521798	0.00892537	0.968445	1.14427e-05	0.0300556			0.00292004		5.11629e-05	0.00122791	3.85759e-05	9.32761e-06	4.79035e-05	2.97038e-09	3.25647e-06	4.01189e-06	9.70071e-07	4.98196e-06	5.04964e-10	4.23341e-07	5.40581e-06			3.4564e-05		8.35754e-06		4.29215e-05	2.46541e-09		2.83313e-06		4.57571e-05
27	20	0	0	0	0	46.7207	2.92004	2.92004		0.00186883	0.000771768	0.853617	0.000658795	0.00844604	4.56539e-07	0.000524631	0.00897113	0.972428	1.15048e-05	0.0302188			0.00292004		5.10523e-05	0.00122526	3.84925e-05	9.30745e-06	4.77999e-05	2.96396e-09	3.24943e-06	4.00322e-06	9.67974e-07	4.97119e-06	5.03873e-10	4.22426e-07	5.39412e-06			3.44893e-05		8.33947e-06		4.28287e-05	2.46008e-09		2.827e-06		4.56582e-05
27	21	0	0	0	0	46.7207	2.92004	2.92004		0.00186883	0.00077492	0.853617	0.000661485	0.00848887	4.58999e-07	0.000527458	0.00901679	0.976399	1.15668e-05	0.0303816			0.00292004		5.09421e-05	0.00122261	3.84094e-05	9.28735e-06	4.76967e-05	2.95756e-09	3.24241e-06	3.99457e-06	9.65884e-07	4.96046e-06	5.02785e-10	4.21513e-07	5.38248e-06			3.44148e-05		8.32147e-06		4.27363e-05	2.45477e-09		2.8209e-06		4.55596e-05
27	22	0	0	0	0	46.7207	2.92004	2.92004		0.00186883	0.000778062	0.853617	0.000664166	0.00853161	4.61454e-07	0.000530279	0.00906235	0.980358	1.16286e-05	0.0305441			0.00292004		5.08322e-05	0.00121997	3.83265e-05	9.26732e-06	4.75938e-05	2.95118e-09	3.23542e-06	3.98596e-06	9.63801e-07	4.94976e-06	5.017e-10	4.20604e-07	5.37086e-06			3.43406e-05		8.30351e-06		4.26441e-05	2.44948e-09		2.81481e-06		4.54613e-05
27	23	0	0	0	0	46.7207	2.92004	2.92004		0.00186883	0.000781193	0.853617	0.00066684	0.00857425	4.63903e-07	0.000533094	0.00910781	0.984304	1.16904e-05	0.0307062			0.00292004		5.07226e-05	0.00121734	3.82439e-05	9.24734e-06	4.74913e-05	2.94482e-09	3.22844e-06	3.97737e-06	9.61724e-07	4.93909e-06	5.00619e-10	4.19698e-07	5.35929e-06			3.42665e-05		8.28562e-06		4.25522e-05	2.4442e-09		2.80875e-06		4.53634e-05
27	24	0	0	0	0	46.7207	2.92004	2.92004	77.8678	0.00186883	0.000784315	0.853617	0.000669505	0.0086168	4.66348e-07	0.000535903	0.00915317	0.988237	1.1752e-05	0.030868	0.958295	0.205766	0.00292004	0.001	5.06134e-05	0.00121472	3.81616e-05	9.22743e-06	4.7389e-05	2.93848e-09	3.22149e-06	3.9688e-06	9.59653e-07	4.92846e-06	4.99541e-10	4.18794e-07	5.34775e-06	0.0451706	3.05639e-05	3.41928e-05	0.567	8.26778e-06	0.1371	4.24605e-05	2.43893e-09	3.8224e-05	2.8027e-06	0.043925	4.52657e-05
28	1	0	4.55501	0.00304758	0.00182855	6.58278	0	4.38852		0.00280865	0.000787428	0.832978	0.00065591	0.00865927	4.68787e-07	0.000538705	0.00919844	0	1.18134e-05	0.0310294			0.00438852		0.000116082	0.00278598	8.75239e-05	2.11632e-05	0.000108687	6.73942e-09	7.38852e-06	0	0	0	1.1457e-09	9.60508e-07	9.61654e-07			8.75239e-05		2.11632e-05		0.000108687	5.59372e-09		6.42802e-06		0.000115121
28	2	0	4.55501	0.00307839	0.00184703	13.2321	0	4.43288		0.00283704	0.000795387	0.832978	0.000662539	0.00876795	4.7438e-07	0.000545133	0.00931356	0	1.19544e-05	0.0313997			0.00443288		0.000117254	0.0028141	8.84074e-05	2.13768e-05	0.000109784	6.80745e-09	7.46311e-06	0	0	0	1.15727e-09	9.70204e-07	9.71361e-07			8.84074e-05		2.13768e-05		0.000109784	5.65019e-09		6.4929e-06		0.000116283
28	3	0	4.55501	0.00310943	0.00186566	19.9485	0	4.47757		0.00286565	0.000803406	0.832978	0.00066922	0.00887774	4.80031e-07	0.000551626	0.00942984	0	1.20968e-05	0.0317737			0.00447757		0.000118435	0.00284244	8.92977e-05	2.15921e-05	0.00011089	6.876e-09	7.53826e-06	0	0	0	1.16892e-09	9.79974e-07	9.81143e-07			8.92977e-05		2.15921e-05		0.00011089	5.70708e-09		6.55829e-06		0.000117454
28	4	0	4.55501	0.0031407	0.00188442	26.7324	0	4.52261		0.00289447	0.000811488	0.832978	0.000675951	0.00898863	4.85738e-07	0.000558185	0.0095473	0	1.22406e-05	0.0321514			0.00452261		0.000119625	0.00287099	9.01947e-05	2.1809e-05	0.000112004	6.94508e-09	7.61399e-06	0	0	0	1.18066e-09	9.89818e-07	9.90999e-07			9.01947e-05		2.1809e-05		0.000112004	5.76441e-09		6.62417e-06		0.000118634
28	5	0	4.55501	0.00317222	0.00190333	33.5844	0	4.56799		0.00292352	0.00081963	0.832978	0.000682734	0.00910063	4.91502e-07	0.000564809	0.00966593	0	1.23859e-05	0.032533			0.00456799		0.000120823	0.00289976	9.10986e-05	2.20276e-05	0.000113126	7.01468e-09	7.69029e-06	0	0	0	1.19249e-09	9.99737e-07	1.00093e-06			9.10986e-05		2.20276e-05		0.000113126	5.82218e-09		6.69055e-06		0.000119823
28	6	0	4.55501	0.00320397	0.00192238	40.5049	0	4.61372		0.00295278	0.000827835	0.832978	0.000689568	0.00921376	4.97324e-07	0.000571499	0.00978575	0	1.25326e-05	0.0329184			0.00461372		0.000122031	0.00292875	9.20093e-05	2.22478e-05	0.000114257	7.0848e-09	7.76717e-06	0	0	0	1.20442e-09	1.00973e-06	1.01094e-06			9.20093e-05		2.22478e-05		0.000114257	5.88038e-09		6.75744e-06		0.00012102
28	7	0	4.55501	0.00323597	0.00194158	47.4946	0	4.65979		0.00298227	0.000836102	0.832978	0.000696454	0.00932801	5.03205e-07	0.000578257	0.00990677	0	1.26808e-05	0.0333076			0.00465979		0.000123248	0.00295796	9.29269e-05	2.24696e-05	0.000115397	7.15546e-09	7.84463e-06	0	0	0	1.21643e-09	1.0198e-06	1.02102e-06			9.29269e-05		2.24696e-05		0.000115397	5.93903e-09		6.82483e-06		0.000122227
28	8	0	4.55501	0.0032682	0.00196092	54.5539	0	4.70621		0.00301198	0.000844431	0.832978	0.000703392	0.00944341	5.09144e-07	0.000585082	0.010029	0	1.28304e-05	0.0337007			0.00470621		0.000124474	0.00298739	9.38514e-05	2.26932e-05	0.000116545	7.22665e-09	7.92267e-06	0	0	0	1.22853e-09	1.02995e-06	1.03118e-06			9.38514e-05		2.26932e-05		0.000116545	5.99812e-09		6.89273e-06		0.000123443
28	9	0	0	0	0	54.5539	3.40962	3.40962		0.00218216	0.000852823	0.832978	0.000710383	0.00955995	5.15142e-07	0.000591974	0.0101524	1.07456	1.29816e-05	0.0340977			0.00340962		6.12678e-05	0.00147043	4.61948e-05	1.11699e-05	5.73646e-05	3.55704e-09	3.89963e-06	4.80426e-06	1.16167e-06	5.96592e-06	6.04697e-10	5.06952e-07	6.47348e-06			4.13905e-05		1.00082e-05		5.13987e-05	2.95234e-09		3.39268e-06		5.47944e-05
28	10	0	0	0	0	54.5539	3.40962	3.40962		0.00218216	0.000856516	0.832978	0.000713459	0.00961135	5.18094e-07	0.000595367	0.0102072	1.07921	1.3056e-05	0.0342931			0.00340962		6.11386e-05	0.00146733	4.60973e-05	1.11463e-05	5.72436e-05	3.54954e-09	3.89141e-06	4.79412e-06	1.15921e-06	5.95333e-06	6.03421e-10	5.05883e-07	6.45982e-06			4.13032e-05		9.98707e-06		5.12903e-05	2.94611e-09		3.38552e-06		5.46787e-05
28	11	0	0	0	0	54.5539	3.40962	3.40962		0.00218216	0.000860196	0.832978	0.000716525	0.00966264	5.2104e-07	0.000598753	0.0102619	1.08385	1.31302e-05	0.0344881			0.00340962		6.10097e-05	0.00146423	4.60001e-05	1.11228e-05	5.71229e-05	3.54205e-09	3.8832e-06	4.78402e-06	1.15677e-06	5.94079e-06	6.02149e-10	5.04816e-07	6.4462e-06			4.12161e-05		9.96602e-06		5.11822e-05	2.9399e-09		3.37839e-06		5.45635e-05
28	12	0	0	0	0	54.5539	3.40962	3.40962		0.00218216	0.000863866	0.832978	0.000719581	0.00971383	5.2398e-07	0.000602131	0.0103165	1.08847	1.32043e-05	0.0346827			0.00340962		6.08812e-05	0.00146115	4.59033e-05	1.10994e-05	5.70026e-05	3.53459e-09	3.87503e-06	4.77394e-06	1.15433e-06	5.92828e-06	6.00881e-10	5.03753e-07	6.43263e-06			4.11293e-05		9.94504e-06		5.10744e-05	2.93371e-09		3.37127e-06		5.44486e-05
28	13	0	0	0	0	54.5539	3.40962	3.40962		0.00218216	0.000867523	0.832978	0.000722628	0.0097649	5.26914e-07	0.000605502	0.0103709	1.09308	1.32782e-05	0.0348769			0.00340962		6.07531e-05	0.00145808	4.58067e-05	1.1076e-05	5.68827e-05	3.52716e-09	3.86687e-06	4.7639e-06	1.15191e-06	5.9158e-06	5.99617e-10	5.02694e-07	6.4191e-06			4.10428e-05		9.92411e-06		5.09669e-05	2.92754e-09		3.36418e-06		5.4334e-05
28	14	0	0	0	0	54.5539	3.40962	3.40962		0.00218216	0.00087117	0.832978	0.000725665	0.00981587	5.29841e-07	0.000608866	0.0104253	1.09767	1.3352e-05	0.0350707			0.00340962		6.06254e-05	0.00145501	4.57104e-05	1.10527e-05	5.67632e-05	3.51975e-09	3.85875e-06	4.75389e-06	1.14949e-06	5.90337e-06	5.98357e-10	5.01637e-07	6.40561e-06			4.09566e-05		9.90326e-06		5.08598e-05	2.92139e-09		3.35711e-06		5.42198e-05
28	15	0	0	0	0	54.5539	3.40962	3.40962		0.00218216	0.000874805	0.832978	0.000728693	0.00986673	5.32763e-07	0.000612224	0.0104795	1.10225	1.34256e-05	0.0352641			0.00340962		6.04982e-05	0.00145196	4.56145e-05	1.10295e-05	5.6644e-05	3.51236e-09	3.85065e-06	4.7439e-06	1.14707e-06	5.89098e-06	5.971e-10	5.00584e-07	6.39216e-06			4.08706e-05		9.88246e-06		5.0753e-05	2.91526e-09		3.35006e-06		5.4106e-05
28	16	0	0	0	0	54.5539	3.40962	3.40962		0.00218216	0.000878428	0.832978	0.000731711	0.00991748	5.35678e-07	0.000615574	0.0105336	1.10682	1.34991e-05	0.035457			0.00340962		6.03712e-05	0.00144891	4.55188e-05	1.10064e-05	5.65252e-05	3.50499e-09	3.84257e-06	4.73395e-06	1.14467e-06	5.87862e-06	5.95848e-10	4.99534e-07	6.37875e-06			4.07848e-05		9.86173e-06		5.06466e-05	2.90914e-09		3.34303e-06		5.39925e-05
28	17	0	0	0	0	54.5539	3.40962	3.40962		0.00218216	0.000882041	0.832978	0.00073472	0.00996813	5.38587e-07	0.000618917	0.0105876	1.11137	1.35724e-05	0.0356496			0.00340962		6.02447e-05	0.00144587	4.54234e-05	1.09833e-05	5.64067e-05	3.49764e-09	3.83452e-06	4.72403e-06	1.14227e-06	5.8663e-06	5.94599e-10	4.98487e-07	6.36538e-06			4.06994e-05		9.84107e-06		5.05404e-05	2.90304e-09		3.33603e-06		5.38794e-05
28	18	0	0	0	0	54.5539	3.40962	3.40962		0.00218216	0.000885642	0.832978	0.00073772	0.0100187	5.4149e-07	0.000622253	0.0106415	1.11591	1.36456e-05	0.0358418			0.00340962		6.01186e-05	0.00144285	4.53283e-05	1.09603e-05	5.62886e-05	3.49032e-09	3.82649e-06	4.71414e-06	1.13988e-06	5.85402e-06	5.93354e-10	4.97443e-07	6.35205e-06			4.06141e-05		9.82046e-06		5.04346e-05	2.89697e-09		3.32904e-06		5.37665e-05
28	19	0	0	0	0	54.5539	3.40962	3.40962		0.00218216	0.000889232	0.832978	0.000740711	0.0100691	5.44387e-07	0.000625582	0.0106952	1.12043	1.37186e-05	0.0360335			0.00340962		5.99929e-05	0.00143983	4.52335e-05	1.09374e-05	5.61709e-05	3.48302e-09	3.81848e-06	4.70428e-06	1.13749e-06	5.84177e-06	5.92113e-10	4.96403e-07	6.33877e-06			4.05292e-05		9.79992e-06		5.03291e-05	2.89091e-09		3.32208e-06		5.36541e-05
28	20	0	0	0	0	54.5539	3.40962	3.40962		0.00218216	0.000892812	0.832978	0.000743692	0.0101194	5.47278e-07	0.000628904	0.0107489	1.12494	1.37914e-05	0.0362249			0.00340962		5.98675e-05	0.00143682	4.5139e-05	1.09146e-05	5.60535e-05	3.47574e-09	3.8105e-06	4.69445e-06	1.13511e-06	5.82956e-06	5.90876e-10	4.95366e-07	6.32552e-06			4.04445e-05		9.77944e-06		5.02239e-05	2.88487e-09		3.31514e-06		5.3542e-05
28	21	0	0	0	0	54.5539	3.40962	3.40962		0.00218216	0.00089638	0.832978	0.000746665	0.0101697	5.50163e-07	0.000632219	0.0108024	1.12944	1.38641e-05	0.0364158			0.00340962		5.97425e-05	0.00143382	4.50447e-05	1.08918e-05	5.59365e-05	3.46848e-09	3.80255e-06	4.68465e-06	1.13274e-06	5.81739e-06	5.89642e-10	4.94331e-07	6.31231e-06			4.03601e-05		9.75903e-06		5.01191e-05	2.87884e-09		3.30822e-06		5.34302e-05
28	22	0	0	0	0	54.5539	3.40962	3.40962		0.00218216	0.000899937	0.832978	0.000749628	0.0102198	5.53042e-07	0.000635527	0.0108559	1.13392	1.39367e-05	0.0366064			0.00340962		5.96179e-05	0.00143083	4.49508e-05	1.08691e-05	5.58198e-05	3.46125e-09	3.79462e-06	4.67488e-06	1.13038e-06	5.80526e-06	5.88412e-10	4.933e-07	6.29915e-06			4.02759e-05		9.73867e-06		5.00145e-05	2.87284e-09		3.30132e-06		5.33187e-05
28	23	0	0	0	0	54.5539	3.40962	3.40962		0.00218216	0.000903484	0.832978	0.000752582	0.0102698	5.55915e-07	0.000638828	0.0109092	1.13839	1.4009e-05	0.0367965			0.00340962		5.94936e-05	0.00142785	4.48571e-05	1.08464e-05	5.57035e-05	3.45404e-09	3.78671e-06	4.66514e-06	1.12803e-06	5.79316e-06	5.87186e-10	4.92272e-07	6.28602e-06			4.01919e-05		9.71837e-06		4.99103e-05	2.86685e-09		3.29444e-06		5.32076e-05
28	24	0	0	0	0	54.5539	3.40962	3.40962	90.9232	0.00218216	0.00090702	0.832978	0.000755527	0.0103197	5.58781e-07	0.000642123	0.0109624	1.14284	1.40813e-05	0.0369863	1.10895	0.20425	0.00340962	0.001	5.93698e-05	0.00142487	4.47637e-05	1.08238e-05	5.55875e-05	3.44685e-09	3.77883e-06	4.65542e-06	1.12568e-06	5.7811e-06	5.85964e-10	4.91247e-07	6.27293e-06	0.0453387	3.54448e-05	4.01083e-05	0.568018	9.69814e-06	0.137346	4.98064e-05	2.86088e-09	3.8297e-05	3.28758e-06	0.044009	5.30968e-05
29	1	0	4.67314	0.00354102	0.00212461	7.64861	0	5.09907		0.00326341	0.000910545	0.813536	0.000740761	0.0103695	5.61642e-07	0.00064541	0.0110155	0	1.41534e-05	0.0371756			0.00509907		0.000134848	0.00323634	0.000101673	2.45843e-05	0.000126257	7.82888e-09	8.58291e-06	0	0	0	1.33091e-09	1.11578e-06	1.11711e-06			0.000101673		2.45843e-05		0.000126257	6.49797e-09		7.46713e-06		0.00013373
29	2	0	4.67314	0.00357574	0.00214545	15.3722	0	5.14907		0.0032954	0.000919473	0.813536	0.000748025	0.0104958	5.6814e-07	0.000652878	0.0111492	0	1.43171e-05	0.0376057			0.00514907		0.000136168	0.00326803	0.000102668	2.4825e-05	0.000127493	7.90554e-09	8.66695e-06	0	0	0	1.34394e-09	1.1267e-06	1.12805e-06			0.000102668		2.4825e-05		0.000127493	6.5616e-09		7.54025e-06		0.00013504
29	3	0	4.67314	0.00361072	0.00216643	23.1714	0	5.19944		0.00332764	0.000928467	0.813536	0.000755342	0.0106233	5.74702e-07	0.000660418	0.0112842	0	1.44825e-05	0.0380401			0.00519944		0.000137498	0.00329996	0.000103671	2.50676e-05	0.000128739	7.98277e-09	8.75162e-06	0	0	0	1.35707e-09	1.13771e-06	1.13907e-06			0.000103671		2.50676e-05		0.000128739	6.6257e-09		7.61391e-06		0.000136359
29	4	0	4.67314	0.00364596	0.00218757	31.0466	0	5.25018		0.00336011	0.000937528	0.813536	0.000762713	0.010752	5.81328e-07	0.000668032	0.0114206	0	1.46495e-05	0.0384786			0.00525018		0.000138838	0.00333212	0.000104681	2.53119e-05	0.000129993	8.06056e-09	8.83691e-06	0	0	0	1.3703e-09	1.1488e-06	1.15017e-06			0.000104681		2.53119e-05		0.000129993	6.69027e-09		7.68811e-06		0.000137688
29	5	0	4.67314	0.00368145	0.00220887	38.9986	0	5.30129		0.00339283	0.000946656	0.813536	0.000770139	0.010882	5.88018e-07	0.00067572	0.0115583	0	1.48181e-05	0.0389215			0.00530129		0.000140188	0.00336452	0.000105699	2.5558e-05	0.000131257	8.13894e-09	8.92283e-06	0	0	0	1.38362e-09	1.15997e-06	1.16135e-06			0.000105699		2.5558e-05		0.000131257	6.75532e-09		7.76286e-06		0.000139027
29	6	0	4.67314	0.00371721	0.00223033	47.0278	0	5.35279		0.00342578	0.000955851	0.813536	0.000777619	0.0110132	5.94773e-07	0.000683483	0.0116973	0	1.49883e-05	0.0393686			0.00535279		0.000141548	0.00339715	0.000106724	2.58059e-05	0.00013253	8.21788e-09	9.00938e-06	0	0	0	1.39704e-09	1.17122e-06	1.17262e-06			0.000106724		2.58059e-05		0.00013253	6.82084e-09		7.83816e-06		0.000140375
29	7	0	4.67314	0.00375323	0.00225194	55.1347	0	5.40466		0.00345898	0.000965113	0.813536	0.000785155	0.0111458	6.01594e-07	0.000691321	0.0118377	0	1.51602e-05	0.0398201			0.00540466		0.000142918	0.00343003	0.000107757	2.60556e-05	0.000133813	8.29741e-09	9.09657e-06	0	0	0	1.41056e-09	1.18255e-06	1.18396e-06			0.000107757		2.60556e-05		0.000133813	6.88685e-09		7.91402e-06		0.000141734
29	8	0	4.67314	0.00378952	0.00227371	63.3201	0	5.45691		0.00349242	0.000974444	0.813536	0.000792746	0.0112796	6.08481e-07	0.000699235	0.0119794	0	1.53337e-05	0.0402759			0.00545691		0.000144298	0.00346314	0.000108798	2.63072e-05	0.000135105	8.37752e-09	9.1844e-06	0	0	0	1.42418e-09	1.19397e-06	1.1954e-06			0.000108798		2.63072e-05		0.000135105	6.95334e-09		7.99042e-06		0.000143102
29	9	0	0	0	0	63.3201	3.95751	3.95751		0.0025328	0.000983843	0.813536	0.000800392	0.0114147	6.15434e-07	0.000707225	0.0121225	1.23964	1.55089e-05	0.0407362			0.00395751		7.12841e-05	0.00171082	5.37469e-05	1.29959e-05	6.67428e-05	4.13856e-09	4.53716e-06	5.58968e-06	1.35158e-06	6.94125e-06	7.03555e-10	5.89831e-07	7.53179e-06			4.81572e-05		1.16444e-05		5.98016e-05	3.435e-09		3.94733e-06		6.37523e-05
29	10	0	0	0	0	63.3201	3.95751	3.95751		0.0025328	0.000987994	0.813536	0.000803769	0.0114745	6.18869e-07	0.000711173	0.0121863	1.24487	1.55955e-05	0.0409635			0.00395751		7.11386e-05	0.00170733	5.36372e-05	1.29694e-05	6.66066e-05	4.13011e-09	4.5279e-06	5.57826e-06	1.34882e-06	6.92708e-06	7.02119e-10	5.88627e-07	7.51641e-06			4.80589e-05		1.16206e-05		5.96795e-05	3.42799e-09		3.93927e-06		6.36222e-05
29	11	0	0	0	0	63.3201	3.95751	3.95751		0.0025328	0.000992132	0.813536	0.000807135	0.0115342	6.22297e-07	0.000715112	0.0122499	1.25009	1.56819e-05	0.0411904			0.00395751		7.09935e-05	0.00170384	5.35278e-05	1.2943e-05	6.64707e-05	4.12169e-09	4.51866e-06	5.56689e-06	1.34607e-06	6.91296e-06	7.00687e-10	5.87426e-07	7.50108e-06			4.79609e-05		1.15969e-05		5.95578e-05	3.421e-09		3.93124e-06		6.34924e-05
29	12	0	0	0	0	63.3201	3.95751	3.95751		0.0025328	0.000996257	0.813536	0.000810491	0.0115937	6.25718e-07	0.000719043	0.0123134	1.25528	1.57681e-05	0.0414169			0.00395751		7.08489e-05	0.00170037	5.34187e-05	1.29166e-05	6.63353e-05	4.11329e-09	4.50946e-06	5.55554e-06	1.34333e-06	6.89887e-06	6.99259e-10	5.86229e-07	7.4858e-06			4.78631e-05		1.15733e-05		5.94364e-05	3.41403e-09		3.92323e-06		6.33631e-05
29	13	0	0	0	0	63.3201	3.95751	3.95751		0.0025328	0.00100037	0.813536	0.000813838	0.0116532	6.29132e-07	0.000722966	0.0123768	1.26047	1.58541e-05	0.0416429			0.00395751		7.07046e-05	0.00169691	5.331e-05	1.28903e-05	6.62002e-05	4.10492e-09	4.50028e-06	5.54423e-06	1.34059e-06	6.88483e-06	6.97836e-10	5.85036e-07	7.47056e-06			4.77657e-05		1.15497e-05		5.93154e-05	3.40708e-09		3.91524e-06		6.32341e-05
29	14	0	0	0	0	63.3201	3.95751	3.95751		0.0025328	0.00100447	0.813536	0.000817173	0.0117125	6.32539e-07	0.000726882	0.01244	1.26563	1.594e-05	0.0418684			0.00395751		7.05608e-05	0.00169346	5.32015e-05	1.28641e-05	6.60656e-05	4.09657e-09	4.49112e-06	5.53296e-06	1.33786e-06	6.87082e-06	6.96416e-10	5.83846e-07	7.45537e-06			4.76686e-05		1.15262e-05		5.91948e-05	3.40015e-09		3.90728e-06		6.31055e-05
29	15	0	0	0	0	63.3201	3.95751	3.95751		0.0025328	0.00100856	0.813536	0.000820499	0.0117717	6.35939e-07	0.000730789	0.0125031	1.27078	1.60257e-05	0.0420934			0.00395751		7.04175e-05	0.00169002	5.30934e-05	1.28379e-05	6.59314e-05	4.08824e-09	4.482e-06	5.52172e-06	1.33515e-06	6.85686e-06	6.95001e-10	5.8266e-07	7.44022e-06			4.75717e-05		1.15028e-05		5.90745e-05	3.39324e-09		3.89934e-06		6.29773e-05
29	16	0	0	0	0	63.3201	3.95751	3.95751		0.0025328	0.00101263	0.813536	0.000823815	0.0118308	6.39333e-07	0.000734688	0.0125661	1.27592	1.61112e-05	0.042318			0.00395751		7.02745e-05	0.00168659	5.29857e-05	1.28119e-05	6.57976e-05	4.07995e-09	4.4729e-06	5.51051e-06	1.33244e-06	6.84295e-06	6.93591e-10	5.81477e-07	7.42512e-06			4.74752e-05		1.14794e-05		5.89546e-05	3.38635e-09		3.89142e-06		6.28494e-05
29	17	0	0	0	0	63.3201	3.95751	3.95751		0.0025328	0.0010167	0.813536	0.000827121	0.0118897	6.42719e-07	0.00073858	0.0126289	1.28104	1.61965e-05	0.0425422			0.00395751		7.0132e-05	0.00168317	5.28782e-05	1.27859e-05	6.56641e-05	4.07167e-09	4.46383e-06	5.49933e-06	1.32973e-06	6.82907e-06	6.92184e-10	5.80298e-07	7.41006e-06			4.73789e-05		1.14562e-05		5.8835e-05	3.37949e-09		3.88353e-06		6.2722e-05
29	18	0	0	0	0	63.3201	3.95751	3.95751		0.0025328	0.00102075	0.813536	0.000830417	0.0119485	6.46099e-07	0.000742463	0.0126917	1.28614	1.62817e-05	0.0427659			0.00395751		6.99899e-05	0.00167976	5.27711e-05	1.276e-05	6.55311e-05	4.06342e-09	4.45479e-06	5.48819e-06	1.32704e-06	6.81523e-06	6.90782e-10	5.79122e-07	7.39504e-06			4.72829e-05		1.1433e-05		5.87158e-05	3.37264e-09		3.87566e-06		6.25949e-05
29	19	0	0	0	0	63.3201	3.95751	3.95751		0.0025328	0.00102479	0.813536	0.000833703	0.0120073	6.49471e-07	0.000746339	0.0127542	1.29123	1.63667e-05	0.0429891			0.00395751		6.98482e-05	0.00167636	5.26643e-05	1.27342e-05	6.53984e-05	4.0552e-09	4.44577e-06	5.47708e-06	1.32435e-06	6.80144e-06	6.89383e-10	5.7795e-07	7.38008e-06			4.71872e-05		1.14098e-05		5.8597e-05	3.36581e-09		3.86782e-06		6.24682e-05
29	20	0	0	0	0	63.3201	3.95751	3.95751		0.0025328	0.00102882	0.813536	0.000836979	0.0120659	6.52837e-07	0.000750207	0.0128167	1.29631	1.64515e-05	0.0432119			0.00395751		6.9707e-05	0.00167297	5.25577e-05	1.27084e-05	6.52662e-05	4.047e-09	4.43678e-06	5.46601e-06	1.32168e-06	6.78768e-06	6.87989e-10	5.76781e-07	7.36515e-06			4.70917e-05		1.13867e-05		5.84785e-05	3.35901e-09		3.86e-06		6.23418e-05
29	21	0	0	0	0	63.3201	3.95751	3.95751		0.0025328	0.00103283	0.813536	0.000840246	0.0121243	6.56196e-07	0.000754067	0.0128791	1.30137	1.65361e-05	0.0434342			0.00395751		6.95661e-05	0.00166959	5.24516e-05	1.26827e-05	6.51343e-05	4.03882e-09	4.42781e-06	5.45496e-06	1.319e-06	6.77397e-06	6.86599e-10	5.75616e-07	7.35027e-06			4.69966e-05		1.13637e-05		5.83603e-05	3.35222e-09		3.8522e-06		6.22159e-05
29	22	0	0	0	0	63.3201	3.95751	3.95751		0.0025328	0.00103683	0.813536	0.000843503	0.0121827	6.59548e-07	0.000757919	0.0129413	1.30641	1.66206e-05	0.0436561			0.00395751		6.94257e-05	0.00166622	5.23457e-05	1.26571e-05	6.50028e-05	4.03066e-09	4.41887e-06	5.44395e-06	1.31634e-06	6.76029e-06	6.85213e-10	5.74454e-07	7.33543e-06			4.69017e-05		1.13408e-05		5.82425e-05	3.34545e-09		3.84442e-06		6.20903e-05
29	23	0	0	0	0	63.3201	3.95751	3.95751		0.0025328	0.00104083	0.813536	0.00084675	0.0122409	6.62894e-07	0.000761763	0.0130034	1.31144	1.67049e-05	0.0438776			0.00395751		6.92857e-05	0.00166286	5.22401e-05	1.26316e-05	6.48717e-05	4.02254e-09	4.40996e-06	5.43297e-06	1.31369e-06	6.74666e-06	6.83831e-10	5.73295e-07	7.32063e-06			4.68071e-05		1.13179e-05		5.8125e-05	3.3387e-09		3.83667e-06		6.1965e-05
29	24	0	0	0	0	63.3201	3.95751	3.95751	105.534	0.0025328	0.00104481	0.813536	0.000849988	0.0122991	6.66232e-07	0.0007656	0.0130653	1.31646	1.67891e-05	0.0440986	1.27832	0.203177	0.00395751	0.001	6.91461e-05	0.00165951	5.21348e-05	1.26062e-05	6.4741e-05	4.01443e-09	4.40108e-06	5.42202e-06	1.31104e-06	6.73306e-06	6.82453e-10	5.7214e-07	7.30588e-06	0.0454607	4.09249e-05	4.67128e-05	0.568736	1.12951e-05	0.13752	5.80079e-05	3.33198e-09	3.83487e-05	3.82894e-06	0.0440684	6.18402e-05
30	1	0	4.7812	0.00409008	0.00245405	8.83457	0	5.88972		0.00376942	0.00104877	0.795185	0.00083397	0.0123571	6.69564e-07	0.000769429	0.0131272	0	1.6873e-05	0.0443191			0.00588972		0.00015572	0.00373727	0.00011741	2.83896e-05	0.000145799	9.04066e-09	9.9114e-06	0	0	0	1.53691e-09	1.28848e-06	1.29002e-06			0.00011741		2.83896e-05		0.000145799	7.50375e-09		8.62292e-06		0.00015443
30	2	0	4.7812	0.00412894	0.00247737	17.7531	0	5.94568		0.00380523	0.00105874	0.795185	0.000841894	0.0125029	6.77068e-07	0.000778052	0.0132816	0	1.70621e-05	0.0448158			0.00594568		0.000157197	0.00377273	0.000118524	2.86589e-05	0.000147183	9.12644e-09	1.00054e-05	0	0	0	1.55149e-09	1.30071e-06	1.30226e-06			0.000118524		2.86589e-05		0.000147183	7.57494e-09		8.70474e-06		0.000155895
30	3	0	4.7812	0.00416808	0.00250085	26.7561	0	6.00204		0.00384131	0.00106878	0.795185	0.000849875	0.0126501	6.84643e-07	0.000786757	0.0134375	0	1.7253e-05	0.0453172			0.00600204		0.000158685	0.00380845	0.000119646	2.89302e-05	0.000148576	9.21284e-09	1.01002e-05	0	0	0	1.56618e-09	1.31302e-06	1.31459e-06			0.000119646		2.89302e-05		0.000148576	7.64665e-09		8.78714e-06		0.000157371
30	4	0	4.7812	0.00420751	0.0025245	35.8444	0	6.05881		0.00387764	0.00107888	0.795185	0.000857913	0.0127986	6.9229e-07	0.000795544	0.0135949	0	1.74457e-05	0.0458233			0.00605881		0.000160184	0.00384442	0.000120776	2.92035e-05	0.000149979	9.29985e-09	1.01956e-05	0	0	0	1.58098e-09	1.32542e-06	1.327e-06			0.000120776		2.92035e-05		0.000149979	7.71888e-09		8.87014e-06		0.000158857
30	5	0	4.7812	0.00424721	0.00254833	45.0183	0	6.11598		0.00391423	0.00108907	0.795185	0.000866009	0.0129486	7.00009e-07	0.000804414	0.0137537	0	1.76402e-05	0.0463342			0.00611598		0.000161694	0.00388065	0.000121914	2.94787e-05	0.000151393	9.38749e-09	1.02916e-05	0	0	0	1.59587e-09	1.33791e-06	1.33951e-06			0.000121914		2.94787e-05		0.000151393	7.79162e-09		8.95373e-06		0.000160354
30	6	0	4.7812	0.0042872	0.00257232	54.2787	0	6.17357		0.00395108	0.00109932	0.795185	0.000874163	0.0131	7.078e-07	0.000813368	0.0139141	0	1.78366e-05	0.04685			0.00617357		0.000163214	0.00391714	0.00012306	2.97559e-05	0.000152816	9.47575e-09	1.03884e-05	0	0	0	1.61088e-09	1.35049e-06	1.3521e-06			0.00012306		2.97559e-05		0.000152816	7.86487e-09		9.03791e-06		0.000161862
30	7	0	4.7812	0.00432747	0.00259648	63.626	0	6.23156		0.0039882	0.00110965	0.795185	0.000882374	0.0132528	7.15665e-07	0.000822405	0.0140759	0	1.80348e-05	0.0473706			0.00623156		0.000164745	0.00395388	0.000124215	3.0035e-05	0.00015425	9.56464e-09	1.04859e-05	0	0	0	1.62599e-09	1.36316e-06	1.36479e-06			0.000124215		3.0035e-05		0.00015425	7.93865e-09		9.12269e-06		0.00016338
30	8	0	4.7812	0.00436803	0.00262082	73.061	0	6.28997		0.00402558	0.00112005	0.795185	0.000890645	0.0134071	7.23604e-07	0.000831528	0.0142393	0	1.82348e-05	0.047896			0.00628997		0.000166287	0.00399089	0.000125377	3.03161e-05	0.000155693	9.65416e-09	1.0584e-05	0	0	0	1.64121e-09	1.37592e-06	1.37756e-06			0.000125377		3.03161e-05		0.000155693	8.01296e-09		9.20808e-06		0.000164909
30	9	0	0	0	0	73.061	4.56631	4.56631		0.00292244	0.00113052	0.795185	0.000898974	0.0135628	7.31617e-07	0.000840736	0.0144042	1.42446	1.84367e-05	0.0484264			0.00456631		8.23691e-05	0.00197686	6.21048e-05	1.50169e-05	7.71216e-05	4.78212e-09	5.24271e-06	6.4589e-06	1.56176e-06	8.02065e-06	8.12961e-10	6.81552e-07	8.70302e-06			5.56459e-05		1.34551e-05		6.9101e-05	3.96916e-09		4.56116e-06		7.36661e-05
30	10	0	0	0	0	73.061	4.56631	4.56631		0.00292244	0.00113516	0.795185	0.000902662	0.0136319	7.35586e-07	0.000845297	0.0144779	1.4303	1.85368e-05	0.0486891			0.00456631		8.22063e-05	0.00197295	6.1982e-05	1.49872e-05	7.69692e-05	4.77267e-09	5.23234e-06	6.44613e-06	1.55867e-06	8.00479e-06	8.11354e-10	6.80205e-07	8.68581e-06			5.55359e-05		1.34285e-05		6.89644e-05	3.96132e-09		4.55214e-06		7.35205e-05
30	11	0	0	0	0	73.061	4.56631	4.56631		0.00292244	0.00113978	0.795185	0.000906339	0.0137008	7.39547e-07	0.00084985	0.0145514	1.43613	1.86366e-05	0.0489513			0.00456631		8.20439e-05	0.00196905	6.18595e-05	1.49576e-05	7.68171e-05	4.76324e-09	5.22201e-06	6.43339e-06	1.55559e-06	7.98898e-06	8.09751e-10	6.78861e-07	8.66865e-06			5.54262e-05		1.3402e-05		6.88281e-05	3.95349e-09		4.54315e-06		7.33752e-05
30	12	0	0	0	0	73.061	4.56631	4.56631		0.00292244	0.0011444	0.795185	0.000910006	0.0137697	7.43501e-07	0.000854393	0.0146248	1.44194	1.87362e-05	0.049213			0.00456631		8.1882e-05	0.00196517	6.17375e-05	1.49281e-05	7.66655e-05	4.75384e-09	5.2117e-06	6.4207e-06	1.55252e-06	7.97322e-06	8.08153e-10	6.77522e-07	8.65154e-06			5.53168e-05		1.33755e-05		6.86923e-05	3.94569e-09		4.53418e-06		7.32304e-05
30	13	0	0	0	0	73.061	4.56631	4.56631		0.00292244	0.00114899	0.795185	0.000913662	0.0138383	7.47446e-07	0.000858927	0.014698	1.44773	1.88356e-05	0.0494742			0.00456631		8.17205e-05	0.00196129	6.16157e-05	1.48986e-05	7.65144e-05	4.74447e-09	5.20143e-06	6.40804e-06	1.54946e-06	7.9575e-06	8.0656e-10	6.76186e-07	8.63449e-06			5.52077e-05		1.33492e-05		6.85569e-05	3.93791e-09		4.52524e-06		7.30861e-05
30	14	0	0	0	0	73.061	4.56631	4.56631		0.00292244	0.00115358	0.795185	0.000917307	0.0139069	7.51384e-07	0.000863452	0.0147711	1.45351	1.89349e-05	0.0497348			0.00456631		8.15596e-05	0.00195743	6.14944e-05	1.48693e-05	7.63637e-05	4.73512e-09	5.19118e-06	6.39542e-06	1.54641e-06	7.94182e-06	8.04971e-10	6.74854e-07	8.61748e-06			5.5099e-05		1.33229e-05		6.84218e-05	3.93015e-09		4.51633e-06		7.29421e-05
30	15	0	0	0	0	73.061	4.56631	4.56631		0.00292244	0.00115815	0.795185	0.000920941	0.0139753	7.55314e-07	0.000867968	0.014844	1.45927	1.90339e-05	0.049995			0.00456631		8.13991e-05	0.00195358	6.13734e-05	1.484e-05	7.62134e-05	4.72581e-09	5.18097e-06	6.38283e-06	1.54336e-06	7.92619e-06	8.03387e-10	6.73526e-07	8.60052e-06			5.49905e-05		1.32967e-05		6.82872e-05	3.92242e-09		4.50744e-06		7.27985e-05
30	16	0	0	0	0	73.061	4.56631	4.56631		0.00292244	0.0011627	0.795185	0.000924565	0.0140436	7.59237e-07	0.000872476	0.0149168	1.46501	1.91328e-05	0.0502546			0.00456631		8.1239e-05	0.00194974	6.12527e-05	1.48108e-05	7.60635e-05	4.71651e-09	5.17078e-06	6.37028e-06	1.54033e-06	7.91061e-06	8.01807e-10	6.72201e-07	8.58361e-06			5.48824e-05		1.32705e-05		6.81529e-05	3.91471e-09		4.49858e-06		7.26554e-05
30	17	0	0	0	0	73.061	4.56631	4.56631		0.00292244	0.00116725	0.795185	0.000928178	0.0141118	7.63152e-07	0.000876974	0.0149895	1.47073	1.92314e-05	0.0505137			0.00456631		8.10794e-05	0.00194591	6.11324e-05	1.47817e-05	7.59141e-05	4.70725e-09	5.16062e-06	6.35777e-06	1.5373e-06	7.89507e-06	8.00232e-10	6.70881e-07	8.56675e-06			5.47746e-05		1.32444e-05		6.8019e-05	3.90702e-09		4.48974e-06		7.25127e-05
30	18	0	0	0	0	73.061	4.56631	4.56631		0.00292244	0.00117178	0.795185	0.000931781	0.0141798	7.67059e-07	0.000881464	0.015062	1.47644	1.93299e-05	0.0507723			0.00456631		8.09203e-05	0.00194209	6.10124e-05	1.47527e-05	7.57651e-05	4.69801e-09	5.15049e-06	6.34529e-06	1.53428e-06	7.87957e-06	7.98662e-10	6.69564e-07	8.54994e-06			5.46671e-05		1.32185e-05		6.78855e-05	3.89935e-09		4.48093e-06		7.23704e-05
30	19	0	0	0	0	73.061	4.56631	4.56631		0.00292244	0.0011763	0.795185	0.000935373	0.0142477	7.70958e-07	0.000885945	0.0151344	1.48213	1.94281e-05	0.0510304			0.00456631		8.07616e-05	0.00193828	6.08927e-05	1.47238e-05	7.56166e-05	4.6888e-09	5.14039e-06	6.33285e-06	1.53128e-06	7.86412e-06	7.97096e-10	6.68251e-07	8.53317e-06			5.45599e-05		1.31925e-05		6.77524e-05	3.8917e-09		4.47214e-06		7.22285e-05
30	20	0	0	0	0	73.061	4.56631	4.56631		0.00292244	0.0011808	0.795185	0.000938955	0.0143154	7.7485e-07	0.000890417	0.0152066	1.48781	1.95262e-05	0.051288			0.00456631		8.06034e-05	0.00193448	6.07734e-05	1.4695e-05	7.54684e-05	4.67961e-09	5.13032e-06	6.32044e-06	1.52828e-06	7.84871e-06	7.95534e-10	6.66942e-07	8.51645e-06			5.4453e-05		1.31667e-05		6.76197e-05	3.88408e-09		4.46338e-06		7.2087e-05
30	21	0	0	0	0	73.061	4.56631	4.56631		0.00292244	0.00118529	0.795185	0.000942526	0.014383	7.78734e-07	0.000894881	0.0152787	1.49347	1.96241e-05	0.0515451			0.00456631		8.04456e-05	0.0019307	6.06545e-05	1.46662e-05	7.53207e-05	4.67045e-09	5.12028e-06	6.30807e-06	1.52528e-06	7.83335e-06	7.93977e-10	6.65637e-07	8.49978e-06			5.43464e-05		1.31409e-05		6.74873e-05	3.87647e-09		4.45465e-06		7.19459e-05
30	22	0	0	0	0	73.061	4.56631	4.56631		0.00292244	0.00118977	0.795185	0.000946088	0.0144505	7.8261e-07	0.000899335	0.0153506	1.49911	1.97218e-05	0.0518017			0.00456631		8.02883e-05	0.00192692	6.05359e-05	1.46375e-05	7.51734e-05	4.66132e-09	5.11027e-06	6.29573e-06	1.5223e-06	7.81803e-06	7.92424e-10	6.64335e-07	8.48316e-06			5.42401e-05		1.31152e-05		6.73554e-05	3.86889e-09		4.44593e-06		7.18052e-05
30	23	0	0	0	0	73.061	4.56631	4.56631		0.00292244	0.00119424	0.795185	0.000949639	0.0145179	7.86479e-07	0.000903781	0.0154224	1.50474	1.98193e-05	0.0520578			0.00456631		8.01314e-05	0.00192315	6.04176e-05	1.46089e-05	7.50265e-05	4.65221e-09	5.10028e-06	6.28343e-06	1.51933e-06	7.80276e-06	7.90876e-10	6.63037e-07	8.46658e-06			5.41342e-05		1.30896e-05		6.72237e-05	3.86133e-09		4.43725e-06		7.16648e-05
30	24	0	0	0	0	73.061	4.56631	4.56631	121.768	0.00292244	0.00119869	0.795185	0.00095318	0.0145851	7.9034e-07	0.000908218	0.0154941	1.51035	1.99166e-05	0.0523134	1.46769	0.202502	0.00456631	0.001	7.9975e-05	0.0019194	6.02996e-05	1.45804e-05	7.488e-05	4.64313e-09	5.09033e-06	6.27116e-06	1.51636e-06	7.78752e-06	7.89332e-10	6.61742e-07	8.45005e-06	0.0455411	4.70418e-05	5.40285e-05	0.569184	1.3064e-05	0.137628	6.70925e-05	3.8538e-09	3.83812e-05	4.42858e-06	0.0441057	7.15249e-05
31	1	0	4.87947	0.00469678	0.00281807	10.145	0	6.76337		0.00432855	0.00120313	0.777829	0.00093583	0.0146522	7.94194e-07	0.000912647	0.0155656	0	2.00137e-05	0.0525685			0.00676337		0.000178774	0.00429057	0.000134792	3.25926e-05	0.000167385	1.03791e-08	1.13788e-05	0	0	0	1.76445e-09	1.47924e-06	1.481e-06			0.000134792		3.25926e-05		0.000167385	8.61466e-09		9.89952e-06		0.000177293
31	2	0	4.87947	0.00473999	0.00284399	20.3834	0	6.82558		0.00436837	0.0012142	0.777829	0.000944439	0.0148196	8.02809e-07	0.000922547	0.0157429	0	2.02308e-05	0.0531387			0.00682558		0.000180416	0.00432998	0.00013603	3.2892e-05	0.000168922	1.04745e-08	1.14833e-05	0	0	0	1.78066e-09	1.49283e-06	1.49461e-06			0.00013603		3.2892e-05		0.000168922	8.6938e-09		9.99046e-06		0.000178921
31	3	0	4.87947	0.0047835	0.0028701	30.7158	0	6.88824		0.00440847	0.00122534	0.777829	0.000953108	0.0149885	8.11503e-07	0.000932537	0.0159219	0	2.04499e-05	0.0537141			0.00688824		0.00018207	0.00436967	0.000137277	3.31935e-05	0.000170471	1.05705e-08	1.15886e-05	0	0	0	1.79698e-09	1.50651e-06	1.50831e-06			0.000137277		3.31935e-05		0.000170471	8.77349e-09		1.0082e-05		0.000180561
31	4	0	4.87947	0.00482731	0.00289639	41.1428	0	6.95133		0.00444885	0.00123657	0.777829	0.000961837	0.015159	8.20276e-07	0.000942619	0.0161024	0	2.0671e-05	0.0542949			0.00695133		0.000183735	0.00440964	0.000138533	3.34971e-05	0.00017203	1.06671e-08	1.16945e-05	0	0	0	1.81341e-09	1.52029e-06	1.5221e-06			0.000138533		3.34971e-05		0.00017203	8.85373e-09		1.01742e-05		0.000182213
31	5	0	4.87947	0.00487142	0.00292285	51.665	0	7.01485		0.0044895	0.00124787	0.777829	0.000970627	0.015331	8.2913e-07	0.000952793	0.0162846	0	2.08941e-05	0.0548809			0.00701485		0.000185412	0.00444988	0.000139797	3.38027e-05	0.0001736	1.07645e-08	1.18013e-05	0	0	0	1.82996e-09	1.53416e-06	1.53599e-06			0.000139797		3.38027e-05		0.0001736	8.93452e-09		1.02671e-05		0.000183876
31	6	0	4.87947	0.00491584	0.00294951	62.2833	0	7.07882		0.00453044	0.00125925	0.777829	0.000979478	0.0155046	8.38064e-07	0.00096306	0.0164685	0	2.11192e-05	0.0554723			0.00707882		0.0001871	0.0044904	0.00014107	3.41105e-05	0.00017518	1.08625e-08	1.19087e-05	0	0	0	1.84663e-09	1.54813e-06	1.54998e-06			0.00014107		3.41105e-05		0.00017518	9.01588e-09		1.03606e-05		0.00018555
31	7	0	4.87947	0.00496057	0.00297634	72.9981	0	7.14322		0.00457166	0.0012707	0.777829	0.00098839	0.0156798	8.4708e-07	0.000973421	0.0166541	0	2.13464e-05	0.0560691			0.00714322		0.0001888	0.00453119	0.000142351	3.44204e-05	0.000176772	1.09612e-08	1.20169e-05	0	0	0	1.8634e-09	1.5622e-06	1.56406e-06			0.000142351		3.44204e-05		0.000176772	9.09779e-09		1.04547e-05		0.000187236
31	8	0	4.87947	0.00500561	0.00300336	83.8102	0	7.20807		0.00461317	0.00128224	0.777829	0.000997363	0.0158566	8.56178e-07	0.000983876	0.0168413	0	2.15757e-05	0.0566712			0.00720807		0.000190511	0.00457227	0.000143642	3.47325e-05	0.000178374	1.10606e-08	1.21258e-05	0	0	0	1.8803e-09	1.57636e-06	1.57824e-06			0.000143642		3.47325e-05		0.000178374	9.18026e-09		1.05495e-05		0.000188933
31	9	0	0	0	0	83.8102	5.23814	5.23814		0.00335241	0.00129385	0.777829	0.0010064	0.0160349	8.65358e-07	0.000994425	0.0170302	1.63026	2.1807e-05	0.0572789			0.00523814		9.45425e-05	0.00226902	7.12832e-05	1.72362e-05	8.85195e-05	5.48888e-09	6.01753e-06	7.41346e-06	1.79257e-06	9.20602e-06	9.33109e-10	7.82279e-07	9.98924e-06			6.38698e-05		1.54437e-05		7.93134e-05	4.55577e-09		5.23525e-06		8.45533e-05
31	10	0	0	0	0	83.8102	5.23814	5.23814		0.00335241	0.00129901	0.777829	0.00101041	0.0161142	8.69914e-07	0.00099966	0.0171148	1.63675	2.19218e-05	0.0575804			0.00523814		9.43613e-05	0.00226467	7.11466e-05	1.72032e-05	8.83498e-05	5.47836e-09	6.006e-06	7.39925e-06	1.78913e-06	9.18838e-06	9.3132e-10	7.8078e-07	9.97009e-06			6.37474e-05		1.54141e-05		7.91614e-05	4.54703e-09		5.22522e-06		8.43912e-05
31	11	0	0	0	0	83.8102	5.23814	5.23814		0.00335241	0.00130415	0.777829	0.0010144	0.0161934	8.74461e-07	0.00100489	0.0171992	1.64323	2.20364e-05	0.0578814			0.00523814		9.41806e-05	0.00226033	7.10104e-05	1.71702e-05	8.81806e-05	5.46786e-09	5.9945e-06	7.38508e-06	1.78571e-06	9.17078e-06	9.29537e-10	7.79285e-07	9.951e-06			6.36253e-05		1.53845e-05		7.90098e-05	4.53833e-09		5.21521e-06		8.42296e-05
31	12	0	0	0	0	83.8102	5.23814	5.23814		0.00335241	0.00130927	0.777829	0.00101839	0.0162724	8.78999e-07	0.0010101	0.0172834	1.64968	2.21508e-05	0.0581818			0.00523814		9.40004e-05	0.00225601	7.08745e-05	1.71374e-05	8.80119e-05	5.4574e-09	5.98303e-06	7.37095e-06	1.78229e-06	9.15324e-06	9.27759e-10	7.77794e-07	9.93196e-06			6.35036e-05		1.53551e-05		7.88587e-05	4.52965e-09		5.20524e-06		8.40684e-05
31	13	0	0	0	0	83.8102	5.23814	5.23814		0.00335241	0.00131438	0.777829	0.00102236	0.0163513	8.83529e-07	0.00101531	0.0173675	1.65612	2.22649e-05	0.0584816			0.00523814		9.38207e-05	0.0022517	7.07391e-05	1.71046e-05	8.78437e-05	5.44697e-09	5.97159e-06	7.35686e-06	1.77888e-06	9.13574e-06	9.25985e-10	7.76307e-07	9.91298e-06			6.33822e-05		1.53258e-05		7.87079e-05	4.52099e-09		5.19529e-06		8.39078e-05
31	14	0	0	0	0	83.8102	5.23814	5.23814		0.00335241	0.00131948	0.777829	0.00102633	0.01643	8.8805e-07	0.0010205	0.0174514	1.66254	2.23789e-05	0.0587809			0.00523814		9.36416e-05	0.0022474	7.0604e-05	1.7072e-05	8.76759e-05	5.43657e-09	5.96019e-06	7.34281e-06	1.77549e-06	9.1183e-06	9.24217e-10	7.74825e-07	9.89405e-06			6.32611e-05		1.52965e-05		7.85576e-05	4.51235e-09		5.18536e-06		8.37475e-05
31	15	0	0	0	0	83.8102	5.23814	5.23814		0.00335241	0.00132456	0.777829	0.00103028	0.0165085	8.92562e-07	0.00102569	0.0175351	1.66894	2.24926e-05	0.0590796			0.00523814		9.34629e-05	0.00224311	7.04692e-05	1.70394e-05	8.75086e-05	5.4262e-09	5.94882e-06	7.3288e-06	1.7721e-06	9.1009e-06	9.22453e-10	7.73346e-07	9.87517e-06			6.31404e-05		1.52673e-05		7.84077e-05	4.50374e-09		5.17547e-06		8.35877e-05
31	16	0	0	0	0	83.8102	5.23814	5.23814		0.00335241	0.00132962	0.777829	0.00103422	0.0165869	8.97066e-07	0.00103086	0.0176187	1.67532	2.26061e-05	0.0593777			0.00523814		9.32847e-05	0.00223883	7.03349e-05	1.70069e-05	8.73418e-05	5.41585e-09	5.93748e-06	7.31483e-06	1.76872e-06	9.08355e-06	9.20695e-10	7.71872e-07	9.85634e-06			6.30201e-05		1.52382e-05		7.82583e-05	4.49516e-09		5.1656e-06		8.34284e-05
31	17	0	0	0	0	83.8102	5.23814	5.23814		0.00335241	0.00133467	0.777829	0.00103815	0.0166652	9.01561e-07	0.00103603	0.0177021	1.68169	2.27193e-05	0.0596752			0.00523814		9.3107e-05	0.00223457	7.02009e-05	1.69745e-05	8.71755e-05	5.40554e-09	5.92617e-06	7.3009e-06	1.76535e-06	9.06625e-06	9.18941e-10	7.70402e-07	9.83757e-06			6.29e-05		1.52092e-05		7.81092e-05	4.4866e-09		5.15577e-06		8.32695e-05
31	18	0	0	0	0	83.8102	5.23814	5.23814		0.00335241	0.00133971	0.777829	0.00104207	0.0167433	9.06048e-07	0.00104118	0.0177854	1.68804	2.28324e-05	0.0599722			0.00523814		9.29299e-05	0.00223032	7.00673e-05	1.69422e-05	8.70096e-05	5.39525e-09	5.91489e-06	7.287e-06	1.76199e-06	9.049e-06	9.17193e-10	7.68936e-07	9.81885e-06			6.27803e-05		1.51802e-05		7.79606e-05	4.47806e-09		5.14595e-06		8.3111e-05
31	19	0	0	0	0	83.8102	5.23814	5.23814		0.00335241	0.00134473	0.777829	0.00104597	0.0168213	9.10526e-07	0.00104633	0.0178685	1.69437	2.29453e-05	0.0602686			0.00523814		9.27532e-05	0.00222608	6.99341e-05	1.691e-05	8.68441e-05	5.38499e-09	5.90364e-06	7.27315e-06	1.75864e-06	9.03179e-06	9.15449e-10	7.67474e-07	9.80018e-06			6.2661e-05		1.51514e-05		7.78123e-05	4.46954e-09		5.13617e-06		8.2953e-05
31	20	0	0	0	0	83.8102	5.23814	5.23814		0.00335241	0.00134974	0.777829	0.00104987	0.0168991	9.14996e-07	0.00105147	0.0179515	1.70068	2.30579e-05	0.0605644			0.00523814		9.2577e-05	0.00222185	6.98013e-05	1.68779e-05	8.66792e-05	5.37476e-09	5.89243e-06	7.25933e-06	1.7553e-06	9.01463e-06	9.1371e-10	7.66016e-07	9.78156e-06			6.25419e-05		1.51226e-05		7.76645e-05	4.46105e-09		5.12641e-06		8.27954e-05
31	21	0	0	0	0	83.8102	5.23814	5.23814		0.00335241	0.00135474	0.777829	0.00105376	0.0169768	9.19457e-07	0.00105659	0.0180343	1.70697	2.31703e-05	0.0608597			0.00523814		9.24012e-05	0.00221763	6.96688e-05	1.68458e-05	8.65146e-05	5.36456e-09	5.88124e-06	7.24555e-06	1.75197e-06	8.99752e-06	9.11975e-10	7.64562e-07	9.763e-06			6.24232e-05		1.50939e-05		7.75171e-05	4.45259e-09		5.11668e-06		8.26382e-05
31	22	0	0	0	0	83.8102	5.23814	5.23814		0.00335241	0.00135972	0.777829	0.00105763	0.0170543	9.23909e-07	0.00106171	0.0181169	1.71325	2.32825e-05	0.0611544			0.00523814		9.2226e-05	0.00221342	6.95367e-05	1.68139e-05	8.63506e-05	5.35439e-09	5.87009e-06	7.23181e-06	1.74865e-06	8.98046e-06	9.10246e-10	7.63112e-07	9.74448e-06			6.23048e-05		1.50653e-05		7.73701e-05	4.44414e-09		5.10698e-06		8.24815e-05
31	23	0	0	0	0	83.8102	5.23814	5.23814		0.00335241	0.00136469	0.777829	0.00106149	0.0171316	9.28353e-07	0.00106682	0.0181994	1.71951	2.33945e-05	0.0614486			0.00523814		9.20512e-05	0.00220923	6.94049e-05	1.6782e-05	8.61869e-05	5.34424e-09	5.85897e-06	7.21811e-06	1.74533e-06	8.96344e-06	9.08521e-10	7.61666e-07	9.72602e-06			6.21868e-05		1.50367e-05		7.72235e-05	4.43572e-09		5.0973e-06		8.23252e-05
31	24	0	0	0	0	83.8102	5.23814	5.23814	139.684	0.00335241	0.00136964	0.777829	0.00106535	0.0172089	9.32789e-07	0.00107191	0.0182817	1.72575	2.35063e-05	0.0617422	1.67832	0.202191	0.00523814	0.001	9.1877e-05	0.00220505	6.92735e-05	1.67503e-05	8.60238e-05	5.33412e-09	5.84787e-06	7.20444e-06	1.74203e-06	8.94647e-06	9.06801e-10	7.60224e-07	9.7076e-06	0.0455836	5.38305e-05	6.20691e-05	0.569387	1.50082e-05	0.137677	7.70773e-05	4.42732e-09	3.83963e-05	5.08765e-06	0.044123	8.21694e-05
32	1	0	4.96822	0.00536263	0.00321758	11.5833	0	7.72219		0.0049422	0.00137458	0.761386	0.00104659	0.0172859	9.37216e-07	0.001077	0.0183639	0	2.36179e-05	0.0620352			0.00772219		0.000204064	0.00489754	0.000153861	3.72033e-05	0.000191064	1.18474e-08	1.29885e-05	0	0	0	2.01406e-09	1.6885e-06	1.69052e-06			0.000153861		3.72033e-05		0.000191064	9.83335e-09		1.13e-05		0.000202374
32	2	0	4.96822	0.00541036	0.00324622	23.2697	0	7.79092		0.00498619	0.00138682	0.761386	0.0010559	0.017477	9.4705e-07	0.0010883	0.0185663	0	2.38657e-05	0.0626861			0.00779092		0.000205878	0.00494107	0.000155228	3.7534e-05	0.000192762	1.19527e-08	1.31039e-05	0	0	0	2.03196e-09	1.70351e-06	1.70554e-06			0.000155228		3.7534e-05		0.000192762	9.92074e-09		1.14004e-05		0.000204172
32	3	0	4.96822	0.00545842	0.00327505	35.0598	0	7.86012		0.00503048	0.00139913	0.761386	0.00106528	0.0176698	9.5697e-07	0.0010997	0.0187704	0	2.41157e-05	0.0633428			0.00786012		0.000207704	0.00498489	0.000156605	3.78669e-05	0.000194472	1.20587e-08	1.32201e-05	0	0	0	2.04998e-09	1.71862e-06	1.72067e-06			0.000156605		3.78669e-05		0.000194472	1.00087e-08		1.15015e-05		0.000205983
32	4	0	4.96822	0.00550679	0.00330408	46.9545	0	7.92978		0.00507506	0.00141153	0.761386	0.00107472	0.0178642	9.66979e-07	0.0011112	0.0189764	0	2.43679e-05	0.0640053			0.00792978		0.000209542	0.00502901	0.000157991	3.8202e-05	0.000196193	1.21654e-08	1.33371e-05	0	0	0	2.06812e-09	1.73383e-06	1.7359e-06			0.000157991		3.8202e-05		0.000196193	1.00973e-08		1.16033e-05		0.000207806
32	5	0	4.96822	0.0055555	0.0033333	58.9544	0	7.99991		0.00511995	0.00142402	0.761386	0.00108423	0.0180604	9.77076e-07	0.00112281	0.0191842	0	2.46223e-05	0.0646736			0.00799991		0.000211392	0.00507342	0.000159386	3.85394e-05	0.000197925	1.22729e-08	1.34549e-05	0	0	0	2.08639e-09	1.74914e-06	1.75122e-06			0.000159386		3.85394e-05		0.000197925	1.01865e-08		1.17058e-05		0.000209641
32	6	0	4.96822	0.00560452	0.00336271	71.0602	0	8.07052		0.00516513	0.00143659	0.761386	0.0010938	0.0182584	9.87263e-07	0.00113451	0.0193939	0	2.4879e-05	0.0653479			0.00807052		0.000213255	0.00511813	0.00016079	3.8879e-05	0.000199669	1.2381e-08	1.35735e-05	0	0	0	2.10477e-09	1.76455e-06	1.76666e-06			0.00016079		3.8879e-05		0.000199669	1.02762e-08		1.18089e-05		0.000211489
32	7	0	4.96822	0.00565388	0.00339233	83.2726	0	8.14159		0.00521062	0.00144924	0.761386	0.00110343	0.018458	9.97539e-07	0.00114632	0.0196053	0	2.5138e-05	0.0660281			0.00814159		0.00021513	0.00516313	0.000162204	3.92208e-05	0.000201425	1.24899e-08	1.36928e-05	0	0	0	2.12328e-09	1.78007e-06	1.78219e-06			0.000162204		3.92208e-05		0.000201425	1.03666e-08		1.19128e-05		0.000213348
32	8	0	4.96822	0.00570357	0.00342214	95.5923	0	8.21313		0.00525641	0.00146197	0.761386	0.00111312	0.0186595	1.00791e-06	0.00115823	0.0198187	0	2.53992e-05	0.0667142			0.00821313		0.000217018	0.00520844	0.000163628	3.9565e-05	0.000203193	1.25995e-08	1.3813e-05	0	0	0	2.14191e-09	1.79569e-06	1.79783e-06			0.000163628		3.9565e-05		0.000203193	1.04576e-08		1.20173e-05		0.00021522
32	9	0	0	0	0	95.5923	5.97452	5.97452		0.00382369	0.00147479	0.761386	0.00112289	0.0188626	1.01836e-06	0.00117025	0.0200339	1.85824	2.56628e-05	0.0674064			0.00597452		0.00010781	0.00258744	8.12866e-05	1.9655e-05	0.000100942	6.25914e-09	6.86199e-06	8.45381e-06	2.04412e-06	1.04979e-05	1.06405e-09	8.92059e-07	1.13911e-05			7.28328e-05		1.76109e-05		9.04437e-05	5.19509e-09		5.96993e-06		9.64188e-05
32	10	0	0	0	0	95.5923	5.97452	5.97452		0.00382369	0.00148049	0.761386	0.00112722	0.0189531	1.02356e-06	0.00117622	0.0201303	1.86541	2.57937e-05	0.0677503			0.00597452		0.000107609	0.00258263	8.11354e-05	1.96185e-05	0.000100754	6.2475e-09	6.84923e-06	8.43809e-06	2.04032e-06	1.04784e-05	1.06208e-09	8.90399e-07	1.13699e-05			7.26974e-05		1.75782e-05		9.02755e-05	5.18543e-09		5.95883e-06		9.62395e-05
32	11	0	0	0	0	95.5923	5.97452	5.97452		0.00382369	0.00148617	0.761386	0.00113155	0.0190434	1.02874e-06	0.00118218	0.0202266	1.87257	2.59243e-05	0.0680935			0.00597452		0.000107409	0.00257783	8.09847e-05	1.9582e-05	0.000100567	6.23589e-09	6.8365e-06	8.42241e-06	2.03653e-06	1.04589e-05	1.0601e-09	8.88745e-07	1.13487e-05			7.25623e-05		1.75455e-05		9.01078e-05	5.17579e-09		5.94775e-06		9.60607e-05
32	12	0	0	0	0	95.5923	5.97452	5.97452		0.00382369	0.00149183	0.761386	0.00113586	0.0191335	1.03392e-06	0.00118813	0.0203226	1.8797	2.60548e-05	0.0684361			0.00597452		0.00010721	0.00257304	8.08343e-05	1.95457e-05	0.00010038	6.22432e-09	6.82381e-06	8.40677e-06	2.03275e-06	1.04395e-05	1.05813e-09	8.87095e-07	1.13277e-05			7.24276e-05		1.75129e-05		8.99405e-05	5.16618e-09		5.93671e-06		9.58823e-05
32	13	0	0	0	0	95.5923	5.97452	5.97452		0.00382369	0.00149748	0.761386	0.00114016	0.0192234	1.03909e-06	0.00119406	0.0204185	1.88682	2.6185e-05	0.0687781			0.00597452		0.000107011	0.00256827	8.06844e-05	1.95094e-05	0.000100194	6.21277e-09	6.81115e-06	8.39118e-06	2.02898e-06	1.04202e-05	1.05617e-09	8.85449e-07	1.13067e-05			7.22932e-05		1.74804e-05		8.97736e-05	5.1566e-09		5.9257e-06		9.57045e-05
32	14	0	0	0	0	95.5923	5.97452	5.97452		0.00382369	0.00150311	0.761386	0.00114444	0.0193132	1.04424e-06	0.00119999	0.0205142	1.89391	2.63149e-05	0.0691194			0.00597452		0.000106813	0.00256351	8.05348e-05	1.94733e-05	0.000100008	6.20126e-09	6.79853e-06	8.37562e-06	2.02522e-06	1.04008e-05	1.05421e-09	8.83808e-07	1.12857e-05			7.21592e-05		1.7448e-05		8.96073e-05	5.14704e-09		5.91472e-06		9.55271e-05
32	15	0	0	0	0	95.5923	5.97452	5.97452		0.00382369	0.00150872	0.761386	0.00114872	0.0194028	1.04939e-06	0.0012059	0.0206097	1.90099	2.64446e-05	0.0694601			0.00597452		0.000106615	0.00255876	8.03857e-05	1.94372e-05	9.98229e-05	6.18977e-09	6.78594e-06	8.36012e-06	2.02147e-06	1.03816e-05	1.05226e-09	8.82172e-07	1.12648e-05			7.20256e-05		1.74157e-05		8.94413e-05	5.13751e-09		5.90377e-06		9.53502e-05
32	16	0	0	0	0	95.5923	5.97452	5.97452		0.00382369	0.00151432	0.761386	0.00115298	0.0194922	1.05453e-06	0.00121181	0.0207051	1.90805	2.65741e-05	0.0698001			0.00597452		0.000106418	0.00255403	8.0237e-05	1.94012e-05	9.96382e-05	6.17832e-09	6.77338e-06	8.34465e-06	2.01773e-06	1.03624e-05	1.05031e-09	8.8054e-07	1.1244e-05			7.18924e-05		1.73835e-05		8.92759e-05	5.12801e-09		5.89284e-06		9.51738e-05
32	17	0	0	0	0	95.5923	5.97452	5.97452		0.00382369	0.00151991	0.761386	0.00115724	0.0195815	1.05966e-06	0.0012177	0.0208003	1.91508	2.67033e-05	0.0701396			0.00597452		0.000106221	0.00254931	8.00887e-05	1.93654e-05	9.9454e-05	6.1669e-09	6.76086e-06	8.32922e-06	2.014e-06	1.03432e-05	1.04837e-09	8.78912e-07	1.12232e-05			7.17595e-05		1.73514e-05		8.91108e-05	5.11853e-09		5.88195e-06		9.49979e-05
32	18	0	0	0	0	95.5923	5.97452	5.97452		0.00382369	0.00152548	0.761386	0.00116148	0.0196706	1.06477e-06	0.00122358	0.0208953	1.9221	2.68323e-05	0.0704784			0.00597452		0.000106025	0.0025446	7.99408e-05	1.93296e-05	9.92704e-05	6.15551e-09	6.74837e-06	8.31384e-06	2.01028e-06	1.03241e-05	1.04644e-09	8.77289e-07	1.12025e-05			7.16269e-05		1.73193e-05		8.89462e-05	5.10908e-09		5.87109e-06		9.48224e-05
32	19	0	0	0	0	95.5923	5.97452	5.97452		0.00382369	0.00153103	0.761386	0.00116571	0.0197596	1.06988e-06	0.00122945	0.0209901	1.9291	2.6961e-05	0.0708166			0.00597452		0.000105829	0.0025399	7.97932e-05	1.92939e-05	9.90872e-05	6.14415e-09	6.73592e-06	8.2985e-06	2.00657e-06	1.03051e-05	1.04451e-09	8.7567e-07	1.11818e-05			7.14947e-05		1.72874e-05		8.87821e-05	5.09965e-09		5.86025e-06		9.46474e-05
32	20	0	0	0	0	95.5923	5.97452	5.97452		0.00382369	0.00153657	0.761386	0.00116993	0.0198483	1.07498e-06	0.00123531	0.0210847	1.93608	2.70896e-05	0.0711541			0.00597452		0.000105634	0.00253522	7.96461e-05	1.92584e-05	9.89045e-05	6.13282e-09	6.7235e-06	8.28319e-06	2.00287e-06	1.02861e-05	1.04258e-09	8.74055e-07	1.11612e-05			7.13629e-05		1.72555e-05		8.86184e-05	5.09024e-09		5.84945e-06		9.44729e-05
32	21	0	0	0	0	95.5923	5.97452	5.97452		0.00382369	0.0015421	0.761386	0.00117413	0.019937	1.08007e-06	0.00124116	0.0211792	1.94304	2.72178e-05	0.071491			0.00597452		0.000105439	0.00253055	7.94994e-05	1.92229e-05	9.87222e-05	6.12152e-09	6.71111e-06	8.26793e-06	1.99918e-06	1.02671e-05	1.04066e-09	8.72445e-07	1.11406e-05			7.12314e-05		1.72237e-05		8.84551e-05	5.08087e-09		5.83867e-06		9.42989e-05
32	22	0	0	0	0	95.5923	5.97452	5.97452		0.00382369	0.00154761	0.761386	0.00117833	0.0200254	1.08515e-06	0.001247	0.0212735	1.94999	2.73459e-05	0.0718273			0.00597452		0.000105245	0.00252589	7.9353e-05	1.91875e-05	9.85405e-05	6.11026e-09	6.69876e-06	8.25271e-06	1.9955e-06	1.02482e-05	1.03874e-09	8.70839e-07	1.11201e-05			7.11003e-05		1.7192e-05		8.82923e-05	5.07151e-09		5.82792e-06		9.41253e-05
32	23	0	0	0	0	95.5923	5.97452	5.97452		0.00382369	0.0015531	0.761386	0.00118251	0.0201137	1.09022e-06	0.00125283	0.0213676	1.95691	2.74737e-05	0.072163			0.00597452		0.000105052	0.00252124	7.92071e-05	1.91522e-05	9.83593e-05	6.09902e-09	6.68644e-06	8.23753e-06	1.99183e-06	1.02294e-05	1.03683e-09	8.69237e-07	1.10996e-05			7.09695e-05		1.71604e-05		8.81299e-05	5.06218e-09		5.8172e-06		9.39522e-05
32	24	0	0	0	0	95.5923	5.97452	5.97452	159.32	0.00382369	0.00155858	0.761386	0.00118668	0.0202018	1.09529e-06	0.00125865	0.0214616	1.96381	2.76012e-05	0.0724981	1.91136	0.202213	0.00597452	0.001	0.000104859	0.00251661	7.90615e-05	1.9117e-05	9.81785e-05	6.08781e-09	6.67415e-06	8.2224e-06	1.98817e-06	1.02106e-05	1.03493e-09	8.6764e-07	1.10792e-05	0.0455914	6.1323e-05	7.08391e-05	0.569364	1.71288e-05	0.137672	8.79679e-05	5.05288e-09	3.83952e-05	5.80651e-06	0.0441218	9.37795e-05
33	1	0	5.04773	0.00608855	0.00365313	13.1513	0	8.76752		0.00561121	0.00156405	0.74578	0.00116644	0.0202898	1.10034e-06	0.00126445	0.0215554	0	2.77286e-05	0.0728326			0.00876752		0.000231624	0.00555897	0.00017464	4.22278e-05	0.000216868	1.34474e-08	1.47426e-05	0	0	0	2.28606e-09	1.91654e-06	1.91883e-06			0.00017464		4.22278e-05		0.000216868	1.11614e-08		1.28261e-05		0.000229705
33	2	0	5.04773	0.00614096	0.00368457	26.4157	0	8.84298		0.00565951	0.00157751	0.74578	0.00117648	0.0205067	1.1115e-06	0.00127728	0.0217851	0	2.80098e-05	0.0735713			0.00884298		0.000233614	0.00560674	0.000176141	4.25907e-05	0.000218731	1.3563e-08	1.48693e-05	0	0	0	2.30571e-09	1.93301e-06	1.93532e-06			0.000176141		4.25907e-05		0.000218731	1.12573e-08		1.29363e-05		0.000231679
33	3	0	5.04773	0.00619371	0.00371622	39.7941	0	8.91894		0.00570812	0.00159106	0.74578	0.00118658	0.0207254	1.12276e-06	0.00129022	0.0220168	0	2.82935e-05	0.0743165			0.00891894		0.000235618	0.00565483	0.000177651	4.2956e-05	0.000220607	1.36793e-08	1.49968e-05	0	0	0	2.32549e-09	1.94959e-06	1.95191e-06			0.000177651		4.2956e-05		0.000220607	1.13538e-08		1.30472e-05		0.000233666
33	4	0	5.04773	0.0062468	0.00374808	53.2872	0	8.99539		0.00575705	0.0016047	0.74578	0.00119675	0.020946	1.13411e-06	0.00130326	0.0222504	0	2.85796e-05	0.075068			0.00899539		0.000237635	0.00570323	0.000179172	4.33236e-05	0.000222496	1.37964e-08	1.51252e-05	0	0	0	2.34539e-09	1.96627e-06	1.96862e-06			0.000179172		4.33236e-05		0.000222496	1.1451e-08		1.31589e-05		0.000235666
33	5	0	5.04773	0.00630023	0.00378014	66.8957	0	9.07233		0.00580629	0.00161842	0.74578	0.00120699	0.0211685	1.14556e-06	0.00131642	0.0224861	0	2.88682e-05	0.0758259			0.00907233		0.000239664	0.00575194	0.000180702	4.36936e-05	0.000224396	1.39142e-08	1.52544e-05	0	0	0	2.36542e-09	1.98307e-06	1.98543e-06			0.000180702		4.36936e-05		0.000224396	1.15488e-08		1.32713e-05		0.000237679
33	6	0	5.04773	0.00635401	0.00381241	80.6204	0	9.14978		0.00585586	0.00163224	0.74578	0.00121729	0.0213929	1.15711e-06	0.00132969	0.0227238	0	2.91592e-05	0.0765904			0.00914978		0.000241707	0.00580097	0.000182242	4.4066e-05	0.000226308	1.40328e-08	1.53844e-05	0	0	0	2.38558e-09	1.99997e-06	2.00236e-06			0.000182242		4.4066e-05		0.000226308	1.16473e-08		1.33844e-05		0.000239705
33	7	0	5.04773	0.00640814	0.00384488	94.462	0	9.22772		0.00590574	0.00164614	0.74578	0.00122766	0.0216192	1.16876e-06	0.00134308	0.0229635	0	2.94527e-05	0.0773613			0.00922772		0.000243763	0.00585031	0.000183793	4.44409e-05	0.000228233	1.41522e-08	1.55152e-05	0	0	0	2.40587e-09	2.01698e-06	2.01939e-06			0.000183793		4.44409e-05		0.000228233	1.17463e-08		1.34983e-05		0.000241743
33	8	0	5.04773	0.00646262	0.00387757	108.421	0	9.30617		0.00595595	0.00166014	0.74578	0.0012381	0.0218475	1.18051e-06	0.00135658	0.0232052	0	2.97487e-05	0.0781388			0.00930617		0.000245832	0.00589997	0.000185353	4.48181e-05	0.000230171	1.42723e-08	1.56469e-05	0	0	0	2.42629e-09	2.0341e-06	2.03653e-06			0.000185353		4.48181e-05		0.000230171	1.1846e-08		1.36128e-05		0.000243795
33	9	0	0	0	0	108.421	6.77633	6.77633		0.00433685	0.00167422	0.74578	0.0012486	0.0220776	1.19235e-06	0.00137019	0.023449	2.10952	3.00473e-05	0.0789229			0.00677633		0.000122162	0.00293189	9.21079e-05	2.22716e-05	0.000114379	7.09239e-09	7.77549e-06	9.57922e-06	2.31625e-06	1.18955e-05	1.20571e-09	1.01081e-06	1.29075e-05			8.25286e-05		1.99554e-05		0.000102484	5.88668e-09		6.76467e-06		0.000109255
33	10	0	0	0	0	108.421	6.77633	6.77633		0.00433685	0.00168048	0.74578	0.00125327	0.0221801	1.19824e-06	0.00137695	0.0235583	2.11741	3.01956e-05	0.0793126			0.00677633		0.000121941	0.00292659	9.19415e-05	2.22314e-05	0.000114173	7.07958e-09	7.76144e-06	9.56191e-06	2.31206e-06	1.1874e-05	1.20353e-09	1.00899e-06	1.28842e-05			8.23796e-05		1.99193e-05		0.000102299	5.87605e-09		6.75245e-06		0.000109057
33	11	0	0	0	0	108.421	6.77633	6.77633		0.00433685	0.00168672	0.74578	0.00125792	0.0222824	1.20411e-06	0.00138371	0.0236673	2.12527	3.03437e-05	0.0797015			0.00677633		0.000121721	0.00292131	9.17755e-05	2.21912e-05	0.000113967	7.0668e-09	7.74743e-06	9.54466e-06	2.30789e-06	1.18525e-05	1.20136e-09	1.00717e-06	1.28609e-05			8.22309e-05		1.98833e-05		0.000102114	5.86544e-09		6.74027e-06		0.00010886
33	12	0	0	0	0	108.421	6.77633	6.77633		0.00433685	0.00169295	0.74578	0.00126257	0.0223845	1.20998e-06	0.00139045	0.0237762	2.13311	3.04915e-05	0.0800897			0.00677633		0.000121502	0.00291604	9.161e-05	2.21512e-05	0.000113761	7.05406e-09	7.73346e-06	9.52744e-06	2.30373e-06	1.18312e-05	1.19919e-09	1.00535e-06	1.28377e-05			8.20826e-05		1.98475e-05		0.00010193	5.85487e-09		6.72811e-06		0.000108664
33	13	0	0	0	0	108.421	6.77633	6.77633		0.00433685	0.00169916	0.74578	0.0012672	0.0224864	1.21583e-06	0.00139717	0.0238848	2.14094	3.0639e-05	0.0804773			0.00677633		0.000121283	0.00291079	9.1445e-05	2.21113e-05	0.000113556	7.04135e-09	7.71953e-06	9.51028e-06	2.29958e-06	1.18099e-05	1.19703e-09	1.00354e-06	1.28146e-05			8.19347e-05		1.98117e-05		0.000101746	5.84432e-09		6.71599e-06		0.000108468
33	14	0	0	0	0	108.421	6.77633	6.77633		0.00433685	0.00170535	0.74578	0.00127181	0.0225882	1.22168e-06	0.00140389	0.0239933	2.14874	3.07863e-05	0.0808641			0.00677633		0.000121064	0.00290555	9.12803e-05	2.20715e-05	0.000113352	7.02867e-09	7.70563e-06	9.49315e-06	2.29544e-06	1.17886e-05	1.19487e-09	1.00173e-06	1.27915e-05			8.17872e-05		1.97761e-05		0.000101563	5.8338e-09		6.7039e-06		0.000108273
33	15	0	0	0	0	108.421	6.77633	6.77633		0.00433685	0.00171152	0.74578	0.00127642	0.0226898	1.22751e-06	0.00141059	0.0241016	2.15652	3.09333e-05	0.0812503			0.00677633		0.000120847	0.00290032	9.11161e-05	2.20318e-05	0.000113148	7.01603e-09	7.69177e-06	9.47608e-06	2.29131e-06	1.17674e-05	1.19272e-09	9.9993e-07	1.27685e-05			8.16401e-05		1.97405e-05		0.000101381	5.8233e-09		6.69184e-06		0.000108078
33	16	0	0	0	0	108.421	6.77633	6.77633		0.00433685	0.00171768	0.74578	0.00128101	0.0227911	1.23334e-06	0.00141729	0.0242097	2.16428	3.10801e-05	0.0816357			0.00677633		0.00012063	0.00289511	9.09524e-05	2.19922e-05	0.000112945	7.00342e-09	7.67794e-06	9.45905e-06	2.28719e-06	1.17462e-05	1.19058e-09	9.98133e-07	1.27456e-05			8.14933e-05		1.9705e-05		0.000101198	5.81284e-09		6.67981e-06		0.000107884
33	17	0	0	0	0	108.421	6.77633	6.77633		0.00433685	0.00172382	0.74578	0.00128559	0.0228923	1.23915e-06	0.00142397	0.0243175	2.17202	3.12266e-05	0.0820205			0.00677633		0.000120413	0.00288991	9.0789e-05	2.19527e-05	0.000112742	6.99084e-09	7.66416e-06	9.44206e-06	2.28308e-06	1.17251e-05	1.18844e-09	9.9634e-07	1.27227e-05			8.1347e-05		1.96696e-05		0.000101017	5.8024e-09		6.66782e-06		0.00010769
33	18	0	0	0	0	108.421	6.77633	6.77633		0.00433685	0.00172995	0.74578	0.00129016	0.0229934	1.24495e-06	0.00143063	0.0244252	2.17973	3.13728e-05	0.0824045			0.00677633		0.000120197	0.00288472	9.06261e-05	2.19133e-05	0.000112539	6.9783e-09	7.6504e-06	9.42512e-06	2.27898e-06	1.17041e-05	1.18631e-09	9.94553e-07	1.26998e-05			8.1201e-05		1.96343e-05		0.000100835	5.79199e-09		6.65585e-06		0.000107497
33	19	0	0	0	0	108.421	6.77633	6.77633		0.00433685	0.00173606	0.74578	0.00129472	0.0230942	1.25074e-06	0.00143729	0.0245327	2.18743	3.15187e-05	0.0827879			0.00677633		0.000119981	0.00287955	9.04637e-05	2.1874e-05	0.000112338	6.96578e-09	7.63669e-06	9.40822e-06	2.2749e-06	1.16831e-05	1.18418e-09	9.92769e-07	1.26771e-05			8.10554e-05		1.95991e-05		0.000100655	5.7816e-09		6.64392e-06		0.000107304
33	20	0	0	0	0	108.421	6.77633	6.77633		0.00433685	0.00174215	0.74578	0.00129926	0.0231948	1.25653e-06	0.00144393	0.02464	2.19511	3.16644e-05	0.0831706			0.00677633		0.000119766	0.00287439	9.03016e-05	2.18348e-05	0.000112136	6.95331e-09	7.62301e-06	9.39137e-06	2.27082e-06	1.16622e-05	1.18206e-09	9.90991e-07	1.26544e-05			8.09102e-05		1.9564e-05		0.000100474	5.77124e-09		6.63202e-06		0.000107112
33	21	0	0	0	0	108.421	6.77633	6.77633		0.00433685	0.00174823	0.74578	0.00130379	0.0232953	1.2623e-06	0.00145057	0.0247471	2.20277	3.18099e-05	0.0835526			0.00677633		0.000119552	0.00286925	9.014e-05	2.17958e-05	0.000111936	6.94086e-09	7.60936e-06	9.37455e-06	2.26676e-06	1.16413e-05	1.17995e-09	9.89217e-07	1.26317e-05			8.07654e-05		1.9529e-05		0.000100294	5.76091e-09		6.62015e-06		0.00010692
33	22	0	0	0	0	108.421	6.77633	6.77633		0.00433685	0.00175429	0.74578	0.00130831	0.0233956	1.26806e-06	0.00145719	0.0248541	2.2104	3.1955e-05	0.0839339			0.00677633		0.000119338	0.00286412	8.99787e-05	2.17568e-05	0.000111736	6.92845e-09	7.59575e-06	9.35779e-06	2.2627e-06	1.16205e-05	1.17784e-09	9.87448e-07	1.26091e-05			8.06209e-05		1.94941e-05		0.000100115	5.75061e-09		6.6083e-06		0.000106729
33	23	0	0	0	0	108.421	6.77633	6.77633		0.00433685	0.00176033	0.74578	0.00131282	0.0234957	1.27381e-06	0.00146379	0.0249608	2.21802	3.21e-05	0.0843146			0.00677633		0.000119125	0.002859	8.98179e-05	2.17179e-05	0.000111536	6.91606e-09	7.58218e-06	9.34106e-06	2.25866e-06	1.15997e-05	1.17573e-09	9.85683e-07	1.25866e-05			8.04769e-05		1.94592e-05		9.99361e-05	5.74033e-09		6.59649e-06		0.000106538
33	24	0	0	0	0	108.421	6.77633	6.77633	180.702	0.00433685	0.00176636	0.74578	0.00131732	0.0235957	1.27955e-06	0.00147039	0.0250673	2.22562	3.22446e-05	0.0846945	2.16793	0.202546	0.00677633	0.001	0.000118912	0.00285389	8.96575e-05	2.16791e-05	0.000111337	6.90371e-09	7.56864e-06	9.32438e-06	2.25463e-06	1.1579e-05	1.17363e-09	9.83923e-07	1.25641e-05	0.0455669	6.95477e-05	8.03332e-05	0.56913	1.94245e-05	0.137615	9.97576e-05	5.73008e-09	3.83791e-05	6.58472e-06	0.0441033	0.000106348
34	1	0	5.11826	0.00687484	0.00412491	14.8497	0	9.89977		0.00633585	0.00177238	0.730946	0.00129551	0.0236954	1.28528e-06	0.00147698	0.0251737	0	3.2389e-05	0.0850738			0.00989977		0.00026146	0.00627505	0.000197136	4.76674e-05	0.000244804	1.51797e-08	1.66417e-05	0	0	0	2.58054e-09	2.16342e-06	2.166e-06			0.000197136		4.76674e-05		0.000244804	1.25991e-08		1.44783e-05		0.000259294
34	2	0	5.11826	0.00693204	0.00415922	29.8229	0	9.98213		0.00638857	0.00178712	0.730946	0.00130629	0.0239402	1.29788e-06	0.00149145	0.025433	0	3.27065e-05	0.0859077			0.00998213		0.000263632	0.00632718	0.000198774	4.80633e-05	0.000246837	1.53058e-08	1.67799e-05	0	0	0	2.60198e-09	2.18139e-06	2.18399e-06			0.000198774		4.80633e-05		0.000246837	1.27038e-08		1.45985e-05		0.000261448
34	3	0	5.11826	0.00698959	0.00419376	44.9204	0	10.065		0.00644161	0.00180196	0.730946	0.00131714	0.0241871	1.31058e-06	0.00150605	0.0256944	0	3.30266e-05	0.0867486			0.010065		0.000265818	0.00637963	0.000200422	4.84618e-05	0.000248883	1.54326e-08	1.6919e-05	0	0	0	2.62355e-09	2.19947e-06	2.2021e-06			0.000200422		4.84618e-05		0.000248883	1.28091e-08		1.47196e-05		0.000263616
34	4	0	5.11826	0.00704751	0.00422851	60.143	0	10.1484		0.00649499	0.00181689	0.730946	0.00132805	0.0244359	1.32339e-06	0.00152077	0.025958	0	3.33494e-05	0.0875965			0.0101484		0.000268017	0.00643241	0.00020208	4.88627e-05	0.000250942	1.55603e-08	1.7059e-05	0	0	0	2.64526e-09	2.21767e-06	2.22032e-06			0.00020208		4.88627e-05		0.000250942	1.29151e-08		1.48413e-05		0.000265797
34	5	0	5.11826	0.00710579	0.00426348	75.4915	0	10.2323		0.0065487	0.00183192	0.730946	0.00133903	0.0246869	1.33631e-06	0.00153561	0.0262238	0	3.36749e-05	0.0884513			0.0102323		0.00027023	0.00648552	0.000203748	4.92661e-05	0.000253014	1.56888e-08	1.71999e-05	0	0	0	2.6671e-09	2.23598e-06	2.23865e-06			0.000203748		4.92661e-05		0.000253014	1.30217e-08		1.49639e-05		0.000267991
34	6	0	5.11826	0.00716444	0.00429866	90.9667	0	10.3168		0.00660275	0.00184704	0.730946	0.00135008	0.0249399	1.34933e-06	0.00155058	0.0264918	0	3.4003e-05	0.0893133			0.0103168		0.000272457	0.00653896	0.000205427	4.96721e-05	0.000255099	1.58181e-08	1.73416e-05	0	0	0	2.68907e-09	2.25441e-06	2.2571e-06			0.000205427		4.96721e-05		0.000255099	1.3129e-08		1.50872e-05		0.0002702
34	7	0	5.11826	0.00722345	0.00433407	106.569	0	10.4018		0.00665713	0.00186225	0.730946	0.0013612	0.025195	1.36246e-06	0.00156566	0.026762	0	3.43339e-05	0.0901823			0.0104018		0.000274697	0.00659274	0.000207117	5.00806e-05	0.000257197	1.59482e-08	1.74842e-05	0	0	0	2.71119e-09	2.27295e-06	2.27566e-06			0.000207117		5.00806e-05		0.000257197	1.3237e-08		1.52113e-05		0.000272422
34	8	0	5.11826	0.00728283	0.0043697	122.3	0	10.4873		0.00671186	0.00187756	0.730946	0.00137239	0.0254522	1.37569e-06	0.00158088	0.0270345	0	3.46675e-05	0.0910584			0.0104873		0.000276952	0.00664685	0.000208817	5.04916e-05	0.000259308	1.60791e-08	1.76277e-05	0	0	0	2.73344e-09	2.2916e-06	2.29434e-06			0.000208817		5.04916e-05		0.000259308	1.33456e-08		1.53361e-05		0.000274658
34	9	0	0	0	0	122.3	7.64377	7.64377		0.00489201	0.00189296	0.730946	0.00138365	0.0257115	1.38904e-06	0.00159621	0.0273091	2.38513	3.50038e-05	0.0919418			0.00764377		0.000137574	0.00330177	0.000103728	2.50813e-05	0.000128809	7.98715e-09	8.75643e-06	1.07877e-05	2.60846e-06	1.33962e-05	1.35782e-09	1.13834e-06	1.45359e-05			9.29403e-05		2.24729e-05		0.000115413	6.62933e-09		7.61809e-06		0.000123038
34	10	0	0	0	0	122.3	7.64377	7.64377		0.00489201	0.00189981	0.730946	0.00138866	0.0258269	1.39567e-06	0.00160383	0.0274321	2.39375	3.51708e-05	0.0923806			0.00764377		0.000137332	0.00329597	0.000103546	2.50373e-05	0.000128583	7.97312e-09	8.74105e-06	1.07688e-05	2.60388e-06	1.33726e-05	1.35543e-09	1.13634e-06	1.45103e-05			9.2777e-05		2.24334e-05		0.00011521	6.61769e-09		7.60471e-06		0.000122822
34	11	0	0	0	0	122.3	7.64377	7.64377		0.00489201	0.00190663	0.730946	0.00139364	0.0259421	1.40229e-06	0.00161143	0.027555	2.40235	3.53376e-05	0.0928186			0.00764377		0.000137091	0.00329019	0.000103364	2.49933e-05	0.000128357	7.95913e-09	8.72571e-06	1.07499e-05	2.59931e-06	1.33492e-05	1.35305e-09	1.13434e-06	1.44849e-05			9.26142e-05		2.2394e-05		0.000115008	6.60608e-09		7.59137e-06		0.000122606
34	12	0	0	0	0	122.3	7.64377	7.64377		0.00489201	0.00191344	0.730946	0.00139862	0.0260571	1.40889e-06	0.00161903	0.0276776	2.41093	3.55041e-05	0.0932559			0.00764377		0.000136851	0.00328442	0.000103183	2.49495e-05	0.000128132	7.94518e-09	8.71041e-06	1.0731e-05	2.59475e-06	1.33258e-05	1.35068e-09	1.13235e-06	1.44595e-05			9.24518e-05		2.23548e-05		0.000114807	6.5945e-09		7.57806e-06		0.000122391
34	13	0	0	0	0	122.3	7.64377	7.64377		0.00489201	0.00192023	0.730946	0.00140358	0.0261719	1.41549e-06	0.0016266	0.0278	2.41948	3.56703e-05	0.0936924			0.00764377		0.000136611	0.00327866	0.000103002	2.49058e-05	0.000127908	7.93126e-09	8.69515e-06	1.07122e-05	2.5902e-06	1.33024e-05	1.34831e-09	1.13037e-06	1.44341e-05			9.22899e-05		2.23156e-05		0.000114605	6.58294e-09		7.56478e-06		0.000122177
34	14	0	0	0	0	122.3	7.64377	7.64377		0.00489201	0.001927	0.730946	0.00140853	0.0262866	1.42207e-06	0.00163417	0.0279221	2.42802	3.58361e-05	0.0941281			0.00764377		0.000136372	0.00327292	0.000102822	2.48622e-05	0.000127684	7.91737e-09	8.67993e-06	1.06935e-05	2.58567e-06	1.32791e-05	1.34595e-09	1.12839e-06	1.44089e-05			9.21283e-05		2.22765e-05		0.000114405	6.57142e-09		7.55154e-06		0.000121963
34	15	0	0	0	0	122.3	7.64377	7.64377		0.00489201	0.00193375	0.730946	0.00141347	0.026401	1.42864e-06	0.00164172	0.0280441	2.43653	3.60017e-05	0.0945631			0.00764377		0.000136133	0.0032672	0.000102642	2.48187e-05	0.000127461	7.90352e-09	8.66475e-06	1.06748e-05	2.58115e-06	1.32559e-05	1.3436e-09	1.12642e-06	1.43837e-05			9.19672e-05		2.22376e-05		0.000114205	6.55993e-09		7.53833e-06		0.00012175
34	16	0	0	0	0	122.3	7.64377	7.64377		0.00489201	0.00194049	0.730946	0.00141839	0.0265152	1.4352e-06	0.00164926	0.0281659	2.44501	3.61671e-05	0.0949973			0.00764377		0.000135895	0.00326149	0.000102463	2.47754e-05	0.000127238	7.88971e-09	8.6496e-06	1.06561e-05	2.57664e-06	1.32327e-05	1.34125e-09	1.12445e-06	1.43585e-05			9.18064e-05		2.21987e-05		0.000114005	6.54846e-09		7.52515e-06		0.000121537
34	17	0	0	0	0	122.3	7.64377	7.64377		0.00489201	0.00194721	0.730946	0.0014233	0.0266292	1.44175e-06	0.00165678	0.0282874	2.45348	3.63321e-05	0.0954308			0.00764377		0.000135658	0.00325579	0.000102284	2.47321e-05	0.000127016	7.87593e-09	8.6345e-06	1.06375e-05	2.57214e-06	1.32096e-05	1.33891e-09	1.12248e-06	1.43335e-05			9.16461e-05		2.21599e-05		0.000113806	6.53702e-09		7.51201e-06		0.000121325
34	18	0	0	0	0	122.3	7.64377	7.64377		0.00489201	0.00195391	0.730946	0.0014282	0.026743	1.44829e-06	0.0016643	0.0284087	2.46192	3.64968e-05	0.0958634			0.00764377		0.000135421	0.00325011	0.000102105	2.46889e-05	0.000126794	7.86219e-09	8.61943e-06	1.06189e-05	2.56765e-06	1.31866e-05	1.33657e-09	1.12053e-06	1.43084e-05			9.14862e-05		2.21213e-05		0.000113607	6.52562e-09		7.4989e-06		0.000121113
34	19	0	0	0	0	122.3	7.64377	7.64377		0.00489201	0.00196059	0.730946	0.00143309	0.0268566	1.45481e-06	0.00167179	0.0285298	2.47035	3.66613e-05	0.0962954			0.00764377		0.000135185	0.00324445	0.000101927	2.46459e-05	0.000126573	7.84848e-09	8.6044e-06	1.06004e-05	2.56317e-06	1.31636e-05	1.33424e-09	1.11857e-06	1.42835e-05			9.13267e-05		2.20827e-05		0.000113409	6.51424e-09		7.48583e-06		0.000120902
34	20	0	0	0	0	122.3	7.64377	7.64377		0.00489201	0.00196726	0.730946	0.00143796	0.02697	1.46133e-06	0.00167928	0.0286507	2.47875	3.68254e-05	0.0967266			0.00764377		0.00013495	0.00323879	0.00010175	2.46029e-05	0.000126352	7.83481e-09	8.58941e-06	1.0582e-05	2.55871e-06	1.31407e-05	1.33192e-09	1.11662e-06	1.42586e-05			9.11676e-05		2.20442e-05		0.000113212	6.50289e-09		7.47279e-06		0.000120691
34	21	0	0	0	0	122.3	7.64377	7.64377		0.00489201	0.00197391	0.730946	0.00144282	0.0270832	1.46783e-06	0.00168675	0.0287714	2.48712	3.69893e-05	0.097157			0.00764377		0.000134715	0.00323316	0.000101572	2.45601e-05	0.000126133	7.82117e-09	8.57446e-06	1.05635e-05	2.55425e-06	1.31178e-05	1.3296e-09	1.11468e-06	1.42338e-05			9.10089e-05		2.20059e-05		0.000113015	6.49157e-09		7.45978e-06		0.000120481
34	22	0	0	0	0	122.3	7.64377	7.64377		0.00489201	0.00198054	0.730946	0.00144767	0.0271962	1.47432e-06	0.00169421	0.0288919	2.49548	3.71529e-05	0.0975867			0.00764377		0.00013448	0.00322753	0.000101396	2.45174e-05	0.000125913	7.80757e-09	8.55954e-06	1.05452e-05	2.54981e-06	1.3095e-05	1.32729e-09	1.11274e-06	1.4209e-05			9.08506e-05		2.19676e-05		0.000112818	6.48028e-09		7.4468e-06		0.000120271
34	23	0	0	0	0	122.3	7.64377	7.64377		0.00489201	0.00198716	0.730946	0.00145251	0.027309	1.4808e-06	0.00170166	0.0290122	2.50382	3.73162e-05	0.0980156			0.00764377		0.000134247	0.00322192	0.00010122	2.44748e-05	0.000125694	7.794e-09	8.54467e-06	1.05268e-05	2.54538e-06	1.30722e-05	1.32498e-09	1.11081e-06	1.41843e-05			9.06927e-05		2.19294e-05		0.000112622	6.46902e-09		7.43386e-06		0.000120062
34	24	0	0	0	0	122.3	7.64377	7.64377	203.834	0.00489201	0.00199376	0.730946	0.00145733	0.0274217	1.48727e-06	0.00170909	0.0291322	2.51213	3.74792e-05	0.0984438	2.44902	0.203169	0.00764377	0.001	0.000134014	0.00321633	0.000101044	2.44323e-05	0.000125476	7.78046e-09	8.52983e-06	1.05085e-05	2.54096e-06	1.30495e-05	1.32268e-09	1.10888e-06	1.41597e-05	0.0455122	7.85289e-05	9.05352e-05	0.5687	2.18913e-05	0.137511	0.000112426	6.45778e-09	3.83491e-05	7.42095e-06	0.0440688	0.000119854
35	1	0	5.1801	0.00772113	0.00463268	16.6776	0	11.1184		0.0071158	0.00200034	0.716825	0.00143389	0.0275341	1.49373e-06	0.00171651	0.0292521	0	3.76419e-05	0.0988713			0.0111184		0.000293557	0.00704538	0.000221337	5.3519e-05	0.000274856	1.70431e-08	1.86846e-05	0	0	0	2.89733e-09	2.429e-06	2.4319e-06			0.000221337		5.3519e-05		0.000274856	1.41458e-08		1.62556e-05		0.000291126
35	2	0	5.1801	0.0077832	0.00466992	33.4894	0	11.2078		0.007173	0.00201642	0.716825	0.00144542	0.0278089	1.50787e-06	0.00173277	0.0295432	0	3.79984e-05	0.0998076			0.0112078		0.000295913	0.00710192	0.000223113	5.39486e-05	0.000277062	1.71799e-08	1.88346e-05	0	0	0	2.92059e-09	2.4485e-06	2.45142e-06			0.000223113		5.39486e-05		0.000277062	1.42593e-08		1.63861e-05		0.000293462
35	3	0	5.1801	0.00784565	0.00470739	50.436	0	11.2977		0.00723055	0.0020326	0.716825	0.00145702	0.028086	1.52213e-06	0.00174916	0.0298367	0	3.83577e-05	0.100751			0.0112977		0.000298284	0.00715881	0.0002249	5.43807e-05	0.000279281	1.73175e-08	1.89855e-05	0	0	0	2.94398e-09	2.46811e-06	2.47105e-06			0.0002249		5.43807e-05		0.000279281	1.43736e-08		1.65173e-05		0.000295813
35	4	0	5.1801	0.00790847	0.00474508	67.5183	0	11.3882		0.00728845	0.00204887	0.716825	0.00146868	0.0283653	1.53651e-06	0.00176567	0.0301325	0	3.872e-05	0.101703			0.0113882		0.000300668	0.00721604	0.000226698	5.48154e-05	0.000281514	1.7456e-08	1.91372e-05	0	0	0	2.96752e-09	2.48784e-06	2.49081e-06			0.000226698		5.48154e-05		0.000281514	1.44885e-08		1.66494e-05		0.000298178
35	5	0	5.1801	0.00797168	0.00478301	84.7371	0	11.4792		0.0073467	0.00206525	0.716825	0.00148042	0.0286468	1.55099e-06	0.00178232	0.0304307	0	3.90851e-05	0.102662			0.0114792		0.000303068	0.00727362	0.000228507	5.52528e-05	0.00028376	1.75953e-08	1.92899e-05	0	0	0	2.99119e-09	2.50769e-06	2.51068e-06			0.000228507		5.52528e-05		0.00028376	1.46041e-08		1.67822e-05		0.000300557
35	6	0	5.1801	0.00803526	0.00482116	102.093	0	11.5708		0.0074053	0.00208172	0.716825	0.00149223	0.0289306	1.5656e-06	0.00179911	0.0307312	0	3.94531e-05	0.103628			0.0115708		0.000305481	0.00733155	0.000230327	5.56928e-05	0.00028602	1.77354e-08	1.94436e-05	0	0	0	3.01502e-09	2.52766e-06	2.53068e-06			0.000230327		5.56928e-05		0.00028602	1.47204e-08		1.69159e-05		0.00030295
35	7	0	5.1801	0.00809924	0.00485954	119.588	0	11.6629		0.00746426	0.0020983	0.716825	0.00150411	0.0292166	1.58032e-06	0.00181602	0.0310342	0	3.9824e-05	0.104603			0.0116629		0.000307909	0.00738982	0.000232158	5.61355e-05	0.000288293	1.78764e-08	1.95981e-05	0	0	0	3.03898e-09	2.54775e-06	2.55079e-06			0.000232158		5.61355e-05		0.000288293	1.48374e-08		1.70503e-05		0.000305358
35	8	0	5.1801	0.00816359	0.00489816	137.221	0	11.7556		0.00752357	0.00211497	0.716825	0.00151606	0.0295049	1.59516e-06	0.00183307	0.0313395	0	4.01979e-05	0.105585			0.0117556		0.000310352	0.00744844	0.000233999	5.65808e-05	0.00029058	1.80182e-08	1.97536e-05	0	0	0	3.06309e-09	2.56796e-06	2.57103e-06			0.000233999		5.65808e-05		0.00029058	1.49551e-08		1.71856e-05		0.000307781
35	9	0	0	0	0	137.221	8.57631	8.57631		0.00548884	0.00213174	0.716825	0.00152809	0.0297954	1.61011e-06	0.00185026	0.0316473	2.686	4.05748e-05	0.106575			0.00857631		0.000154003	0.00369608	0.000116116	2.80766e-05	0.000144192	8.941e-09	9.80215e-06	1.2076e-05	2.91997e-06	1.4996e-05	1.51997e-09	1.27428e-06	1.62718e-05			0.00010404		2.51567e-05		0.000129196	7.42103e-09		8.52787e-06		0.000137731
35	10	0	0	0	0	137.221	8.57631	8.57631		0.00548884	0.00213919	0.716825	0.00153342	0.0299246	1.61753e-06	0.00185879	0.031785	2.69537	4.07618e-05	0.107066			0.00857631		0.00015374	0.00368976	0.000115917	2.80286e-05	0.000143946	8.92572e-09	9.7854e-06	1.20554e-05	2.91498e-06	1.49704e-05	1.51737e-09	1.2721e-06	1.6244e-05			0.000103862		2.51137e-05		0.000128975	7.40835e-09		8.51329e-06		0.000137496
35	11	0	0	0	0	137.221	8.57631	8.57631		0.00548884	0.00214661	0.716825	0.00153874	0.0300536	1.62494e-06	0.0018673	0.0319225	2.70473	4.09485e-05	0.107556			0.00857631		0.000153478	0.00368346	0.000115719	2.79808e-05	0.0001437	8.91048e-09	9.76868e-06	1.20348e-05	2.91e-06	1.49448e-05	1.51478e-09	1.26993e-06	1.62162e-05			0.000103684		2.50708e-05		0.000128755	7.3957e-09		8.49876e-06		0.000137261
35	12	0	0	0	0	137.221	8.57631	8.57631		0.00548884	0.00215402	0.716825	0.00154405	0.0301824	1.63234e-06	0.0018758	0.0320598	2.71406	4.11349e-05	0.108046			0.00857631		0.000153216	0.00367717	0.000115522	2.7933e-05	0.000143455	8.89528e-09	9.75202e-06	1.20143e-05	2.90504e-06	1.49193e-05	1.5122e-09	1.26776e-06	1.61886e-05			0.000103507		2.5028e-05		0.000128535	7.38308e-09		8.48425e-06		0.000137027
35	13	0	0	0	0	137.221	8.57631	8.57631		0.00548884	0.0021614	0.716825	0.00154935	0.0303109	1.63972e-06	0.00188428	0.0321968	2.72337	4.13209e-05	0.108535			0.00857631		0.000152954	0.0036709	0.000115325	2.78854e-05	0.00014321	8.88011e-09	9.73539e-06	1.19938e-05	2.90008e-06	1.48939e-05	1.50962e-09	1.2656e-06	1.6161e-05			0.000103331		2.49853e-05		0.000128316	7.37049e-09		8.46979e-06		0.000136793
35	14	0	0	0	0	137.221	8.57631	8.57631		0.00548884	0.00216877	0.716825	0.00155463	0.0304392	1.64709e-06	0.00189275	0.0323336	2.73265	4.15067e-05	0.109022			0.00857631		0.000152694	0.00366465	0.000115128	2.78379e-05	0.000142966	8.86498e-09	9.7188e-06	1.19733e-05	2.89514e-06	1.48685e-05	1.50705e-09	1.26344e-06	1.61334e-05			0.000103155		2.49428e-05		0.000128098	7.35793e-09		8.45536e-06		0.00013656
35	15	0	0	0	0	137.221	8.57631	8.57631		0.00548884	0.00217612	0.716825	0.0015599	0.0305673	1.65445e-06	0.00190121	0.0324702	2.74191	4.16921e-05	0.10951			0.00857631		0.000152434	0.00365841	0.000114932	2.77905e-05	0.000142723	8.84989e-09	9.70226e-06	1.1953e-05	2.89021e-06	1.48432e-05	1.50448e-09	1.26129e-06	1.6106e-05			0.000102979		2.49003e-05		0.00012788	7.34541e-09		8.44096e-06		0.000136328
35	16	0	0	0	0	137.221	8.57631	8.57631		0.00548884	0.00218345	0.716825	0.00156515	0.0306952	1.66179e-06	0.00190965	0.0326065	2.75115	4.18772e-05	0.109996			0.00857631		0.000152175	0.00365219	0.000114737	2.77432e-05	0.00014248	8.83483e-09	9.68575e-06	1.19326e-05	2.8853e-06	1.48179e-05	1.50192e-09	1.25915e-06	1.60786e-05			0.000102804		2.48579e-05		0.000127662	7.33291e-09		8.4266e-06		0.000136096
35	17	0	0	0	0	137.221	8.57631	8.57631		0.00548884	0.00219077	0.716825	0.00157039	0.0308229	1.66913e-06	0.00191807	0.0327426	2.76036	4.2062e-05	0.110481			0.00857631		0.000151916	0.00364598	0.000114542	2.76961e-05	0.000142238	8.81982e-09	9.66929e-06	1.19123e-05	2.88039e-06	1.47927e-05	1.49937e-09	1.25701e-06	1.60512e-05			0.000102629		2.48157e-05		0.000127445	7.32045e-09		8.41228e-06		0.000135865
35	18	0	0	0	0	137.221	8.57631	8.57631		0.00548884	0.00219806	0.716825	0.00157562	0.0309503	1.67645e-06	0.00192649	0.0328785	2.76956	4.22465e-05	0.110966			0.00857631		0.000151658	0.00363979	0.000114347	2.7649e-05	0.000141996	8.80484e-09	9.65287e-06	1.18921e-05	2.8755e-06	1.47676e-05	1.49682e-09	1.25487e-06	1.6024e-05			0.000102455		2.47735e-05		0.000127229	7.30801e-09		8.39799e-06		0.000135634
35	19	0	0	0	0	137.221	8.57631	8.57631		0.00548884	0.00220534	0.716825	0.00158084	0.0310775	1.68375e-06	0.00193488	0.0330141	2.77872	4.24306e-05	0.111449			0.00857631		0.0001514	0.00363361	0.000114153	2.76021e-05	0.000141755	8.78989e-09	9.63648e-06	1.18719e-05	2.87062e-06	1.47425e-05	1.49428e-09	1.25274e-06	1.59968e-05			0.000102281		2.47315e-05		0.000127013	7.29561e-09		8.38374e-06		0.000135404
35	20	0	0	0	0	137.221	8.57631	8.57631		0.00548884	0.00221259	0.716825	0.00158604	0.0312046	1.69105e-06	0.00194327	0.0331495	2.78787	4.26145e-05	0.111932			0.00857631		0.000151144	0.00362745	0.000113959	2.75553e-05	0.000141515	8.77499e-09	9.62014e-06	1.18518e-05	2.86575e-06	1.47175e-05	1.49175e-09	1.25062e-06	1.59696e-05			0.000102108		2.46895e-05		0.000126797	7.28324e-09		8.36952e-06		0.000135174
35	21	0	0	0	0	137.221	8.57631	8.57631		0.00548884	0.00221983	0.716825	0.00159123	0.0313313	1.69833e-06	0.00195164	0.0332847	2.79699	4.2798e-05	0.112414			0.00857631		0.000150888	0.0036213	0.000113766	2.75086e-05	0.000141275	8.76012e-09	9.60384e-06	1.18317e-05	2.8609e-06	1.46926e-05	1.48922e-09	1.2485e-06	1.59426e-05			0.000101935		2.46477e-05		0.000126582	7.2709e-09		8.35534e-06		0.000134945
35	22	0	0	0	0	137.221	8.57631	8.57631		0.00548884	0.00222706	0.716825	0.00159641	0.0314579	1.7056e-06	0.00195999	0.0334196	2.80609	4.29812e-05	0.112896			0.00857631		0.000150632	0.00361517	0.000113574	2.7462e-05	0.000141036	8.74528e-09	9.58758e-06	1.18117e-05	2.85605e-06	1.46677e-05	1.4867e-09	1.24639e-06	1.59156e-05			0.000101762		2.4606e-05		0.000126368	7.25859e-09		8.34119e-06		0.000134716
35	23	0	0	0	0	137.221	8.57631	8.57631		0.00548884	0.00223426	0.716825	0.00160157	0.0315843	1.71286e-06	0.00196833	0.0335543	2.81517	4.31642e-05	0.113376			0.00857631		0.000150377	0.00360905	0.000113382	2.74156e-05	0.000140797	8.73049e-09	9.57135e-06	1.17917e-05	2.85122e-06	1.46429e-05	1.48418e-09	1.24428e-06	1.58887e-05			0.00010159		2.45643e-05		0.000126154	7.2463e-09		8.32708e-06		0.000134489
35	24	0	0	0	0	137.221	8.57631	8.57631	228.702	0.00548884	0.00224145	0.716825	0.00160672	0.0317105	1.72011e-06	0.00197666	0.0336888	2.82422	4.33468e-05	0.113856	2.75551	0.204067	0.00857631	0.001	0.000150123	0.00360295	0.00011319	2.73692e-05	0.000140559	8.71572e-09	9.55517e-06	1.17717e-05	2.8464e-06	1.46181e-05	1.48167e-09	1.24217e-06	1.58618e-05	0.045429	8.82864e-05	0.000101418	0.568084	2.45228e-05	0.137362	0.000125941	7.23405e-09	3.83058e-05	8.313e-06	0.0440191	0.000134261
36	1	0	5.23351	0.00862637	0.00517582	18.633	0	12.422		0.00795006	0.00224862	0.703363	0.00158159	0.0318364	1.72734e-06	0.00198497	0.0338231	0	4.35291e-05	0.114335			0.012422		0.000327871	0.00786891	0.000247209	5.97748e-05	0.000306984	1.90353e-08	2.08687e-05	0	0	0	3.236e-09	2.71293e-06	2.71616e-06			0.000247209		5.97748e-05		0.000306984	1.57993e-08		1.81557e-05		0.000325155
36	2	0	5.23351	0.00869335	0.00521601	37.4106	0	12.5184		0.0080118	0.00226608	0.703363	0.00159387	0.0321434	1.74314e-06	0.00200313	0.0341483	0	4.39272e-05	0.11538			0.0125184		0.000330413	0.00792991	0.000249125	6.02382e-05	0.000309363	1.91829e-08	2.10304e-05	0	0	0	3.26109e-09	2.73396e-06	2.73722e-06			0.000249125		6.02382e-05		0.000309363	1.59218e-08		1.82965e-05		0.000327676
36	3	0	5.23351	0.00876073	0.00525644	56.3338	0	12.6155		0.00807389	0.00228364	0.703363	0.00160623	0.0324527	1.75906e-06	0.00202143	0.0344759	0	4.43284e-05	0.116434			0.0126155		0.00033297	0.00799127	0.000251053	6.07043e-05	0.000311757	1.93313e-08	2.11932e-05	0	0	0	3.28632e-09	2.75511e-06	2.7584e-06			0.000251053		6.07043e-05		0.000311757	1.6045e-08		1.84381e-05		0.000330211
36	4	0	5.23351	0.0088285	0.0052971	75.4034	0	12.713		0.00813635	0.00230131	0.703363	0.00161865	0.0327645	1.77511e-06	0.00203986	0.0348061	0	4.47328e-05	0.117496			0.012713		0.000335541	0.00805299	0.000252992	6.11731e-05	0.000314165	1.94806e-08	2.13568e-05	0	0	0	3.3117e-09	2.77639e-06	2.7797e-06			0.000252992		6.11731e-05		0.000314165	1.61689e-08		1.85805e-05		0.000332761
36	5	0	5.23351	0.00889667	0.005338	94.6202	0	12.8112		0.00819917	0.00231907	0.703363	0.00163115	0.0330787	1.79128e-06	0.00205845	0.0351389	0	4.51402e-05	0.118566			0.0128112		0.000338128	0.00811506	0.000254942	6.16447e-05	0.000316587	1.96308e-08	2.15215e-05	0	0	0	3.33723e-09	2.79779e-06	2.80113e-06			0.000254942		6.16447e-05		0.000316587	1.62935e-08		1.87237e-05		0.000335327
36	6	0	5.23351	0.00896524	0.00537914	113.985	0	12.9099		0.00826237	0.00233695	0.703363	0.00164372	0.0333953	1.80757e-06	0.00207717	0.0354742	0	4.55508e-05	0.119645			0.0129099		0.000340729	0.0081775	0.000256903	6.2119e-05	0.000319022	1.97818e-08	2.16871e-05	0	0	0	3.36291e-09	2.81932e-06	2.82268e-06			0.000256903		6.2119e-05		0.000319022	1.64189e-08		1.88677e-05		0.000337907
36	7	0	5.23351	0.00903421	0.00542053	133.499	0	13.0093		0.00832593	0.00235493	0.703363	0.00165637	0.0337143	1.82399e-06	0.00209604	0.0358121	0	4.59646e-05	0.120732			0.0130093		0.000343346	0.0082403	0.000258876	6.25961e-05	0.000321472	1.99337e-08	2.18536e-05	0	0	0	3.38873e-09	2.84097e-06	2.84436e-06			0.000258876		6.25961e-05		0.000321472	1.6545e-08		1.90126e-05		0.000340502
36	8	0	5.23351	0.00910358	0.00546215	153.163	0	13.1092		0.00838986	0.00237301	0.703363	0.00166909	0.0340357	1.84054e-06	0.00211505	0.0361526	0	4.63815e-05	0.121827			0.0131092		0.000345978	0.00830347	0.000260861	6.30759e-05	0.000323937	2.00865e-08	2.20211e-05	0	0	0	3.41471e-09	2.86275e-06	2.86616e-06			0.000260861		6.30759e-05		0.000323937	1.66718e-08		1.91584e-05		0.000343112
36	9	0	0	0	0	153.163	9.57267	9.57267		0.00612651	0.0023912	0.703363	0.00168188	0.0343597	1.85721e-06	0.00213421	0.0364957	3.01291	4.68016e-05	0.12293			0.00957267		0.000171392	0.00411342	0.000129227	3.12469e-05	0.000160473	9.95057e-09	1.09089e-05	1.34396e-05	3.24967e-06	1.66892e-05	1.6916e-09	1.41816e-06	1.81091e-05			0.000115787		2.79972e-05		0.000143784	8.25897e-09		9.49078e-06		0.000153283
36	10	0	0	0	0	153.163	9.57267	9.57267		0.00612651	0.00239925	0.703363	0.00168755	0.0345035	1.86547e-06	0.0021437	0.036649	3.02306	4.70098e-05	0.123477			0.00957267		0.000171107	0.00410657	0.000129011	3.11948e-05	0.000160206	9.934e-09	1.08908e-05	1.34172e-05	3.24426e-06	1.66615e-05	1.68878e-09	1.4158e-06	1.80789e-05			0.000115594		2.79506e-05		0.000143545	8.24522e-09		9.47498e-06		0.000153028
36	11	0	0	0	0	153.163	9.57267	9.57267		0.00612651	0.00240729	0.703363	0.0016932	0.034647	1.87371e-06	0.00215317	0.0368021	3.03319	4.72175e-05	0.124023			0.00957267		0.000170822	0.00409974	0.000128797	3.1143e-05	0.00015994	9.91748e-09	1.08727e-05	1.33949e-05	3.23887e-06	1.66337e-05	1.68597e-09	1.41345e-06	1.80489e-05			0.000115402		2.79041e-05		0.000143306	8.2315e-09		9.45922e-06		0.000152774
36	12	0	0	0	0	153.163	9.57267	9.57267		0.00612651	0.00241531	0.703363	0.00169884	0.0347903	1.88194e-06	0.00216263	0.0369548	3.04329	4.7425e-05	0.124568			0.00957267		0.000170538	0.00409292	0.000128583	3.10912e-05	0.000159674	9.90099e-09	1.08546e-05	1.33726e-05	3.23348e-06	1.66061e-05	1.68317e-09	1.4111e-06	1.80189e-05			0.00011521		2.78577e-05		0.000143068	8.21782e-09		9.4435e-06		0.00015252
36	13	0	0	0	0	153.163	9.57267	9.57267		0.00612651	0.00242331	0.703363	0.00170446	0.0349334	1.89016e-06	0.00217208	0.0371074	3.05337	4.76321e-05	0.125112			0.00957267		0.000170255	0.00408612	0.000128369	3.10395e-05	0.000159409	9.88455e-09	1.08366e-05	1.33504e-05	3.22811e-06	1.65785e-05	1.68037e-09	1.40875e-06	1.79889e-05			0.000115019		2.78114e-05		0.00014283	8.20417e-09		9.42781e-06		0.000152266
36	14	0	0	0	0	153.163	9.57267	9.57267		0.00612651	0.00243129	0.703363	0.00171008	0.0350762	1.89837e-06	0.0021815	0.0372596	3.06342	4.78388e-05	0.125655			0.00957267		0.000169973	0.00407934	0.000128156	3.0988e-05	0.000159144	9.86814e-09	1.08186e-05	1.33282e-05	3.22276e-06	1.6551e-05	1.67758e-09	1.40642e-06	1.79591e-05			0.000114828		2.77653e-05		0.000142593	8.19056e-09		9.41217e-06		0.000152014
36	15	0	0	0	0	153.163	9.57267	9.57267		0.00612651	0.00243925	0.703363	0.00171567	0.0352188	1.90656e-06	0.00219092	0.0374116	3.07345	4.80452e-05	0.126197			0.00957267		0.000169691	0.00407258	0.000127944	3.09366e-05	0.00015888	9.85177e-09	1.08006e-05	1.33061e-05	3.21741e-06	1.65235e-05	1.6748e-09	1.40408e-06	1.79293e-05			0.000114637		2.77192e-05		0.000142357	8.17697e-09		9.39656e-06		0.000151761
36	16	0	0	0	0	153.163	9.57267	9.57267		0.00612651	0.00244719	0.703363	0.00172126	0.0353612	1.91473e-06	0.00220031	0.0375634	3.08345	4.82513e-05	0.126738			0.00957267		0.000169409	0.00406583	0.000127732	3.08854e-05	0.000158617	9.83545e-09	1.07827e-05	1.32841e-05	3.21208e-06	1.64962e-05	1.67203e-09	1.40176e-06	1.78996e-05			0.000114447		2.76733e-05		0.000142121	8.16342e-09		9.38098e-06		0.00015151
36	17	0	0	0	0	153.163	9.57267	9.57267		0.00612651	0.00245511	0.703363	0.00172683	0.0355033	1.9229e-06	0.00220969	0.0377149	3.09343	4.8457e-05	0.127278			0.00957267		0.000169129	0.00405909	0.00012752	3.08342e-05	0.000158354	9.81916e-09	1.07649e-05	1.32621e-05	3.20676e-06	1.64688e-05	1.66926e-09	1.39943e-06	1.78699e-05			0.000114258		2.76275e-05		0.000141885	8.1499e-09		9.36545e-06		0.000151259
36	18	0	0	0	0	153.163	9.57267	9.57267		0.00612651	0.00246301	0.703363	0.00173239	0.0356452	1.93105e-06	0.00221906	0.0378662	3.10339	4.86624e-05	0.127818			0.00957267		0.000168849	0.00405238	0.000127309	3.07832e-05	0.000158092	9.80291e-09	1.07471e-05	1.32401e-05	3.20145e-06	1.64416e-05	1.66649e-09	1.39712e-06	1.78404e-05			0.000114069		2.75817e-05		0.000141651	8.13642e-09		9.34995e-06		0.000151009
36	19	0	0	0	0	153.163	9.57267	9.57267		0.00612651	0.00247089	0.703363	0.00173793	0.0357868	1.93918e-06	0.00222841	0.0380172	3.11332	4.88674e-05	0.128356			0.00957267		0.00016857	0.00404568	0.000127098	3.07323e-05	0.000157831	9.7867e-09	1.07293e-05	1.32182e-05	3.19616e-06	1.64144e-05	1.66374e-09	1.39481e-06	1.78109e-05			0.00011388		2.75361e-05		0.000141416	8.12296e-09		9.33449e-06		0.000150759
36	20	0	0	0	0	153.163	9.57267	9.57267		0.00612651	0.00247875	0.703363	0.00174346	0.0359282	1.94731e-06	0.00223774	0.0381679	3.12323	4.90721e-05	0.128894			0.00957267		0.000168291	0.00403899	0.000126888	3.06815e-05	0.00015757	9.77053e-09	1.07116e-05	1.31964e-05	3.19088e-06	1.63873e-05	1.66099e-09	1.3925e-06	1.77814e-05			0.000113692		2.74906e-05		0.000141183	8.10954e-09		9.31907e-06		0.00015051
36	21	0	0	0	0	153.163	9.57267	9.57267		0.00612651	0.0024866	0.703363	0.00174898	0.0360694	1.95542e-06	0.00224706	0.0383184	3.13311	4.92765e-05	0.129431			0.00957267		0.000168013	0.00403232	0.000126679	3.06309e-05	0.00015731	9.7544e-09	1.06939e-05	1.31746e-05	3.18561e-06	1.63602e-05	1.65825e-09	1.39021e-06	1.77521e-05			0.000113504		2.74453e-05		0.00014095	8.09615e-09		9.30368e-06		0.000150261
36	22	0	0	0	0	153.163	9.57267	9.57267		0.00612651	0.00249442	0.703363	0.00175448	0.0362104	1.96351e-06	0.00225637	0.0384687	3.14297	4.94805e-05	0.129967			0.00957267		0.000167736	0.00402567	0.00012647	3.05803e-05	0.00015705	9.7383e-09	1.06762e-05	1.31529e-05	3.18035e-06	1.63332e-05	1.65551e-09	1.38791e-06	1.77228e-05			0.000113317		2.74e-05		0.000140717	8.08279e-09		9.28833e-06		0.000150013
36	23	0	0	0	0	153.163	9.57267	9.57267		0.00612651	0.00250223	0.703363	0.00175997	0.0363511	1.97159e-06	0.00226565	0.0386187	3.15281	4.96842e-05	0.130502			0.00957267		0.00016746	0.00401903	0.000126261	3.05299e-05	0.000156791	9.72225e-09	1.06586e-05	1.31312e-05	3.17511e-06	1.63063e-05	1.65278e-09	1.38562e-06	1.76936e-05			0.00011313		2.73548e-05		0.000140485	8.06947e-09		9.27302e-06		0.000149766
36	24	0	0	0	0	153.163	9.57267	9.57267	255.271	0.00612651	0.00251001	0.703363	0.00176545	0.0364916	1.97966e-06	0.00227493	0.0387685	3.16262	4.98875e-05	0.131036	3.08819	0.205227	0.00957267	0.001	0.000167184	0.00401241	0.000126053	3.04796e-05	0.000156533	9.70623e-09	1.06411e-05	1.31096e-05	3.16988e-06	1.62794e-05	1.65006e-09	1.38334e-06	1.76644e-05	0.0453186	9.88349e-05	0.000112944	0.567291	2.73097e-05	0.13717	0.000140254	8.05617e-09	3.82499e-05	9.25774e-06	0.0439549	0.000149519
37	1	0	5.27878	0.0095888	0.00575328	20.7118	0	13.8079		0.00883704	0.00251778	0.690512	0.00173856	0.0366318	1.98772e-06	0.00228419	0.038918	0	5.00905e-05	0.131569			0.0138079		0.000364332	0.00874396	0.000274699	6.6422e-05	0.000341121	2.11521e-08	2.31893e-05	0	0	0	3.59586e-09	3.01461e-06	3.01821e-06			0.000274699		6.6422e-05		0.000341121	1.75562e-08		2.01747e-05		0.000361314
37	2	0	5.27878	0.0096607	0.00579642	41.5789	0	13.9114		0.00890331	0.00253666	0.690512	0.0017516	0.0369729	2.00528e-06	0.00230436	0.0392793	0	5.0533e-05	0.132731			0.0139114		0.000367059	0.00880942	0.000276756	6.69193e-05	0.000343675	2.13104e-08	2.33629e-05	0	0	0	3.62278e-09	3.03718e-06	3.04081e-06			0.000276756		6.69193e-05		0.000343675	1.76877e-08		2.03258e-05		0.000364018
37	3	0	5.27878	0.00973302	0.00583981	62.6022	0	14.0155		0.00896995	0.00255565	0.690512	0.00176471	0.0373166	2.02296e-06	0.00232469	0.0396433	0	5.09787e-05	0.133902			0.0140155		0.000369802	0.00887525	0.000278824	6.74193e-05	0.000346243	2.14697e-08	2.35375e-05	0	0	0	3.64985e-09	3.05988e-06	3.06353e-06			0.000278824		6.74193e-05		0.000346243	1.78198e-08		2.04776e-05		0.000366739
37	4	0	5.27878	0.00980574	0.00588345	83.7827	0	14.1203		0.00903697	0.00257475	0.690512	0.00177789	0.0376629	2.04078e-06	0.00234516	0.0400101	0	5.14277e-05	0.135081			0.0141203		0.00037256	0.00894145	0.000280903	6.79222e-05	0.000348826	2.16298e-08	2.37131e-05	0	0	0	3.67707e-09	3.0827e-06	3.08638e-06			0.000280903		6.79222e-05		0.000348826	1.79528e-08		2.06304e-05		0.000369474
37	5	0	5.27878	0.00987888	0.00592733	105.121	0	14.2256		0.00910437	0.00259395	0.690512	0.00179115	0.0380117	2.05874e-06	0.00236579	0.0403795	0	5.18802e-05	0.13627			0.0142256		0.000375334	0.00900802	0.000282995	6.84279e-05	0.000351423	2.17909e-08	2.38896e-05	0	0	0	3.70445e-09	3.10565e-06	3.10936e-06			0.000282995		6.84279e-05		0.000351423	1.80864e-08		2.0784e-05		0.000372225
37	6	0	5.27878	0.00995242	0.00597145	126.618	0	14.3315		0.00917215	0.00261326	0.690512	0.00180449	0.0383631	2.07682e-06	0.00238658	0.0407518	0	5.23359e-05	0.137467			0.0143315		0.000378124	0.00907497	0.000285098	6.89365e-05	0.000354035	2.19528e-08	2.40672e-05	0	0	0	3.73198e-09	3.12873e-06	3.13247e-06			0.000285098		6.89365e-05		0.000354035	1.82208e-08		2.09385e-05		0.000374991
37	7	0	5.27878	0.0100264	0.00601583	148.275	0	14.438		0.00924032	0.00263268	0.690512	0.0018179	0.0387171	2.09504e-06	0.00240752	0.0411268	0	5.27951e-05	0.138673			0.014438		0.000380929	0.00914229	0.000287213	6.94479e-05	0.000356661	2.21157e-08	2.42457e-05	0	0	0	3.75967e-09	3.15195e-06	3.1557e-06			0.000287213		6.94479e-05		0.000356661	1.8356e-08		2.10938e-05		0.000377773
37	8	0	5.27878	0.0101008	0.00606046	170.093	0	14.5451		0.00930886	0.00265221	0.690512	0.00183138	0.0390738	2.1134e-06	0.00242861	0.0415045	0	5.32577e-05	0.139888			0.0145451		0.00038375	0.00920999	0.00028934	6.99622e-05	0.000359302	2.22795e-08	2.44253e-05	0	0	0	3.78751e-09	3.17529e-06	3.17907e-06			0.00028934		6.99622e-05		0.000359302	1.84919e-08		2.125e-05		0.000380571
37	9	0	0	0	0	170.093	10.6308	10.6308		0.00680372	0.00267185	0.690512	0.00184495	0.0394331	2.13189e-06	0.00244986	0.0418851	3.36653	5.37237e-05	0.141112			0.0106308		0.000189666	0.00455198	0.000143005	3.45784e-05	0.000177583	1.10115e-08	1.2072e-05	1.48725e-05	3.59615e-06	1.84686e-05	1.87195e-09	1.56937e-06	2.00399e-05			0.000128132		3.09822e-05		0.000159114	9.13953e-09		1.05027e-05		0.000169626
37	10	0	0	0	0	170.093	10.6308	10.6308		0.00680372	0.00268053	0.690512	0.00185094	0.0395922	2.14103e-06	0.00246036	0.0420547	3.37747	5.3954e-05	0.141717			0.0106308		0.000189358	0.0045446	0.000142772	3.45223e-05	0.000177295	1.09936e-08	1.20525e-05	1.48483e-05	3.59031e-06	1.84387e-05	1.86891e-09	1.56682e-06	2.00073e-05			0.000127924		3.09319e-05		0.000158856	9.1247e-09		1.04856e-05		0.000169351
37	11	0	0	0	0	170.093	10.6308	10.6308		0.00680372	0.0026892	0.690512	0.00185692	0.0397511	2.15016e-06	0.00247085	0.0422241	3.38839	5.41839e-05	0.142321			0.0106308		0.000189051	0.00453723	0.000142541	3.44663e-05	0.000177007	1.09758e-08	1.20329e-05	1.48243e-05	3.58449e-06	1.84087e-05	1.86588e-09	1.56428e-06	1.99749e-05			0.000127717		3.08818e-05		0.000158598	9.1099e-09		1.04686e-05		0.000169076
37	12	0	0	0	0	170.093	10.6308	10.6308		0.00680372	0.00269784	0.690512	0.00186289	0.0399097	2.15927e-06	0.00248132	0.0423932	3.39927	5.44135e-05	0.142924			0.0106308		0.000188745	0.00452987	0.00014231	3.44104e-05	0.00017672	1.0958e-08	1.20134e-05	1.48002e-05	3.57868e-06	1.83789e-05	1.86286e-09	1.56174e-06	1.99425e-05			0.00012751		3.08317e-05		0.000158341	9.09514e-09		1.04517e-05		0.000168802
37	13	0	0	0	0	170.093	10.6308	10.6308		0.00680372	0.00270645	0.690512	0.00186884	0.040068	2.16836e-06	0.00249177	0.042562	3.41013	5.46427e-05	0.143526			0.0106308		0.000188439	0.00452254	0.000142079	3.43547e-05	0.000176434	1.09402e-08	1.19939e-05	1.47763e-05	3.57289e-06	1.83491e-05	1.85984e-09	1.55921e-06	1.99102e-05			0.000127303		3.07818e-05		0.000158085	9.08041e-09		1.04347e-05		0.000168529
37	14	0	0	0	0	170.093	10.6308	10.6308		0.00680372	0.00271505	0.690512	0.00187478	0.0402261	2.17744e-06	0.0025022	0.0427305	3.42097	5.48715e-05	0.144127			0.0106308		0.000188134	0.00451522	0.00014185	3.42991e-05	0.000176149	1.09225e-08	1.19745e-05	1.47523e-05	3.5671e-06	1.83195e-05	1.85683e-09	1.55669e-06	1.9878e-05			0.000127097		3.0732e-05		0.000157829	9.06571e-09		1.04178e-05		0.000168256
37	15	0	0	0	0	170.093	10.6308	10.6308		0.00680372	0.00272363	0.690512	0.0018807	0.0403839	2.18651e-06	0.00251262	0.0428987	3.43178	5.51e-05	0.144727			0.0106308		0.00018783	0.00450792	0.00014162	3.42436e-05	0.000175864	1.09049e-08	1.19552e-05	1.47285e-05	3.56134e-06	1.82898e-05	1.85383e-09	1.55417e-06	1.98459e-05			0.000126892		3.06823e-05		0.000157574	9.05105e-09		1.0401e-05		0.000167984
37	16	0	0	0	0	170.093	10.6308	10.6308		0.00680372	0.00273219	0.690512	0.00188661	0.0405415	2.19556e-06	0.00252302	0.0430667	3.44256	5.53281e-05	0.145326			0.0106308		0.000187526	0.00450063	0.000141391	3.41883e-05	0.00017558	1.08873e-08	1.19359e-05	1.47047e-05	3.55558e-06	1.82603e-05	1.85083e-09	1.55166e-06	1.98138e-05			0.000126687		3.06327e-05		0.000157319	9.03642e-09		1.03842e-05		0.000167712
37	17	0	0	0	0	170.093	10.6308	10.6308		0.00680372	0.00274073	0.690512	0.0018925	0.0406988	2.20459e-06	0.00253341	0.0432344	3.45332	5.55558e-05	0.145924			0.0106308		0.000187223	0.00449336	0.000141163	3.41331e-05	0.000175296	1.08697e-08	1.19166e-05	1.46809e-05	3.54984e-06	1.82308e-05	1.84785e-09	1.54916e-06	1.97818e-05			0.000126482		3.05832e-05		0.000157065	9.02183e-09		1.03674e-05		0.000167442
37	18	0	0	0	0	170.093	10.6308	10.6308		0.00680372	0.00274925	0.690512	0.00189839	0.0408559	2.21362e-06	0.00254377	0.0434019	3.46405	5.57831e-05	0.146521			0.0106308		0.000186921	0.00448611	0.000140935	3.4078e-05	0.000175013	1.08521e-08	1.18974e-05	1.46573e-05	3.54411e-06	1.82014e-05	1.84486e-09	1.54666e-06	1.97499e-05			0.000126278		3.05339e-05		0.000156812	9.00727e-09		1.03507e-05		0.000167171
37	19	0	0	0	0	170.093	10.6308	10.6308		0.00680372	0.00275774	0.690512	0.00190425	0.0410127	2.22262e-06	0.00255412	0.0435691	3.47476	5.60101e-05	0.147118			0.0106308		0.00018662	0.00447888	0.000140708	3.4023e-05	0.000174731	1.08346e-08	1.18782e-05	1.46336e-05	3.5384e-06	1.8172e-05	1.84189e-09	1.54416e-06	1.9718e-05			0.000126074		3.04846e-05		0.000156559	8.99275e-09		1.0334e-05		0.000166902
37	20	0	0	0	0	170.093	10.6308	10.6308		0.00680372	0.00276622	0.690512	0.00191011	0.0411693	2.23162e-06	0.00256446	0.043736	3.48544	5.62367e-05	0.147713			0.0106308		0.000186319	0.00447166	0.000140481	3.39682e-05	0.000174449	1.08172e-08	1.1859e-05	1.461e-05	3.53269e-06	1.81427e-05	1.83892e-09	1.54167e-06	1.96862e-05			0.000125871		3.04355e-05		0.000156307	8.97826e-09		1.03174e-05		0.000166633
37	21	0	0	0	0	170.093	10.6308	10.6308		0.00680372	0.00277468	0.690512	0.00191595	0.0413256	2.24059e-06	0.00257478	0.0439026	3.49609	5.6463e-05	0.148307			0.0106308		0.000186019	0.00446446	0.000140255	3.39135e-05	0.000174168	1.07998e-08	1.18399e-05	1.45865e-05	3.52701e-06	1.81135e-05	1.83596e-09	1.53919e-06	1.96545e-05			0.000125668		3.03865e-05		0.000156055	8.9638e-09		1.03007e-05		0.000166365
37	22	0	0	0	0	170.093	10.6308	10.6308		0.00680372	0.00278312	0.690512	0.00192177	0.0414816	2.24956e-06	0.00258508	0.044069	3.50673	5.66889e-05	0.1489			0.0106308		0.00018572	0.00445728	0.000140029	3.38589e-05	0.000173888	1.07824e-08	1.18209e-05	1.4563e-05	3.52133e-06	1.80844e-05	1.833e-09	1.53671e-06	1.96229e-05			0.000125466		3.03376e-05		0.000155804	8.94938e-09		1.02842e-05		0.000166097
37	23	0	0	0	0	170.093	10.6308	10.6308		0.00680372	0.00279153	0.690512	0.00192759	0.0416374	2.25851e-06	0.00259536	0.044235	3.51733	5.69144e-05	0.149493			0.0106308		0.000185421	0.00445011	0.000139804	3.38045e-05	0.000173609	1.0765e-08	1.18019e-05	1.45396e-05	3.51567e-06	1.80553e-05	1.83006e-09	1.53424e-06	1.95914e-05			0.000125264		3.02888e-05		0.000155553	8.93499e-09		1.02676e-05		0.00016583
37	24	0	0	0	0	170.093	10.6308	10.6308	283.488	0.00680372	0.00279993	0.690512	0.00193339	0.041793	2.26744e-06	0.00260563	0.0444009	3.52791	5.71396e-05	0.150084	3.44767	0.206638	0.0106308	0.001	0.000185123	0.00444296	0.000139579	3.37502e-05	0.00017333	1.07477e-08	1.17829e-05	1.45163e-05	3.51002e-06	1.80263e-05	1.82712e-09	1.53178e-06	1.95599e-05	0.0451821	0.000110184	0.000125063	0.566327	3.02402e-05	0.136937	0.000155303	8.92063e-09	3.81819e-05	1.02511e-05	0.0438767	0.000165563
38	1	0	5.31616	0.010606	0.00636358	22.9089	0	15.2726		0.00977446	0.00280831	0.678229	0.00190468	0.0419483	2.27636e-06	0.00261588	0.0445664	0	5.73644e-05	0.150675			0.0152726		0.000402842	0.00966821	0.000303735	7.34429e-05	0.000377178	2.33879e-08	2.56405e-05	0	0	0	3.97594e-09	3.33326e-06	3.33724e-06			0.000303735		7.34429e-05		0.000377178	1.9412e-08		2.23072e-05		0.000399505
38	2	0	5.31616	0.0106828	0.00640965	45.9836	0	15.3832		0.00984523	0.00282864	0.678229	0.00191847	0.0423255	2.29578e-06	0.00263819	0.0449659	0	5.78535e-05	0.15196			0.0153832		0.000405754	0.00973809	0.000305931	7.39738e-05	0.000379904	2.35569e-08	2.58258e-05	0	0	0	4.00468e-09	3.35736e-06	3.36136e-06			0.000305931		7.39738e-05		0.000379904	1.95523e-08		2.24685e-05		0.000402393
38	3	0	5.31616	0.01076	0.00645598	69.2252	0	15.4944		0.00991639	0.00284909	0.678229	0.00193234	0.0427054	2.31533e-06	0.00266066	0.0453683	0	5.83463e-05	0.153254			0.0154944		0.000408681	0.00980835	0.000308138	7.45075e-05	0.000382646	2.37269e-08	2.60122e-05	0	0	0	4.03358e-09	3.38158e-06	3.38561e-06			0.000308138		7.45075e-05		0.000382646	1.96933e-08		2.26306e-05		0.000405296
38	4	0	5.31616	0.0108376	0.00650257	92.6344	0	15.6062		0.00998794	0.00286965	0.678229	0.00194628	0.043088	2.33502e-06	0.00268329	0.0457736	0	5.88425e-05	0.154557			0.0156062		0.000411625	0.009879	0.000310357	7.50441e-05	0.000385402	2.38978e-08	2.61995e-05	0	0	0	4.06263e-09	3.40594e-06	3.41e-06			0.000310357		7.50441e-05		0.000385402	1.98352e-08		2.27936e-05		0.000408215
38	5	0	5.31616	0.0109157	0.0065494	116.212	0	15.7186		0.0100599	0.00289032	0.678229	0.0019603	0.0434734	2.35486e-06	0.00270608	0.0461819	0	5.93424e-05	0.15587			0.0157186		0.000414585	0.00995003	0.000312589	7.55837e-05	0.000388173	2.40696e-08	2.63879e-05	0	0	0	4.09184e-09	3.43042e-06	3.43452e-06			0.000312589		7.55837e-05		0.000388173	1.99778e-08		2.29575e-05		0.00041115
38	6	0	5.31616	0.0109942	0.0065965	139.96	0	15.8316		0.0101322	0.0029111	0.678229	0.00197439	0.0438616	2.37483e-06	0.00272904	0.046593	0	5.98458e-05	0.157193			0.0158316		0.00041756	0.0100214	0.000314832	7.61262e-05	0.000390959	2.42424e-08	2.65773e-05	0	0	0	4.12121e-09	3.45505e-06	3.45917e-06			0.000314832		7.61262e-05		0.000390959	2.01212e-08		2.31222e-05		0.000414101
38	7	0	5.31616	0.0110731	0.00664384	163.877	0	15.9452		0.0102049	0.00293199	0.678229	0.00198856	0.0442525	2.39496e-06	0.00275216	0.0470071	0	6.03529e-05	0.158524			0.0159452		0.000420552	0.0100932	0.000317088	7.66716e-05	0.00039376	2.44161e-08	2.67677e-05	0	0	0	4.15073e-09	3.4798e-06	3.48395e-06			0.000317088		7.66716e-05		0.00039376	2.02653e-08		2.32879e-05		0.000417068
38	8	0	5.31616	0.0111524	0.00669145	187.967	0	16.0595		0.0102781	0.002953	0.678229	0.00200281	0.0446463	2.41522e-06	0.00277545	0.0474242	0	6.08636e-05	0.159866			0.0160595		0.00042356	0.0101654	0.000319356	7.722e-05	0.000396576	2.45907e-08	2.69592e-05	0	0	0	4.18042e-09	3.50469e-06	3.50887e-06			0.000319356		7.722e-05		0.000396576	2.04103e-08		2.34545e-05		0.000420051
38	9	0	0	0	0	187.967	11.7479	11.7479		0.00751867	0.00297413	0.678229	0.00201714	0.0450429	2.43563e-06	0.0027989	0.0478442	3.7474	6.13779e-05	0.161217			0.0117479		0.000208733	0.0050096	0.000157381	3.80545e-05	0.000195435	1.21185e-08	1.32857e-05	1.63676e-05	3.95767e-06	2.03253e-05	2.06014e-09	1.72713e-06	2.20545e-05			0.000141013		3.40969e-05		0.00017511	1.00583e-08		1.15585e-05		0.000186679
38	10	0	0	0	0	187.967	11.7479	11.7479		0.00751867	0.00298344	0.678229	0.00202345	0.045218	2.44569e-06	0.00281046	0.0480309	3.75913	6.16314e-05	0.161882			0.0117479		0.000208403	0.00500166	0.000157132	3.79943e-05	0.000195126	1.20993e-08	1.32646e-05	1.63417e-05	3.9514e-06	2.02931e-05	2.05688e-09	1.7244e-06	2.20195e-05			0.00014079		3.40429e-05		0.000174833	1.00424e-08		1.15402e-05		0.000186383
38	11	0	0	0	0	187.967	11.7479	11.7479		0.00751867	0.00299273	0.678229	0.00202975	0.0453928	2.45573e-06	0.002822	0.0482173	3.77084	6.18844e-05	0.162547			0.0117479		0.000208073	0.00499375	0.000156883	3.79341e-05	0.000194817	1.20801e-08	1.32436e-05	1.63158e-05	3.94515e-06	2.0261e-05	2.05362e-09	1.72167e-06	2.19847e-05			0.000140567		3.3989e-05		0.000174556	1.00265e-08		1.15219e-05		0.000186088
38	12	0	0	0	0	187.967	11.7479	11.7479		0.00751867	0.00300199	0.678229	0.00203604	0.0455674	2.46576e-06	0.00283352	0.0484034	3.78251	6.21371e-05	0.163211			0.0117479		0.000207744	0.00498585	0.000156635	3.78741e-05	0.000194509	1.2061e-08	1.32227e-05	1.629e-05	3.93891e-06	2.02289e-05	2.05037e-09	1.71895e-06	2.19499e-05			0.000140345		3.39352e-05		0.00017428	1.00106e-08		1.15037e-05		0.000185794
38	13	0	0	0	0	187.967	11.7479	11.7479		0.00751867	0.00301124	0.678229	0.00204231	0.0457417	2.47577e-06	0.00284503	0.0485892	3.79416	6.23894e-05	0.163873			0.0117479		0.000207415	0.00497797	0.000156387	3.78143e-05	0.000194201	1.2042e-08	1.32018e-05	1.62643e-05	3.93269e-06	2.0197e-05	2.04713e-09	1.71623e-06	2.19152e-05			0.000140123		3.38816e-05		0.000174005	9.99483e-09		1.14855e-05		0.0001855
38	14	0	0	0	0	187.967	11.7479	11.7479		0.00751867	0.00302046	0.678229	0.00204857	0.0459157	2.48576e-06	0.00285651	0.0487747	3.80579	6.26412e-05	0.164535			0.0117479		0.000207088	0.0049701	0.00015614	3.77546e-05	0.000193895	1.20229e-08	1.31809e-05	1.62386e-05	3.92647e-06	2.01651e-05	2.0439e-09	1.71352e-06	2.18806e-05			0.000139902		3.38281e-05		0.00017373	9.97904e-09		1.14674e-05		0.000185207
38	15	0	0	0	0	187.967	11.7479	11.7479		0.00751867	0.00302967	0.678229	0.00205481	0.0460894	2.49574e-06	0.00286798	0.0489599	3.81738	6.28927e-05	0.165196			0.0117479		0.000206761	0.00496226	0.000155894	3.7695e-05	0.000193589	1.2004e-08	1.31601e-05	1.6213e-05	3.92028e-06	2.01332e-05	2.04067e-09	1.71082e-06	2.18461e-05			0.000139681		3.37747e-05		0.000173456	9.96329e-09		1.14493e-05		0.000184915
38	16	0	0	0	0	187.967	11.7479	11.7479		0.00751867	0.00303885	0.678229	0.00206104	0.0462629	2.50571e-06	0.00287943	0.0491448	3.82895	6.31438e-05	0.165855			0.0117479		0.000206435	0.00495443	0.000155648	3.76355e-05	0.000193283	1.1985e-08	1.31394e-05	1.61874e-05	3.91409e-06	2.01015e-05	2.03746e-09	1.70812e-06	2.18116e-05			0.000139461		3.37214e-05		0.000173182	9.94758e-09		1.14312e-05		0.000184623
38	17	0	0	0	0	187.967	11.7479	11.7479		0.00751867	0.00304801	0.678229	0.00206725	0.046436	2.51565e-06	0.00289086	0.0493294	3.84049	6.33945e-05	0.166513			0.0117479		0.000206109	0.00494663	0.000155403	3.75762e-05	0.000192979	1.19661e-08	1.31187e-05	1.61619e-05	3.90792e-06	2.00698e-05	2.03424e-09	1.70542e-06	2.17773e-05			0.000139241		3.36683e-05		0.000172909	9.9319e-09		1.14132e-05		0.000184332
38	18	0	0	0	0	187.967	11.7479	11.7479		0.00751867	0.00305715	0.678229	0.00207345	0.0466089	2.52559e-06	0.00290227	0.0495137	3.85201	6.36447e-05	0.167171			0.0117479		0.000205785	0.00493883	0.000155158	3.7517e-05	0.000192675	1.19473e-08	1.3098e-05	1.61364e-05	3.90177e-06	2.00382e-05	2.03104e-09	1.70274e-06	2.1743e-05			0.000139021		3.36152e-05		0.000172637	9.91625e-09		1.13952e-05		0.000184042
38	19	0	0	0	0	187.967	11.7479	11.7479		0.00751867	0.00306627	0.678229	0.00207963	0.0467816	2.5355e-06	0.00291367	0.0496978	3.8635	6.38946e-05	0.167827			0.0117479		0.000205461	0.00493106	0.000154914	3.7458e-05	0.000192372	1.19285e-08	1.30774e-05	1.6111e-05	3.89563e-06	2.00066e-05	2.02784e-09	1.70006e-06	2.17087e-05			0.000138803		3.35623e-05		0.000172365	9.90065e-09		1.13773e-05		0.000183752
38	20	0	0	0	0	187.967	11.7479	11.7479		0.00751867	0.00307537	0.678229	0.0020858	0.0469539	2.5454e-06	0.00292505	0.0498815	3.87496	6.41441e-05	0.168483			0.0117479		0.000205138	0.0049233	0.00015467	3.7399e-05	0.000192069	1.19097e-08	1.30568e-05	1.60857e-05	3.8895e-06	1.99752e-05	2.02465e-09	1.69738e-06	2.16746e-05			0.000138584		3.35095e-05		0.000172094	9.88507e-09		1.13594e-05		0.000183463
38	21	0	0	0	0	187.967	11.7479	11.7479		0.00751867	0.00308444	0.678229	0.00209196	0.047126	2.55529e-06	0.0029364	0.050065	3.8864	6.43932e-05	0.169137			0.0117479		0.000204815	0.00491557	0.000154427	3.73403e-05	0.000191767	1.1891e-08	1.30363e-05	1.60604e-05	3.88339e-06	1.99438e-05	2.02147e-09	1.69472e-06	2.16405e-05			0.000138366		3.34569e-05		0.000171823	9.86954e-09		1.13416e-05		0.000183175
38	22	0	0	0	0	187.967	11.7479	11.7479		0.00751867	0.0030935	0.678229	0.0020981	0.0472979	2.56516e-06	0.00294775	0.0502482	3.89781	6.4642e-05	0.16979			0.0117479		0.000204494	0.00490785	0.000154184	3.72816e-05	0.000191466	1.18723e-08	1.30158e-05	1.60352e-05	3.87729e-06	1.99125e-05	2.0183e-09	1.69205e-06	2.16065e-05			0.000138149		3.34043e-05		0.000171553	9.85403e-09		1.13237e-05		0.000182887
38	23	0	0	0	0	187.967	11.7479	11.7479		0.00751867	0.00310253	0.678229	0.00210423	0.0474694	2.57501e-06	0.00295907	0.0504311	3.90919	6.48903e-05	0.170442			0.0117479		0.000204173	0.00490014	0.000153942	3.72231e-05	0.000191165	1.18537e-08	1.29954e-05	1.601e-05	3.8712e-06	1.98812e-05	2.01513e-09	1.6894e-06	2.15726e-05			0.000137932		3.33519e-05		0.000171284	9.83857e-09		1.1306e-05		0.0001826
38	24	0	0	0	0	187.967	11.7479	11.7479	313.278	0.00751867	0.00311155	0.678229	0.00211034	0.0476407	2.58485e-06	0.00297038	0.0506137	3.92055	6.51382e-05	0.171094	3.83444	0.208292	0.0117479	0.001	0.000203852	0.00489245	0.000153701	3.71647e-05	0.000190865	1.18351e-08	1.2975e-05	1.59849e-05	3.86513e-06	1.985e-05	2.01197e-09	1.68675e-06	2.15388e-05	0.0450205	0.000122338	0.000137716	0.5652	3.32996e-05	0.136665	0.000171015	9.82313e-09	3.81023e-05	1.12882e-05	0.0437851	0.000182314
39	1	0	5.34595	0.0116747	0.00700483	25.2174	0	16.8116		0.0107594	0.00312054	0.666476	0.00207977	0.0478117	2.59467e-06	0.00298166	0.050796	0	6.53857e-05	0.171744			0.0168116		0.000443279	0.0106387	0.000334224	8.08151e-05	0.000415039	2.57356e-08	2.82143e-05	0	0	0	4.37505e-09	3.66785e-06	3.67223e-06			0.000334224		8.08151e-05		0.000415039	2.13605e-08		2.45464e-05		0.000439607
39	2	0	5.34595	0.0117563	0.0070538	50.6111	0	16.9291		0.0108346	0.00314236	0.666476	0.00209431	0.0482268	2.61603e-06	0.00300621	0.0512356	0	6.5924e-05	0.173158			0.0169291		0.000446372	0.0107129	0.000336556	8.1379e-05	0.000417935	2.59151e-08	2.84111e-05	0	0	0	4.40557e-09	3.69345e-06	3.69785e-06			0.000336556		8.1379e-05		0.000417935	2.15096e-08		2.47177e-05		0.000442674
39	3	0	5.34595	0.0118384	0.00710302	76.1819	0	17.0473		0.0109102	0.00316429	0.666476	0.00210892	0.0486447	2.63754e-06	0.00303093	0.0516783	0	6.64661e-05	0.174581			0.0170473		0.000449482	0.0107876	0.000338901	8.19459e-05	0.000420846	2.60957e-08	2.8609e-05	0	0	0	4.43626e-09	3.71918e-06	3.72361e-06			0.000338901		8.19459e-05		0.000420846	2.16594e-08		2.48899e-05		0.000445758
39	4	0	5.34595	0.0119208	0.00715251	101.931	0	17.166		0.0109863	0.00318633	0.666476	0.00212361	0.0490655	2.6592e-06	0.00305582	0.052124	0	6.70119e-05	0.176015			0.017166		0.000452607	0.0108626	0.000341257	8.25157e-05	0.000423773	2.62771e-08	2.8808e-05	0	0	0	4.46711e-09	3.74504e-06	3.74951e-06			0.000341257		8.25157e-05		0.000423773	2.181e-08		2.50629e-05		0.000448858
39	5	0	5.34595	0.0120038	0.00720226	127.859	0	17.2854		0.0110627	0.00320849	0.666476	0.00213838	0.0494893	2.68101e-06	0.00308088	0.0525729	0	6.75615e-05	0.177459			0.0172854		0.000455749	0.010938	0.000343626	8.30885e-05	0.000426715	2.64596e-08	2.9008e-05	0	0	0	4.49812e-09	3.77104e-06	3.77554e-06			0.000343626		8.30885e-05		0.000426715	2.19614e-08		2.52369e-05		0.000451974
39	6	0	5.34595	0.0120871	0.00725226	153.967	0	17.4054		0.0111395	0.00323077	0.666476	0.00215323	0.049916	2.70297e-06	0.00310612	0.0530248	0	6.81149e-05	0.178912			0.0174054		0.000458908	0.0110138	0.000346008	8.36644e-05	0.000429672	2.66429e-08	2.9209e-05	0	0	0	4.5293e-09	3.79717e-06	3.8017e-06			0.000346008		8.36644e-05		0.000429672	2.21136e-08		2.54118e-05		0.000455106
39	7	0	5.34595	0.0121709	0.00730254	180.256	0	17.5261		0.0112167	0.00325317	0.666476	0.00216816	0.0503457	2.72509e-06	0.00313153	0.05348	0	6.86722e-05	0.180376			0.0175261		0.000462083	0.01109	0.000348402	8.42432e-05	0.000432645	2.68273e-08	2.94111e-05	0	0	0	4.56064e-09	3.82344e-06	3.828e-06			0.000348402		8.42432e-05		0.000432645	2.22666e-08		2.55877e-05		0.000458255
39	8	0	5.34595	0.0122551	0.00735307	206.727	0	17.6474		0.0112943	0.00327568	0.666476	0.00218316	0.0507783	2.74735e-06	0.00315712	0.0539382	0	6.92333e-05	0.18185			0.0176474		0.000465275	0.0111666	0.000350808	8.48251e-05	0.000435633	2.70126e-08	2.96143e-05	0	0	0	4.59214e-09	3.84985e-06	3.85445e-06			0.000350808		8.48251e-05		0.000435633	2.24204e-08		2.57644e-05		0.00046142
39	9	0	0	0	0	206.727	12.9205	12.9205		0.0082691	0.00329831	0.666476	0.00219824	0.051214	2.76977e-06	0.00318288	0.0543996	4.15587	6.97983e-05	0.183334			0.0129205		0.000228487	0.00548369	0.000172275	4.16559e-05	0.000213931	1.32653e-08	1.4543e-05	1.79166e-05	4.33222e-06	2.22488e-05	2.25511e-09	1.89059e-06	2.41417e-05			0.000154358		3.73237e-05		0.000191682	1.10102e-08		1.26524e-05		0.000204346
39	10	0	0	0	0	206.727	12.9205	12.9205		0.0082691	0.00330825	0.666476	0.00220487	0.0514057	2.78078e-06	0.00319553	0.054604	4.1684	7.00758e-05	0.184063			0.0129205		0.000228134	0.00547521	0.000172008	4.15915e-05	0.0002136	1.32448e-08	1.45205e-05	1.78889e-05	4.32552e-06	2.22144e-05	2.25162e-09	1.88766e-06	2.41043e-05			0.00015412		3.7266e-05		0.000191386	1.09932e-08		1.26328e-05		0.000204029
39	11	0	0	0	0	206.727	12.9205	12.9205		0.0082691	0.00331817	0.666476	0.00221148	0.051597	2.79178e-06	0.00320817	0.054808	4.18089	7.03528e-05	0.18479			0.0129205		0.000227781	0.00546674	0.000171743	4.15272e-05	0.00021327	1.32243e-08	1.4498e-05	1.78612e-05	4.31883e-06	2.21801e-05	2.24814e-09	1.88474e-06	2.4067e-05			0.000153881		3.72084e-05		0.00019109	1.09762e-08		1.26133e-05		0.000203714
39	12	0	0	0	0	206.727	12.9205	12.9205		0.0082691	0.00332807	0.666476	0.00221808	0.0517881	2.80275e-06	0.00322078	0.0550117	4.19336	7.06294e-05	0.185517			0.0129205		0.000227429	0.0054583	0.000171477	4.1463e-05	0.00021294	1.32039e-08	1.44756e-05	1.78336e-05	4.31216e-06	2.21458e-05	2.24466e-09	1.88183e-06	2.40299e-05			0.000153644		3.71509e-05		0.000190795	1.09592e-08		1.25938e-05		0.000203399
39	13	0	0	0	0	206.727	12.9205	12.9205		0.0082691	0.00333794	0.666476	0.00222466	0.0519789	2.81371e-06	0.00323337	0.0552151	4.2058	7.09056e-05	0.186242			0.0129205		0.000227078	0.00544987	0.000171213	4.1399e-05	0.000212612	1.31835e-08	1.44533e-05	1.78061e-05	4.3055e-06	2.21116e-05	2.2412e-09	1.87893e-06	2.39928e-05			0.000153406		3.70935e-05		0.0001905	1.09423e-08		1.25744e-05		0.000203085
39	14	0	0	0	0	206.727	12.9205	12.9205		0.0082691	0.00334779	0.666476	0.00223122	0.0521694	2.82466e-06	0.00324595	0.0554182	4.21822	7.11813e-05	0.186967			0.0129205		0.000226728	0.00544147	0.000170948	4.13352e-05	0.000212284	1.31632e-08	1.4431e-05	1.77786e-05	4.29886e-06	2.20775e-05	2.23774e-09	1.87603e-06	2.39558e-05			0.00015317		3.70363e-05		0.000190206	1.09254e-08		1.2555e-05		0.000202772
39	15	0	0	0	0	206.727	12.9205	12.9205		0.0082691	0.00335762	0.666476	0.00223777	0.0523596	2.83558e-06	0.0032585	0.055621	4.2306	7.14566e-05	0.18769			0.0129205		0.000226378	0.00543308	0.000170685	4.12714e-05	0.000211956	1.31429e-08	1.44087e-05	1.77512e-05	4.29223e-06	2.20435e-05	2.23429e-09	1.87314e-06	2.39188e-05			0.000152934		3.69792e-05		0.000189913	1.09086e-08		1.25356e-05		0.000202459
39	16	0	0	0	0	206.727	12.9205	12.9205		0.0082691	0.00336743	0.666476	0.00224431	0.0525495	2.84649e-06	0.00327104	0.0558234	4.24296	7.17315e-05	0.188412			0.0129205		0.000226029	0.00542471	0.000170422	4.12079e-05	0.00021163	1.31226e-08	1.43865e-05	1.77239e-05	4.28562e-06	2.20095e-05	2.23085e-09	1.87025e-06	2.3882e-05			0.000152698		3.69222e-05		0.00018962	1.08918e-08		1.25163e-05		0.000202147
39	17	0	0	0	0	206.727	12.9205	12.9205		0.0082691	0.00337721	0.666476	0.00225083	0.0527392	2.85738e-06	0.00328356	0.0560256	4.25529	7.2006e-05	0.189133			0.0129205		0.000225681	0.00541635	0.000170159	4.11444e-05	0.000211304	1.31024e-08	1.43644e-05	1.76966e-05	4.27902e-06	2.19756e-05	2.22741e-09	1.86737e-06	2.38452e-05			0.000152463		3.68654e-05		0.000189328	1.0875e-08		1.2497e-05		0.000201836
39	18	0	0	0	0	206.727	12.9205	12.9205		0.0082691	0.00338698	0.666476	0.00225734	0.0529285	2.86826e-06	0.00329605	0.0562274	4.26759	7.22801e-05	0.189853			0.0129205		0.000225334	0.00540802	0.000169898	4.10811e-05	0.000210979	1.30823e-08	1.43423e-05	1.76694e-05	4.27243e-06	2.19418e-05	2.22399e-09	1.8645e-06	2.38085e-05			0.000152228		3.68087e-05		0.000189037	1.08583e-08		1.24778e-05		0.000201526
39	19	0	0	0	0	206.727	12.9205	12.9205		0.0082691	0.00339672	0.666476	0.00226383	0.0531175	2.87911e-06	0.00330853	0.0564289	4.27986	7.25537e-05	0.190571			0.0129205		0.000224988	0.0053997	0.000169636	4.10179e-05	0.000210654	1.30622e-08	1.43202e-05	1.76422e-05	4.26586e-06	2.19081e-05	2.22057e-09	1.86163e-06	2.37719e-05			0.000151994		3.67521e-05		0.000188746	1.08416e-08		1.24586e-05		0.000201216
39	20	0	0	0	0	206.727	12.9205	12.9205		0.0082691	0.00340644	0.666476	0.00227031	0.0533063	2.88996e-06	0.00332099	0.0566302	4.29211	7.28269e-05	0.191289			0.0129205		0.000224642	0.00539141	0.000169376	4.09549e-05	0.000210331	1.30421e-08	1.42982e-05	1.76151e-05	4.25931e-06	2.18744e-05	2.21716e-09	1.85877e-06	2.37354e-05			0.000151761		3.66956e-05		0.000188456	1.08249e-08		1.24395e-05		0.000200907
39	21	0	0	0	0	206.727	12.9205	12.9205		0.0082691	0.00341613	0.666476	0.00227677	0.0534947	2.90078e-06	0.00333343	0.0568311	4.30433	7.30997e-05	0.192005			0.0129205		0.000224297	0.00538313	0.000169116	4.0892e-05	0.000210008	1.30221e-08	1.42763e-05	1.7588e-05	4.25277e-06	2.18408e-05	2.21375e-09	1.85592e-06	2.36989e-05			0.000151528		3.66392e-05		0.000188167	1.08083e-08		1.24204e-05		0.000200598
39	22	0	0	0	0	206.727	12.9205	12.9205		0.0082691	0.00342581	0.666476	0.00228322	0.0536829	2.91159e-06	0.00334585	0.0570317	4.31652	7.33721e-05	0.192721			0.0129205		0.000223953	0.00537487	0.000168856	4.08293e-05	0.000209685	1.30021e-08	1.42544e-05	1.7561e-05	4.24624e-06	2.18073e-05	2.21035e-09	1.85307e-06	2.36626e-05			0.000151295		3.6583e-05		0.000187878	1.07917e-08		1.24013e-05		0.00020029
39	23	0	0	0	0	206.727	12.9205	12.9205		0.0082691	0.00343547	0.666476	0.00228965	0.0538708	2.92238e-06	0.00335825	0.057232	4.32869	7.3644e-05	0.193435			0.0129205		0.000223609	0.00536662	0.000168597	4.07666e-05	0.000209364	1.29821e-08	1.42325e-05	1.75341e-05	4.23973e-06	2.17738e-05	2.20696e-09	1.85023e-06	2.36263e-05			0.000151063		3.65269e-05		0.00018759	1.07752e-08		1.23823e-05		0.000199983
39	24	0	0	0	0	206.727	12.9205	12.9205	344.546	0.0082691	0.0034451	0.666476	0.00229607	0.0540584	2.93316e-06	0.00337063	0.0574319	4.34083	7.39155e-05	0.194148	4.24883	0.210182	0.0129205	0.001	0.000223267	0.0053584	0.000168339	4.07042e-05	0.000209043	1.29622e-08	1.42107e-05	1.75072e-05	4.23323e-06	2.17405e-05	2.20358e-09	1.84739e-06	2.35901e-05	0.0448345	0.000135296	0.000150832	0.563912	3.64709e-05	0.136353	0.000187302	1.07587e-08	3.80112e-05	1.23633e-05	0.0436805	0.000199677
40	1	0	5.3684	0.0127913	0.00767476	27.6291	0	18.4194		0.0117884	0.00345471	0.655216	0.00226358	0.0542457	2.94391e-06	0.003383	0.0576316	0	7.41867e-05	0.194861			0.0184194		0.000485495	0.0116519	0.000366054	8.85115e-05	0.000454565	2.81865e-08	3.09013e-05	0	0	0	4.7917e-09	4.01716e-06	4.02195e-06			0.000366054		8.85115e-05		0.000454565	2.33948e-08		2.68841e-05		0.000481473
40	2	0	5.3684	0.0128776	0.00772655	55.4447	0	18.5437		0.011868	0.00347802	0.655216	0.00227886	0.0547002	2.96731e-06	0.00340988	0.0581131	0	7.47762e-05	0.196409			0.0185437		0.000488765	0.0117304	0.000368519	8.91077e-05	0.000457627	2.83763e-08	3.11094e-05	0	0	0	4.82398e-09	4.04422e-06	4.04904e-06			0.000368519		8.91077e-05		0.000457627	2.35524e-08		2.70652e-05		0.000484716
40	3	0	5.3684	0.0129643	0.0077786	83.4476	0	18.6686		0.0119479	0.00350146	0.655216	0.00229421	0.0551579	2.99086e-06	0.00343694	0.0585978	0	7.53697e-05	0.197968			0.0186686		0.000492051	0.0118092	0.000370997	8.97068e-05	0.000460704	2.85671e-08	3.13186e-05	0	0	0	4.85641e-09	4.07141e-06	4.07627e-06			0.000370997		8.97068e-05		0.000460704	2.37107e-08		2.72472e-05		0.000487975
40	4	0	5.3684	0.0130515	0.00783092	111.639	0	18.7942		0.0120283	0.00352501	0.655216	0.00230964	0.0556186	3.01457e-06	0.00346419	0.0590858	0	7.59672e-05	0.199537			0.0187942		0.000495355	0.0118885	0.000373488	9.03091e-05	0.000463797	2.87589e-08	3.15288e-05	0	0	0	4.88902e-09	4.09875e-06	4.10363e-06			0.000373488		9.03091e-05		0.000463797	2.38699e-08		2.74301e-05		0.000491251
40	5	0	5.3684	0.0131392	0.00788351	140.02	0	18.9204		0.0121091	0.00354868	0.655216	0.00232515	0.0560824	3.03844e-06	0.00349162	0.059577	0	7.65688e-05	0.201117			0.0189204		0.000498675	0.0119682	0.000375991	9.09143e-05	0.000466906	2.89517e-08	3.17401e-05	0	0	0	4.92178e-09	4.12622e-06	4.13114e-06			0.000375991		9.09143e-05		0.000466906	2.40299e-08		2.76139e-05		0.000494544
40	6	0	5.3684	0.0132273	0.00793636	168.59	0	19.0473		0.0121902	0.00357247	0.655216	0.00234074	0.0565493	3.06247e-06	0.00351924	0.0600716	0	7.71743e-05	0.202708			0.0190473		0.000502011	0.0120483	0.000378507	9.15227e-05	0.00047003	2.91454e-08	3.19525e-05	0	0	0	4.95472e-09	4.15383e-06	4.15878e-06			0.000378507		9.15227e-05		0.00047003	2.41907e-08		2.77987e-05		0.000497853
40	7	0	5.3684	0.0133158	0.00798948	197.353	0	19.1748		0.0122718	0.00359638	0.655216	0.00235641	0.0570193	3.08666e-06	0.00354703	0.0605694	0	7.77839e-05	0.204309			0.0191748		0.000505365	0.0121288	0.000381036	9.21341e-05	0.00047317	2.93401e-08	3.2166e-05	0	0	0	4.98782e-09	4.18158e-06	4.18656e-06			0.000381036		9.21341e-05		0.00047317	2.43523e-08		2.79844e-05		0.000501179
40	8	0	5.3684	0.0134048	0.00804287	226.307	0	19.3029		0.0123538	0.00362041	0.655216	0.00237215	0.0574925	3.11102e-06	0.00357502	0.0610706	0	7.83976e-05	0.205921			0.0193029		0.000508736	0.0122097	0.000383577	9.27486e-05	0.000476326	2.95358e-08	3.23805e-05	0	0	0	5.02108e-09	4.20946e-06	4.21449e-06			0.000383577		9.27486e-05		0.000476326	2.45147e-08		2.8171e-05		0.000504521
40	9	0	0	0	0	226.307	14.1442	14.1442		0.00905228	0.00364457	0.655216	0.00238798	0.0579688	3.13553e-06	0.00360319	0.0615751	4.59216	7.90154e-05	0.207544			0.0141442		0.000248807	0.00597137	0.000187596	4.53605e-05	0.000232956	1.4445e-08	1.58363e-05	1.951e-05	4.71749e-06	2.42274e-05	2.45566e-09	2.05872e-06	2.62886e-05			0.000168086		4.0643e-05		0.000208729	1.19894e-08		1.37776e-05		0.000222518
40	10	0	0	0	0	226.307	14.1442	14.1442		0.00905228	0.00365514	0.655216	0.0023949	0.0581775	3.14752e-06	0.00361697	0.0617976	4.60547	7.93175e-05	0.208337			0.0141442		0.000248431	0.00596234	0.000187312	4.52919e-05	0.000232604	1.44232e-08	1.58124e-05	1.94804e-05	4.71035e-06	2.41908e-05	2.45194e-09	2.05561e-06	2.62489e-05			0.000167832		4.05815e-05		0.000208413	1.19713e-08		1.37567e-05		0.000222182
40	11	0	0	0	0	226.307	14.1442	14.1442		0.00905228	0.00366568	0.655216	0.00240181	0.0583859	3.15949e-06	0.00363072	0.0620198	4.61876	7.96192e-05	0.20913			0.0141442		0.000248055	0.00595333	0.000187029	4.52234e-05	0.000232252	1.44014e-08	1.57885e-05	1.9451e-05	4.70324e-06	2.41542e-05	2.44824e-09	2.0525e-06	2.62092e-05			0.000167578		4.05202e-05		0.000208098	1.19532e-08		1.3736e-05		0.000221846
40	12	0	0	0	0	226.307	14.1442	14.1442		0.00905228	0.0036762	0.655216	0.00240871	0.058594	3.17144e-06	0.00364446	0.0622417	4.63202	7.99204e-05	0.209921			0.0141442		0.000247681	0.00594433	0.000186746	4.51551e-05	0.000231902	1.43797e-08	1.57646e-05	1.94216e-05	4.69613e-06	2.41178e-05	2.44454e-09	2.0494e-06	2.61696e-05			0.000167325		4.0459e-05		0.000207784	1.19351e-08		1.37152e-05		0.000221511
40	13	0	0	0	0	226.307	14.1442	14.1442		0.00905228	0.0036867	0.655216	0.00241558	0.0588018	3.18338e-06	0.00365818	0.0624632	4.64524	8.02212e-05	0.210711			0.0141442		0.000247307	0.00593536	0.000186465	4.5087e-05	0.000231552	1.4358e-08	1.57408e-05	1.93923e-05	4.68905e-06	2.40814e-05	2.44085e-09	2.04631e-06	2.61301e-05			0.000167072		4.03979e-05		0.00020747	1.19171e-08		1.36945e-05		0.000221177
40	14	0	0	0	0	226.307	14.1442	14.1442		0.00905228	0.00369718	0.655216	0.00242245	0.0590093	3.1953e-06	0.00367187	0.0626844	4.65844	8.05215e-05	0.2115			0.0141442		0.000246934	0.00592641	0.000186183	4.5019e-05	0.000231202	1.43363e-08	1.57171e-05	1.93631e-05	4.68197e-06	2.4045e-05	2.43717e-09	2.04322e-06	2.60907e-05			0.00016682		4.0337e-05		0.000207157	1.18991e-08		1.36739e-05		0.000220843
40	15	0	0	0	0	226.307	14.1442	14.1442		0.00905228	0.00370763	0.655216	0.0024293	0.0592164	3.2072e-06	0.00368554	0.0629052	4.67161	8.08213e-05	0.212287			0.0141442		0.000246562	0.00591748	0.000185903	4.49511e-05	0.000230854	1.43147e-08	1.56934e-05	1.93339e-05	4.67492e-06	2.40088e-05	2.4335e-09	2.04014e-06	2.60514e-05			0.000166569		4.02762e-05		0.000206845	1.18812e-08		1.36533e-05		0.00022051
40	16	0	0	0	0	226.307	14.1442	14.1442		0.00905228	0.00371806	0.655216	0.00243613	0.0594233	3.21908e-06	0.0036992	0.0631257	4.68475	8.11207e-05	0.213074			0.0141442		0.00024619	0.00590856	0.000185623	4.48834e-05	0.000230506	1.42931e-08	1.56698e-05	1.93048e-05	4.66787e-06	2.39726e-05	2.42983e-09	2.03707e-06	2.60121e-05			0.000166318		4.02155e-05		0.000206534	1.18633e-08		1.36327e-05		0.000220178
40	17	0	0	0	0	226.307	14.1442	14.1442		0.00905228	0.00372846	0.655216	0.00244295	0.0596298	3.23094e-06	0.00371283	0.0633459	4.69786	8.14197e-05	0.213859			0.0141442		0.00024582	0.00589967	0.000185343	4.48158e-05	0.000230159	1.42716e-08	1.56462e-05	1.92757e-05	4.66085e-06	2.39366e-05	2.42617e-09	2.034e-06	2.5973e-05			0.000166068		4.0155e-05		0.000206223	1.18454e-08		1.36122e-05		0.000219847
40	18	0	0	0	0	226.307	14.1442	14.1442		0.00905228	0.00373885	0.655216	0.00244975	0.059836	3.24279e-06	0.00372644	0.0635657	4.71095	8.17182e-05	0.214643			0.0141442		0.00024545	0.0058908	0.000185064	4.47484e-05	0.000229813	1.42501e-08	1.56226e-05	1.92467e-05	4.65384e-06	2.39005e-05	2.42252e-09	2.03094e-06	2.59339e-05			0.000165818		4.00946e-05		0.000205912	1.18276e-08		1.35917e-05		0.000219516
40	19	0	0	0	0	226.307	14.1442	14.1442		0.00905228	0.00374921	0.655216	0.00245654	0.060042	3.25461e-06	0.00374003	0.0637852	4.724	8.20162e-05	0.215426			0.0141442		0.000245081	0.00588194	0.000184786	4.46811e-05	0.000229467	1.42287e-08	1.55991e-05	1.92178e-05	4.64684e-06	2.38646e-05	2.41888e-09	2.02789e-06	2.58949e-05			0.000165568		4.00343e-05		0.000205603	1.18098e-08		1.35713e-05		0.000219186
40	20	0	0	0	0	226.307	14.1442	14.1442		0.00905228	0.00375955	0.655216	0.00246331	0.0602476	3.26642e-06	0.0037536	0.0640044	4.73703	8.23139e-05	0.216208			0.0141442		0.000244713	0.0058731	0.000184509	4.4614e-05	0.000229123	1.42073e-08	1.55757e-05	1.91889e-05	4.63986e-06	2.38288e-05	2.41525e-09	2.02484e-06	2.5856e-05			0.00016532		3.99742e-05		0.000205294	1.17921e-08		1.35509e-05		0.000218857
40	21	0	0	0	0	226.307	14.1442	14.1442		0.00905228	0.00376986	0.655216	0.00247007	0.0604529	3.27821e-06	0.00376716	0.0642233	4.75003	8.2611e-05	0.216988			0.0141442		0.000244345	0.00586428	0.000184232	4.4547e-05	0.000228779	1.4186e-08	1.55523e-05	1.91601e-05	4.63289e-06	2.3793e-05	2.41162e-09	2.0218e-06	2.58172e-05			0.000165071		3.99141e-05		0.000204986	1.17744e-08		1.35305e-05		0.000218528
40	22	0	0	0	0	226.307	14.1442	14.1442		0.00905228	0.00378016	0.655216	0.00247682	0.0606578	3.28999e-06	0.00378069	0.0644418	4.763	8.29077e-05	0.217768			0.0141442		0.000243978	0.00585548	0.000183955	4.44802e-05	0.000228435	1.41647e-08	1.5529e-05	1.91313e-05	4.62594e-06	2.37573e-05	2.408e-09	2.01877e-06	2.57784e-05			0.000164824		3.98542e-05		0.000204678	1.17567e-08		1.35102e-05		0.0002182
40	23	0	0	0	0	226.307	14.1442	14.1442		0.00905228	0.00379043	0.655216	0.00248355	0.0608625	3.30175e-06	0.0037942	0.06466	4.77594	8.3204e-05	0.218546			0.0141442		0.000243613	0.0058467	0.000183679	4.44135e-05	0.000228093	1.41435e-08	1.55057e-05	1.91026e-05	4.619e-06	2.37216e-05	2.40439e-09	2.01574e-06	2.57398e-05			0.000164577		3.97945e-05		0.000204371	1.17391e-08		1.34899e-05		0.000217873
40	24	0	0	0	0	226.307	14.1442	14.1442	377.178	0.00905228	0.00380068	0.655216	0.00249026	0.0610669	3.31348e-06	0.00380769	0.0648779	4.78885	8.34998e-05	0.219323	4.69101	0.212303	0.0141442	0.001	0.000243247	0.00583794	0.000183404	4.43469e-05	0.000227751	1.41223e-08	1.54824e-05	1.9074e-05	4.61208e-06	2.36861e-05	2.40079e-09	2.01272e-06	2.57012e-05	0.0446245	0.000149049	0.00016433	0.562467	3.97348e-05	0.136004	0.000204065	1.17215e-08	3.7909e-05	1.34697e-05	0.043563	0.000217546
41	1	0	5.3838	0.0139512	0.00837069	30.1345	0	20.0897		0.0128574	0.00381091	0.644417	0.00245581	0.061271	3.32521e-06	0.00382116	0.0650954	0	8.37952e-05	0.220099			0.0200897		0.000529317	0.0127036	0.000399095	9.65008e-05	0.000495596	3.07307e-08	3.36905e-05	0	0	0	5.22422e-09	4.37976e-06	4.38499e-06			0.000399095		9.65008e-05		0.000495596	2.55065e-08		2.93107e-05		0.000524932
41	2	0	5.3838	0.014042	0.00842522	60.4653	0	20.2205		0.0129411	0.00383573	0.644417	0.00247181	0.0617666	3.35071e-06	0.00385047	0.0656204	0	8.4438e-05	0.221787			0.0202205		0.000532758	0.0127862	0.00040169	9.71282e-05	0.000498818	3.09305e-08	3.39095e-05	0	0	0	5.25818e-09	4.40824e-06	4.41349e-06			0.00040169		9.71282e-05		0.000498818	2.56723e-08		2.95013e-05		0.000528345
41	3	0	5.3838	0.0141334	0.00848001	90.9933	0	20.352		0.0130253	0.00386067	0.644417	0.00248788	0.0622654	3.37639e-06	0.00387997	0.0661487	0	8.50849e-05	0.223486			0.020352		0.000536216	0.0128692	0.000404297	9.77586e-05	0.000502055	3.11312e-08	3.41296e-05	0	0	0	5.29231e-09	4.43685e-06	4.44214e-06			0.000404297		9.77586e-05		0.000502055	2.58389e-08		2.96928e-05		0.000531774
41	4	0	5.3838	0.0142251	0.00853507	121.72	0	20.4842		0.0131099	0.00388574	0.644417	0.00250404	0.0627674	3.40222e-06	0.00390966	0.0666805	0	8.5736e-05	0.225196			0.0204842		0.000539691	0.0129526	0.000406917	9.83921e-05	0.000505309	3.1333e-08	3.43508e-05	0	0	0	5.3266e-09	4.4656e-06	4.47093e-06			0.000406917		9.83921e-05		0.000505309	2.60064e-08		2.98852e-05		0.00053522
41	5	0	5.3838	0.0143173	0.0085904	152.645	0	20.617		0.0131949	0.00391093	0.644417	0.00252027	0.0632727	3.42823e-06	0.00393955	0.0672157	0	8.63914e-05	0.226918			0.020617		0.000543183	0.0130364	0.000409549	9.90287e-05	0.000508578	3.15357e-08	3.4573e-05	0	0	0	5.36107e-09	4.49449e-06	4.49985e-06			0.000409549		9.90287e-05		0.000508578	2.61746e-08		3.00785e-05		0.000538683
41	6	0	5.3838	0.01441	0.00864601	183.771	0	20.7504		0.0132803	0.00393625	0.644417	0.00253659	0.0637813	3.45441e-06	0.00396962	0.0677544	0	8.7051e-05	0.22865			0.0207504		0.000546691	0.0131206	0.000412195	9.96684e-05	0.000511863	3.17394e-08	3.47964e-05	0	0	0	5.3957e-09	4.52353e-06	4.52892e-06			0.000412195		9.96684e-05		0.000511863	2.63437e-08		3.02728e-05		0.000542163
41	7	0	5.3838	0.0145031	0.00870188	215.097	0	20.8845		0.0133661	0.00396168	0.644417	0.00255298	0.0642932	3.48075e-06	0.0039999	0.0682966	0	8.77149e-05	0.230394			0.0208845		0.000550217	0.0132052	0.000414854	0.000100311	0.000515165	3.19441e-08	3.50208e-05	0	0	0	5.4305e-09	4.5527e-06	4.55813e-06			0.000414854		0.000100311		0.000515165	2.65136e-08		3.04681e-05		0.000545659
41	8	0	5.3838	0.0145967	0.00875803	246.626	0	21.0193		0.0134523	0.00398725	0.644417	0.00256945	0.0648083	3.50726e-06	0.00403037	0.0688422	0	8.8383e-05	0.232149			0.0210193		0.000553761	0.0132903	0.000417525	0.000100957	0.000518482	3.21498e-08	3.52463e-05	0	0	0	5.46547e-09	4.58202e-06	4.58748e-06			0.000417525		0.000100957		0.000518482	2.66843e-08		3.06643e-05		0.000549173
41	9	0	0	0	0	246.626	15.4141	15.4141		0.00986505	0.00401294	0.644417	0.00258601	0.0653268	3.53395e-06	0.00406103	0.0693914	5.0563	8.90555e-05	0.233915			0.0154141		0.000269558	0.0064694	0.000203242	4.91437e-05	0.000252385	1.56498e-08	1.71571e-05	2.11371e-05	5.11094e-06	2.62481e-05	2.66047e-09	2.23042e-06	2.84812e-05			0.000182105		4.40327e-05		0.000226137	1.29893e-08		1.49267e-05		0.000241077
41	10	0	0	0	0	246.626	15.4141	15.4141		0.00986505	0.00402412	0.644417	0.00259321	0.065553	3.54694e-06	0.00407596	0.0696325	5.07039	8.93828e-05	0.234775			0.0154141		0.000269159	0.00645982	0.000202941	4.9071e-05	0.000252012	1.56266e-08	1.71317e-05	2.11059e-05	5.10338e-06	2.62092e-05	2.65653e-09	2.22712e-06	2.8439e-05			0.000181835		4.39676e-05		0.000225803	1.29701e-08		1.49046e-05		0.00024072
41	11	0	0	0	0	246.626	15.4141	15.4141		0.00986505	0.00403528	0.644417	0.00260041	0.0657788	3.55991e-06	0.00409086	0.0698732	5.08446	8.97096e-05	0.235634			0.0154141		0.000268761	0.00645027	0.000202641	4.89984e-05	0.000251639	1.56035e-08	1.71064e-05	2.10747e-05	5.09583e-06	2.61705e-05	2.6526e-09	2.22383e-06	2.8397e-05			0.000181566		4.39026e-05		0.000225469	1.29509e-08		1.48826e-05		0.000240364
41	12	0	0	0	0	246.626	15.4141	15.4141		0.00986505	0.00404642	0.644417	0.00260759	0.0660042	3.57286e-06	0.00410574	0.0701135	5.09849	9.0036e-05	0.236491			0.0154141		0.000268364	0.00644074	0.000202342	4.8926e-05	0.000251268	1.55805e-08	1.70811e-05	2.10435e-05	5.0883e-06	2.61318e-05	2.64868e-09	2.22054e-06	2.8355e-05			0.000181298		4.38377e-05		0.000225136	1.29318e-08		1.48606e-05		0.000240009
41	13	0	0	0	0	246.626	15.4141	15.4141		0.00986505	0.00405754	0.644417	0.00261475	0.0662294	3.58579e-06	0.0041206	0.0703536	5.1125	9.03619e-05	0.237347			0.0154141		0.000267968	0.00643123	0.000202043	4.88538e-05	0.000250897	1.55575e-08	1.70559e-05	2.10124e-05	5.08079e-06	2.60932e-05	2.64477e-09	2.21727e-06	2.83132e-05			0.00018103		4.3773e-05		0.000224803	1.29127e-08		1.48386e-05		0.000239655
41	14	0	0	0	0	246.626	15.4141	15.4141		0.00986505	0.00406863	0.644417	0.00262189	0.0664542	3.5987e-06	0.00413544	0.0705932	5.12647	9.06873e-05	0.238201			0.0154141		0.000267573	0.00642174	0.000201745	4.87817e-05	0.000250526	1.55345e-08	1.70307e-05	2.09814e-05	5.07329e-06	2.60547e-05	2.64087e-09	2.21399e-06	2.82714e-05			0.000180763		4.37084e-05		0.000224472	1.28937e-08		1.48167e-05		0.000239301
41	15	0	0	0	0	246.626	15.4141	15.4141		0.00986505	0.0040797	0.644417	0.00262903	0.0666786	3.6116e-06	0.00415026	0.0708325	5.14042	9.10122e-05	0.239055			0.0154141		0.000267178	0.00641227	0.000201447	4.87097e-05	0.000250157	1.55116e-08	1.70056e-05	2.09505e-05	5.06581e-06	2.60163e-05	2.63697e-09	2.21073e-06	2.82297e-05			0.000180497		4.36439e-05		0.00022414	1.28746e-08		1.47949e-05		0.000238948
41	16	0	0	0	0	246.626	15.4141	15.4141		0.00986505	0.00409074	0.644417	0.00263614	0.0669028	3.62447e-06	0.00416505	0.0710715	5.15433	9.13366e-05	0.239907			0.0154141		0.000266784	0.00640282	0.00020115	4.86379e-05	0.000249788	1.54887e-08	1.69805e-05	2.09196e-05	5.05834e-06	2.5978e-05	2.63309e-09	2.20747e-06	2.81881e-05			0.000180231		4.35796e-05		0.00022381	1.28557e-08		1.47731e-05		0.000238596
41	17	0	0	0	0	246.626	15.4141	15.4141		0.00986505	0.00410176	0.644417	0.00264324	0.0671266	3.63733e-06	0.00417983	0.0713101	5.16822	9.16606e-05	0.240758			0.0154141		0.000266391	0.00639339	0.000200854	4.85663e-05	0.00024942	1.54659e-08	1.69555e-05	2.08888e-05	5.05089e-06	2.59397e-05	2.62921e-09	2.20422e-06	2.81465e-05			0.000179965		4.35154e-05		0.00022348	1.28367e-08		1.47513e-05		0.000238245
41	18	0	0	0	0	246.626	15.4141	15.4141		0.00986505	0.00411276	0.644417	0.00265033	0.0673501	3.65016e-06	0.00419458	0.0715483	5.18207	9.19841e-05	0.241608			0.0154141		0.000265999	0.00638398	0.000200558	4.84948e-05	0.000249053	1.54432e-08	1.69306e-05	2.08581e-05	5.04346e-06	2.59015e-05	2.62534e-09	2.20097e-06	2.81051e-05			0.0001797		4.34513e-05		0.000223151	1.28178e-08		1.47296e-05		0.000237894
41	19	0	0	0	0	246.626	15.4141	15.4141		0.00986505	0.00412373	0.644417	0.0026574	0.0675732	3.66298e-06	0.00420931	0.0717862	5.1959	9.23071e-05	0.242456			0.0154141		0.000265608	0.00637458	0.000200263	4.84234e-05	0.000248687	1.54204e-08	1.69057e-05	2.08274e-05	5.03604e-06	2.58634e-05	2.62148e-09	2.19773e-06	2.80638e-05			0.000179436		4.33874e-05		0.000222823	1.2799e-08		1.47079e-05		0.000237544
41	20	0	0	0	0	246.626	15.4141	15.4141		0.00986505	0.00413468	0.644417	0.00266446	0.067796	3.67578e-06	0.00422402	0.0720237	5.2097	9.26296e-05	0.243303			0.0154141		0.000265217	0.00636521	0.000199969	4.83522e-05	0.000248321	1.53978e-08	1.68808e-05	2.07967e-05	5.02863e-06	2.58254e-05	2.61762e-09	2.1945e-06	2.80225e-05			0.000179172		4.33236e-05		0.000222496	1.27802e-08		1.46863e-05		0.000237195
41	21	0	0	0	0	246.626	15.4141	15.4141		0.00986505	0.00414561	0.644417	0.0026715	0.0680185	3.68856e-06	0.0042387	0.0722609	5.22346	9.29517e-05	0.244149			0.0154141		0.000264827	0.00635586	0.000199675	4.82812e-05	0.000247956	1.53751e-08	1.6856e-05	2.07662e-05	5.02124e-06	2.57874e-05	2.61378e-09	2.19128e-06	2.79813e-05			0.000178909		4.32599e-05		0.000222169	1.27614e-08		1.46647e-05		0.000236846
41	22	0	0	0	0	246.626	15.4141	15.4141		0.00986505	0.00415651	0.644417	0.00267853	0.0682407	3.70132e-06	0.00425337	0.0724978	5.2372	9.32733e-05	0.244994			0.0154141		0.000264438	0.00634652	0.000199382	4.82103e-05	0.000247592	1.53526e-08	1.68312e-05	2.07357e-05	5.01387e-06	2.57496e-05	2.60994e-09	2.18806e-06	2.79402e-05			0.000178646		4.31964e-05		0.000221842	1.27426e-08		1.46432e-05		0.000236498
41	23	0	0	0	0	246.626	15.4141	15.4141		0.00986505	0.00416739	0.644417	0.00268554	0.0684626	3.71406e-06	0.00426801	0.0727343	5.25091	9.35944e-05	0.245837			0.0154141		0.00026405	0.00633721	0.000199089	4.81395e-05	0.000247229	1.533e-08	1.68065e-05	2.07053e-05	5.00651e-06	2.57118e-05	2.60611e-09	2.18485e-06	2.78992e-05			0.000178384		4.3133e-05		0.000221517	1.27239e-08		1.46217e-05		0.000236151
41	24	0	0	0	0	246.626	15.4141	15.4141	411.044	0.00986505	0.00417825	0.644417	0.00269254	0.0686841	3.72679e-06	0.00428263	0.0729704	5.2646	9.3915e-05	0.24668	5.16096	0.214652	0.0154141	0.001	0.000263663	0.00632791	0.000198797	4.80689e-05	0.000246866	1.53075e-08	1.67819e-05	2.06749e-05	4.99917e-06	2.56741e-05	2.60228e-09	2.18164e-06	2.78583e-05	0.044391	0.000163585	0.000178122	0.560869	4.30698e-05	0.135618	0.000221192	1.27053e-08	3.77958e-05	1.46002e-05	0.043433	0.000235805
42	1	0	5.39241	0.0151494	0.00908964	32.7227	0	21.8151		0.0139617	0.00418909	0.634051	0.00265609	0.0689053	3.73949e-06	0.00429723	0.0732062	0	9.42352e-05	0.247521			0.0218151		0.000574552	0.0137893	0.000433202	0.000104748	0.000537949	3.33569e-08	3.65697e-05	0	0	0	5.67068e-09	4.75406e-06	4.75973e-06			0.000433202		0.000104748		0.000537949	2.76862e-08		3.18156e-05		0.000569793
42	2	0	5.39241	0.0152446	0.00914679	65.6512	0	21.9523		0.0140495	0.00421542	0.634051	0.00267279	0.0694432	3.76718e-06	0.00432905	0.073776	0	9.49329e-05	0.249353			0.0219523		0.000578157	0.0138758	0.00043592	0.000105405	0.000541324	3.35662e-08	3.67991e-05	0	0	0	5.70625e-09	4.78388e-06	4.78959e-06			0.00043592		0.000105405		0.000541324	2.78599e-08		3.20152e-05		0.000573368
42	3	0	5.39241	0.0153403	0.00920421	98.7863	0	22.0901		0.0141377	0.00424188	0.634051	0.00268957	0.0699845	3.79504e-06	0.00436106	0.0743494	0	9.5635e-05	0.251197			0.0220901		0.000581779	0.0139627	0.00043865	0.000106065	0.000544716	3.37765e-08	3.70296e-05	0	0	0	5.742e-09	4.81385e-06	4.81959e-06			0.00043865		0.000106065		0.000544716	2.80345e-08		3.22158e-05		0.000576959
42	4	0	5.39241	0.0154365	0.0092619	132.129	0	22.2286		0.0142263	0.00426847	0.634051	0.00270643	0.0705293	3.82307e-06	0.00439328	0.0749264	0	9.63414e-05	0.253053			0.0222286		0.000585418	0.01405	0.000441394	0.000106729	0.000548123	3.39877e-08	3.72612e-05	0	0	0	5.77792e-09	4.84396e-06	4.84974e-06			0.000441394		0.000106729		0.000548123	2.82098e-08		3.24173e-05		0.000580568
42	5	0	5.39241	0.0155331	0.00931986	165.681	0	22.3677		0.0143153	0.00429518	0.634051	0.00272337	0.0710774	3.85128e-06	0.0044257	0.0755069	0	9.70523e-05	0.25492			0.0223677		0.000589074	0.0141378	0.000444151	0.000107395	0.000551546	3.42e-08	3.7494e-05	0	0	0	5.814e-09	4.87421e-06	4.88003e-06			0.000444151		0.000107395		0.000551546	2.8386e-08		3.26197e-05		0.000584194
42	6	0	5.39241	0.0156302	0.0093781	199.442	0	22.5074		0.0144048	0.00432202	0.634051	0.00274038	0.0716289	3.87967e-06	0.00445832	0.0760911	0	9.77677e-05	0.256799			0.0225074		0.000592748	0.0142259	0.00044692	0.000108065	0.000554985	3.44133e-08	3.77278e-05	0	0	0	5.85026e-09	4.90461e-06	4.91046e-06			0.00044692		0.000108065		0.000554985	2.8563e-08		3.28232e-05		0.000587837
42	7	0	5.39241	0.0157277	0.00943661	233.414	0	22.6479		0.0144946	0.00434899	0.634051	0.00275748	0.0721839	3.90823e-06	0.00449114	0.076679	0	9.84874e-05	0.25869			0.0226479		0.000596438	0.0143145	0.000449703	0.000108738	0.000558441	3.46276e-08	3.79627e-05	0	0	0	5.88668e-09	4.93515e-06	4.94103e-06			0.000449703		0.000108738		0.000558441	2.87409e-08		3.30275e-05		0.000591497
42	8	0	5.39241	0.0158257	0.0094954	267.597	0	22.789		0.0145849	0.00437609	0.634051	0.00277466	0.0727423	3.93697e-06	0.00452417	0.0772705	0	9.92117e-05	0.260592			0.022789		0.000600146	0.0144035	0.000452499	0.000109414	0.000561913	3.48428e-08	3.81987e-05	0	0	0	5.92328e-09	4.96583e-06	4.97175e-06			0.000452499		0.000109414		0.000561913	2.89196e-08		3.32329e-05		0.000595174
42	9	0	0	0	0	267.597	16.7248	16.7248		0.0107039	0.00440331	0.634051	0.00279192	0.0733043	3.96589e-06	0.0045574	0.0778656	5.54817	9.99405e-05	0.262506			0.0167248		0.000290595	0.00697428	0.000219103	5.29789e-05	0.000272082	1.68711e-08	1.84961e-05	2.27867e-05	5.50981e-06	2.82965e-05	2.8681e-09	2.40449e-06	3.07039e-05			0.000196316		4.74691e-05		0.000243786	1.40031e-08		1.60916e-05		0.000259891
42	10	0	0	0	0	267.597	16.7248	16.7248		0.0107039	0.0044151	0.634051	0.0027994	0.073548	3.9799e-06	0.00457349	0.0781255	5.56303	0.000100293	0.263433			0.0167248		0.000290174	0.00696418	0.000218786	5.29022e-05	0.000271688	1.68467e-08	1.84693e-05	2.27537e-05	5.50183e-06	2.82556e-05	2.86394e-09	2.40101e-06	3.06594e-05			0.000196032		4.74004e-05		0.000243432	1.39828e-08		1.60683e-05		0.000259515
42	11	0	0	0	0	267.597	16.7248	16.7248		0.0107039	0.00442687	0.634051	0.00280686	0.0737915	3.99388e-06	0.00458956	0.078385	5.57785	0.000100646	0.264359			0.0167248		0.000289754	0.0069541	0.000218469	5.28256e-05	0.000271295	1.68223e-08	1.84425e-05	2.27208e-05	5.49386e-06	2.82146e-05	2.85979e-09	2.39753e-06	3.0615e-05			0.000195748		4.73317e-05		0.00024308	1.39625e-08		1.6045e-05		0.000259139
42	12	0	0	0	0	267.597	16.7248	16.7248		0.0107039	0.00443861	0.634051	0.0028143	0.0740346	4.00784e-06	0.0046056	0.0786442	5.59265	0.000100998	0.265283			0.0167248		0.000289335	0.00694404	0.000218153	5.27492e-05	0.000270902	1.6798e-08	1.84159e-05	2.26879e-05	5.48591e-06	2.81738e-05	2.85566e-09	2.39406e-06	3.05707e-05			0.000195465		4.72633e-05		0.000242728	1.39423e-08		1.60218e-05		0.000258764
42	13	0	0	0	0	267.597	16.7248	16.7248		0.0107039	0.00445033	0.634051	0.00282173	0.0742773	4.02178e-06	0.00462163	0.0789029	5.60742	0.000101349	0.266206			0.0167248		0.000288916	0.00693399	0.000217838	5.26729e-05	0.00027051	1.67737e-08	1.83892e-05	2.26551e-05	5.47798e-06	2.81331e-05	2.85153e-09	2.3906e-06	3.05265e-05			0.000195182		4.71949e-05		0.000242377	1.39222e-08		1.59986e-05		0.00025839
42	14	0	0	0	0	267.597	16.7248	16.7248		0.0107039	0.00446202	0.634051	0.00282915	0.0745197	4.03571e-06	0.00463762	0.0791613	5.62215	0.0001017	0.267127			0.0167248		0.000288499	0.00692397	0.000217523	5.25968e-05	0.00027012	1.67495e-08	1.83627e-05	2.26224e-05	5.47007e-06	2.80924e-05	2.84741e-09	2.38715e-06	3.04824e-05			0.0001949		4.71267e-05		0.000242027	1.3902e-08		1.59755e-05		0.000258016
42	15	0	0	0	0	267.597	16.7248	16.7248		0.0107039	0.00447369	0.634051	0.00283655	0.0747617	4.04961e-06	0.0046536	0.0794193	5.63685	0.00010205	0.268047			0.0167248		0.000288082	0.00691397	0.000217209	5.25208e-05	0.000269729	1.67253e-08	1.83361e-05	2.25897e-05	5.46217e-06	2.80519e-05	2.84329e-09	2.3837e-06	3.04384e-05			0.000194619		4.70587e-05		0.000241678	1.3882e-08		1.59524e-05		0.000257644
42	16	0	0	0	0	267.597	16.7248	16.7248		0.0107039	0.00448534	0.634051	0.00284393	0.0750034	4.06349e-06	0.00466955	0.079677	5.65153	0.0001024	0.268966			0.0167248		0.000287666	0.00690399	0.000216895	5.2445e-05	0.00026934	1.67011e-08	1.83097e-05	2.25571e-05	5.45428e-06	2.80114e-05	2.83919e-09	2.38026e-06	3.03945e-05			0.000194338		4.69907e-05		0.000241329	1.38619e-08		1.59294e-05		0.000257272
42	17	0	0	0	0	267.597	16.7248	16.7248		0.0107039	0.00449696	0.634051	0.0028513	0.0752447	4.07735e-06	0.00468548	0.0799343	5.66617	0.000102749	0.269884			0.0167248		0.000287251	0.00689404	0.000216582	5.23694e-05	0.000268952	1.6677e-08	1.82833e-05	2.25245e-05	5.44641e-06	2.7971e-05	2.83509e-09	2.37682e-06	3.03506e-05			0.000194058		4.6923e-05		0.000240981	1.38419e-08		1.59064e-05		0.000256901
42	18	0	0	0	0	267.597	16.7248	16.7248		0.0107039	0.00450856	0.634051	0.00285866	0.0754857	4.09119e-06	0.00470139	0.0801912	5.68079	0.000103098	0.2708			0.0167248		0.000286837	0.0068841	0.00021627	5.22939e-05	0.000268564	1.6653e-08	1.82569e-05	2.24921e-05	5.43856e-06	2.79306e-05	2.83101e-09	2.3734e-06	3.03069e-05			0.000193778		4.68553e-05		0.000240633	1.3822e-08		1.58835e-05		0.00025653
42	19	0	0	0	0	267.597	16.7248	16.7248		0.0107039	0.00452013	0.634051	0.00286599	0.0757263	4.10502e-06	0.00471727	0.0804477	5.69537	0.000103446	0.271715			0.0167248		0.000286424	0.00687418	0.000215958	5.22185e-05	0.000268177	1.6629e-08	1.82306e-05	2.24597e-05	5.43073e-06	2.78904e-05	2.82693e-09	2.36998e-06	3.02632e-05			0.000193499		4.67878e-05		0.000240286	1.38021e-08		1.58606e-05		0.000256161
42	20	0	0	0	0	267.597	16.7248	16.7248		0.0107039	0.00453168	0.634051	0.00287332	0.0759666	4.11882e-06	0.00473313	0.0807038	5.70992	0.000103794	0.272628			0.0167248		0.000286012	0.00686428	0.000215647	5.21433e-05	0.000267791	1.6605e-08	1.82043e-05	2.24273e-05	5.42291e-06	2.78502e-05	2.82286e-09	2.36656e-06	3.02196e-05			0.00019322		4.67204e-05		0.00023994	1.37822e-08		1.58378e-05		0.000255792
42	21	0	0	0	0	267.597	16.7248	16.7248		0.0107039	0.00454321	0.634051	0.00288063	0.0762065	4.1326e-06	0.00474897	0.0809596	5.72444	0.000104142	0.273541			0.0167248		0.0002856	0.0068544	0.000215337	5.20683e-05	0.000267405	1.65811e-08	1.81781e-05	2.2395e-05	5.4151e-06	2.78101e-05	2.81879e-09	2.36316e-06	3.01761e-05			0.000192942		4.66532e-05		0.000239595	1.37624e-08		1.5815e-05		0.000255424
42	22	0	0	0	0	267.597	16.7248	16.7248		0.0107039	0.00455471	0.634051	0.00288792	0.0764461	4.14636e-06	0.00476479	0.0812151	5.73894	0.000104488	0.274452			0.0167248		0.000285189	0.00684454	0.000215027	5.19934e-05	0.000267021	1.65573e-08	1.8152e-05	2.23628e-05	5.40731e-06	2.77701e-05	2.81474e-09	2.35976e-06	3.01327e-05			0.000192664		4.65861e-05		0.00023925	1.37426e-08		1.57922e-05		0.000255056
42	23	0	0	0	0	267.597	16.7248	16.7248		0.0107039	0.00456619	0.634051	0.0028952	0.0766854	4.1601e-06	0.00478058	0.0814701	5.7534	0.000104835	0.275361			0.0167248		0.000284779	0.0068347	0.000214718	5.19186e-05	0.000266637	1.65335e-08	1.81259e-05	2.23307e-05	5.39954e-06	2.77302e-05	2.81069e-09	2.35637e-06	3.00894e-05			0.000192387		4.65191e-05		0.000238907	1.37228e-08		1.57695e-05		0.00025469
42	24	0	0	0	0	267.597	16.7248	16.7248	445.995	0.0107039	0.00457765	0.634051	0.00290246	0.0769243	4.17383e-06	0.00479635	0.0817248	5.76784	0.00010518	0.27627	5.65853	0.217226	0.0167248	0.001	0.00028437	0.00682488	0.00021441	5.18441e-05	0.000266254	1.65097e-08	1.80999e-05	2.22986e-05	5.39178e-06	2.76904e-05	2.80666e-09	2.35298e-06	3.00462e-05	0.0441343	0.000178886	0.000192111	0.559118	4.64523e-05	0.135194	0.000238563	1.37031e-08	3.76718e-05	1.57469e-05	0.0432904	0.000254324
43	1	0	5.39452	0.0163805	0.00982828	35.3818	0	23.5879		0.0150962	0.00458908	0.624089	0.00286399	0.0771629	4.18753e-06	0.00481209	0.0819791	0	0.000105526	0.277177			0.0235879		0.000620987	0.0149037	0.000468212	0.000113213	0.000581426	3.60528e-08	3.95252e-05	0	0	0	6.12897e-09	5.13827e-06	5.1444e-06			0.000468212		0.000113213		0.000581426	2.99238e-08		3.43869e-05		0.000615842
43	2	0	5.39452	0.0164799	0.00988792	70.9783	0	23.731		0.0151878	0.00461693	0.624089	0.00288137	0.0777443	4.21745e-06	0.00484648	0.082595	0	0.00010628	0.279157			0.023731		0.000624747	0.0149939	0.000471047	0.000113899	0.000584946	3.62711e-08	3.97645e-05	0	0	0	6.16608e-09	5.16939e-06	5.17555e-06			0.000471047		0.000113899		0.000584946	3.0105e-08		3.45951e-05		0.000619571
43	3	0	5.39452	0.0165797	0.00994783	106.791	0	23.8748		0.0152799	0.0046449	0.624089	0.00289883	0.0783292	4.24756e-06	0.00488108	0.0832145	0	0.000107038	0.28115			0.0238748		0.000628524	0.0150846	0.000473895	0.000114587	0.000588483	3.64904e-08	4.00049e-05	0	0	0	6.20336e-09	5.20064e-06	5.20684e-06			0.000473895		0.000114587		0.000588483	3.0287e-08		3.48043e-05		0.000623317
43	4	0	5.39452	0.01668	0.010008	142.819	0	24.0192		0.0153723	0.004673	0.624089	0.00291637	0.0789177	4.27785e-06	0.00491588	0.0838379	0	0.000107802	0.283155			0.0240192		0.000632319	0.0151756	0.000476756	0.000115279	0.000592036	3.67107e-08	4.02464e-05	0	0	0	6.24082e-09	5.23204e-06	5.23828e-06			0.000476756		0.000115279		0.000592036	3.04699e-08		3.50144e-05		0.00062708
43	5	0	5.39452	0.0167808	0.0100685	179.066	0	24.1643		0.0154652	0.00470123	0.624089	0.00293399	0.0795097	4.30832e-06	0.00495089	0.0844649	0	0.00010857	0.285172			0.0241643		0.000636131	0.0152671	0.00047963	0.000115974	0.000595605	3.6932e-08	4.04891e-05	0	0	0	6.27844e-09	5.26358e-06	5.26986e-06			0.00047963		0.000115974		0.000595605	3.06535e-08		3.52255e-05		0.000630861
43	6	0	5.39452	0.016882	0.0101292	215.531	0	24.3101		0.0155585	0.00472959	0.624089	0.00295169	0.0801053	4.33897e-06	0.00498612	0.0850958	0	0.000109342	0.287201			0.0243101		0.00063996	0.015359	0.000482517	0.000116672	0.00059919	3.71543e-08	4.07328e-05	0	0	0	6.31623e-09	5.29526e-06	5.30158e-06			0.000482517		0.000116672		0.00059919	3.08381e-08		3.54375e-05		0.000634658
43	7	0	5.39452	0.0169837	0.0101902	252.216	0	24.4565		0.0156522	0.00475808	0.624089	0.00296947	0.0807045	4.36981e-06	0.00502156	0.0857305	0	0.000110119	0.289242			0.0244565		0.000643806	0.0154513	0.000485418	0.000117374	0.000602791	3.73776e-08	4.09776e-05	0	0	0	6.35419e-09	5.32709e-06	5.33344e-06			0.000485418		0.000117374		0.000602791	3.10234e-08		3.56505e-05		0.000638473
43	8	0	5.39452	0.0170859	0.0102515	289.121	0	24.6036		0.0157463	0.0047867	0.624089	0.00298733	0.0813073	4.40083e-06	0.00505721	0.0863689	0	0.000110901	0.291295			0.0246036		0.00064767	0.0155441	0.000488331	0.000118078	0.000606409	3.76019e-08	4.12235e-05	0	0	0	6.39233e-09	5.35906e-06	5.36545e-06			0.000488331		0.000118078		0.000606409	3.12096e-08		3.58645e-05		0.000642305
[truncated: 1,144 more rows]
[truncated: 6 more columns]

## Sheet: Col-0_Graphs
The Arabidopsis Leaf Area growth Model parameterized with partitioning coefficients from simulation 1 for Col-0
[truncated: 32 more rows]
[truncated: 1 more columns]

[truncated: 8 more sheets: Col-0_additional table, gi-2_Model, gi-2_Graphs, gi-2_additional table, Leaf overlap, C partitioning - pie charts, Sensitivity analysis, Correlations]
