# Supplementary material for: The relationship between leaf area growth and biomass accumulation in Arabidopsis thaliana
Source: Front Plant Sci. 2015 Apr 9;6:167. doi: 10.3389/fpls.2015.00167 (PMC4391269; doi:10.3389/fpls.2015.00167)
Supplement: Supplementary file 6 [file DataSheet3.XLSX]

## Sheet: Col-0_Model
The Arabidopsis Leaf Area growth Model parameterized with partitioning coefficients from simulation 2 for Col-0
	Weight of storage reserves (g / plant)				1.8e-05						Days		Leaf maintenance respiration (μmol C m-2 s-1) (Givinish et al., 2004)				0.35						Partitioning coefficients				Growth respiratory coefficient of leaves (g g-1) - heterotrophic phase				0.104
	Ratio of mobilized storage reserves to stored reserves (day-1)				0.25		Depletion of storage reserves and the end of the heterotrophic phase				4		Root maintenanace coefficient (µmol C g-1 s-1) (Amthor, 1984)				0.016					Seed germination	Early vegetative	Late vegetative	Reproductive		Growth respiratory coefficient of leaves (g g-1) (Mariko, 1988)				0.104
	Amount of mobilized C per hour (heterotrophic phase) (g plant-1)				1.875e-07		First day of photosynthesis and the beginning of the autotrophic phase				5		Inflorescence maintenance coefficient (µmol C g-1 s-1) (Amthor, 1984)				0.007					phase	phase	phase	phase		Growth respiratory coefficient of stems (g g-1) (Mariko, 1988)				0.17
							Beginning of the late vegetative phase				46		Exudation (E) (µmol m-2 h-1)				0.001		Partitioning of growth C to inflorescence growth (ι)			0	0	0.02	0.4		Growth respiratory coefficient of roots (g g-1) (Mariko, 1988)				0.13
							End of the late vegetative phase				66								Partitioning of growth C to root growth (ρ)			0	0.054	0.11	0.1
	Daylength (hr)				8														Partitioning of growth C to leaf thickening (tλ)			1	0.186	0.2	0.05
	Photosynthesis (μmol C m-2 s-1)						Initial leaf area ( m2)		5e-06										Partitioning of growth C to to leaf area growth (sλ)			0	0.76	0.67	0.45
	Ratio of starch synthesis to photosynthesis (σ) (Sulpice et al., 2014)				0.6
	Carbon concentration (Schlesinger et al., 1991) (µmol C g-1)				37500
			A	AP	Sp	Sp	SDp				s			ML	Mi	Mr	MP	Maintenance respiration (Rm)			Leaf maintenace	Ratio of	E	Ratio of	NAR	NAR				NAR for			Growth respiration (Rg)					Ratio of	Average	Δ sML	Ratio of	Δ tML	Ratio of	Δ ML	Δ Mi	Ratio of	Δ Mr	Ratio of	Δ Mp
		Storage reserve	Area based	Plant based	Rate of	Rate of	Photosynthetic		Amount of C		Total leaf	Projected to total	Projected	Mass of	Mass of	Mass of	Mass of	RmL	Rmi	Rmr	respiration	C partitioned for	Root	C partitioned for	Net asssimilation	Net asssimilation	NAR for	NAR for	Total NAR	inflorescence	NAR for	sRgL	tRgL	RgL	Rgi	Rgr	RgP	C partitioned for	night-time	Mass increase during	C partitioned for	Mass increase during	C partitioned for	Leaf mass	Inflorescence	C partitioned for	Root mass	C partitioned for	Plant mass
Day	Time	mobilization	Photosynthesis	Photosynthesis	Starch synthesis	Starch synthesis	starch degradation	Available C	assimilated daily	Available C	area	leaf area ratio	leaf area	leaf	inflorescence	root	whole plant	Leaf	Inflorescence	Root	average (night)	total Rm	exudation	exudation	Rate	Rate	area growth	leaf thickening	for leaf growth	growth	root growth	Leaf area	Leaf thickening	Leaf	Inflorescence	Root	Plant	total Rg	respiration	leaf area growth	leaf area growth	leaf thickening	leaf thickening	increase	mass increase	inflorescence growth	increase	root growth	increase
	(h)	(μmol plant-1 h-1)	(μmol m-2 s-1)	(μmol plant-1 s-1)	(μmol plant-1 s-1)	(μmol plant-1 h-1)	(μmol plant-1 h-1)	(μmol plant-1 h-1)	(μmol plant-1)	(g plant-1 day-1)	(m2 plant-1)		(m2 plant-1)	(g plant-1)	(g plant-1)	(g plant-1)	(g plant-1)	(μmol plant-1 h-1)	(µmol plant-1 h-1)	(µmol plant-1 h-1)	(µmol plant-1 h-1)	to available C	(µmol plant-1 h-1)	to available C	(g plant-1 h-1)	(g plant-1 day-1)	(g plant-1 h-1)	(g plant-1 h-1)	(g plant-1 h-1)	(g plant-1 h-1)	(g plant-1 h-1)	(g plant-1 h-1)	(g plant-1 h-1)	(g plant-1 h-1)	(g plant-1 h-1)	(g plant-1 h-1)	(g plant-1 h-1)	to available C	(g plant-1 h-1)	(g plant-1 h-1)	to available C	(g plant-1 h-1)	to available C	(g plant-1 h-1)	(g plant-1 h-1)	to available C	(g plant-1 h-1)	to available C	(g plant-1 h-1)
1	1	0.00703125	0	0	0	0	0	0.00703125		4.5e-06	0	1	0	1.8e-05	0	0	1.8e-05	0	0	0			0		1.875e-07	4.5e-06	0	1.875e-07	1.875e-07	0	0	0	1.95e-08	1.95e-08	0	0	1.95e-08			0		1.68e-07		1.68e-07	0		0		1.68e-07
1	2	0.00703125	0	0	0	0	0	0.00703125		4.5e-06	5.20833e-08	1	5.20833e-08	1.79805e-05	0	0	1.79805e-05	0	0	0			0		1.875e-07	4.5e-06	0	1.875e-07	1.875e-07	0	0	0	1.95e-08	1.95e-08	0	0	1.95e-08			0		1.68e-07		1.68e-07	0		0		1.68e-07
1	3	0.00703125	0	0	0	0	0	0.00703125		4.5e-06	1.04167e-07	1	1.04167e-07	1.7961e-05	0	0	1.7961e-05	0	0	0			0		1.875e-07	4.5e-06	0	1.875e-07	1.875e-07	0	0	0	1.95e-08	1.95e-08	0	0	1.95e-08			0		1.68e-07		1.68e-07	0		0		1.68e-07
1	4	0.00703125	0	0	0	0	0	0.00703125		4.5e-06	1.5625e-07	1	1.5625e-07	1.79415e-05	0	0	1.79415e-05	0	0	0			0		1.875e-07	4.5e-06	0	1.875e-07	1.875e-07	0	0	0	1.95e-08	1.95e-08	0	0	1.95e-08			0		1.68e-07		1.68e-07	0		0		1.68e-07
1	5	0.00703125	0	0	0	0	0	0.00703125		4.5e-06	2.08333e-07	1	2.08333e-07	1.7922e-05	0	0	1.7922e-05	0	0	0			0		1.875e-07	4.5e-06	0	1.875e-07	1.875e-07	0	0	0	1.95e-08	1.95e-08	0	0	1.95e-08			0		1.68e-07		1.68e-07	0		0		1.68e-07
1	6	0.00703125	0	0	0	0	0	0.00703125		4.5e-06	2.60417e-07	1	2.60417e-07	1.79025e-05	0	0	1.79025e-05	0	0	0			0		1.875e-07	4.5e-06	0	1.875e-07	1.875e-07	0	0	0	1.95e-08	1.95e-08	0	0	1.95e-08			0		1.68e-07		1.68e-07	0		0		1.68e-07
1	7	0.00703125	0	0	0	0	0	0.00703125		4.5e-06	3.125e-07	1	3.125e-07	1.7883e-05	0	0	1.7883e-05	0	0	0			0		1.875e-07	4.5e-06	0	1.875e-07	1.875e-07	0	0	0	1.95e-08	1.95e-08	0	0	1.95e-08			0		1.68e-07		1.68e-07	0		0		1.68e-07
1	8	0.00703125	0	0	0	0	0	0.00703125		4.5e-06	3.64583e-07	1	3.64583e-07	1.78635e-05	0	0	1.78635e-05	0	0	0			0		1.875e-07	4.5e-06	0	1.875e-07	1.875e-07	0	0	0	1.95e-08	1.95e-08	0	0	1.95e-08			0		1.68e-07		1.68e-07	0		0		1.68e-07
1	9	0.00703125	0	0	0	0	0	0.00703125		4.5e-06	4.16667e-07	1	4.16667e-07	1.7844e-05	0	0	1.7844e-05	0	0	0			0		1.875e-07	4.5e-06	0	1.875e-07	1.875e-07	0	0	0	1.95e-08	1.95e-08	0	0	1.95e-08			0		1.68e-07		1.68e-07	0		0		1.68e-07
1	10	0.00703125	0	0	0	0	0	0.00703125		4.5e-06	4.6875e-07	1	4.6875e-07	1.78245e-05	0	0	1.78245e-05	0	0	0			0		1.875e-07	4.5e-06	0	1.875e-07	1.875e-07	0	0	0	1.95e-08	1.95e-08	0	0	1.95e-08			0		1.68e-07		1.68e-07	0		0		1.68e-07
1	11	0.00703125	0	0	0	0	0	0.00703125		4.5e-06	5.20833e-07	1	5.20833e-07	1.7805e-05	0	0	1.7805e-05	0	0	0			0		1.875e-07	4.5e-06	0	1.875e-07	1.875e-07	0	0	0	1.95e-08	1.95e-08	0	0	1.95e-08			0		1.68e-07		1.68e-07	0		0		1.68e-07
1	12	0.00703125	0	0	0	0	0	0.00703125		4.5e-06	5.72917e-07	1	5.72917e-07	1.77855e-05	0	0	1.77855e-05	0	0	0			0		1.875e-07	4.5e-06	0	1.875e-07	1.875e-07	0	0	0	1.95e-08	1.95e-08	0	0	1.95e-08			0		1.68e-07		1.68e-07	0		0		1.68e-07
1	13	0.00703125	0	0	0	0	0	0.00703125		4.5e-06	6.25e-07	1	6.25e-07	1.7766e-05	0	0	1.7766e-05	0	0	0			0		1.875e-07	4.5e-06	0	1.875e-07	1.875e-07	0	0	0	1.95e-08	1.95e-08	0	0	1.95e-08			0		1.68e-07		1.68e-07	0		0		1.68e-07
1	14	0.00703125	0	0	0	0	0	0.00703125		4.5e-06	6.77083e-07	1	6.77083e-07	1.77465e-05	0	0	1.77465e-05	0	0	0			0		1.875e-07	4.5e-06	0	1.875e-07	1.875e-07	0	0	0	1.95e-08	1.95e-08	0	0	1.95e-08			0		1.68e-07		1.68e-07	0		0		1.68e-07
1	15	0.00703125	0	0	0	0	0	0.00703125		4.5e-06	7.29167e-07	1	7.29167e-07	1.7727e-05	0	0	1.7727e-05	0	0	0			0		1.875e-07	4.5e-06	0	1.875e-07	1.875e-07	0	0	0	1.95e-08	1.95e-08	0	0	1.95e-08			0		1.68e-07		1.68e-07	0		0		1.68e-07
1	16	0.00703125	0	0	0	0	0	0.00703125		4.5e-06	7.8125e-07	1	7.8125e-07	1.77075e-05	0	0	1.77075e-05	0	0	0			0		1.875e-07	4.5e-06	0	1.875e-07	1.875e-07	0	0	0	1.95e-08	1.95e-08	0	0	1.95e-08			0		1.68e-07		1.68e-07	0		0		1.68e-07
1	17	0.00703125	0	0	0	0	0	0.00703125		4.5e-06	8.33333e-07	1	8.33333e-07	1.7688e-05	0	0	1.7688e-05	0	0	0			0		1.875e-07	4.5e-06	0	1.875e-07	1.875e-07	0	0	0	1.95e-08	1.95e-08	0	0	1.95e-08			0		1.68e-07		1.68e-07	0		0		1.68e-07
1	18	0.00703125	0	0	0	0	0	0.00703125		4.5e-06	8.85417e-07	1	8.85417e-07	1.76685e-05	0	0	1.76685e-05	0	0	0			0		1.875e-07	4.5e-06	0	1.875e-07	1.875e-07	0	0	0	1.95e-08	1.95e-08	0	0	1.95e-08			0		1.68e-07		1.68e-07	0		0		1.68e-07
1	19	0.00703125	0	0	0	0	0	0.00703125		4.5e-06	9.375e-07	1	9.375e-07	1.7649e-05	0	0	1.7649e-05	0	0	0			0		1.875e-07	4.5e-06	0	1.875e-07	1.875e-07	0	0	0	1.95e-08	1.95e-08	0	0	1.95e-08			0		1.68e-07		1.68e-07	0		0		1.68e-07
1	20	0.00703125	0	0	0	0	0	0.00703125		4.5e-06	9.89583e-07	1	9.89583e-07	1.76295e-05	0	0	1.76295e-05	0	0	0			0		1.875e-07	4.5e-06	0	1.875e-07	1.875e-07	0	0	0	1.95e-08	1.95e-08	0	0	1.95e-08			0		1.68e-07		1.68e-07	0		0		1.68e-07
1	21	0.00703125	0	0	0	0	0	0.00703125		4.5e-06	1.04167e-06	1	1.04167e-06	1.761e-05	0	0	1.761e-05	0	0	0			0		1.875e-07	4.5e-06	0	1.875e-07	1.875e-07	0	0	0	1.95e-08	1.95e-08	0	0	1.95e-08			0		1.68e-07		1.68e-07	0		0		1.68e-07
1	22	0.00703125	0	0	0	0	0	0.00703125		4.5e-06	1.09375e-06	1	1.09375e-06	1.75905e-05	0	0	1.75905e-05	0	0	0			0		1.875e-07	4.5e-06	0	1.875e-07	1.875e-07	0	0	0	1.95e-08	1.95e-08	0	0	1.95e-08			0		1.68e-07		1.68e-07	0		0		1.68e-07
1	23	0.00703125	0	0	0	0	0	0.00703125		4.5e-06	1.14583e-06	1	1.14583e-06	1.7571e-05	0	0	1.7571e-05	0	0	0			0		1.875e-07	4.5e-06	0	1.875e-07	1.875e-07	0	0	0	1.95e-08	1.95e-08	0	0	1.95e-08			0		1.68e-07		1.68e-07	0		0		1.68e-07
1	24	0.00703125	0	0	0	0	0	0.00703125	0.16875	4.5e-06	1.19792e-06	1	1.19792e-06	1.75515e-05	0	0	1.75515e-05	0	0	0	0	0	0	0	1.875e-07	4.5e-06	0	1.875e-07	1.875e-07	0	0	0	1.95e-08	1.95e-08	0	0	1.95e-08	0.104	1.95e-08	0	0	1.68e-07	0.896	1.68e-07	0	0	0	0	1.68e-07
2	1	0.00703125	0	0	0	0	0	0.00703125		4.5e-06	1.25e-06	1	1.25e-06	1.7532e-05	0	0	1.7532e-05	0	0	0			0		1.875e-07	4.5e-06	0	1.875e-07	1.875e-07	0	0	0	1.95e-08	1.95e-08	0	0	1.95e-08			0		1.68e-07		1.68e-07	0		0		1.68e-07
2	2	0.00703125	0	0	0	0	0	0.00703125		4.5e-06	1.30208e-06	1	1.30208e-06	1.75125e-05	0	0	1.75125e-05	0	0	0			0		1.875e-07	4.5e-06	0	1.875e-07	1.875e-07	0	0	0	1.95e-08	1.95e-08	0	0	1.95e-08			0		1.68e-07		1.68e-07	0		0		1.68e-07
2	3	0.00703125	0	0	0	0	0	0.00703125		4.5e-06	1.35417e-06	1	1.35417e-06	1.7493e-05	0	0	1.7493e-05	0	0	0			0		1.875e-07	4.5e-06	0	1.875e-07	1.875e-07	0	0	0	1.95e-08	1.95e-08	0	0	1.95e-08			0		1.68e-07		1.68e-07	0		0		1.68e-07
2	4	0.00703125	0	0	0	0	0	0.00703125		4.5e-06	1.40625e-06	1	1.40625e-06	1.74735e-05	0	0	1.74735e-05	0	0	0			0		1.875e-07	4.5e-06	0	1.875e-07	1.875e-07	0	0	0	1.95e-08	1.95e-08	0	0	1.95e-08			0		1.68e-07		1.68e-07	0		0		1.68e-07
2	5	0.00703125	0	0	0	0	0	0.00703125		4.5e-06	1.45833e-06	1	1.45833e-06	1.7454e-05	0	0	1.7454e-05	0	0	0			0		1.875e-07	4.5e-06	0	1.875e-07	1.875e-07	0	0	0	1.95e-08	1.95e-08	0	0	1.95e-08			0		1.68e-07		1.68e-07	0		0		1.68e-07
2	6	0.00703125	0	0	0	0	0	0.00703125		4.5e-06	1.51042e-06	1	1.51042e-06	1.74345e-05	0	0	1.74345e-05	0	0	0			0		1.875e-07	4.5e-06	0	1.875e-07	1.875e-07	0	0	0	1.95e-08	1.95e-08	0	0	1.95e-08			0		1.68e-07		1.68e-07	0		0		1.68e-07
2	7	0.00703125	0	0	0	0	0	0.00703125		4.5e-06	1.5625e-06	1	1.5625e-06	1.7415e-05	0	0	1.7415e-05	0	0	0			0		1.875e-07	4.5e-06	0	1.875e-07	1.875e-07	0	0	0	1.95e-08	1.95e-08	0	0	1.95e-08			0		1.68e-07		1.68e-07	0		0		1.68e-07
2	8	0.00703125	0	0	0	0	0	0.00703125		4.5e-06	1.61458e-06	1	1.61458e-06	1.73955e-05	0	0	1.73955e-05	0	0	0			0		1.875e-07	4.5e-06	0	1.875e-07	1.875e-07	0	0	0	1.95e-08	1.95e-08	0	0	1.95e-08			0		1.68e-07		1.68e-07	0		0		1.68e-07
2	9	0.00703125	0	0	0	0	0	0.00703125		4.5e-06	1.66667e-06	1	1.66667e-06	1.7376e-05	0	0	1.7376e-05	0	0	0			0		1.875e-07	4.5e-06	0	1.875e-07	1.875e-07	0	0	0	1.95e-08	1.95e-08	0	0	1.95e-08			0		1.68e-07		1.68e-07	0		0		1.68e-07
2	10	0.00703125	0	0	0	0	0	0.00703125		4.5e-06	1.71875e-06	1	1.71875e-06	1.73565e-05	0	0	1.73565e-05	0	0	0			0		1.875e-07	4.5e-06	0	1.875e-07	1.875e-07	0	0	0	1.95e-08	1.95e-08	0	0	1.95e-08			0		1.68e-07		1.68e-07	0		0		1.68e-07
2	11	0.00703125	0	0	0	0	0	0.00703125		4.5e-06	1.77083e-06	1	1.77083e-06	1.7337e-05	0	0	1.7337e-05	0	0	0			0		1.875e-07	4.5e-06	0	1.875e-07	1.875e-07	0	0	0	1.95e-08	1.95e-08	0	0	1.95e-08			0		1.68e-07		1.68e-07	0		0		1.68e-07
2	12	0.00703125	0	0	0	0	0	0.00703125		4.5e-06	1.82292e-06	1	1.82292e-06	1.73175e-05	0	0	1.73175e-05	0	0	0			0		1.875e-07	4.5e-06	0	1.875e-07	1.875e-07	0	0	0	1.95e-08	1.95e-08	0	0	1.95e-08			0		1.68e-07		1.68e-07	0		0		1.68e-07
2	13	0.00703125	0	0	0	0	0	0.00703125		4.5e-06	1.875e-06	1	1.875e-06	1.7298e-05	0	0	1.7298e-05	0	0	0			0		1.875e-07	4.5e-06	0	1.875e-07	1.875e-07	0	0	0	1.95e-08	1.95e-08	0	0	1.95e-08			0		1.68e-07		1.68e-07	0		0		1.68e-07
2	14	0.00703125	0	0	0	0	0	0.00703125		4.5e-06	1.92708e-06	1	1.92708e-06	1.72785e-05	0	0	1.72785e-05	0	0	0			0		1.875e-07	4.5e-06	0	1.875e-07	1.875e-07	0	0	0	1.95e-08	1.95e-08	0	0	1.95e-08			0		1.68e-07		1.68e-07	0		0		1.68e-07
2	15	0.00703125	0	0	0	0	0	0.00703125		4.5e-06	1.97917e-06	1	1.97917e-06	1.7259e-05	0	0	1.7259e-05	0	0	0			0		1.875e-07	4.5e-06	0	1.875e-07	1.875e-07	0	0	0	1.95e-08	1.95e-08	0	0	1.95e-08			0		1.68e-07		1.68e-07	0		0		1.68e-07
2	16	0.00703125	0	0	0	0	0	0.00703125		4.5e-06	2.03125e-06	1	2.03125e-06	1.72395e-05	0	0	1.72395e-05	0	0	0			0		1.875e-07	4.5e-06	0	1.875e-07	1.875e-07	0	0	0	1.95e-08	1.95e-08	0	0	1.95e-08			0		1.68e-07		1.68e-07	0		0		1.68e-07
2	17	0.00703125	0	0	0	0	0	0.00703125		4.5e-06	2.08333e-06	1	2.08333e-06	1.722e-05	0	0	1.722e-05	0	0	0			0		1.875e-07	4.5e-06	0	1.875e-07	1.875e-07	0	0	0	1.95e-08	1.95e-08	0	0	1.95e-08			0		1.68e-07		1.68e-07	0		0		1.68e-07
2	18	0.00703125	0	0	0	0	0	0.00703125		4.5e-06	2.13542e-06	1	2.13542e-06	1.72005e-05	0	0	1.72005e-05	0	0	0			0		1.875e-07	4.5e-06	0	1.875e-07	1.875e-07	0	0	0	1.95e-08	1.95e-08	0	0	1.95e-08			0		1.68e-07		1.68e-07	0		0		1.68e-07
2	19	0.00703125	0	0	0	0	0	0.00703125		4.5e-06	2.1875e-06	1	2.1875e-06	1.7181e-05	0	0	1.7181e-05	0	0	0			0		1.875e-07	4.5e-06	0	1.875e-07	1.875e-07	0	0	0	1.95e-08	1.95e-08	0	0	1.95e-08			0		1.68e-07		1.68e-07	0		0		1.68e-07
2	20	0.00703125	0	0	0	0	0	0.00703125		4.5e-06	2.23958e-06	1	2.23958e-06	1.71615e-05	0	0	1.71615e-05	0	0	0			0		1.875e-07	4.5e-06	0	1.875e-07	1.875e-07	0	0	0	1.95e-08	1.95e-08	0	0	1.95e-08			0		1.68e-07		1.68e-07	0		0		1.68e-07
2	21	0.00703125	0	0	0	0	0	0.00703125		4.5e-06	2.29167e-06	1	2.29167e-06	1.7142e-05	0	0	1.7142e-05	0	0	0			0		1.875e-07	4.5e-06	0	1.875e-07	1.875e-07	0	0	0	1.95e-08	1.95e-08	0	0	1.95e-08			0		1.68e-07		1.68e-07	0		0		1.68e-07
2	22	0.00703125	0	0	0	0	0	0.00703125		4.5e-06	2.34375e-06	1	2.34375e-06	1.71225e-05	0	0	1.71225e-05	0	0	0			0		1.875e-07	4.5e-06	0	1.875e-07	1.875e-07	0	0	0	1.95e-08	1.95e-08	0	0	1.95e-08			0		1.68e-07		1.68e-07	0		0		1.68e-07
2	23	0.00703125	0	0	0	0	0	0.00703125		4.5e-06	2.39583e-06	1	2.39583e-06	1.7103e-05	0	0	1.7103e-05	0	0	0			0		1.875e-07	4.5e-06	0	1.875e-07	1.875e-07	0	0	0	1.95e-08	1.95e-08	0	0	1.95e-08			0		1.68e-07		1.68e-07	0		0		1.68e-07
2	24	0.00703125	0	0	0	0	0	0.00703125	0.16875	4.5e-06	2.44792e-06	1	2.44792e-06	1.70835e-05	0	0	1.70835e-05	0	0	0	0	0	0	0	1.875e-07	4.5e-06	0	1.875e-07	1.875e-07	0	0	0	1.95e-08	1.95e-08	0	0	1.95e-08	0.104	1.95e-08	0	0	1.68e-07	0.896	1.68e-07	0	0	0	0	1.68e-07
3	1	0.00703125	0	0	0	0	0	0.00703125		4.5e-06	2.5e-06	1	2.5e-06	1.7064e-05	0	0	1.7064e-05	0	0	0			0		1.875e-07	4.5e-06	0	1.875e-07	1.875e-07	0	0	0	1.95e-08	1.95e-08	0	0	1.95e-08			0		1.68e-07		1.68e-07	0		0		1.68e-07
3	2	0.00703125	0	0	0	0	0	0.00703125		4.5e-06	2.55208e-06	1	2.55208e-06	1.70445e-05	0	0	1.70445e-05	0	0	0			0		1.875e-07	4.5e-06	0	1.875e-07	1.875e-07	0	0	0	1.95e-08	1.95e-08	0	0	1.95e-08			0		1.68e-07		1.68e-07	0		0		1.68e-07
3	3	0.00703125	0	0	0	0	0	0.00703125		4.5e-06	2.60417e-06	1	2.60417e-06	1.7025e-05	0	0	1.7025e-05	0	0	0			0		1.875e-07	4.5e-06	0	1.875e-07	1.875e-07	0	0	0	1.95e-08	1.95e-08	0	0	1.95e-08			0		1.68e-07		1.68e-07	0		0		1.68e-07
3	4	0.00703125	0	0	0	0	0	0.00703125		4.5e-06	2.65625e-06	1	2.65625e-06	1.70055e-05	0	0	1.70055e-05	0	0	0			0		1.875e-07	4.5e-06	0	1.875e-07	1.875e-07	0	0	0	1.95e-08	1.95e-08	0	0	1.95e-08			0		1.68e-07		1.68e-07	0		0		1.68e-07
3	5	0.00703125	0	0	0	0	0	0.00703125		4.5e-06	2.70833e-06	1	2.70833e-06	1.6986e-05	0	0	1.6986e-05	0	0	0			0		1.875e-07	4.5e-06	0	1.875e-07	1.875e-07	0	0	0	1.95e-08	1.95e-08	0	0	1.95e-08			0		1.68e-07		1.68e-07	0		0		1.68e-07
3	6	0.00703125	0	0	0	0	0	0.00703125		4.5e-06	2.76042e-06	1	2.76042e-06	1.69665e-05	0	0	1.69665e-05	0	0	0			0		1.875e-07	4.5e-06	0	1.875e-07	1.875e-07	0	0	0	1.95e-08	1.95e-08	0	0	1.95e-08			0		1.68e-07		1.68e-07	0		0		1.68e-07
3	7	0.00703125	0	0	0	0	0	0.00703125		4.5e-06	2.8125e-06	1	2.8125e-06	1.6947e-05	0	0	1.6947e-05	0	0	0			0		1.875e-07	4.5e-06	0	1.875e-07	1.875e-07	0	0	0	1.95e-08	1.95e-08	0	0	1.95e-08			0		1.68e-07		1.68e-07	0		0		1.68e-07
3	8	0.00703125	0	0	0	0	0	0.00703125		4.5e-06	2.86458e-06	1	2.86458e-06	1.69275e-05	0	0	1.69275e-05	0	0	0			0		1.875e-07	4.5e-06	0	1.875e-07	1.875e-07	0	0	0	1.95e-08	1.95e-08	0	0	1.95e-08			0		1.68e-07		1.68e-07	0		0		1.68e-07
3	9	0.00703125	0	0	0	0	0	0.00703125		4.5e-06	2.91667e-06	1	2.91667e-06	1.6908e-05	0	0	1.6908e-05	0	0	0			0		1.875e-07	4.5e-06	0	1.875e-07	1.875e-07	0	0	0	1.95e-08	1.95e-08	0	0	1.95e-08			0		1.68e-07		1.68e-07	0		0		1.68e-07
3	10	0.00703125	0	0	0	0	0	0.00703125		4.5e-06	2.96875e-06	1	2.96875e-06	1.68885e-05	0	0	1.68885e-05	0	0	0			0		1.875e-07	4.5e-06	0	1.875e-07	1.875e-07	0	0	0	1.95e-08	1.95e-08	0	0	1.95e-08			0		1.68e-07		1.68e-07	0		0		1.68e-07
3	11	0.00703125	0	0	0	0	0	0.00703125		4.5e-06	3.02083e-06	1	3.02083e-06	1.6869e-05	0	0	1.6869e-05	0	0	0			0		1.875e-07	4.5e-06	0	1.875e-07	1.875e-07	0	0	0	1.95e-08	1.95e-08	0	0	1.95e-08			0		1.68e-07		1.68e-07	0		0		1.68e-07
3	12	0.00703125	0	0	0	0	0	0.00703125		4.5e-06	3.07292e-06	1	3.07292e-06	1.68495e-05	0	0	1.68495e-05	0	0	0			0		1.875e-07	4.5e-06	0	1.875e-07	1.875e-07	0	0	0	1.95e-08	1.95e-08	0	0	1.95e-08			0		1.68e-07		1.68e-07	0		0		1.68e-07
3	13	0.00703125	0	0	0	0	0	0.00703125		4.5e-06	3.125e-06	1	3.125e-06	1.683e-05	0	0	1.683e-05	0	0	0			0		1.875e-07	4.5e-06	0	1.875e-07	1.875e-07	0	0	0	1.95e-08	1.95e-08	0	0	1.95e-08			0		1.68e-07		1.68e-07	0		0		1.68e-07
3	14	0.00703125	0	0	0	0	0	0.00703125		4.5e-06	3.17708e-06	1	3.17708e-06	1.68105e-05	0	0	1.68105e-05	0	0	0			0		1.875e-07	4.5e-06	0	1.875e-07	1.875e-07	0	0	0	1.95e-08	1.95e-08	0	0	1.95e-08			0		1.68e-07		1.68e-07	0		0		1.68e-07
3	15	0.00703125	0	0	0	0	0	0.00703125		4.5e-06	3.22917e-06	1	3.22917e-06	1.6791e-05	0	0	1.6791e-05	0	0	0			0		1.875e-07	4.5e-06	0	1.875e-07	1.875e-07	0	0	0	1.95e-08	1.95e-08	0	0	1.95e-08			0		1.68e-07		1.68e-07	0		0		1.68e-07
3	16	0.00703125	0	0	0	0	0	0.00703125		4.5e-06	3.28125e-06	1	3.28125e-06	1.67715e-05	0	0	1.67715e-05	0	0	0			0		1.875e-07	4.5e-06	0	1.875e-07	1.875e-07	0	0	0	1.95e-08	1.95e-08	0	0	1.95e-08			0		1.68e-07		1.68e-07	0		0		1.68e-07
3	17	0.00703125	0	0	0	0	0	0.00703125		4.5e-06	3.33333e-06	1	3.33333e-06	1.6752e-05	0	0	1.6752e-05	0	0	0			0		1.875e-07	4.5e-06	0	1.875e-07	1.875e-07	0	0	0	1.95e-08	1.95e-08	0	0	1.95e-08			0		1.68e-07		1.68e-07	0		0		1.68e-07
3	18	0.00703125	0	0	0	0	0	0.00703125		4.5e-06	3.38542e-06	1	3.38542e-06	1.67325e-05	0	0	1.67325e-05	0	0	0			0		1.875e-07	4.5e-06	0	1.875e-07	1.875e-07	0	0	0	1.95e-08	1.95e-08	0	0	1.95e-08			0		1.68e-07		1.68e-07	0		0		1.68e-07
3	19	0.00703125	0	0	0	0	0	0.00703125		4.5e-06	3.4375e-06	1	3.4375e-06	1.6713e-05	0	0	1.6713e-05	0	0	0			0		1.875e-07	4.5e-06	0	1.875e-07	1.875e-07	0	0	0	1.95e-08	1.95e-08	0	0	1.95e-08			0		1.68e-07		1.68e-07	0		0		1.68e-07
3	20	0.00703125	0	0	0	0	0	0.00703125		4.5e-06	3.48958e-06	1	3.48958e-06	1.66935e-05	0	0	1.66935e-05	0	0	0			0		1.875e-07	4.5e-06	0	1.875e-07	1.875e-07	0	0	0	1.95e-08	1.95e-08	0	0	1.95e-08			0		1.68e-07		1.68e-07	0		0		1.68e-07
3	21	0.00703125	0	0	0	0	0	0.00703125		4.5e-06	3.54167e-06	1	3.54167e-06	1.6674e-05	0	0	1.6674e-05	0	0	0			0		1.875e-07	4.5e-06	0	1.875e-07	1.875e-07	0	0	0	1.95e-08	1.95e-08	0	0	1.95e-08			0		1.68e-07		1.68e-07	0		0		1.68e-07
3	22	0.00703125	0	0	0	0	0	0.00703125		4.5e-06	3.59375e-06	1	3.59375e-06	1.66545e-05	0	0	1.66545e-05	0	0	0			0		1.875e-07	4.5e-06	0	1.875e-07	1.875e-07	0	0	0	1.95e-08	1.95e-08	0	0	1.95e-08			0		1.68e-07		1.68e-07	0		0		1.68e-07
3	23	0.00703125	0	0	0	0	0	0.00703125		4.5e-06	3.64583e-06	1	3.64583e-06	1.6635e-05	0	0	1.6635e-05	0	0	0			0		1.875e-07	4.5e-06	0	1.875e-07	1.875e-07	0	0	0	1.95e-08	1.95e-08	0	0	1.95e-08			0		1.68e-07		1.68e-07	0		0		1.68e-07
3	24	0.00703125	0	0	0	0	0	0.00703125	0.16875	4.5e-06	3.69792e-06	1	3.69792e-06	1.66155e-05	0	0	1.66155e-05	0	0	0	0	0	0	0	1.875e-07	4.5e-06	0	1.875e-07	1.875e-07	0	0	0	1.95e-08	1.95e-08	0	0	1.95e-08	0.104	1.95e-08	0	0	1.68e-07	0.896	1.68e-07	0	0	0	0	1.68e-07
4	1	0.00703125	0	0	0	0	0	0.00703125		4.5e-06	3.75e-06	1	3.75e-06	1.6596e-05	0	0	1.6596e-05	0	0	0			0		1.875e-07	4.5e-06	0	1.875e-07	1.875e-07	0	0	0	1.95e-08	1.95e-08	0	0	1.95e-08			0		1.68e-07		1.68e-07	0		0		1.68e-07
4	2	0.00703125	0	0	0	0	0	0.00703125		4.5e-06	3.80208e-06	1	3.80208e-06	1.65765e-05	0	0	1.65765e-05	0	0	0			0		1.875e-07	4.5e-06	0	1.875e-07	1.875e-07	0	0	0	1.95e-08	1.95e-08	0	0	1.95e-08			0		1.68e-07		1.68e-07	0		0		1.68e-07
4	3	0.00703125	0	0	0	0	0	0.00703125		4.5e-06	3.85417e-06	1	3.85417e-06	1.6557e-05	0	0	1.6557e-05	0	0	0			0		1.875e-07	4.5e-06	0	1.875e-07	1.875e-07	0	0	0	1.95e-08	1.95e-08	0	0	1.95e-08			0		1.68e-07		1.68e-07	0		0		1.68e-07
4	4	0.00703125	0	0	0	0	0	0.00703125		4.5e-06	3.90625e-06	1	3.90625e-06	1.65375e-05	0	0	1.65375e-05	0	0	0			0		1.875e-07	4.5e-06	0	1.875e-07	1.875e-07	0	0	0	1.95e-08	1.95e-08	0	0	1.95e-08			0		1.68e-07		1.68e-07	0		0		1.68e-07
4	5	0.00703125	0	0	0	0	0	0.00703125		4.5e-06	3.95833e-06	1	3.95833e-06	1.6518e-05	0	0	1.6518e-05	0	0	0			0		1.875e-07	4.5e-06	0	1.875e-07	1.875e-07	0	0	0	1.95e-08	1.95e-08	0	0	1.95e-08			0		1.68e-07		1.68e-07	0		0		1.68e-07
4	6	0.00703125	0	0	0	0	0	0.00703125		4.5e-06	4.01042e-06	1	4.01042e-06	1.64985e-05	0	0	1.64985e-05	0	0	0			0		1.875e-07	4.5e-06	0	1.875e-07	1.875e-07	0	0	0	1.95e-08	1.95e-08	0	0	1.95e-08			0		1.68e-07		1.68e-07	0		0		1.68e-07
4	7	0.00703125	0	0	0	0	0	0.00703125		4.5e-06	4.0625e-06	1	4.0625e-06	1.6479e-05	0	0	1.6479e-05	0	0	0			0		1.875e-07	4.5e-06	0	1.875e-07	1.875e-07	0	0	0	1.95e-08	1.95e-08	0	0	1.95e-08			0		1.68e-07		1.68e-07	0		0		1.68e-07
4	8	0.00703125	0	0	0	0	0	0.00703125		4.5e-06	4.11458e-06	1	4.11458e-06	1.64595e-05	0	0	1.64595e-05	0	0	0			0		1.875e-07	4.5e-06	0	1.875e-07	1.875e-07	0	0	0	1.95e-08	1.95e-08	0	0	1.95e-08			0		1.68e-07		1.68e-07	0		0		1.68e-07
4	9	0.00703125	0	0	0	0	0	0.00703125		4.5e-06	4.16667e-06	1	4.16667e-06	1.644e-05	0	0	1.644e-05	0	0	0			0		1.875e-07	4.5e-06	0	1.875e-07	1.875e-07	0	0	0	1.95e-08	1.95e-08	0	0	1.95e-08			0		1.68e-07		1.68e-07	0		0		1.68e-07
4	10	0.00703125	0	0	0	0	0	0.00703125		4.5e-06	4.21875e-06	1	4.21875e-06	1.64205e-05	0	0	1.64205e-05	0	0	0			0		1.875e-07	4.5e-06	0	1.875e-07	1.875e-07	0	0	0	1.95e-08	1.95e-08	0	0	1.95e-08			0		1.68e-07		1.68e-07	0		0		1.68e-07
4	11	0.00703125	0	0	0	0	0	0.00703125		4.5e-06	4.27083e-06	1	4.27083e-06	1.6401e-05	0	0	1.6401e-05	0	0	0			0		1.875e-07	4.5e-06	0	1.875e-07	1.875e-07	0	0	0	1.95e-08	1.95e-08	0	0	1.95e-08			0		1.68e-07		1.68e-07	0		0		1.68e-07
4	12	0.00703125	0	0	0	0	0	0.00703125		4.5e-06	4.32292e-06	1	4.32292e-06	1.63815e-05	0	0	1.63815e-05	0	0	0			0		1.875e-07	4.5e-06	0	1.875e-07	1.875e-07	0	0	0	1.95e-08	1.95e-08	0	0	1.95e-08			0		1.68e-07		1.68e-07	0		0		1.68e-07
4	13	0.00703125	0	0	0	0	0	0.00703125		4.5e-06	4.375e-06	1	4.375e-06	1.6362e-05	0	0	1.6362e-05	0	0	0			0		1.875e-07	4.5e-06	0	1.875e-07	1.875e-07	0	0	0	1.95e-08	1.95e-08	0	0	1.95e-08			0		1.68e-07		1.68e-07	0		0		1.68e-07
4	14	0.00703125	0	0	0	0	0	0.00703125		4.5e-06	4.42708e-06	1	4.42708e-06	1.63425e-05	0	0	1.63425e-05	0	0	0			0		1.875e-07	4.5e-06	0	1.875e-07	1.875e-07	0	0	0	1.95e-08	1.95e-08	0	0	1.95e-08			0		1.68e-07		1.68e-07	0		0		1.68e-07
4	15	0.00703125	0	0	0	0	0	0.00703125		4.5e-06	4.47917e-06	1	4.47917e-06	1.6323e-05	0	0	1.6323e-05	0	0	0			0		1.875e-07	4.5e-06	0	1.875e-07	1.875e-07	0	0	0	1.95e-08	1.95e-08	0	0	1.95e-08			0		1.68e-07		1.68e-07	0		0		1.68e-07
4	16	0.00703125	0	0	0	0	0	0.00703125		4.5e-06	4.53125e-06	1	4.53125e-06	1.63035e-05	0	0	1.63035e-05	0	0	0			0		1.875e-07	4.5e-06	0	1.875e-07	1.875e-07	0	0	0	1.95e-08	1.95e-08	0	0	1.95e-08			0		1.68e-07		1.68e-07	0		0		1.68e-07
4	17	0.00703125	0	0	0	0	0	0.00703125		4.5e-06	4.58333e-06	1	4.58333e-06	1.6284e-05	0	0	1.6284e-05	0	0	0			0		1.875e-07	4.5e-06	0	1.875e-07	1.875e-07	0	0	0	1.95e-08	1.95e-08	0	0	1.95e-08			0		1.68e-07		1.68e-07	0		0		1.68e-07
4	18	0.00703125	0	0	0	0	0	0.00703125		4.5e-06	4.63542e-06	1	4.63542e-06	1.62645e-05	0	0	1.62645e-05	0	0	0			0		1.875e-07	4.5e-06	0	1.875e-07	1.875e-07	0	0	0	1.95e-08	1.95e-08	0	0	1.95e-08			0		1.68e-07		1.68e-07	0		0		1.68e-07
4	19	0.00703125	0	0	0	0	0	0.00703125		4.5e-06	4.6875e-06	1	4.6875e-06	1.6245e-05	0	0	1.6245e-05	0	0	0			0		1.875e-07	4.5e-06	0	1.875e-07	1.875e-07	0	0	0	1.95e-08	1.95e-08	0	0	1.95e-08			0		1.68e-07		1.68e-07	0		0		1.68e-07
4	20	0.00703125	0	0	0	0	0	0.00703125		4.5e-06	4.73958e-06	1	4.73958e-06	1.62255e-05	0	0	1.62255e-05	0	0	0			0		1.875e-07	4.5e-06	0	1.875e-07	1.875e-07	0	0	0	1.95e-08	1.95e-08	0	0	1.95e-08			0		1.68e-07		1.68e-07	0		0		1.68e-07
4	21	0.00703125	0	0	0	0	0	0.00703125		4.5e-06	4.79167e-06	1	4.79167e-06	1.6206e-05	0	0	1.6206e-05	0	0	0			0		1.875e-07	4.5e-06	0	1.875e-07	1.875e-07	0	0	0	1.95e-08	1.95e-08	0	0	1.95e-08			0		1.68e-07		1.68e-07	0		0		1.68e-07
4	22	0.00703125	0	0	0	0	0	0.00703125		4.5e-06	4.84375e-06	1	4.84375e-06	1.61865e-05	0	0	1.61865e-05	0	0	0			0		1.875e-07	4.5e-06	0	1.875e-07	1.875e-07	0	0	0	1.95e-08	1.95e-08	0	0	1.95e-08			0		1.68e-07		1.68e-07	0		0		1.68e-07
4	23	0.00703125	0	0	0	0	0	0.00703125		4.5e-06	4.89583e-06	1	4.89583e-06	1.6167e-05	0	0	1.6167e-05	0	0	0			0		1.875e-07	4.5e-06	0	1.875e-07	1.875e-07	0	0	0	1.95e-08	1.95e-08	0	0	1.95e-08			0		1.68e-07		1.68e-07	0		0		1.68e-07
4	24	0.00703125	0	0	0	0	0	0.00703125	0.16875	4.5e-06	4.94792e-06	1	4.94792e-06	1.61475e-05	0	0	1.61475e-05	0	0	0	0	0	0	0	1.875e-07	4.5e-06	0	1.875e-07	1.875e-07	0	0	0	1.95e-08	1.95e-08	0	0	1.95e-08	0.104	1.95e-08	0	0	1.68e-07	0.896	1.68e-07	0	0	0	0	1.68e-07
5	1	0	3.4233	1.69382e-05	1.01629e-05	0.0365865	0	0.024391		1.56103e-05	4.94792e-06	1	4.94792e-06	1.6128e-05	0	0	1.6128e-05	0	0	0			0		6.50427e-07	1.56103e-05	4.94325e-07	1.20979e-07	6.15304e-07	0	3.51231e-08	0	0	0	0	4.566e-09	4.566e-09			4.94325e-07		1.20979e-07		6.15304e-07	0		3.05571e-08		6.45861e-07
5	2	0	3.4233	1.74574e-05	1.04744e-05	0.0742945	0	0.0251386		1.60887e-05	5.09957e-06	1	5.09957e-06	1.67433e-05	0	3.05571e-08	1.67739e-05	0	0	1.76009e-06			2.51386e-05		6.69646e-07	1.60715e-05	5.08931e-07	1.24554e-07	6.33485e-07	0	3.61609e-08	0	0	0	0	4.70091e-09	4.70091e-09			5.08931e-07		1.24554e-07		6.33485e-07	0		3.146e-08		6.64945e-07
5	3	0	3.4233	1.7988e-05	1.07928e-05	0.113149	0	0.0259027		1.65777e-05	5.25458e-06	1	5.25458e-06	1.73768e-05	0	6.2017e-08	1.74388e-05	0	0	3.57218e-06			2.59027e-05		6.89953e-07	1.65589e-05	5.24365e-07	1.28331e-07	6.52696e-07	0	3.72575e-08	0	0	0	0	4.84347e-09	4.84347e-09			5.24365e-07		1.28331e-07		6.52696e-07	0		3.2414e-08		6.8511e-07
5	4	0	3.4233	1.85308e-05	1.11185e-05	0.153175	0	0.0266844		1.7078e-05	5.41314e-06	1	5.41314e-06	1.80295e-05	0	9.4431e-08	1.81239e-05	0	0	5.43923e-06			2.66844e-05		7.10727e-07	1.70574e-05	5.40152e-07	1.32195e-07	6.72347e-07	0	3.83792e-08	0	0	0	0	4.9893e-09	4.9893e-09			5.40152e-07		1.32195e-07		6.72347e-07	0		3.33899e-08		7.05737e-07
5	5	0	3.4233	1.9086e-05	1.14516e-05	0.194401	0	0.0274838		1.75896e-05	5.57531e-06	1	5.57531e-06	1.87018e-05	0	1.27821e-07	1.88297e-05	0	0	7.36249e-06			2.74838e-05		7.31973e-07	1.75673e-05	5.56299e-07	1.36147e-07	6.92446e-07	0	3.95265e-08	0	0	0	0	5.13845e-09	5.13845e-09			5.56299e-07		1.36147e-07		6.92446e-07	0		3.43881e-08		7.26834e-07
5	6	0	3.4233	1.96537e-05	1.17922e-05	0.236853	0	0.0283013		1.81129e-05	5.74116e-06	1	5.74116e-06	1.93943e-05	0	1.62209e-07	1.95565e-05	0	0	9.34324e-06			2.83013e-05		7.53699e-07	1.80888e-05	5.72811e-07	1.40188e-07	7.12999e-07	0	4.06997e-08	0	0	0	0	5.29096e-09	5.29096e-09			5.72811e-07		1.40188e-07		7.12999e-07	0		3.54088e-08		7.48408e-07
5	7	0	3.4233	2.02342e-05	1.21405e-05	0.280559	0	0.0291372		1.86478e-05	5.91072e-06	1	5.91072e-06	2.01073e-05	0	1.97618e-07	2.03049e-05	0	0	1.13828e-05			2.91372e-05		7.75912e-07	1.86219e-05	5.89693e-07	1.4432e-07	7.34013e-07	0	4.18993e-08	0	0	0	0	5.4469e-09	5.4469e-09			5.89693e-07		1.4432e-07		7.34013e-07	0		3.64524e-08		7.70465e-07
5	8	0	3.4233	2.08276e-05	1.24966e-05	0.325546	0	0.0299917		1.91947e-05	6.08407e-06	1	6.08407e-06	2.08413e-05	0	2.3407e-07	2.10754e-05	0	0	1.34824e-05			2.99917e-05		7.9862e-07	1.91669e-05	6.06952e-07	1.48543e-07	7.55495e-07	0	4.31255e-08	0	0	0	0	5.60632e-09	5.60632e-09			6.06952e-07		1.48543e-07		7.55495e-07	0		3.75192e-08		7.93014e-07
5	9	0	0	0	0	0.325546	0.0203466	0.0203466		1.30219e-05	6.26125e-06	1	6.26125e-06	2.15968e-05	0	2.71589e-07	2.18684e-05	0.00788918	0	1.56435e-05			2.03466e-05		3.31239e-07	7.94974e-06	2.51742e-07	6.16105e-08	3.13352e-07	0	1.78869e-08	2.61812e-08	6.40749e-09	3.25887e-08	0	2.3253e-09	3.4914e-08			2.25561e-07		5.5203e-08		2.80764e-07	0		1.55616e-08		2.96325e-07
5	10	0	0	0	0	0.325546	0.0203466	0.0203466		1.30219e-05	6.32665e-06	1	6.32665e-06	2.18775e-05	0	2.87151e-07	2.21647e-05	0.00797157	0	1.65399e-05			2.03466e-05		3.29018e-07	7.89644e-06	2.50054e-07	6.11974e-08	3.11251e-07	0	1.7767e-08	2.60056e-08	6.36453e-09	3.23701e-08	0	2.30971e-09	3.46798e-08			2.24048e-07		5.48329e-08		2.78881e-07	0		1.54573e-08		2.94338e-07
5	11	0	0	0	0	0.325546	0.0203466	0.0203466		1.30219e-05	6.39144e-06	1	6.39144e-06	2.21564e-05	0	3.02608e-07	2.2459e-05	0.00805321	0	1.74302e-05			2.03466e-05		3.26818e-07	7.84362e-06	2.48381e-07	6.07881e-08	3.09169e-07	0	1.76481e-08	2.58317e-08	6.32196e-09	3.21536e-08	0	2.29426e-09	3.44479e-08			2.2255e-07		5.44661e-08		2.77016e-07	0		1.53539e-08		2.9237e-07
5	12	0	0	0	0	0.325546	0.0203466	0.0203466		1.30219e-05	6.45563e-06	1	6.45563e-06	2.24334e-05	0	3.17962e-07	2.27514e-05	0.0081341	0	1.83146e-05			2.03466e-05		3.24637e-07	7.79128e-06	2.46724e-07	6.03825e-08	3.07106e-07	0	1.75304e-08	2.56593e-08	6.27978e-09	3.19391e-08	0	2.27895e-09	3.4218e-08			2.21065e-07		5.41027e-08		2.75167e-07	0		1.52514e-08		2.90419e-07
5	13	0	0	0	0	0.325546	0.0203466	0.0203466		1.30219e-05	6.51925e-06	1	6.51925e-06	2.27086e-05	0	3.33214e-07	2.30418e-05	0.00821426	0	1.91931e-05			2.03466e-05		3.22476e-07	7.73942e-06	2.45082e-07	5.99805e-08	3.05062e-07	0	1.74137e-08	2.54885e-08	6.23797e-09	3.17265e-08	0	2.26378e-09	3.39903e-08			2.19593e-07		5.37426e-08		2.73336e-07	0		1.51499e-08		2.88486e-07
5	14	0	0	0	0	0.325546	0.0203466	0.0203466		1.30219e-05	6.58229e-06	1	6.58229e-06	2.29819e-05	0	3.48363e-07	2.33303e-05	0.00829369	0	2.00657e-05			2.03466e-05		3.20334e-07	7.68803e-06	2.43454e-07	5.95822e-08	3.03036e-07	0	1.72981e-08	2.53192e-08	6.19655e-09	3.15158e-08	0	2.24875e-09	3.37645e-08			2.18135e-07		5.33857e-08		2.71521e-07	0		1.50493e-08		2.8657e-07
5	15	0	0	0	0	0.325546	0.0203466	0.0203466		1.30219e-05	6.64477e-06	1	6.64477e-06	2.32535e-05	0	3.63413e-07	2.36169e-05	0.00837241	0	2.09326e-05			2.03466e-05		3.18212e-07	7.63709e-06	2.41841e-07	5.91875e-08	3.01029e-07	0	1.71835e-08	2.51515e-08	6.1555e-09	3.1307e-08	0	2.23385e-09	3.35408e-08			2.1669e-07		5.3032e-08		2.69722e-07	0		1.49496e-08		2.84671e-07
5	16	0	0	0	0	0.325546	0.0203466	0.0203466		1.30219e-05	6.70669e-06	1	6.70669e-06	2.35232e-05	0	3.78362e-07	2.39016e-05	0.00845043	0	2.17937e-05			2.03466e-05		3.16109e-07	7.58661e-06	2.40243e-07	5.87962e-08	2.99039e-07	0	1.70699e-08	2.49852e-08	6.11481e-09	3.11e-08	0	2.21908e-09	3.33191e-08			2.15257e-07		5.26814e-08		2.67939e-07	0		1.48508e-08		2.8279e-07
5	17	0	0	0	0	0.325546	0.0203466	0.0203466		1.30219e-05	6.76806e-06	1	6.76806e-06	2.37911e-05	0	3.93213e-07	2.41843e-05	0.00852776	0	2.26491e-05			2.03466e-05		3.14024e-07	7.53657e-06	2.38658e-07	5.84084e-08	2.97067e-07	0	1.69573e-08	2.48204e-08	6.07448e-09	3.08949e-08	0	2.20445e-09	3.30994e-08			2.13838e-07		5.23339e-08		2.66172e-07	0		1.47528e-08		2.80924e-07
5	18	0	0	0	0	0.325546	0.0203466	0.0203466		1.30219e-05	6.82889e-06	1	6.82889e-06	2.40573e-05	0	4.07966e-07	2.44653e-05	0.0086044	0	2.34988e-05			2.03466e-05		3.11957e-07	7.48697e-06	2.37087e-07	5.8024e-08	2.95111e-07	0	1.68457e-08	2.46571e-08	6.0345e-09	3.06916e-08	0	2.18994e-09	3.28815e-08			2.1243e-07		5.19895e-08		2.6442e-07	0		1.46557e-08		2.79076e-07
5	19	0	0	0	0	0.325546	0.0203466	0.0203466		1.30219e-05	6.88919e-06	1	6.88919e-06	2.43217e-05	0	4.22622e-07	2.47443e-05	0.00868038	0	2.4343e-05			2.03466e-05		3.09909e-07	7.43781e-06	2.35531e-07	5.7643e-08	2.93173e-07	0	1.67351e-08	2.44952e-08	5.99487e-09	3.049e-08	0	2.17556e-09	3.26656e-08			2.11035e-07		5.16481e-08		2.62683e-07	0		1.45595e-08		2.77243e-07
5	20	0	0	0	0	0.325546	0.0203466	0.0203466		1.30219e-05	6.94897e-06	1	6.94897e-06	2.45844e-05	0	4.37181e-07	2.50216e-05	0.0087557	0	2.51816e-05			2.03466e-05		3.07878e-07	7.38907e-06	2.33987e-07	5.72653e-08	2.91252e-07	0	1.66254e-08	2.43347e-08	5.95559e-09	3.02902e-08	0	2.1613e-09	3.24515e-08			2.09652e-07		5.13097e-08		2.60962e-07	0		1.44641e-08		2.75426e-07
5	21	0	0	0	0	0.325546	0.0203466	0.0203466		1.30219e-05	7.00823e-06	1	7.00823e-06	2.48454e-05	0	4.51645e-07	2.5297e-05	0.00883037	0	2.60148e-05			2.03466e-05		3.05864e-07	7.34074e-06	2.32457e-07	5.68908e-08	2.89348e-07	0	1.65167e-08	2.41755e-08	5.91664e-09	3.00922e-08	0	2.14717e-09	3.22393e-08			2.08281e-07		5.09741e-08		2.59256e-07	0		1.43695e-08		2.73625e-07
5	22	0	0	0	0	0.325546	0.0203466	0.0203466		1.30219e-05	7.06698e-06	1	7.06698e-06	2.51046e-05	0	4.66015e-07	2.55706e-05	0.00890439	0	2.68425e-05			2.03466e-05		3.03868e-07	7.29284e-06	2.3094e-07	5.65195e-08	2.87459e-07	0	1.64089e-08	2.40177e-08	5.87803e-09	2.98958e-08	0	2.13316e-09	3.20289e-08			2.06922e-07		5.06415e-08		2.57564e-07	0		1.42757e-08		2.71839e-07
5	23	0	0	0	0	0.325546	0.0203466	0.0203466		1.30219e-05	7.12523e-06	1	7.12523e-06	2.53622e-05	0	4.80291e-07	2.58425e-05	0.00897779	0	2.76647e-05			2.03466e-05		3.01889e-07	7.24534e-06	2.29436e-07	5.61514e-08	2.85587e-07	0	1.6302e-08	2.38613e-08	5.83974e-09	2.97011e-08	0	2.11926e-09	3.18203e-08			2.05574e-07		5.03116e-08		2.55886e-07	0		1.41828e-08		2.70069e-07
5	24	0	0	0	0	0.325546	0.0203466	0.0203466	0.542577	1.30219e-05	7.18298e-06	1	7.18298e-06	2.56181e-05	0	4.94473e-07	2.61125e-05	0.00905056	0	2.84817e-05	0.00848189	0.250871	2.03466e-05	0.000955046	2.99927e-07	7.19824e-06	2.27944e-07	5.57864e-08	2.83731e-07	0	1.61961e-08	2.37062e-08	5.80179e-09	2.9508e-08	0	2.10549e-09	3.16135e-08	0.0395513	2.572e-07	2.04238e-07	0.541057	4.99846e-08	0.132416	2.54223e-07	0	0	1.40906e-08	0.0351492	2.68313e-07
6	1	0	3.4233	2.47856e-05	1.48713e-05	0.0535368	0	0.0356912		2.28424e-05	7.24025e-06	1	7.24025e-06	2.58723e-05	0	5.08564e-07	2.63809e-05	0	0	2.92933e-05			3.56912e-05		9.50032e-07	2.28008e-05	7.22025e-07	1.76706e-07	8.98731e-07	0	5.13017e-08	0	0	0	0	6.66923e-09	6.66923e-09			7.22025e-07		1.76706e-07		8.98731e-07	0		4.46325e-08		9.43363e-07
6	2	0	3.4233	2.54772e-05	1.52863e-05	0.108568	0	0.0366872		2.34798e-05	7.4423e-06	1	7.4423e-06	2.6771e-05	0	5.53196e-07	2.73242e-05	0	0	3.18641e-05			3.66872e-05		9.76498e-07	2.3436e-05	7.42139e-07	1.81629e-07	9.23767e-07	0	5.27309e-08	0	0	0	0	6.85502e-09	6.85502e-09			7.42139e-07		1.81629e-07		9.23767e-07	0		4.58759e-08		9.69643e-07
6	3	0	3.4233	2.61835e-05	1.57101e-05	0.165124	0	0.0377043		2.41307e-05	7.64862e-06	1	7.64862e-06	2.76948e-05	0	5.99072e-07	2.82939e-05	0	0	3.45066e-05			3.77043e-05		1.00352e-06	2.40845e-05	7.62676e-07	1.86655e-07	9.49331e-07	0	5.41902e-08	0	0	0	0	7.04472e-09	7.04472e-09			7.62676e-07		1.86655e-07		9.49331e-07	0		4.71454e-08		9.96477e-07
6	4	0	3.4233	2.69046e-05	1.61427e-05	0.223238	0	0.0387426		2.47953e-05	7.85925e-06	1	7.85925e-06	2.86441e-05	0	6.46218e-07	2.92903e-05	0	0	3.72221e-05			3.87426e-05		1.03111e-06	2.47466e-05	7.83644e-07	1.91786e-07	9.7543e-07	0	5.56799e-08	0	0	0	0	7.23839e-09	7.23839e-09			7.83644e-07		1.91786e-07		9.7543e-07	0		4.84416e-08		1.02387e-06
6	5	0	3.4233	2.76406e-05	1.65844e-05	0.282942	0	0.0398025		2.54736e-05	8.07426e-06	1	8.07426e-06	2.96196e-05	0	6.94659e-07	3.03142e-05	0	0	4.00124e-05			3.98025e-05		1.05927e-06	2.54225e-05	8.05047e-07	1.97025e-07	1.00207e-06	0	5.72007e-08	0	0	0	0	7.43609e-09	7.43609e-09			8.05047e-07		1.97025e-07		1.00207e-06	0		4.97646e-08		1.05184e-06
6	6	0	3.4233	2.83919e-05	1.70351e-05	0.344268	0	0.0408843		2.6166e-05	8.29372e-06	1	8.29372e-06	3.06216e-05	0	7.44424e-07	3.1366e-05	0	0	4.28788e-05			4.08843e-05		1.08802e-06	2.61124e-05	8.26891e-07	2.02371e-07	1.02926e-06	0	5.87528e-08	0	0	0	0	7.63787e-09	7.63787e-09			8.26891e-07		2.02371e-07		1.02926e-06	0		5.11149e-08		1.08038e-06
6	7	0	3.4233	2.91586e-05	1.74951e-05	0.407251	0	0.0419883		2.68725e-05	8.51768e-06	1	8.51768e-06	3.16509e-05	0	7.95539e-07	3.24464e-05	0	0	4.5823e-05			4.19883e-05		1.11735e-06	2.68163e-05	8.49184e-07	2.07827e-07	1.05701e-06	0	6.03368e-08	0	0	0	0	7.84378e-09	7.84378e-09			8.49184e-07		2.07827e-07		1.05701e-06	0		5.2493e-08		1.1095e-06
6	8	0	3.4233	2.99409e-05	1.79645e-05	0.471923	0	0.0431149		2.75935e-05	8.7462e-06	1	8.7462e-06	3.27079e-05	0	8.48032e-07	3.35559e-05	0	0	4.88466e-05			4.31149e-05		1.14728e-06	2.75347e-05	8.71931e-07	2.13394e-07	1.08532e-06	0	6.1953e-08	0	0	0	0	8.05389e-09	8.05389e-09			8.71931e-07		2.13394e-07		1.08532e-06	0		5.38991e-08		1.13922e-06
6	9	0	0	0	0	0.471923	0.0294952	0.0294952		1.88769e-05	8.97936e-06	1	8.97936e-06	3.37932e-05	0	9.01931e-07	3.46952e-05	0.011314	0	5.19512e-05			2.94952e-05		4.8266e-07	1.15838e-05	3.66822e-07	8.97748e-08	4.56596e-07	0	2.60636e-08	3.81494e-08	9.33658e-09	4.7486e-08	0	3.38827e-09	5.08743e-08			3.28672e-07		8.04382e-08		4.0911e-07	0		2.26754e-08		4.31786e-07
6	10	0	0	0	0	0.471923	0.0294952	0.0294952		1.88769e-05	9.06669e-06	1	9.06669e-06	3.42023e-05	0	9.24606e-07	3.51269e-05	0.011424	0	5.32573e-05			2.94952e-05		4.79691e-07	1.15126e-05	3.64565e-07	8.92225e-08	4.53787e-07	0	2.59033e-08	3.79148e-08	9.27914e-09	4.71939e-08	0	3.36743e-09	5.05613e-08			3.2665e-07		7.99433e-08		4.06594e-07	0		2.25359e-08		4.29129e-07
6	11	0	0	0	0	0.471923	0.0294952	0.0294952		1.88769e-05	9.15329e-06	1	9.15329e-06	3.46089e-05	0	9.47142e-07	3.55561e-05	0.0115331	0	5.45554e-05			2.94952e-05		4.76747e-07	1.14419e-05	3.62327e-07	8.86749e-08	4.51002e-07	0	2.57443e-08	3.76821e-08	9.22219e-09	4.69042e-08	0	3.34676e-09	5.0251e-08			3.24645e-07		7.94527e-08		4.04098e-07	0		2.23976e-08		4.26496e-07
6	12	0	0	0	0	0.471923	0.0294952	0.0294952		1.88769e-05	9.23915e-06	1	9.23915e-06	3.5013e-05	0	9.6954e-07	3.59826e-05	0.0116413	0	5.58455e-05			2.94952e-05		4.73827e-07	1.13719e-05	3.60109e-07	8.81319e-08	4.48241e-07	0	2.55867e-08	3.74513e-08	9.16572e-09	4.6617e-08	0	3.32627e-09	4.99433e-08			3.22657e-07		7.89662e-08		4.01624e-07	0		2.22604e-08		4.23884e-07
6	13	0	0	0	0	0.471923	0.0294952	0.0294952		1.88769e-05	9.32429e-06	1	9.32429e-06	3.54146e-05	0	9.918e-07	3.64064e-05	0.0117486	0	5.71277e-05			2.94952e-05		4.70932e-07	1.13024e-05	3.57909e-07	8.75934e-08	4.45502e-07	0	2.54303e-08	3.72225e-08	9.10972e-09	4.63322e-08	0	3.30595e-09	4.96382e-08			3.20686e-07		7.84837e-08		3.9917e-07	0		2.21244e-08		4.21294e-07
6	14	0	0	0	0	0.471923	0.0294952	0.0294952		1.88769e-05	9.40872e-06	1	9.40872e-06	3.58138e-05	0	1.01392e-06	3.68277e-05	0.011855	0	5.84021e-05			2.94952e-05		4.68061e-07	1.12335e-05	3.55727e-07	8.70594e-08	4.42786e-07	0	2.52753e-08	3.69956e-08	9.05418e-09	4.60498e-08	0	3.28579e-09	4.93355e-08			3.18731e-07		7.80052e-08		3.96736e-07	0		2.19895e-08		4.18726e-07
6	15	0	0	0	0	0.471923	0.0294952	0.0294952		1.88769e-05	9.49246e-06	1	9.49246e-06	3.62106e-05	0	1.03591e-06	3.72465e-05	0.0119605	0	5.96687e-05			2.94952e-05		4.65214e-07	1.11651e-05	3.53563e-07	8.65298e-08	4.40093e-07	0	2.51216e-08	3.67705e-08	8.9991e-09	4.57696e-08	0	3.2658e-09	4.90354e-08			3.16792e-07		7.75307e-08		3.94323e-07	0		2.18558e-08		4.16179e-07
6	16	0	0	0	0	0.471923	0.0294952	0.0294952		1.88769e-05	9.5755e-06	1	9.5755e-06	3.66049e-05	0	1.05777e-06	3.76626e-05	0.0120651	0	6.09275e-05			2.94952e-05		4.6239e-07	1.10974e-05	3.51417e-07	8.60046e-08	4.37421e-07	0	2.49691e-08	3.65473e-08	8.94448e-09	4.54918e-08	0	3.24598e-09	4.87378e-08			3.14869e-07		7.70601e-08		3.91929e-07	0		2.17231e-08		4.13652e-07
6	17	0	0	0	0	0.471923	0.0294952	0.0294952		1.88769e-05	9.65787e-06	1	9.65787e-06	3.69968e-05	0	1.07949e-06	3.80763e-05	0.0121689	0	6.21788e-05			2.94952e-05		4.59589e-07	1.10301e-05	3.49288e-07	8.54836e-08	4.34772e-07	0	2.48178e-08	3.63259e-08	8.8903e-09	4.52162e-08	0	3.22632e-09	4.84426e-08			3.12962e-07		7.65933e-08		3.89555e-07	0		2.15915e-08		4.11147e-07
6	18	0	0	0	0	0.471923	0.0294952	0.0294952		1.88769e-05	9.73957e-06	1	9.73957e-06	3.73864e-05	0	1.10108e-06	3.84874e-05	0.0122719	0	6.34225e-05			2.94952e-05		4.56811e-07	1.09635e-05	3.47177e-07	8.49669e-08	4.32143e-07	0	2.46678e-08	3.61064e-08	8.83656e-09	4.49429e-08	0	3.20681e-09	4.81497e-08			3.1107e-07		7.61303e-08		3.872e-07	0		2.1461e-08		4.08661e-07
6	19	0	0	0	0	0.471923	0.0294952	0.0294952		1.88769e-05	9.8206e-06	1	9.8206e-06	3.77736e-05	0	1.12255e-06	3.88961e-05	0.012374	0	6.46586e-05			2.94952e-05		4.54055e-07	1.08973e-05	3.45082e-07	8.44543e-08	4.29536e-07	0	2.4519e-08	3.58885e-08	8.78325e-09	4.46718e-08	0	3.18747e-09	4.78593e-08			3.09194e-07		7.56711e-08		3.84865e-07	0		2.13315e-08		4.06196e-07
6	20	0	0	0	0	0.471923	0.0294952	0.0294952		1.88769e-05	9.90099e-06	1	9.90099e-06	3.81584e-05	0	1.14388e-06	3.93023e-05	0.0124752	0	6.58873e-05			2.94952e-05		4.51322e-07	1.08317e-05	3.43004e-07	8.39458e-08	4.2695e-07	0	2.43714e-08	3.56725e-08	8.73037e-09	4.44028e-08	0	3.16828e-09	4.75711e-08			3.07332e-07		7.52155e-08		3.82547e-07	0		2.12031e-08		4.03751e-07
6	21	0	0	0	0	0.471923	0.0294952	0.0294952		1.88769e-05	9.98073e-06	1	9.98073e-06	3.8541e-05	0	1.16508e-06	3.97061e-05	0.0125757	0	6.71086e-05			2.94952e-05		4.4861e-07	1.07666e-05	3.40943e-07	8.34414e-08	4.24385e-07	0	2.42249e-08	3.54581e-08	8.67791e-09	4.4136e-08	0	3.14924e-09	4.72853e-08			3.05485e-07		7.47635e-08		3.80249e-07	0		2.10757e-08		4.01324e-07
6	22	0	0	0	0	0.471923	0.0294952	0.0294952		1.88769e-05	1.00598e-05	1	1.00598e-05	3.89212e-05	0	1.18616e-06	4.01074e-05	0.0126754	0	6.83226e-05			2.94952e-05		4.45919e-07	1.07021e-05	3.38899e-07	8.2941e-08	4.2184e-07	0	2.40796e-08	3.52455e-08	8.62586e-09	4.38713e-08	0	3.13035e-09	4.70017e-08			3.03653e-07		7.43151e-08		3.77968e-07	0		2.09493e-08		3.98918e-07
6	23	0	0	0	0	0.471923	0.0294952	0.0294952		1.88769e-05	1.01383e-05	1	1.01383e-05	3.92992e-05	0	1.20711e-06	4.05063e-05	0.0127743	0	6.95293e-05			2.94952e-05		4.4325e-07	1.0638e-05	3.3687e-07	8.24445e-08	4.19314e-07	0	2.39355e-08	3.50345e-08	8.57423e-09	4.36087e-08	0	3.11161e-09	4.67203e-08			3.01836e-07		7.38703e-08		3.75706e-07	0		2.08239e-08		3.9653e-07
6	24	0	0	0	0	0.471923	0.0294952	0.0294952	0.786538	1.88769e-05	1.02162e-05	1	1.02162e-05	3.96749e-05	0	1.22793e-06	4.09028e-05	0.0128724	0	7.07287e-05	0.0121081	0.247952	2.94952e-05	0.001	4.40602e-07	1.05744e-05	3.34857e-07	8.19519e-08	4.16809e-07	0	2.37925e-08	3.48252e-08	8.523e-09	4.33482e-08	0	3.09302e-09	4.64412e-08	0.0398881	3.6826e-07	3.00032e-07	0.542987	7.34289e-08	0.132889	3.73461e-07	0	0	2.06995e-08	0.0352842	3.9416e-07
7	1	0	3.4233	3.52376e-05	2.11426e-05	0.0761132	0	0.0507421		3.2475e-05	1.02935e-05	1	1.02935e-05	4.00484e-05	0	1.24863e-06	4.1297e-05	0	0	7.1921e-05			5.07421e-05		1.34985e-06	3.23965e-05	1.02589e-06	2.51073e-07	1.27696e-06	0	7.2892e-08	0	0	0	0	9.47596e-09	9.47596e-09			1.02589e-06		2.51073e-07		1.27696e-06	0		6.34161e-08		1.34038e-06
7	2	0	3.4233	3.61402e-05	2.16841e-05	0.154176	0	0.052042		3.33068e-05	1.05571e-05	1	1.05571e-05	4.13253e-05	0	1.31204e-06	4.26374e-05	0	0	7.55738e-05			5.2042e-05		1.38438e-06	3.32252e-05	1.05213e-06	2.57495e-07	1.30963e-06	0	7.47566e-08	0	0	0	0	9.71836e-09	9.71836e-09			1.05213e-06		2.57495e-07		1.30963e-06	0		6.50383e-08		1.37466e-06
7	3	0	3.4233	3.70604e-05	2.22362e-05	0.234227	0	0.0533669		3.41548e-05	1.08259e-05	1	1.08259e-05	4.26349e-05	0	1.37708e-06	4.4012e-05	0	0	7.932e-05			5.33669e-05		1.41958e-06	3.40699e-05	1.07888e-06	2.64042e-07	1.34292e-06	0	7.66573e-08	0	0	0	0	9.96545e-09	9.96545e-09			1.07888e-06		2.64042e-07		1.34292e-06	0		6.66919e-08		1.40961e-06
7	4	0	3.4233	3.79982e-05	2.27989e-05	0.316303	0	0.0547174		3.50191e-05	1.10999e-05	1	1.10999e-05	4.39779e-05	0	1.44377e-06	4.54216e-05	0	0	8.31614e-05			5.47174e-05		1.45545e-06	3.49309e-05	1.10614e-06	2.70714e-07	1.37686e-06	0	7.85945e-08	0	0	0	0	1.02173e-08	1.02173e-08			1.10614e-06		2.70714e-07		1.37686e-06	0		6.83772e-08		1.44524e-06
7	5	0	3.4233	3.89539e-05	2.33724e-05	0.400443	0	0.0560936		3.58999e-05	1.13791e-05	1	1.13791e-05	4.53547e-05	0	1.51215e-06	4.68669e-05	0	0	8.70999e-05			5.60936e-05		1.49201e-06	3.58083e-05	1.13393e-06	2.77514e-07	1.41144e-06	0	8.05687e-08	0	0	0	0	1.04739e-08	1.04739e-08			1.13393e-06		2.77514e-07		1.41144e-06	0		7.00947e-08		1.48154e-06
7	6	0	3.4233	3.99278e-05	2.39567e-05	0.486687	0	0.0574961		3.67975e-05	1.16635e-05	1	1.16635e-05	4.67662e-05	0	1.58225e-06	4.83484e-05	0	0	9.11374e-05			5.74961e-05		1.52926e-06	3.67024e-05	1.16224e-06	2.84443e-07	1.44668e-06	0	8.25803e-08	0	0	0	0	1.07354e-08	1.07354e-08			1.16224e-06		2.84443e-07		1.44668e-06	0		7.18449e-08		1.51853e-06
7	7	0	3.4233	4.09201e-05	2.45521e-05	0.575075	0	0.058925		3.7712e-05	1.19534e-05	1	1.19534e-05	4.82129e-05	0	1.65409e-06	4.98669e-05	0	0	9.52757e-05			5.8925e-05		1.56722e-06	3.76133e-05	1.19109e-06	2.91503e-07	1.48259e-06	0	8.46299e-08	0	0	0	0	1.10019e-08	1.10019e-08			1.19109e-06		2.91503e-07		1.48259e-06	0		7.3628e-08		1.55622e-06
7	8	0	3.4233	4.1931e-05	2.51586e-05	0.665646	0	0.0603807		3.86436e-05	1.22487e-05	1	1.22487e-05	4.96954e-05	0	1.72772e-06	5.14232e-05	0	0	9.95166e-05			6.03807e-05		1.60589e-06	3.85413e-05	1.22047e-06	2.98695e-07	1.51917e-06	0	8.67179e-08	0	0	0	0	1.12733e-08	1.12733e-08			1.22047e-06		2.98695e-07		1.51917e-06	0		7.54446e-08		1.59461e-06
7	9	0	0	0	0	0.665646	0.0416029	0.0416029		2.66258e-05	1.25495e-05	1	1.25495e-05	5.12146e-05	0	1.80316e-06	5.30178e-05	0.0158124	0	0.000103862			4.16029e-05		6.83866e-07	1.64128e-05	5.19738e-07	1.27199e-07	6.46937e-07	0	3.69288e-08	5.40528e-08	1.32287e-08	6.72815e-08	0	4.80074e-09	7.20822e-08			4.65685e-07		1.1397e-07		5.79656e-07	0		3.2128e-08		6.11784e-07
7	10	0	0	0	0	0.665646	0.0416029	0.0416029		2.66258e-05	1.26636e-05	1	1.26636e-05	5.17943e-05	0	1.83529e-06	5.36296e-05	0.0159562	0	0.000105713			4.16029e-05		6.79983e-07	1.63196e-05	5.16787e-07	1.26477e-07	6.43264e-07	0	3.67191e-08	5.37458e-08	1.31536e-08	6.68994e-08	0	4.77348e-09	7.16729e-08			4.63041e-07		1.13323e-07		5.76364e-07	0		3.19456e-08		6.0831e-07
7	11	0	0	0	0	0.665646	0.0416029	0.0416029		2.66258e-05	1.27769e-05	1	1.27769e-05	5.23706e-05	0	1.86724e-06	5.42379e-05	0.0160988	0	0.000107553			4.16029e-05		6.7613e-07	1.62271e-05	5.13859e-07	1.2576e-07	6.39619e-07	0	3.6511e-08	5.34413e-08	1.30791e-08	6.65203e-08	0	4.74643e-09	7.12668e-08			4.60417e-07		1.12681e-07		5.73098e-07	0		3.17646e-08		6.04863e-07
7	12	0	0	0	0	0.665646	0.0416029	0.0416029		2.66258e-05	1.28892e-05	1	1.28892e-05	5.29437e-05	0	1.899e-06	5.48427e-05	0.0162404	0	0.000109383			4.16029e-05		6.72307e-07	1.61354e-05	5.10953e-07	1.25049e-07	6.36002e-07	0	3.63046e-08	5.31391e-08	1.30051e-08	6.61442e-08	0	4.71959e-09	7.08638e-08			4.57814e-07		1.12044e-07		5.69858e-07	0		3.1585e-08		6.01443e-07
7	13	0	0	0	0	0.665646	0.0416029	0.0416029		2.66258e-05	1.30006e-05	1	1.30006e-05	5.35136e-05	0	1.93059e-06	5.54442e-05	0.0163808	0	0.000111202			4.16029e-05		6.68513e-07	1.60443e-05	5.0807e-07	1.24343e-07	6.32413e-07	0	3.60997e-08	5.28393e-08	1.29317e-08	6.5771e-08	0	4.69296e-09	7.0464e-08			4.55231e-07		1.11412e-07		5.66642e-07	0		3.14068e-08		5.98049e-07
7	14	0	0	0	0	0.665646	0.0416029	0.0416029		2.66258e-05	1.31112e-05	1	1.31112e-05	5.40802e-05	0	1.96199e-06	5.60422e-05	0.0165202	0	0.000113011			4.16029e-05		6.64749e-07	1.5954e-05	5.05209e-07	1.23643e-07	6.28853e-07	0	3.58964e-08	5.25418e-08	1.28589e-08	6.54007e-08	0	4.66654e-09	7.00672e-08			4.52667e-07		1.10784e-07		5.63452e-07	0		3.12299e-08		5.94682e-07
7	15	0	0	0	0	0.665646	0.0416029	0.0416029		2.66258e-05	1.3221e-05	1	1.3221e-05	5.46437e-05	0	1.99322e-06	5.66369e-05	0.0166584	0	0.00011481			4.16029e-05		6.61014e-07	1.58643e-05	5.0237e-07	1.22949e-07	6.25319e-07	0	3.56947e-08	5.22465e-08	1.27866e-08	6.50332e-08	0	4.64032e-09	6.96735e-08			4.50124e-07		1.10162e-07		5.60286e-07	0		3.10544e-08		5.9134e-07
7	16	0	0	0	0	0.665646	0.0416029	0.0416029		2.66258e-05	1.33299e-05	1	1.33299e-05	5.5204e-05	0	2.02428e-06	5.72282e-05	0.0167957	0	0.000116598			4.16029e-05		6.57307e-07	1.57754e-05	4.99553e-07	1.22259e-07	6.21812e-07	0	3.54946e-08	5.19535e-08	1.27149e-08	6.46685e-08	0	4.61429e-09	6.92827e-08			4.476e-07		1.09544e-07		5.57144e-07	0		3.08803e-08		5.88024e-07
7	17	0	0	0	0	0.665646	0.0416029	0.0416029		2.66258e-05	1.3438e-05	1	1.3438e-05	5.57611e-05	0	2.05516e-06	5.78163e-05	0.0169318	0	0.000118377			4.16029e-05		6.53628e-07	1.56871e-05	4.96757e-07	1.21575e-07	6.18332e-07	0	3.52959e-08	5.16627e-08	1.26438e-08	6.43065e-08	0	4.58847e-09	6.8895e-08			4.45094e-07		1.08931e-07		5.54025e-07	0		3.07074e-08		5.84733e-07
7	18	0	0	0	0	0.665646	0.0416029	0.0416029		2.66258e-05	1.35452e-05	1	1.35452e-05	5.63151e-05	0	2.08587e-06	5.8401e-05	0.017067	0	0.000120146			4.16029e-05		6.49976e-07	1.55994e-05	4.93982e-07	1.20896e-07	6.14878e-07	0	3.50987e-08	5.13741e-08	1.25731e-08	6.39473e-08	0	4.56283e-09	6.85101e-08			4.42608e-07		1.08322e-07		5.5093e-07	0		3.05359e-08		5.81466e-07
7	19	0	0	0	0	0.665646	0.0416029	0.0416029		2.66258e-05	1.36517e-05	1	1.36517e-05	5.68661e-05	0	2.1164e-06	5.89825e-05	0.0172011	0	0.000121905			4.16029e-05		6.46353e-07	1.55125e-05	4.91228e-07	1.20222e-07	6.1145e-07	0	3.4903e-08	5.10877e-08	1.2503e-08	6.35908e-08	0	4.5374e-09	6.81281e-08			4.4014e-07		1.07719e-07		5.47859e-07	0		3.03656e-08		5.78224e-07
7	20	0	0	0	0	0.665646	0.0416029	0.0416029		2.66258e-05	1.37573e-05	1	1.37573e-05	5.74139e-05	0	2.14677e-06	5.95607e-05	0.0173343	0	0.000123654			4.16029e-05		6.42756e-07	1.54261e-05	4.88494e-07	1.19553e-07	6.08047e-07	0	3.47088e-08	5.08034e-08	1.24335e-08	6.32369e-08	0	4.51214e-09	6.7749e-08			4.37691e-07		1.07119e-07		5.4481e-07	0		3.01967e-08		5.75007e-07
7	21	0	0	0	0	0.665646	0.0416029	0.0416029		2.66258e-05	1.38622e-05	1	1.38622e-05	5.79587e-05	0	2.17696e-06	6.01357e-05	0.0174664	0	0.000125393			4.16029e-05		6.39185e-07	1.53404e-05	4.85781e-07	1.18888e-07	6.04669e-07	0	3.4516e-08	5.05212e-08	1.23644e-08	6.28856e-08	0	4.48708e-09	6.73727e-08			4.3526e-07		1.06524e-07		5.41784e-07	0		3.00289e-08		5.71813e-07
7	22	0	0	0	0	0.665646	0.0416029	0.0416029		2.66258e-05	1.39663e-05	1	1.39663e-05	5.85005e-05	0	2.20699e-06	6.07075e-05	0.0175976	0	0.000127123			4.16029e-05		6.35641e-07	1.52554e-05	4.83087e-07	1.18229e-07	6.01317e-07	0	3.43246e-08	5.02411e-08	1.22958e-08	6.25369e-08	0	4.4622e-09	6.69991e-08			4.32846e-07		1.05933e-07		5.3878e-07	0		2.98624e-08		5.68642e-07
7	23	0	0	0	0	0.665646	0.0416029	0.0416029		2.66258e-05	1.40697e-05	1	1.40697e-05	5.90393e-05	0	2.23686e-06	6.12762e-05	0.0177278	0	0.000128843			4.16029e-05		6.32123e-07	1.5171e-05	4.80414e-07	1.17575e-07	5.97989e-07	0	3.41347e-08	4.9963e-08	1.22278e-08	6.21908e-08	0	4.43751e-09	6.66283e-08			4.30451e-07		1.05347e-07		5.35798e-07	0		2.96972e-08		5.65495e-07
7	24	0	0	0	0	0.665646	0.0416029	0.0416029	1.10941	2.66258e-05	1.41722e-05	1	1.41722e-05	5.95751e-05	0	2.26655e-06	6.18417e-05	0.017857	0	0.000130553	0.0168529	0.245362	4.16029e-05	0.001	6.28631e-07	1.50871e-05	4.7776e-07	1.16925e-07	5.94685e-07	0	3.39461e-08	4.9687e-08	1.21602e-08	6.18472e-08	0	4.41299e-09	6.62602e-08	0.0401828	5.13926e-07	4.28073e-07	0.544733	1.04765e-07	0.133316	5.32838e-07	0	0	2.95331e-08	0.0354059	5.62371e-07
8	1	0	3.4233	4.88645e-05	2.93187e-05	0.105547	0	0.0703649		4.50335e-05	1.42741e-05	1	1.42741e-05	6.01079e-05	0	2.29609e-06	6.2404e-05	0	0	0.000132255			7.03649e-05		1.87099e-06	4.49038e-05	1.42195e-06	3.48005e-07	1.76996e-06	0	1.01034e-07	0	0	0	0	1.31344e-08	1.31344e-08			1.42195e-06		3.48005e-07		1.76996e-06	0		8.78992e-08		1.85786e-06
8	2	0	3.4233	5.00205e-05	3.00123e-05	0.213591	0	0.0720295		4.60989e-05	1.46118e-05	1	1.46118e-05	6.18779e-05	0	2.38399e-06	6.42619e-05	0	0	0.000137318			7.20295e-05		1.9152e-06	4.59649e-05	1.45555e-06	3.56228e-07	1.81178e-06	0	1.03421e-07	0	0	0	0	1.34447e-08	1.34447e-08			1.45555e-06		3.56228e-07		1.81178e-06	0		8.99762e-08		1.90176e-06
8	3	0	3.4233	5.11971e-05	3.07183e-05	0.324177	0	0.0737238		4.71832e-05	1.49555e-05	1	1.49555e-05	6.36897e-05	0	2.47396e-06	6.61636e-05	0	0	0.0001425			7.37238e-05		1.9602e-06	4.70449e-05	1.48975e-06	3.64598e-07	1.85435e-06	0	1.05851e-07	0	0	0	0	1.37606e-08	1.37606e-08			1.48975e-06		3.64598e-07		1.85435e-06	0		9.20903e-08		1.94644e-06
8	4	0	3.4233	5.23946e-05	3.14368e-05	0.43735	0	0.0754483		4.82869e-05	1.53053e-05	1	1.53053e-05	6.5544e-05	0	2.56605e-06	6.81101e-05	0	0	0.000147805			7.54483e-05		2.006e-06	4.8144e-05	1.52456e-06	3.73116e-07	1.89768e-06	0	1.08324e-07	0	0	0	0	1.40821e-08	1.40821e-08			1.52456e-06		3.73116e-07		1.89768e-06	0		9.42419e-08		1.99192e-06
8	5	0	3.4233	5.36133e-05	3.2168e-05	0.553154	0	0.0772032		4.941e-05	1.56613e-05	1	1.56613e-05	6.74417e-05	0	2.66029e-06	7.0102e-05	0	0	0.000153233			7.72032e-05		2.05261e-06	4.92626e-05	1.55998e-06	3.81785e-07	1.94177e-06	0	1.10841e-07	0	0	0	0	1.44093e-08	1.44093e-08			1.55998e-06		3.81785e-07		1.94177e-06	0		9.64315e-08		2.0382e-06
8	6	0	3.4233	5.48535e-05	3.29121e-05	0.671638	0	0.078989		5.05529e-05	1.60236e-05	1	1.60236e-05	6.93835e-05	0	2.75672e-06	7.21402e-05	0	0	0.000158787			7.8989e-05		2.10003e-06	5.04008e-05	1.59602e-06	3.90606e-07	1.98663e-06	0	1.13402e-07	0	0	0	0	1.47422e-08	1.47422e-08			1.59602e-06		3.90606e-07		1.98663e-06	0		9.86595e-08		2.08529e-06
8	7	0	3.4233	5.61152e-05	3.36691e-05	0.792847	0	0.0808059		5.17158e-05	1.63921e-05	1	1.63921e-05	7.13701e-05	0	2.85538e-06	7.42255e-05	0	0	0.00016447			8.08059e-05		2.14828e-06	5.15588e-05	1.6327e-06	3.99581e-07	2.03228e-06	0	1.16007e-07	0	0	0	0	1.5081e-08	1.5081e-08			1.6327e-06		3.99581e-07		2.03228e-06	0		1.00926e-07		2.1332e-06
8	8	0	3.4233	5.7399e-05	3.44394e-05	0.916828	0	0.0826545		5.28989e-05	1.67671e-05	1	1.67671e-05	7.34024e-05	0	2.95631e-06	7.63587e-05	0	0	0.000170284			8.26545e-05		2.19738e-06	5.2737e-05	1.67001e-06	4.08712e-07	2.07872e-06	0	1.18658e-07	0	0	0	0	1.54256e-08	1.54256e-08			1.67001e-06		4.08712e-07		2.07872e-06	0		1.03233e-07		2.18195e-06
8	9	0	0	0	0	0.916828	0.0573018	0.0573018		3.66731e-05	1.71486e-05	1	1.71486e-05	7.54811e-05	0	3.05954e-06	7.85406e-05	0.0216072	0	0.00017623			5.73018e-05		9.45627e-07	2.2695e-05	7.18676e-07	1.75887e-07	8.94563e-07	0	5.10638e-08	7.47423e-08	1.82922e-08	9.30345e-08	0	6.6383e-09	9.96728e-08			6.43934e-07		1.57594e-07		8.01528e-07	0		4.44255e-08		8.45954e-07
8	10	0	0	0	0	0.916828	0.0573018	0.0573018		3.66731e-05	1.72949e-05	1	1.72949e-05	7.62826e-05	0	3.10397e-06	7.93866e-05	0.0217916	0	0.000178789			5.73018e-05		9.40643e-07	2.25754e-05	7.14889e-07	1.7496e-07	8.89848e-07	0	5.07947e-08	7.43484e-08	1.81958e-08	9.25442e-08	0	6.60331e-09	9.91475e-08			6.4054e-07		1.56764e-07		7.97304e-07	0		4.41914e-08		8.41495e-07
8	11	0	0	0	0	0.916828	0.0573018	0.0573018		3.66731e-05	1.74401e-05	1	1.74401e-05	7.70799e-05	0	3.14816e-06	8.02281e-05	0.0219746	0	0.000181334			5.73018e-05		9.35695e-07	2.24567e-05	7.11129e-07	1.74039e-07	8.85168e-07	0	5.05276e-08	7.39574e-08	1.81001e-08	9.20575e-08	0	6.56858e-09	9.8626e-08			6.37171e-07		1.55939e-07		7.9311e-07	0		4.3959e-08		8.37069e-07
8	12	0	0	0	0	0.916828	0.0573018	0.0573018		3.66731e-05	1.75843e-05	1	1.75843e-05	7.7873e-05	0	3.19212e-06	8.10652e-05	0.0221562	0	0.000183866			5.73018e-05		9.30784e-07	2.23388e-05	7.07396e-07	1.73126e-07	8.80522e-07	0	5.02623e-08	7.35692e-08	1.80051e-08	9.15742e-08	0	6.5341e-09	9.81084e-08			6.33827e-07		1.55121e-07		7.88947e-07	0		4.37282e-08		8.32676e-07
8	13	0	0	0	0	0.916828	0.0573018	0.0573018		3.66731e-05	1.77274e-05	1	1.77274e-05	7.8662e-05	0	3.23585e-06	8.18978e-05	0.0223365	0	0.000186385			5.73018e-05		9.25908e-07	2.22218e-05	7.0369e-07	1.72219e-07	8.75909e-07	0	4.9999e-08	7.31838e-08	1.79108e-08	9.10945e-08	0	6.49987e-09	9.75944e-08			6.30506e-07		1.54308e-07		7.84814e-07	0		4.34992e-08		8.28313e-07
8	14	0	0	0	0	0.916828	0.0573018	0.0573018		3.66731e-05	1.78695e-05	1	1.78695e-05	7.94468e-05	0	3.27935e-06	8.27261e-05	0.0225156	0	0.00018889			5.73018e-05		9.21067e-07	2.21056e-05	7.00011e-07	1.71318e-07	8.71329e-07	0	4.97376e-08	7.28011e-08	1.78171e-08	9.06182e-08	0	6.46589e-09	9.70841e-08			6.2721e-07		1.53501e-07		7.80711e-07	0		4.32717e-08		8.23983e-07
8	15	0	0	0	0	0.916828	0.0573018	0.0573018		3.66731e-05	1.80106e-05	1	1.80106e-05	8.02275e-05	0	3.32262e-06	8.35501e-05	0.0226933	0	0.000191383			5.73018e-05		9.1626e-07	2.19902e-05	6.96358e-07	1.70424e-07	8.66782e-07	0	4.94781e-08	7.24212e-08	1.77241e-08	9.01453e-08	0	6.43215e-09	9.65775e-08			6.23937e-07		1.527e-07		7.76637e-07	0		4.30459e-08		8.19683e-07
8	16	0	0	0	0	0.916828	0.0573018	0.0573018		3.66731e-05	1.81507e-05	1	1.81507e-05	8.10042e-05	0	3.36566e-06	8.43698e-05	0.0228698	0	0.000193862			5.73018e-05		9.11488e-07	2.18757e-05	6.92731e-07	1.69537e-07	8.62267e-07	0	4.92203e-08	7.2044e-08	1.76318e-08	8.96758e-08	0	6.39864e-09	9.60745e-08			6.20687e-07		1.51905e-07		7.72592e-07	0		4.28217e-08		8.15413e-07
8	17	0	0	0	0	0.916828	0.0573018	0.0573018		3.66731e-05	1.82897e-05	1	1.82897e-05	8.17767e-05	0	3.40849e-06	8.51852e-05	0.0230451	0	0.000196329			5.73018e-05		9.06749e-07	2.1762e-05	6.89129e-07	1.68655e-07	8.57784e-07	0	4.89644e-08	7.16694e-08	1.75402e-08	8.92096e-08	0	6.36538e-09	9.5575e-08			6.1746e-07		1.51115e-07		7.68575e-07	0		4.25991e-08		8.11174e-07
8	18	0	0	0	0	0.916828	0.0573018	0.0573018		3.66731e-05	1.84278e-05	1	1.84278e-05	8.25453e-05	0	3.45109e-06	8.59964e-05	0.0232191	0	0.000198783			5.73018e-05		9.02043e-07	2.1649e-05	6.85553e-07	1.6778e-07	8.53333e-07	0	4.87103e-08	7.12975e-08	1.74491e-08	8.87466e-08	0	6.33234e-09	9.5079e-08			6.14255e-07		1.50331e-07		7.64586e-07	0		4.2378e-08		8.06964e-07
8	19	0	0	0	0	0.916828	0.0573018	0.0573018		3.66731e-05	1.8565e-05	1	1.8565e-05	8.33099e-05	0	3.49346e-06	8.68034e-05	0.0233919	0	0.000201223			5.73018e-05		8.97371e-07	2.15369e-05	6.82002e-07	1.66911e-07	8.48913e-07	0	4.8458e-08	7.09282e-08	1.73587e-08	8.82869e-08	0	6.29954e-09	9.45865e-08			6.11074e-07		1.49552e-07		7.60626e-07	0		4.21585e-08		8.02784e-07
8	20	0	0	0	0	0.916828	0.0573018	0.0573018		3.66731e-05	1.87011e-05	1	1.87011e-05	8.40705e-05	0	3.53562e-06	8.76062e-05	0.0235634	0	0.000203652			5.73018e-05		8.92731e-07	2.14255e-05	6.78475e-07	1.66048e-07	8.44523e-07	0	4.82075e-08	7.05614e-08	1.7269e-08	8.78304e-08	0	6.26697e-09	9.40974e-08			6.07914e-07		1.48779e-07		7.56693e-07	0		4.19405e-08		7.98633e-07
8	21	0	0	0	0	0.916828	0.0573018	0.0573018		3.66731e-05	1.88364e-05	1	1.88364e-05	8.48272e-05	0	3.57756e-06	8.84048e-05	0.0237338	0	0.000206068			5.73018e-05		8.88123e-07	2.13149e-05	6.74973e-07	1.65191e-07	8.40164e-07	0	4.79586e-08	7.01972e-08	1.71798e-08	8.7377e-08	0	6.23462e-09	9.36117e-08			6.04776e-07		1.48011e-07		7.52787e-07	0		4.1724e-08		7.94511e-07
8	22	0	0	0	0	0.916828	0.0573018	0.0573018		3.66731e-05	1.89707e-05	1	1.89707e-05	8.558e-05	0	3.61929e-06	8.91993e-05	0.023903	0	0.000208471			5.73018e-05		8.83546e-07	2.12051e-05	6.71495e-07	1.6434e-07	8.35835e-07	0	4.77115e-08	6.98355e-08	1.70913e-08	8.69268e-08	0	6.20249e-09	9.31293e-08			6.0166e-07		1.47248e-07		7.48908e-07	0		4.1509e-08		7.90417e-07
8	23	0	0	0	0	0.916828	0.0573018	0.0573018		3.66731e-05	1.9104e-05	1	1.9104e-05	8.63289e-05	0	3.6608e-06	8.99897e-05	0.0240711	0	0.000210862			5.73018e-05		8.79001e-07	2.1096e-05	6.68041e-07	1.63494e-07	8.31535e-07	0	4.74661e-08	6.94763e-08	1.70034e-08	8.64796e-08	0	6.17059e-09	9.26502e-08			5.98565e-07		1.46491e-07		7.45055e-07	0		4.12955e-08		7.86351e-07
8	24	0	0	0	0	0.916828	0.0573018	0.0573018	1.52805	3.66731e-05	1.92365e-05	1	1.92365e-05	8.7074e-05	0	3.70209e-06	9.07761e-05	0.024238	0	0.00021324	0.0229444	0.243079	5.73018e-05	0.001	8.74487e-07	2.09877e-05	6.6461e-07	1.62655e-07	8.27265e-07	0	4.72223e-08	6.91195e-08	1.69161e-08	8.60355e-08	0	6.1389e-09	9.21744e-08	0.0404405	7.01328e-07	5.95491e-07	0.546274	1.45739e-07	0.133693	7.41229e-07	0	0	4.10834e-08	0.0355132	7.82313e-07
9	1	0	3.4233	6.63026e-05	3.97816e-05	0.143214	0	0.0954758		6.11045e-05	1.9368e-05	1	1.9368e-05	8.78152e-05	0	3.74317e-06	9.15584e-05	0	0	0.000215607			9.54758e-05		2.53773e-06	6.09054e-05	1.92867e-06	4.72017e-07	2.40069e-06	0	1.37037e-07	0	0	0	0	1.78148e-08	1.78148e-08			1.92867e-06		4.72017e-07		2.40069e-06	0		1.19222e-07		2.51991e-06
9	2	0	3.4233	6.77588e-05	4.06553e-05	0.289573	0	0.0975727		6.24466e-05	1.97934e-05	1	1.97934e-05	9.02159e-05	0	3.8624e-06	9.40783e-05	0	0	0.000222474			9.75727e-05		2.59341e-06	6.22417e-05	1.97099e-06	4.82373e-07	2.45336e-06	0	1.40044e-07	0	0	0	0	1.82057e-08	1.82057e-08			1.97099e-06		4.82373e-07		2.45336e-06	0		1.21838e-07		2.5752e-06
9	3	0	3.4233	6.92392e-05	4.15435e-05	0.43913	0	0.0997045		6.38108e-05	2.02259e-05	1	2.02259e-05	9.26693e-05	0	3.98423e-06	9.66535e-05	0	0	0.000229492			9.97045e-05		2.65001e-06	6.36002e-05	2.01401e-06	4.92901e-07	2.50691e-06	0	1.431e-07	0	0	0	0	1.8603e-08	1.8603e-08			2.01401e-06		4.92901e-07		2.50691e-06	0		1.24497e-07		2.6314e-06
9	4	0	3.4233	7.0744e-05	4.24464e-05	0.591937	0	0.101871		6.51977e-05	2.06654e-05	1	2.06654e-05	9.51762e-05	0	4.10873e-06	9.92849e-05	0	0	0.000236663			0.000101871		2.70754e-06	6.4981e-05	2.05773e-06	5.03603e-07	2.56133e-06	0	1.46207e-07	0	0	0	0	1.90069e-08	1.90069e-08			2.05773e-06		5.03603e-07		2.56133e-06	0		1.272e-07		2.68853e-06
9	5	0	3.4233	7.22735e-05	4.33641e-05	0.748047	0	0.104074		6.66073e-05	2.11122e-05	1	2.11122e-05	9.77375e-05	0	4.23593e-06	0.000101973	0	0	0.00024399			0.000104074		2.76602e-06	6.63845e-05	2.10218e-06	5.1448e-07	2.61666e-06	0	1.49365e-07	0	0	0	0	1.94175e-08	1.94175e-08			2.10218e-06		5.1448e-07		2.61666e-06	0		1.29948e-07		2.7466e-06
9	6	0	3.4233	7.3828e-05	4.42968e-05	0.907516	0	0.106312		6.80399e-05	2.15663e-05	1	2.15663e-05	0.000100354	0	4.36588e-06	0.00010472	0	0	0.000251475			0.000106312		2.82545e-06	6.78109e-05	2.14734e-06	5.25534e-07	2.67288e-06	0	1.52574e-07	0	0	0	0	1.98347e-08	1.98347e-08			2.14734e-06		5.25534e-07		2.67288e-06	0		1.3274e-07		2.80562e-06
9	7	0	3.4233	7.54077e-05	4.52446e-05	1.0704	0	0.108587		6.94958e-05	2.20278e-05	1	2.20278e-05	0.000103027	0	4.49862e-06	0.000107526	0	0	0.00025912			0.000108587		2.88585e-06	6.92604e-05	2.19325e-06	5.36768e-07	2.73002e-06	0	1.55836e-07	0	0	0	0	2.02587e-08	2.02587e-08			2.19325e-06		5.36768e-07		2.73002e-06	0		1.35577e-07		2.86559e-06
9	8	0	3.4233	7.7013e-05	4.62078e-05	1.23674	0	0.110899		7.09752e-05	2.24967e-05	1	2.24967e-05	0.000105757	0	4.6342e-06	0.000110391	0	0	0.00026693			0.000110899		2.94722e-06	7.07334e-05	2.23989e-06	5.48184e-07	2.78807e-06	0	1.5915e-07	0	0	0	0	2.06895e-08	2.06895e-08			2.23989e-06		5.48184e-07		2.78807e-06	0		1.38461e-07		2.92653e-06
9	9	0	0	0	0	1.23674	0.0772965	0.0772965		4.94698e-05	2.29732e-05	1	2.29732e-05	0.000108545	0	4.77266e-06	0.000113318	0.0289462	0	0.000274905			7.72965e-05		1.27995e-06	3.07188e-05	9.72762e-07	2.38071e-07	1.21083e-06	0	6.91173e-08	1.01167e-07	2.47594e-08	1.25927e-07	0	8.98525e-09	1.34912e-07			8.71595e-07		2.13311e-07		1.08491e-06	0		6.01321e-08		1.14504e-06
9	10	0	0	0	0	1.23674	0.0772965	0.0772965		4.94698e-05	2.31576e-05	1	2.31576e-05	0.00010963	0	4.83279e-06	0.000114463	0.0291786	0	0.000278369			7.72965e-05		1.27366e-06	3.05678e-05	9.67981e-07	2.36901e-07	1.20488e-06	0	6.87776e-08	1.0067e-07	2.46377e-08	1.25308e-07	0	8.94109e-09	1.34249e-07			8.67311e-07		2.12263e-07		1.07957e-06	0		5.98365e-08		1.13941e-06
9	11	0	0	0	0	1.23674	0.0772965	0.0772965		4.94698e-05	2.33409e-05	1	2.33409e-05	0.00011071	0	4.89263e-06	0.000115602	0.0294095	0	0.000281815			7.72965e-05		1.26741e-06	3.04179e-05	9.63233e-07	2.35739e-07	1.19897e-06	0	6.84402e-08	1.00176e-07	2.45168e-08	1.24693e-07	0	8.89723e-09	1.3359e-07			8.63057e-07		2.11222e-07		1.07428e-06	0		5.9543e-08		1.13382e-06
9	12	0	0	0	0	1.23674	0.0772965	0.0772965		4.94698e-05	2.35228e-05	1	2.35228e-05	0.000111784	0	4.95217e-06	0.000116736	0.0296387	0	0.000285245			7.72965e-05		1.26121e-06	3.0269e-05	9.58517e-07	2.34584e-07	1.1931e-06	0	6.81052e-08	9.96858e-08	2.43968e-08	1.24083e-07	0	8.85367e-09	1.32936e-07			8.58831e-07		2.10188e-07		1.06902e-06	0		5.92515e-08		1.12827e-06
9	13	0	0	0	0	1.23674	0.0772965	0.0772965		4.94698e-05	2.37035e-05	1	2.37035e-05	0.000112853	0	5.01142e-06	0.000117864	0.0298665	0	0.000288658			7.72965e-05		1.25504e-06	3.0121e-05	9.53833e-07	2.33438e-07	1.18727e-06	0	6.77723e-08	9.91986e-08	2.42776e-08	1.23476e-07	0	8.8104e-09	1.32287e-07			8.54634e-07		2.0916e-07		1.06379e-06	0		5.89619e-08		1.12276e-06
9	14	0	0	0	0	1.23674	0.0772965	0.0772965		4.94698e-05	2.3883e-05	1	2.3883e-05	0.000113917	0	5.07038e-06	0.000118987	0.0300926	0	0.000292054			7.72965e-05		1.24892e-06	2.99741e-05	9.4918e-07	2.32299e-07	1.18148e-06	0	6.74417e-08	9.87147e-08	2.41591e-08	1.22874e-07	0	8.76743e-09	1.31641e-07			8.50465e-07		2.0814e-07		1.05861e-06	0		5.86743e-08		1.11728e-06
9	15	0	0	0	0	1.23674	0.0772965	0.0772965		4.94698e-05	2.40613e-05	1	2.40613e-05	0.000114975	0	5.12906e-06	0.000120104	0.0303173	0	0.000295434			7.72965e-05		1.24284e-06	2.98282e-05	9.44559e-07	2.31168e-07	1.17573e-06	0	6.71134e-08	9.82341e-08	2.40415e-08	1.22276e-07	0	8.72474e-09	1.31e-07			8.46324e-07		2.07127e-07		1.05345e-06	0		5.83886e-08		1.11184e-06
9	16	0	0	0	0	1.23674	0.0772965	0.0772965		4.94698e-05	2.42385e-05	1	2.42385e-05	0.000116029	0	5.18745e-06	0.000121216	0.0305405	0	0.000298797			7.72965e-05		1.2368e-06	2.96832e-05	9.39968e-07	2.30045e-07	1.17001e-06	0	6.67872e-08	9.77566e-08	2.39246e-08	1.21681e-07	0	8.68233e-09	1.30364e-07			8.42211e-07		2.0612e-07		1.04833e-06	0		5.81048e-08		1.10644e-06
9	17	0	0	0	0	1.23674	0.0772965	0.0772965		4.94698e-05	2.44144e-05	1	2.44144e-05	0.000117077	0	5.24555e-06	0.000122323	0.0307621	0	0.000302144			7.72965e-05		1.2308e-06	2.95392e-05	9.35407e-07	2.28929e-07	1.16434e-06	0	6.64631e-08	9.72823e-08	2.38086e-08	1.21091e-07	0	8.64021e-09	1.29731e-07			8.38125e-07		2.0512e-07		1.04324e-06	0		5.78229e-08		1.10107e-06
9	18	0	0	0	0	1.23674	0.0772965	0.0772965		4.94698e-05	2.45892e-05	1	2.45892e-05	0.00011812	0	5.30337e-06	0.000123424	0.0309824	0	0.000305474			7.72965e-05		1.22484e-06	2.93961e-05	9.30876e-07	2.2782e-07	1.1587e-06	0	6.61412e-08	9.68111e-08	2.36933e-08	1.20504e-07	0	8.59836e-09	1.29103e-07			8.34065e-07		2.04126e-07		1.03819e-06	0		5.75429e-08		1.09573e-06
9	19	0	0	0	0	1.23674	0.0772965	0.0772965		4.94698e-05	2.47628e-05	1	2.47628e-05	0.000119159	0	5.36092e-06	0.000124519	0.0312011	0	0.000308789			7.72965e-05		1.21892e-06	2.9254e-05	9.26375e-07	2.26718e-07	1.15309e-06	0	6.58214e-08	9.6343e-08	2.35787e-08	1.19922e-07	0	8.55678e-09	1.28479e-07			8.30032e-07		2.0314e-07		1.03317e-06	0		5.72646e-08		1.09044e-06
9	20	0	0	0	0	1.23674	0.0772965	0.0772965		4.94698e-05	2.49353e-05	1	2.49353e-05	0.000120192	0	5.41818e-06	0.00012561	0.0314185	0	0.000312087			7.72965e-05		1.21303e-06	2.91128e-05	9.21904e-07	2.25624e-07	1.14753e-06	0	6.55037e-08	9.5878e-08	2.34649e-08	1.19343e-07	0	8.51548e-09	1.27858e-07			8.26026e-07		2.02159e-07		1.02818e-06	0		5.69882e-08		1.08517e-06
9	21	0	0	0	0	1.23674	0.0772965	0.0772965		4.94698e-05	2.51067e-05	1	2.51067e-05	0.00012122	0	5.47517e-06	0.000126695	0.0316344	0	0.00031537			7.72965e-05		1.20719e-06	2.89725e-05	9.17461e-07	2.24537e-07	1.142e-06	0	6.5188e-08	9.5416e-08	2.33518e-08	1.18768e-07	0	8.47444e-09	1.27242e-07			8.22045e-07		2.01185e-07		1.02323e-06	0		5.67136e-08		1.07994e-06
9	22	0	0	0	0	1.23674	0.0772965	0.0772965		4.94698e-05	2.52769e-05	1	2.52769e-05	0.000122243	0	5.53188e-06	0.000127775	0.0318489	0	0.000318636			7.72965e-05		1.20138e-06	2.88331e-05	9.13047e-07	2.23456e-07	1.1365e-06	0	6.48744e-08	9.49569e-08	2.32395e-08	1.18196e-07	0	8.43367e-09	1.2663e-07			8.1809e-07		2.00217e-07		1.01831e-06	0		5.64407e-08		1.07475e-06
9	23	0	0	0	0	1.23674	0.0772965	0.0772965		4.94698e-05	2.54461e-05	1	2.54461e-05	0.000123261	0	5.58832e-06	0.00012885	0.0320621	0	0.000321887			7.72965e-05		1.19561e-06	2.86946e-05	9.08662e-07	2.22383e-07	1.13104e-06	0	6.45628e-08	9.45008e-08	2.31278e-08	1.17629e-07	0	8.39316e-09	1.26022e-07			8.14161e-07		1.99255e-07		1.01342e-06	0		5.61696e-08		1.06959e-06
9	24	0	0	0	0	1.23674	0.0772965	0.0772965	2.06124	4.94698e-05	2.56142e-05	1	2.56142e-05	0.000124275	0	5.64449e-06	0.000129919	0.0322738	0	0.000325123	0.0306358	0.24107	7.72965e-05	0.001	1.18987e-06	2.8557e-05	9.04304e-07	2.21317e-07	1.12562e-06	0	6.42532e-08	9.40476e-08	2.30169e-08	1.17065e-07	0	8.35291e-09	1.25417e-07	0.0406665	9.38383e-07	8.10257e-07	0.54763	1.983e-07	0.134025	1.00856e-06	0	0	5.59003e-08	0.0356075	1.06446e-06
10	1	0	3.4233	8.82567e-05	5.2954e-05	0.190634	0	0.12709		8.13374e-05	2.57812e-05	1	2.57812e-05	0.000125283	0	5.70039e-06	0.000130984	0	0	0.000328343			0.00012709		3.37691e-06	8.10459e-05	2.56645e-06	6.28106e-07	3.19456e-06	0	1.82353e-07	0	0	0	0	2.37059e-08	2.37059e-08			2.56645e-06		6.28106e-07		3.19456e-06	0		1.58647e-07		3.35321e-06
10	2	0	3.4233	9.00647e-05	5.40388e-05	0.385174	0	0.129693		8.30036e-05	2.63093e-05	1	2.63093e-05	0.000128478	0	5.85904e-06	0.000134337	0	0	0.000337481			0.000129693		3.44602e-06	8.27046e-05	2.61898e-06	6.40961e-07	3.25994e-06	0	1.86085e-07	0	0	0	0	2.41911e-08	2.41911e-08			2.61898e-06		6.40961e-07		3.25994e-06	0		1.61894e-07		3.42183e-06
10	3	0	3.4233	9.19006e-05	5.51404e-05	0.583679	0	0.132337		8.46956e-05	2.68456e-05	1	2.68456e-05	0.000131738	0	6.02093e-06	0.000137759	0	0	0.000346806			0.000132337		3.51621e-06	8.43889e-05	2.67232e-06	6.54014e-07	3.32633e-06	0	1.89875e-07	0	0	0	0	2.46838e-08	2.46838e-08			2.67232e-06		6.54014e-07		3.32633e-06	0		1.65191e-07		3.49152e-06
10	4	0	3.4233	9.37648e-05	5.62589e-05	0.786211	0	0.135021		8.64136e-05	2.73902e-05	1	2.73902e-05	0.000135064	0	6.18613e-06	0.00014125	0	0	0.000356321			0.000135021		3.58747e-06	8.60992e-05	2.72647e-06	6.67269e-07	3.39374e-06	0	1.93723e-07	0	0	0	0	2.5184e-08	2.5184e-08			2.72647e-06		6.67269e-07		3.39374e-06	0		1.68539e-07		3.56228e-06
10	5	0	3.4233	9.56576e-05	5.73946e-05	0.992832	0	0.137747		8.8158e-05	2.79431e-05	1	2.79431e-05	0.000138458	0	6.35467e-06	0.000144813	0	0	0.000366029			0.000137747		3.65982e-06	8.78356e-05	2.78146e-06	6.80726e-07	3.46219e-06	0	1.9763e-07	0	0	0	0	2.56919e-08	2.56919e-08			2.78146e-06		6.80726e-07		3.46219e-06	0		1.71938e-07		3.63413e-06
10	6	0	3.4233	9.75792e-05	5.85475e-05	1.2036	0	0.140514		8.9929e-05	2.85044e-05	1	2.85044e-05	0.00014192	0	6.5266e-06	0.000148447	0	0	0.000375932			0.000140514		3.73327e-06	8.95985e-05	2.83729e-06	6.94388e-07	3.53167e-06	0	2.01597e-07	0	0	0	0	2.62076e-08	2.62076e-08			2.83729e-06		6.94388e-07		3.53167e-06	0		1.75389e-07		3.70706e-06
10	7	0	3.4233	9.95301e-05	5.9718e-05	1.41859	0	0.143323		9.17269e-05	2.90743e-05	1	2.90743e-05	0.000145452	0	6.70199e-06	0.000152154	0	0	0.000386035			0.000143323		3.80784e-06	9.13881e-05	2.89396e-06	7.08258e-07	3.60221e-06	0	2.05623e-07	0	0	0	0	2.6731e-08	2.6731e-08			2.89396e-06		7.08258e-07		3.60221e-06	0		1.78892e-07		3.78111e-06
10	8	0	3.4233	0.00010151	6.09062e-05	1.63785	0	0.146175		9.35519e-05	2.96528e-05	1	2.96528e-05	0.000149054	0	6.88088e-06	0.000155935	0	0	0.000396339			0.000146175		3.88353e-06	9.32047e-05	2.95148e-06	7.22337e-07	3.67382e-06	0	2.09711e-07	0	0	0	0	2.72624e-08	2.72624e-08			2.95148e-06		7.22337e-07		3.67382e-06	0		1.82448e-07		3.85627e-06
10	9	0	0	0	0	1.63785	0.102366	0.102366		6.5514e-05	3.02399e-05	1	3.02399e-05	0.000152728	0	7.06333e-06	0.000159791	0.0381023	0	0.000406848			0.000102366		1.70011e-06	4.08026e-05	1.29208e-06	3.1622e-07	1.6083e-06	0	9.18059e-08	1.34377e-07	3.28869e-08	1.67264e-07	0	1.19348e-08	1.79198e-07			1.15771e-06		2.83333e-07		1.44104e-06	0		7.98712e-08		1.52091e-06
10	10	0	0	0	0	1.63785	0.102366	0.102366		6.5514e-05	3.04692e-05	1	3.04692e-05	0.000154169	0	7.1432e-06	0.000161312	0.0383911	0	0.000411449			0.000102366		1.69229e-06	4.06148e-05	1.28614e-06	3.14765e-07	1.6009e-06	0	9.13834e-08	1.33758e-07	3.27356e-08	1.66494e-07	0	1.18798e-08	1.78374e-07			1.15238e-06		2.82029e-07		1.43441e-06	0		7.95036e-08		1.51391e-06
10	11	0	0	0	0	1.63785	0.102366	0.102366		6.5514e-05	3.06969e-05	1	3.06969e-05	0.000155603	0	7.22271e-06	0.000162826	0.0386781	0	0.000416028			0.000102366		1.68451e-06	4.04283e-05	1.28023e-06	3.13319e-07	1.59355e-06	0	9.09636e-08	1.33144e-07	3.25852e-08	1.65729e-07	0	1.18253e-08	1.77554e-07			1.14708e-06		2.80734e-07		1.42782e-06	0		7.91383e-08		1.50696e-06
10	12	0	0	0	0	1.63785	0.102366	0.102366		6.5514e-05	3.09232e-05	1	3.09232e-05	0.000157031	0	7.30185e-06	0.000164333	0.0389632	0	0.000420586			0.000102366		1.67679e-06	4.02429e-05	1.27436e-06	3.11882e-07	1.58624e-06	0	9.05464e-08	1.32533e-07	3.24357e-08	1.64969e-07	0	1.1771e-08	1.7674e-07			1.14182e-06		2.79446e-07		1.42127e-06	0		7.87754e-08		1.50005e-06
10	13	0	0	0	0	1.63785	0.102366	0.102366		6.5514e-05	3.1148e-05	1	3.1148e-05	0.000158452	0	7.38062e-06	0.000165833	0.0392465	0	0.000425124			0.000102366		1.66911e-06	4.00586e-05	1.26852e-06	3.10454e-07	1.57898e-06	0	9.01319e-08	1.31926e-07	3.22873e-08	1.64214e-07	0	1.17171e-08	1.75931e-07			1.1366e-06		2.78167e-07		1.41476e-06	0		7.84148e-08		1.49318e-06
10	14	0	0	0	0	1.63785	0.102366	0.102366		6.5514e-05	3.13715e-05	1	3.13715e-05	0.000159867	0	7.45904e-06	0.000167326	0.0395281	0	0.00042964			0.000102366		1.66148e-06	3.98756e-05	1.26273e-06	3.09036e-07	1.57176e-06	0	8.972e-08	1.31324e-07	3.21397e-08	1.63463e-07	0	1.16636e-08	1.75127e-07			1.1314e-06		2.76896e-07		1.4083e-06	0		7.80564e-08		1.48636e-06
10	15	0	0	0	0	1.63785	0.102366	0.102366		6.5514e-05	3.15935e-05	1	3.15935e-05	0.000161275	0	7.53709e-06	0.000168813	0.0398078	0	0.000434137			0.000102366		1.6539e-06	3.96937e-05	1.25697e-06	3.07626e-07	1.56459e-06	0	8.93107e-08	1.30724e-07	3.19931e-08	1.62718e-07	0	1.16104e-08	1.74328e-07			1.12624e-06		2.75633e-07		1.40187e-06	0		7.77003e-08		1.47957e-06
10	16	0	0	0	0	1.63785	0.102366	0.102366		6.5514e-05	3.18141e-05	1	3.18141e-05	0.000162677	0	7.61479e-06	0.000170292	0.0400858	0	0.000438612			0.000102366		1.64637e-06	3.95129e-05	1.25124e-06	3.06225e-07	1.55747e-06	0	8.8904e-08	1.30129e-07	3.18474e-08	1.61976e-07	0	1.15575e-08	1.73534e-07			1.12111e-06		2.74377e-07		1.39549e-06	0		7.73464e-08		1.47284e-06
10	17	0	0	0	0	1.63785	0.102366	0.102366		6.5514e-05	3.20334e-05	1	3.20334e-05	0.000164073	0	7.69214e-06	0.000171765	0.0403621	0	0.000443067			0.000102366		1.63888e-06	3.93332e-05	1.24555e-06	3.04832e-07	1.55038e-06	0	8.84997e-08	1.29537e-07	3.17026e-08	1.6124e-07	0	1.1505e-08	1.72745e-07			1.11601e-06		2.7313e-07		1.38914e-06	0		7.69948e-08		1.46614e-06
10	18	0	0	0	0	1.63785	0.102366	0.102366		6.5514e-05	3.22513e-05	1	3.22513e-05	0.000165462	0	7.76913e-06	0.000173231	0.0406366	0	0.000447502			0.000102366		1.63144e-06	3.91547e-05	1.2399e-06	3.03449e-07	1.54335e-06	0	8.8098e-08	1.28949e-07	3.15587e-08	1.60508e-07	0	1.14527e-08	1.71961e-07			1.11095e-06		2.7189e-07		1.38284e-06	0		7.66453e-08		1.45948e-06
10	19	0	0	0	0	1.63785	0.102366	0.102366		6.5514e-05	3.24678e-05	1	3.24678e-05	0.000166845	0	7.84578e-06	0.000174691	0.0409094	0	0.000451917			0.000102366		1.62405e-06	3.89772e-05	1.23428e-06	3.02074e-07	1.53635e-06	0	8.76988e-08	1.28365e-07	3.14156e-08	1.59781e-07	0	1.14008e-08	1.71181e-07			1.10591e-06		2.70658e-07		1.37657e-06	0		7.62979e-08		1.45287e-06
10	20	0	0	0	0	1.63785	0.102366	0.102366		6.5514e-05	3.2683e-05	1	3.2683e-05	0.000168221	0	7.92208e-06	0.000176143	0.0411806	0	0.000456312			0.000102366		1.6167e-06	3.88009e-05	1.22869e-06	3.00707e-07	1.5294e-06	0	8.7302e-08	1.27784e-07	3.12735e-08	1.59058e-07	0	1.13493e-08	1.70407e-07			1.10091e-06		2.69433e-07		1.37034e-06	0		7.59527e-08		1.4463e-06
10	21	0	0	0	0	1.63785	0.102366	0.102366		6.5514e-05	3.28969e-05	1	3.28969e-05	0.000169592	0	7.99803e-06	0.00017759	0.0414501	0	0.000460687			0.000102366		1.6094e-06	3.86256e-05	1.22314e-06	2.99348e-07	1.52249e-06	0	8.69076e-08	1.27207e-07	3.11322e-08	1.58339e-07	0	1.1298e-08	1.69637e-07			1.09594e-06		2.68216e-07		1.36415e-06	0		7.56096e-08		1.43976e-06
10	22	0	0	0	0	1.63785	0.102366	0.102366		6.5514e-05	3.31095e-05	1	3.31095e-05	0.000170956	0	8.07364e-06	0.000179029	0.041718	0	0.000465042			0.000102366		1.60214e-06	3.84514e-05	1.21763e-06	2.97998e-07	1.51562e-06	0	8.65156e-08	1.26633e-07	3.09918e-08	1.57625e-07	0	1.1247e-08	1.68872e-07			1.09099e-06		2.67006e-07		1.358e-06	0		7.52686e-08		1.43327e-06
10	23	0	0	0	0	1.63785	0.102366	0.102366		6.5514e-05	3.33208e-05	1	3.33208e-05	0.000172314	0	8.14891e-06	0.000180463	0.0419842	0	0.000469377			0.000102366		1.59493e-06	3.82782e-05	1.21214e-06	2.96656e-07	1.5088e-06	0	8.6126e-08	1.26063e-07	3.08522e-08	1.56915e-07	0	1.11964e-08	1.68112e-07			1.08608e-06		2.65804e-07		1.35188e-06	0		7.49296e-08		1.42681e-06
10	24	0	0	0	0	1.63785	0.102366	0.102366	2.72975	6.5514e-05	3.35308e-05	1	3.35308e-05	0.000173666	0	8.22384e-06	0.00018189	0.0422488	0	0.000473693	0.0402058	0.239302	0.000102366	0.001	1.58775e-06	3.81061e-05	1.20669e-06	2.95322e-07	1.50201e-06	0	8.57387e-08	1.25496e-07	3.07135e-08	1.5621e-07	0	1.1146e-08	1.67356e-07	0.0408652	1.23381e-06	1.0812e-06	0.548824	2.64609e-07	0.134318	1.34581e-06	0	0	7.45927e-08	0.0356906	1.4204e-06
11	1	0	3.4233	0.000115501	6.93004e-05	0.249481	0	0.166321		0.000106445	3.37396e-05	1	3.37396e-05	0.000175012	0	8.29843e-06	0.00018331	0	0	0.00047799			0.000166321		4.41804e-06	0.000106033	3.35771e-06	8.21756e-07	4.17947e-06	0	2.38574e-07	0	0	0	0	3.10147e-08	3.10147e-08			3.35771e-06		8.21756e-07		4.17947e-06	0		2.0756e-07		4.38703e-06
11	2	0	3.4233	0.000117717	7.063e-05	0.503749	0	0.169512		0.000108488	3.43869e-05	1	3.43869e-05	0.000179191	0	8.50599e-06	0.000187697	0	0	0.000489945			0.000169512		4.50273e-06	0.000108066	3.42208e-06	8.37508e-07	4.25959e-06	0	2.43148e-07	0	0	0	0	3.16092e-08	3.16092e-08			3.42208e-06		8.37508e-07		4.25959e-06	0		2.11538e-07		4.47112e-06
11	3	0	3.4233	0.000119965	7.19788e-05	0.762873	0	0.172749		0.000110559	3.50436e-05	1	3.50436e-05	0.000183451	0	8.71753e-06	0.000192168	0	0	0.00050213			0.000172749		4.58865e-06	0.000110128	3.48737e-06	8.53489e-07	4.34086e-06	0	2.47787e-07	0	0	0	0	3.22123e-08	3.22123e-08			3.48737e-06		8.53489e-07		4.34086e-06	0		2.15575e-07		4.55644e-06
11	4	0	3.4233	0.000122245	7.33471e-05	1.02692	0	0.176033		0.000112661	3.57097e-05	1	3.57097e-05	0.000187791	0	8.9331e-06	0.000196725	0	0	0.000514547			0.000176033		4.6758e-06	0.000112219	3.55361e-06	8.69699e-07	4.42331e-06	0	2.52493e-07	0	0	0	0	3.28241e-08	3.28241e-08			3.55361e-06		8.69699e-07		4.42331e-06	0		2.19669e-07		4.64298e-06
11	5	0	3.4233	0.000124559	7.47351e-05	1.29597	0	0.179364		0.000114793	3.63855e-05	1	3.63855e-05	0.000192215	0	9.15277e-06	0.000201368	0	0	0.0005272			0.000179364		4.76421e-06	0.000114341	3.6208e-06	8.86142e-07	4.50694e-06	0	2.57267e-07	0	0	0	0	3.34447e-08	3.34447e-08			3.6208e-06		8.86142e-07		4.50694e-06	0		2.23822e-07		4.73076e-06
11	6	0	3.4233	0.000126905	7.61429e-05	1.57008	0	0.182743		0.000116956	3.70709e-05	1	3.70709e-05	0.000196722	0	9.37659e-06	0.000206098	0	0	0.000540092			0.000182743		4.85387e-06	0.000116493	3.68894e-06	9.0282e-07	4.59176e-06	0	2.62109e-07	0	0	0	0	3.40742e-08	3.40742e-08			3.68894e-06		9.0282e-07		4.59176e-06	0		2.28035e-07		4.8198e-06
11	7	0	3.4233	0.000129285	7.75707e-05	1.84934	0	0.18617		0.000119149	3.7766e-05	1	3.7766e-05	0.000201313	0	9.60463e-06	0.000210918	0	0	0.000553227			0.00018617		4.94481e-06	0.000118675	3.75806e-06	9.19735e-07	4.67779e-06	0	2.6702e-07	0	0	0	0	3.47126e-08	3.47126e-08			3.75806e-06		9.19735e-07		4.67779e-06	0		2.32307e-07		4.9101e-06
11	8	0	3.4233	0.000131698	7.90188e-05	2.13381	0	0.189645		0.000121373	3.84711e-05	1	3.84711e-05	0.000205991	0	9.83694e-06	0.000215828	0	0	0.000566608			0.000189645		5.03704e-06	0.000120889	3.82815e-06	9.36889e-07	4.76504e-06	0	2.72e-07	0	0	0	0	3.536e-08	3.536e-08			3.82815e-06		9.36889e-07		4.76504e-06	0		2.3664e-07		5.00168e-06
11	9	0	0	0	0	2.13381	0.133363	0.133363		8.53523e-05	3.9186e-05	1	3.9186e-05	0.000210756	0	1.00736e-05	0.00022083	0.0493744	0	0.000580238			0.000133363		2.22066e-06	5.3296e-05	1.68771e-06	4.13044e-07	2.10075e-06	0	1.19916e-07	1.75521e-07	4.29565e-08	2.18478e-07	0	1.55891e-08	2.34067e-07			1.51218e-06		3.70087e-07		1.88227e-06	0		1.04327e-07		1.9866e-06
11	10	0	0	0	0	2.13381	0.133363	0.133363		8.53523e-05	3.94672e-05	1	3.94672e-05	0.000212639	0	1.01779e-05	0.000222816	0.0497286	0	0.000586247			0.000133363		2.21106e-06	5.30654e-05	1.6804e-06	4.11257e-07	2.09166e-06	0	1.19397e-07	1.74762e-07	4.27707e-08	2.17533e-07	0	1.55216e-08	2.33054e-07			1.50564e-06		3.68486e-07		1.87413e-06	0		1.03875e-07		1.978e-06
11	11	0	0	0	0	2.13381	0.133363	0.133363		8.53523e-05	3.97466e-05	1	3.97466e-05	0.000214513	0	1.02818e-05	0.000224794	0.0500807	0	0.00059223			0.000133363		2.20151e-06	5.28362e-05	1.67315e-06	4.09481e-07	2.08263e-06	0	1.18881e-07	1.74007e-07	4.2586e-08	2.16593e-07	0	1.54546e-08	2.32048e-07			1.49914e-06		3.66895e-07		1.86603e-06	0		1.03427e-07		1.96946e-06
11	12	0	0	0	0	2.13381	0.133363	0.133363		8.53523e-05	4.00244e-05	1	4.00244e-05	0.000216379	0	1.03852e-05	0.000226764	0.0504307	0	0.000598188			0.000133363		2.19202e-06	5.26084e-05	1.66593e-06	4.07715e-07	2.07365e-06	0	1.18369e-07	1.73257e-07	4.24024e-08	2.15659e-07	0	1.5388e-08	2.31047e-07			1.49268e-06		3.65313e-07		1.85799e-06	0		1.02981e-07		1.96097e-06
11	13	0	0	0	0	2.13381	0.133363	0.133363		8.53523e-05	4.03005e-05	1	4.03005e-05	0.000218237	0	1.04882e-05	0.000228725	0.0507786	0	0.00060412			0.000133363		2.18258e-06	5.23819e-05	1.65876e-06	4.0596e-07	2.06472e-06	0	1.17859e-07	1.72511e-07	4.22198e-08	2.14731e-07	0	1.53217e-08	2.30053e-07			1.48625e-06		3.6374e-07		1.84999e-06	0		1.02538e-07		1.95253e-06
11	14	0	0	0	0	2.13381	0.133363	0.133363		8.53523e-05	4.0575e-05	1	4.0575e-05	0.000220087	0	1.05907e-05	0.000230677	0.0511244	0	0.000610026			0.000133363		2.1732e-06	5.21568e-05	1.65163e-06	4.04215e-07	2.05585e-06	0	1.17353e-07	1.7177e-07	4.20384e-08	2.13808e-07	0	1.52559e-08	2.29064e-07			1.47986e-06		3.62177e-07		1.84204e-06	0		1.02097e-07		1.94414e-06
11	15	0	0	0	0	2.13381	0.133363	0.133363		8.53523e-05	4.08478e-05	1	4.08478e-05	0.000221929	0	1.06928e-05	0.000232622	0.0514682	0	0.000615907			0.000133363		2.16388e-06	5.19331e-05	1.64455e-06	4.02481e-07	2.04703e-06	0	1.16849e-07	1.71033e-07	4.18581e-08	2.12891e-07	0	1.51904e-08	2.28081e-07			1.47351e-06		3.60623e-07		1.83414e-06	0		1.01659e-07		1.9358e-06
11	16	0	0	0	0	2.13381	0.133363	0.133363		8.53523e-05	4.1119e-05	1	4.1119e-05	0.000223763	0	1.07945e-05	0.000234557	0.0518099	0	0.000621762			0.000133363		2.15461e-06	5.17106e-05	1.6375e-06	4.00757e-07	2.03826e-06	0	1.16349e-07	1.703e-07	4.16788e-08	2.11979e-07	0	1.51254e-08	2.27104e-07			1.4672e-06		3.59079e-07		1.82628e-06	0		1.01224e-07		1.9275e-06
11	17	0	0	0	0	2.13381	0.133363	0.133363		8.53523e-05	4.13886e-05	1	4.13886e-05	0.000225589	0	1.08957e-05	0.000236485	0.0521496	0	0.000627593			0.000133363		2.14539e-06	5.14895e-05	1.6305e-06	3.99043e-07	2.02954e-06	0	1.15851e-07	1.69572e-07	4.15005e-08	2.11072e-07	0	1.50607e-08	2.26133e-07			1.46093e-06		3.57543e-07		1.81847e-06	0		1.00791e-07		1.91926e-06
11	18	0	0	0	0	2.13381	0.133363	0.133363		8.53523e-05	4.16566e-05	1	4.16566e-05	0.000227408	0	1.09965e-05	0.000238404	0.0524874	0	0.000633398			0.000133363		2.13623e-06	5.12696e-05	1.62354e-06	3.97339e-07	2.02088e-06	0	1.15357e-07	1.68848e-07	4.13233e-08	2.10171e-07	0	1.49964e-08	2.25168e-07			1.45469e-06		3.56016e-07		1.81071e-06	0		1.0036e-07		1.91107e-06
11	19	0	0	0	0	2.13381	0.133363	0.133363		8.53523e-05	4.19231e-05	1	4.19231e-05	0.000229218	0	1.10969e-05	0.000240315	0.0528231	0	0.000639179			0.000133363		2.12713e-06	5.1051e-05	1.61662e-06	3.95645e-07	2.01226e-06	0	1.14865e-07	1.68128e-07	4.11471e-08	2.09275e-07	0	1.49324e-08	2.24208e-07			1.44849e-06		3.54498e-07		1.80299e-06	0		9.99324e-08		1.90292e-06
11	20	0	0	0	0	2.13381	0.133363	0.133363		8.53523e-05	4.2188e-05	1	4.2188e-05	0.000231021	0	1.11968e-05	0.000242218	0.0531569	0	0.000644935			0.000133363		2.11807e-06	5.08337e-05	1.60973e-06	3.93961e-07	2.0037e-06	0	1.14376e-07	1.67412e-07	4.0972e-08	2.08384e-07	0	1.48689e-08	2.23253e-07			1.44232e-06		3.52989e-07		1.79531e-06	0		9.9507e-08		1.89482e-06
11	21	0	0	0	0	2.13381	0.133363	0.133363		8.53523e-05	4.24514e-05	1	4.24514e-05	0.000232817	0	1.12963e-05	0.000244113	0.0534888	0	0.000650667			0.000133363		2.10907e-06	5.06176e-05	1.60289e-06	3.92287e-07	1.99518e-06	0	1.1389e-07	1.66701e-07	4.07978e-08	2.07499e-07	0	1.48057e-08	2.22304e-07			1.43619e-06		3.51489e-07		1.78768e-06	0		9.9084e-08		1.88676e-06
11	22	0	0	0	0	2.13381	0.133363	0.133363		8.53523e-05	4.27133e-05	1	4.27133e-05	0.000234604	0	1.13954e-05	0.000246	0.0538188	0	0.000656374			0.000133363		2.10012e-06	5.04028e-05	1.59609e-06	3.90622e-07	1.98671e-06	0	1.13406e-07	1.65993e-07	4.06247e-08	2.06618e-07	0	1.47428e-08	2.21361e-07			1.4301e-06		3.49997e-07		1.78009e-06	0		9.86635e-08		1.87876e-06
11	23	0	0	0	0	2.13381	0.133363	0.133363		8.53523e-05	4.29737e-05	1	4.29737e-05	0.000236384	0	1.1494e-05	0.000247878	0.0541468	0	0.000662057			0.000133363		2.09122e-06	5.01892e-05	1.58933e-06	3.88966e-07	1.97829e-06	0	1.12926e-07	1.6529e-07	4.04525e-08	2.05742e-07	0	1.46803e-08	2.20423e-07			1.42404e-06		3.48514e-07		1.77255e-06	0		9.82454e-08		1.87079e-06
11	24	0	0	0	0	2.13381	0.133363	0.133363	3.55634	8.53523e-05	4.32326e-05	1	4.32326e-05	0.000238157	0	1.15923e-05	0.000249749	0.054473	0	0.000667716	0.0519588	0.237745	0.000133363	0.001	2.08237e-06	4.99768e-05	1.5826e-06	3.8732e-07	1.96992e-06	0	1.12448e-07	1.6459e-07	4.02813e-08	2.04872e-07	0	1.46182e-08	2.1949e-07	0.0410405	1.59715e-06	1.41801e-06	0.549876	3.47039e-07	0.134575	1.76505e-06	0	0	9.78296e-08	0.0357638	1.86288e-06
12	1	0	3.4233	0.000148879	8.93276e-05	0.321579	0	0.214386		0.000137207	4.349e-05	1	4.349e-05	0.000239922	0	1.16901e-05	0.000251612	0	0	0.000673351			0.000214386		5.69329e-06	0.000136639	4.3269e-06	1.05895e-06	5.38585e-06	0	3.07438e-07	0	0	0	0	3.99669e-08	3.99669e-08			4.3269e-06		1.05895e-06		5.38585e-06	0		2.67471e-07		5.65332e-06
12	2	0	3.4233	0.000151564	9.09385e-05	0.648958	0	0.218253		0.000139682	4.42743e-05	1	4.42743e-05	0.000245308	0	1.19576e-05	0.000257265	0	0	0.000688757			0.000218253		5.79588e-06	0.000139101	4.40487e-06	1.07803e-06	5.4829e-06	0	3.12978e-07	0	0	0	0	4.06871e-08	4.06871e-08			4.40487e-06		1.07803e-06		5.4829e-06	0		2.7229e-07		5.75519e-06
12	3	0	3.4233	0.000154286	9.25715e-05	0.982215	0	0.222172		0.00014219	4.50693e-05	1	4.50693e-05	0.000250791	0	1.22299e-05	0.000263021	0	0	0.000704441			0.000222172		5.89987e-06	0.000141597	4.4839e-06	1.09737e-06	5.58127e-06	0	3.18593e-07	0	0	0	0	4.14171e-08	4.14171e-08			4.4839e-06		1.09737e-06		5.58127e-06	0		2.77176e-07		5.85845e-06
12	4	0	3.4233	0.000157044	9.42266e-05	1.32143	0	0.226144		0.000144732	4.58751e-05	1	4.58751e-05	0.000256372	0	1.25071e-05	0.000268879	0	0	0.000720406			0.000226144		6.00526e-06	0.000144126	4.564e-06	1.11698e-06	5.68098e-06	0	3.24284e-07	0	0	0	0	4.21569e-08	4.21569e-08			4.564e-06		1.11698e-06		5.68098e-06	0		2.82127e-07		5.9631e-06
12	5	0	3.4233	0.00015984	9.5904e-05	1.66669	0	0.23017		0.000147309	4.66918e-05	1	4.66918e-05	0.000262053	0	1.27892e-05	0.000274842	0	0	0.000736657			0.00023017		6.11208e-06	0.00014669	4.64518e-06	1.13685e-06	5.78202e-06	0	3.30052e-07	0	0	0	0	4.29068e-08	4.29068e-08			4.64518e-06		1.13685e-06		5.78202e-06	0		2.87145e-07		6.06917e-06
12	6	0	3.4233	0.000162673	9.7604e-05	2.01806	0	0.23425		0.00014992	4.75194e-05	1	4.75194e-05	0.000267835	0	1.30763e-05	0.000280911	0	0	0.000753196			0.00023425		6.22033e-06	0.000149288	4.72745e-06	1.15698e-06	5.88443e-06	0	3.35898e-07	0	0	0	0	4.36667e-08	4.36667e-08			4.72745e-06		1.15698e-06		5.88443e-06	0		2.92231e-07		6.17666e-06
12	7	0	3.4233	0.000165545	9.93268e-05	2.37564	0	0.238384		0.000152566	4.83582e-05	1	4.83582e-05	0.000273719	0	1.33686e-05	0.000287088	0	0	0.000770029			0.000238384		6.33002e-06	0.000151921	4.81082e-06	1.17738e-06	5.9882e-06	0	3.41821e-07	0	0	0	0	4.44368e-08	4.44368e-08			4.81082e-06		1.17738e-06		5.9882e-06	0		2.97385e-07		6.28559e-06
12	8	0	3.4233	0.000168454	0.000101073	2.7395	0	0.242574		0.000155247	4.92081e-05	1	4.92081e-05	0.000279708	0	1.36659e-05	0.000293374	0	0	0.000787158			0.000242574		6.44118e-06	0.000154588	4.8953e-06	1.19806e-06	6.09336e-06	0	3.47824e-07	0	0	0	0	4.52171e-08	4.52171e-08			4.8953e-06		1.19806e-06		6.09336e-06	0		3.02607e-07		6.39597e-06
12	9	0	0	0	0	2.7395	0.171219	0.171219		0.00010958	5.00693e-05	1	5.00693e-05	0.000285801	0	1.39685e-05	0.00029977	0.0630874	0	0.000804588			0.000171219		2.85748e-06	6.85795e-05	2.17168e-06	5.31491e-07	2.70317e-06	0	1.54304e-07	2.25855e-07	5.52751e-08	2.8113e-07	0	2.00595e-08	3.0119e-07			1.94583e-06		4.76216e-07		2.42204e-06	0		1.34244e-07		2.55629e-06
12	10	0	0	0	0	2.7395	0.171219	0.171219		0.00010958	5.04102e-05	1	5.04102e-05	0.000288223	0	1.41028e-05	0.000302326	0.0635169	0	0.000812321			0.000171219		2.84582e-06	6.82996e-05	2.16282e-06	5.29322e-07	2.69214e-06	0	1.53674e-07	2.24933e-07	5.50495e-08	2.79983e-07	0	1.99776e-08	2.99961e-07			1.93789e-06		4.74273e-07		2.41216e-06	0		1.33697e-07		2.54586e-06
12	11	0	0	0	0	2.7395	0.171219	0.171219		0.00010958	5.07492e-05	1	5.07492e-05	0.000290635	0	1.42365e-05	0.000304872	0.0639439	0	0.000820022			0.000171219		2.83422e-06	6.80214e-05	2.15401e-06	5.27166e-07	2.68118e-06	0	1.53048e-07	2.24017e-07	5.48252e-08	2.78842e-07	0	1.98963e-08	2.98739e-07			1.92999e-06		4.72341e-07		2.40233e-06	0		1.33152e-07		2.53549e-06
12	12	0	0	0	0	2.7395	0.171219	0.171219		0.00010958	5.10862e-05	1	5.10862e-05	0.000293038	0	1.43696e-05	0.000307407	0.0643686	0	0.000827691			0.000171219		2.8227e-06	6.77447e-05	2.14525e-06	5.25022e-07	2.67027e-06	0	1.52426e-07	2.23106e-07	5.46022e-08	2.77708e-07	0	1.98153e-08	2.97524e-07			1.92214e-06		4.70419e-07		2.39256e-06	0		1.3261e-07		2.52517e-06
12	13	0	0	0	0	2.7395	0.171219	0.171219		0.00010958	5.14213e-05	1	5.14213e-05	0.00029543	0	1.45023e-05	0.000309932	0.0647908	0	0.00083533			0.000171219		2.81123e-06	6.74696e-05	2.13654e-06	5.22889e-07	2.65943e-06	0	1.51807e-07	2.222e-07	5.43805e-08	2.7658e-07	0	1.97349e-08	2.96315e-07			1.91434e-06		4.68509e-07		2.38285e-06	0		1.32072e-07		2.51492e-06
12	14	0	0	0	0	2.7395	0.171219	0.171219		0.00010958	5.17545e-05	1	5.17545e-05	0.000297813	0	1.46343e-05	0.000312447	0.0652106	0	0.000842937			0.000171219		2.79984e-06	6.7196e-05	2.12787e-06	5.20769e-07	2.64864e-06	0	1.51191e-07	2.21299e-07	5.416e-08	2.75459e-07	0	1.96548e-08	2.95114e-07			1.90658e-06		4.66609e-07		2.37319e-06	0		1.31536e-07		2.50472e-06
12	15	0	0	0	0	2.7395	0.171219	0.171219		0.00010958	5.20858e-05	1	5.20858e-05	0.000300186	0	1.47659e-05	0.000314952	0.0656281	0	0.000850514			0.000171219		2.7885e-06	6.6924e-05	2.11926e-06	5.18661e-07	2.63792e-06	0	1.50579e-07	2.20403e-07	5.39408e-08	2.74344e-07	0	1.95753e-08	2.93919e-07			1.89886e-06		4.6472e-07		2.36358e-06	0		1.31004e-07		2.49458e-06
12	16	0	0	0	0	2.7395	0.171219	0.171219		0.00010958	5.24153e-05	1	5.24153e-05	0.00030255	0	1.48969e-05	0.000317447	0.0660432	0	0.000858059			0.000171219		2.77723e-06	6.66535e-05	2.11069e-06	5.16565e-07	2.62726e-06	0	1.4997e-07	2.19512e-07	5.37227e-08	2.73235e-07	0	1.94961e-08	2.92731e-07			1.89118e-06		4.62842e-07		2.35402e-06	0		1.30474e-07		2.4845e-06
12	17	0	0	0	0	2.7395	0.171219	0.171219		0.00010958	5.27429e-05	1	5.27429e-05	0.000304904	0	1.50273e-05	0.000319931	0.066456	0	0.000865575			0.000171219		2.76602e-06	6.63845e-05	2.10218e-06	5.1448e-07	2.61666e-06	0	1.49365e-07	2.18626e-07	5.35059e-08	2.72132e-07	0	1.94175e-08	2.9155e-07			1.88355e-06		4.60974e-07		2.34452e-06	0		1.29948e-07		2.47447e-06
12	18	0	0	0	0	2.7395	0.171219	0.171219		0.00010958	5.30687e-05	1	5.30687e-05	0.000307248	0	1.51573e-05	0.000322406	0.0668666	0	0.00087306			0.000171219		2.75487e-06	6.6117e-05	2.0937e-06	5.12406e-07	2.60611e-06	0	1.48763e-07	2.17745e-07	5.32903e-08	2.71035e-07	0	1.93392e-08	2.90375e-07			1.87596e-06		4.59116e-07		2.33507e-06	0		1.29424e-07		2.4645e-06
12	19	0	0	0	0	2.7395	0.171219	0.171219		0.00010958	5.33927e-05	1	5.33927e-05	0.000309583	0	1.52867e-05	0.00032487	0.0672748	0	0.000880514			0.000171219		2.74379e-06	6.58509e-05	2.08528e-06	5.10344e-07	2.59562e-06	0	1.48165e-07	2.16869e-07	5.30758e-08	2.69945e-07	0	1.92614e-08	2.89206e-07			1.86841e-06		4.57269e-07		2.32568e-06	0		1.28903e-07		2.45458e-06
12	20	0	0	0	0	2.7395	0.171219	0.171219		0.00010958	5.3715e-05	1	5.3715e-05	0.000311909	0	1.54156e-05	0.000327325	0.0676809	0	0.000887939			0.000171219		2.73276e-06	6.55863e-05	2.0769e-06	5.08294e-07	2.58519e-06	0	1.47569e-07	2.15998e-07	5.28625e-08	2.6886e-07	0	1.9184e-08	2.88044e-07			1.8609e-06		4.55431e-07		2.31633e-06	0		1.28385e-07		2.44472e-06
12	21	0	0	0	0	2.7395	0.171219	0.171219		0.00010958	5.40354e-05	1	5.40354e-05	0.000314225	0	1.5544e-05	0.000329769	0.0680847	0	0.000895334			0.000171219		2.7218e-06	6.53231e-05	2.06857e-06	5.06254e-07	2.57482e-06	0	1.46977e-07	2.15131e-07	5.26504e-08	2.67781e-07	0	1.9107e-08	2.86888e-07			1.85343e-06		4.53604e-07		2.30704e-06	0		1.2787e-07		2.43491e-06
12	22	0	0	0	0	2.7395	0.171219	0.171219		0.00010958	5.43542e-05	1	5.43542e-05	0.000316532	0	1.56719e-05	0.000332204	0.0684863	0	0.0009027			0.000171219		2.71089e-06	6.50614e-05	2.06028e-06	5.04226e-07	2.5645e-06	0	1.46388e-07	2.14269e-07	5.24395e-08	2.66708e-07	0	1.90305e-08	2.85739e-07			1.84601e-06		4.51786e-07		2.29779e-06	0		1.27358e-07		2.42515e-06
12	23	0	0	0	0	2.7395	0.171219	0.171219		0.00010958	5.46712e-05	1	5.46712e-05	0.00031883	0	1.57992e-05	0.000334629	0.0688857	0	0.000910035			0.000171219		2.70004e-06	6.48011e-05	2.05203e-06	5.02208e-07	2.55424e-06	0	1.45802e-07	2.13412e-07	5.22297e-08	2.65641e-07	0	1.89543e-08	2.84596e-07			1.83862e-06		4.49979e-07		2.2886e-06	0		1.26848e-07		2.41545e-06
12	24	0	0	0	0	2.7395	0.171219	0.171219	4.56583	0.00010958	5.49864e-05	1	5.49864e-05	0.000321119	0	1.59261e-05	0.000337045	0.0692829	0	0.000917342	0.0662255	0.23637	0.000171219	0.001	2.68926e-06	6.45422e-05	2.04384e-06	5.00202e-07	2.54404e-06	0	1.4522e-07	2.12559e-07	5.2021e-08	2.6458e-07	0	1.88786e-08	2.83458e-07	0.0411957	2.03876e-06	1.83128e-06	0.550804	4.48181e-07	0.134802	2.27946e-06	0	0	1.26341e-07	0.0358284	2.4058e-06
13	1	0	3.4233	0.000189309	0.000113585	0.408907	0	0.272604		0.000174467	5.53e-05	1	5.53e-05	0.000323398	0	1.60524e-05	0.000339451	0	0	0.000924619			0.000272604		7.23753e-06	0.000173701	5.50052e-06	1.34618e-06	6.8467e-06	0	3.90826e-07	0	0	0	0	5.08074e-08	5.08074e-08			5.50052e-06		1.34618e-06		6.8467e-06	0		3.40019e-07		7.18672e-06
13	2	0	3.4233	0.000192528	0.000115517	0.824768	0	0.277241		0.000177434	5.62406e-05	1	5.62406e-05	0.000330245	0	1.63924e-05	0.000346637	0	0	0.000944204			0.000277241		7.36052e-06	0.000176653	5.594e-06	1.36906e-06	6.96305e-06	0	3.97468e-07	0	0	0	0	5.16709e-08	5.16709e-08			5.594e-06		1.36906e-06		6.96305e-06	0		3.45797e-07		7.30885e-06
13	3	0	3.4233	0.00019579	0.000117474	1.24767	0	0.281937		0.00018044	5.71932e-05	1	5.71932e-05	0.000337208	0	1.67382e-05	0.000353946	0	0	0.000964122			0.000281937		7.4851e-06	0.000179642	5.68867e-06	1.39223e-06	7.0809e-06	0	4.04195e-07	0	0	0	0	5.25454e-08	5.25454e-08			5.68867e-06		1.39223e-06		7.0809e-06	0		3.5165e-07		7.43255e-06
13	4	0	3.4233	0.000199093	0.000119456	1.67771	0	0.286693		0.000183484	5.81581e-05	1	5.81581e-05	0.000344289	0	1.70899e-05	0.000361379	0	0	0.000984377			0.000286693		7.61126e-06	0.00018267	5.78456e-06	1.41569e-06	7.20026e-06	0	4.11008e-07	0	0	0	0	5.34311e-08	5.34311e-08			5.78456e-06		1.41569e-06		7.20026e-06	0		3.57577e-07		7.55783e-06
13	5	0	3.4233	0.000202438	0.000121463	2.11498	0	0.29151		0.000186567	5.91352e-05	1	5.91352e-05	0.000351489	0	1.74475e-05	0.000368937	0	0	0.00100497			0.00029151		7.73904e-06	0.000185737	5.88167e-06	1.43946e-06	7.32113e-06	0	4.17908e-07	0	0	0	0	5.4328e-08	5.4328e-08			5.88167e-06		1.43946e-06		7.32113e-06	0		3.6358e-07		7.68471e-06
13	6	0	3.4233	0.000205825	0.000123495	2.55956	0	0.296388		0.000189689	6.01248e-05	1	6.01248e-05	0.00035881	0	1.7811e-05	0.000376621	0	0	0.00102592			0.000296388		7.86843e-06	0.000188842	5.98e-06	1.46353e-06	7.44353e-06	0	4.24895e-07	0	0	0	0	5.52364e-08	5.52364e-08			5.98e-06		1.46353e-06		7.44353e-06	0		3.69659e-07		7.81319e-06
13	7	0	3.4233	0.000209256	0.000125553	3.01155	0	0.301328		0.00019285	6.11268e-05	1	6.11268e-05	0.000366254	0	1.81807e-05	0.000384435	0	0	0.00104721			0.000301328		7.99945e-06	0.000191987	6.07958e-06	1.4879e-06	7.56748e-06	0	4.3197e-07	0	0	0	0	5.61562e-08	5.61562e-08			6.07958e-06		1.4879e-06		7.56748e-06	0		3.75814e-07		7.9433e-06
13	8	0	3.4233	0.000212729	0.000127637	3.47105	0	0.30633		0.000196051	6.21415e-05	1	6.21415e-05	0.000373821	0	1.85565e-05	0.000392378	0	0	0.00106886			0.00030633		8.13212e-06	0.000195171	6.18041e-06	1.51258e-06	7.69299e-06	0	4.39135e-07	0	0	0	0	5.70875e-08	5.70875e-08			6.18041e-06		1.51258e-06		7.69299e-06	0		3.82047e-07		8.07504e-06
13	9	0	0	0	0	3.47105	0.216941	0.216941		0.000138842	6.31689e-05	1	6.31689e-05	0.000381514	0	1.89386e-05	0.000400453	0.0795928	0	0.00109086			0.000216941		3.62773e-06	8.70656e-05	2.75708e-06	6.74758e-07	3.43183e-06	0	1.95898e-07	2.86736e-07	7.01749e-08	3.56911e-07	0	2.54667e-08	3.82378e-07			2.47034e-06		6.04583e-07		3.07492e-06	0		1.70431e-07		3.24535e-06
13	10	0	0	0	0	3.47105	0.216941	0.216941		0.000138842	6.35779e-05	1	6.35779e-05	0.000384589	0	1.9109e-05	0.000403698	0.0801082	0	0.00110068			0.000216941		3.61373e-06	8.67295e-05	2.74643e-06	6.72153e-07	3.41859e-06	0	1.95141e-07	2.85629e-07	6.99039e-08	3.55533e-07	0	2.53684e-08	3.80901e-07			2.4608e-06		6.02249e-07		3.06305e-06	0		1.69773e-07		3.23283e-06
13	11	0	0	0	0	3.47105	0.216941	0.216941		0.000138842	6.39847e-05	1	6.39847e-05	0.000387652	0	1.92788e-05	0.000406931	0.0806207	0	0.00111046			0.000216941		3.5998e-06	8.63952e-05	2.73585e-06	6.69562e-07	3.40541e-06	0	1.94389e-07	2.84528e-07	6.96345e-08	3.54163e-07	0	2.52706e-08	3.79433e-07			2.45132e-06		5.99928e-07		3.05125e-06	0		1.69119e-07		3.22036e-06
13	12	0	0	0	0	3.47105	0.216941	0.216941		0.000138842	6.43893e-05	1	6.43893e-05	0.000390704	0	1.94479e-05	0.000410151	0.0811305	0	0.0011202			0.000216941		3.58594e-06	8.60626e-05	2.72532e-06	6.66985e-07	3.3923e-06	0	1.93641e-07	2.83433e-07	6.93665e-08	3.52799e-07	0	2.51733e-08	3.77973e-07			2.44188e-06		5.97619e-07		3.0395e-06	0		1.68468e-07		3.20797e-06
13	13	0	0	0	0	3.47105	0.216941	0.216941		0.000138842	6.47917e-05	1	6.47917e-05	0.000393743	0	1.96163e-05	0.000413359	0.0816376	0	0.0011299			0.000216941		3.57216e-06	8.57319e-05	2.71484e-06	6.64422e-07	3.37927e-06	0	1.92897e-07	2.82344e-07	6.90999e-08	3.51444e-07	0	2.50766e-08	3.7652e-07			2.4325e-06		5.95322e-07		3.02782e-06	0		1.6782e-07		3.19564e-06
13	14	0	0	0	0	3.47105	0.216941	0.216941		0.000138842	6.5192e-05	1	6.5192e-05	0.000396771	0	1.97842e-05	0.000416555	0.0821419	0	0.00113957			0.000216941		3.55846e-06	8.54029e-05	2.70443e-06	6.61873e-07	3.3663e-06	0	1.92157e-07	2.8126e-07	6.88348e-08	3.50095e-07	0	2.49804e-08	3.75075e-07			2.42317e-06		5.93038e-07		3.0162e-06	0		1.67176e-07		3.18338e-06
13	15	0	0	0	0	3.47105	0.216941	0.216941		0.000138842	6.55902e-05	1	6.55902e-05	0.000399787	0	1.99513e-05	0.000419738	0.0826436	0	0.0011492			0.000216941		3.54482e-06	8.50757e-05	2.69406e-06	6.59337e-07	3.3534e-06	0	1.9142e-07	2.80183e-07	6.8571e-08	3.48754e-07	0	2.48846e-08	3.73638e-07			2.41388e-06		5.90766e-07		3.00465e-06	0		1.66536e-07		3.17118e-06
13	16	0	0	0	0	3.47105	0.216941	0.216941		0.000138842	6.59862e-05	1	6.59862e-05	0.000402792	0	2.01179e-05	0.00042291	0.0831426	0	0.00115879			0.000216941		3.53126e-06	8.47502e-05	2.68376e-06	6.56814e-07	3.34057e-06	0	1.90688e-07	2.79111e-07	6.83087e-08	3.47419e-07	0	2.47894e-08	3.72209e-07			2.40465e-06		5.88506e-07		2.99315e-06	0		1.65899e-07		3.15905e-06
13	17	0	0	0	0	3.47105	0.216941	0.216941		0.000138842	6.63801e-05	1	6.63801e-05	0.000405785	0	2.02838e-05	0.000426069	0.083639	0	0.00116835			0.000216941		3.51777e-06	8.44264e-05	2.6735e-06	6.54305e-07	3.32781e-06	0	1.89959e-07	2.78044e-07	6.80477e-08	3.46092e-07	0	2.46947e-08	3.70787e-07			2.39546e-06		5.86257e-07		2.98172e-06	0		1.65265e-07		3.14698e-06
13	18	0	0	0	0	3.47105	0.216941	0.216941		0.000138842	6.6772e-05	1	6.6772e-05	0.000408767	0	2.0449e-05	0.000429216	0.0841327	0	0.00117786			0.000216941		3.50435e-06	8.41043e-05	2.6633e-06	6.51809e-07	3.31511e-06	0	1.89235e-07	2.76984e-07	6.77881e-08	3.44772e-07	0	2.46005e-08	3.69372e-07			2.38632e-06		5.84021e-07		2.97034e-06	0		1.64634e-07		3.13498e-06
13	19	0	0	0	0	3.47105	0.216941	0.216941		0.000138842	6.71618e-05	1	6.71618e-05	0.000411737	0	2.06137e-05	0.000432351	0.0846239	0	0.00118735			0.000216941		3.491e-06	8.37839e-05	2.65316e-06	6.49326e-07	3.30248e-06	0	1.88514e-07	2.75928e-07	6.75299e-08	3.43458e-07	0	2.45068e-08	3.67965e-07			2.37723e-06		5.81796e-07		2.95903e-06	0		1.64007e-07		3.12303e-06
13	20	0	0	0	0	3.47105	0.216941	0.216941		0.000138842	6.75496e-05	1	6.75496e-05	0.000414696	0	2.07777e-05	0.000435474	0.0851124	0	0.00119679			0.000216941		3.47772e-06	8.34652e-05	2.64306e-06	6.46855e-07	3.28992e-06	0	1.87797e-07	2.74879e-07	6.72729e-08	3.42152e-07	0	2.44136e-08	3.66565e-07			2.36819e-06		5.79582e-07		2.94777e-06	0		1.63383e-07		3.11115e-06
13	21	0	0	0	0	3.47105	0.216941	0.216941		0.000138842	6.79353e-05	1	6.79353e-05	0.000417644	0	2.09411e-05	0.000438585	0.0855985	0	0.00120621			0.000216941		3.4645e-06	8.31481e-05	2.63302e-06	6.44398e-07	3.27742e-06	0	1.87083e-07	2.73834e-07	6.70174e-08	3.40852e-07	0	2.43208e-08	3.65173e-07			2.35919e-06		5.7738e-07		2.93657e-06	0		1.62762e-07		3.09933e-06
13	22	0	0	0	0	3.47105	0.216941	0.216941		0.000138842	6.83191e-05	1	6.83191e-05	0.00042058	0	2.11038e-05	0.000441684	0.086082	0	0.00121558			0.000216941		3.45136e-06	8.28326e-05	2.62303e-06	6.41953e-07	3.26499e-06	0	1.86373e-07	2.72796e-07	6.67631e-08	3.39559e-07	0	2.42285e-08	3.63787e-07			2.35024e-06		5.7519e-07		2.92543e-06	0		1.62145e-07		3.08757e-06
13	23	0	0	0	0	3.47105	0.216941	0.216941		0.000138842	6.87008e-05	1	6.87008e-05	0.000423506	0	2.1266e-05	0.000444772	0.0865631	0	0.00122492			0.000216941		3.43828e-06	8.25188e-05	2.6131e-06	6.39521e-07	3.25262e-06	0	1.85667e-07	2.71762e-07	6.65102e-08	3.38272e-07	0	2.41368e-08	3.62409e-07			2.34133e-06		5.73011e-07		2.91434e-06	0		1.61531e-07		3.07587e-06
13	24	0	0	0	0	3.47105	0.216941	0.216941	5.78508	0.000138842	6.90806e-05	1	6.90806e-05	0.00042642	0	2.14275e-05	0.000447848	0.0870416	0	0.00123422	0.0833632	0.235154	0.000216941	0.001	3.42527e-06	8.22066e-05	2.60321e-06	6.37101e-07	3.24031e-06	0	1.84965e-07	2.70734e-07	6.62585e-08	3.36992e-07	0	2.40454e-08	3.61038e-07	0.0413336	2.56985e-06	2.33247e-06	0.551624	5.70842e-07	0.135003	2.90332e-06	0	0	1.60919e-07	0.0358855	3.06424e-06
14	1	0	3.4233	0.000237777	0.000142666	0.513599	0	0.3424		0.000219136	6.94585e-05	1	6.94585e-05	0.000429323	0	2.15884e-05	0.000450912	0	0	0.00124349			0.0003424		9.08836e-06	0.000218121	6.90716e-06	1.69044e-06	8.59759e-06	0	4.90772e-07	0	0	0	0	6.38003e-08	6.38003e-08			6.90716e-06		1.69044e-06		8.59759e-06	0		4.26971e-07		9.02456e-06
14	2	0	3.4233	0.000241603	0.000144962	1.03546	0	0.347908		0.000222661	7.0576e-05	1	7.0576e-05	0.000437921	0	2.20154e-05	0.000459936	0	0	0.00126809			0.000347908		9.23446e-06	0.000221627	7.01819e-06	1.71761e-06	8.7358e-06	0	4.98661e-07	0	0	0	0	6.48259e-08	6.48259e-08			7.01819e-06		1.71761e-06		8.7358e-06	0		4.33835e-07		9.16963e-06
14	3	0	3.4233	0.000245475	0.000147285	1.56569	0	0.353484		0.00022623	7.17071e-05	1	7.17071e-05	0.000446657	0	2.24492e-05	0.000469106	0	0	0.00129308			0.000353484		9.38233e-06	0.000225176	7.13057e-06	1.74511e-06	8.87568e-06	0	5.06646e-07	0	0	0	0	6.58639e-08	6.58639e-08			7.13057e-06		1.74511e-06		8.87568e-06	0		4.40782e-07		9.31646e-06
14	4	0	3.4233	0.000249394	0.000149636	2.10438	0	0.359127		0.000229841	7.28518e-05	1	7.28518e-05	0.000455532	0	2.289e-05	0.000478422	0	0	0.00131846			0.000359127		9.53198e-06	0.000228768	7.24431e-06	1.77295e-06	9.01726e-06	0	5.14727e-07	0	0	0	0	6.69145e-08	6.69145e-08			7.24431e-06		1.77295e-06		9.01726e-06	0		4.47813e-07		9.46507e-06
14	5	0	3.4233	0.00025336	0.000152016	2.65163	0	0.364838		0.000233496	7.40104e-05	1	7.40104e-05	0.00046455	0	2.33378e-05	0.000487888	0	0	0.00134426			0.000364838		9.68344e-06	0.000232403	7.35942e-06	1.80112e-06	9.16054e-06	0	5.22906e-07	0	0	0	0	6.79778e-08	6.79778e-08			7.35942e-06		1.80112e-06		9.16054e-06	0		4.54928e-07		9.61546e-06
14	6	0	3.4233	0.000257374	0.000154424	3.20756	0	0.370618		0.000237195	7.51828e-05	1	7.51828e-05	0.00047371	0	2.37928e-05	0.000497503	0	0	0.00137046			0.000370618		9.83672e-06	0.000236081	7.4759e-06	1.82963e-06	9.30553e-06	0	5.31183e-07	0	0	0	0	6.90537e-08	6.90537e-08			7.4759e-06		1.82963e-06		9.30553e-06	0		4.62129e-07		9.76766e-06
14	7	0	3.4233	0.000261435	0.000156861	3.77226	0	0.376467		0.000240939	7.63693e-05	1	7.63693e-05	0.000483016	0	2.42549e-05	0.000507271	0	0	0.00139708			0.000376467		9.99182e-06	0.000239804	7.59378e-06	1.85848e-06	9.45226e-06	0	5.39558e-07	0	0	0	0	7.01426e-08	7.01426e-08			7.59378e-06		1.85848e-06		9.45226e-06	0		4.69416e-07		9.92168e-06
14	8	0	3.4233	0.000265546	0.000159327	4.34584	0	0.382386		0.000244727	7.757e-05	1	7.757e-05	0.000492468	0	2.47243e-05	0.000517192	0	0	0.00142412			0.000382386		1.01488e-05	0.000243571	7.71307e-06	1.88767e-06	9.60074e-06	0	5.48034e-07	0	0	0	0	7.12444e-08	7.12444e-08			7.71307e-06		1.88767e-06		9.60074e-06	0		4.76789e-07		1.00775e-05
14	9	0	0	0	0	4.34584	0.271615	0.271615		0.000173834	7.87849e-05	1	7.87849e-05	0.000502069	0	2.52011e-05	0.00052727	0.099269	0	0.00145158			0.000271615		4.54994e-06	0.000109199	3.45796e-06	8.46289e-07	4.30425e-06	0	2.45697e-07	3.59627e-07	8.80141e-08	4.47642e-07	0	3.19406e-08	4.79582e-07			3.09833e-06		7.58275e-07		3.8566e-06	0		2.13756e-07		4.07036e-06
14	10	0	0	0	0	4.34584	0.271615	0.271615		0.000173834	7.92711e-05	1	7.92711e-05	0.000505925	0	2.54148e-05	0.00053134	0.0998816	0	0.00146389			0.000271615		4.53328e-06	0.000108799	3.44529e-06	8.4319e-07	4.28848e-06	0	2.44797e-07	3.5831e-07	8.76917e-08	4.46002e-07	0	3.18236e-08	4.77826e-07			3.08698e-06		7.55498e-07		3.84248e-06	0		2.12973e-07		4.05545e-06
14	11	0	0	0	0	4.34584	0.271615	0.271615		0.000173834	7.97548e-05	1	7.97548e-05	0.000509768	0	2.56278e-05	0.000535396	0.100491	0	0.00147616			0.000271615		4.5167e-06	0.000108401	3.43269e-06	8.40106e-07	4.2728e-06	0	2.43902e-07	3.57e-07	8.7371e-08	4.44371e-07	0	3.17072e-08	4.76078e-07			3.07569e-06		7.52735e-07		3.82843e-06	0		2.12195e-07		4.04062e-06
14	12	0	0	0	0	4.34584	0.271615	0.271615		0.000173834	8.0236e-05	1	8.0236e-05	0.000513596	0	2.584e-05	0.000539436	0.101097	0	0.00148838			0.000271615		4.5002e-06	0.000108005	3.42016e-06	8.37038e-07	4.25719e-06	0	2.43011e-07	3.55696e-07	8.7052e-08	4.42748e-07	0	3.15914e-08	4.7434e-07			3.06446e-06		7.49986e-07		3.81445e-06	0		2.1142e-07		4.02587e-06
14	13	0	0	0	0	4.34584	0.271615	0.271615		0.000173834	8.07147e-05	1	8.07147e-05	0.000517411	0	2.60514e-05	0.000543462	0.101701	0	0.00150056			0.000271615		4.48379e-06	0.000107611	3.40768e-06	8.33986e-07	4.24167e-06	0	2.42125e-07	3.54399e-07	8.67345e-08	4.41134e-07	0	3.14762e-08	4.7261e-07			3.05328e-06		7.47251e-07		3.80054e-06	0		2.10649e-07		4.01118e-06
14	14	0	0	0	0	4.34584	0.271615	0.271615		0.000173834	8.1191e-05	1	8.1191e-05	0.000521211	0	2.62621e-05	0.000547473	0.102301	0	0.0015127			0.000271615		4.46747e-06	0.000107219	3.39528e-06	8.30949e-07	4.22622e-06	0	2.41243e-07	3.53109e-07	8.64187e-08	4.39527e-07	0	3.13616e-08	4.70889e-07			3.04217e-06		7.4453e-07		3.7867e-06	0		2.09882e-07		3.99658e-06
14	15	0	0	0	0	4.34584	0.271615	0.271615		0.000173834	8.16649e-05	1	8.16649e-05	0.000524998	0	2.6472e-05	0.00055147	0.102898	0	0.00152478			0.000271615		4.45122e-06	0.000106829	3.38293e-06	8.27927e-07	4.21086e-06	0	2.40366e-07	3.51825e-07	8.61044e-08	4.37929e-07	0	3.12476e-08	4.69177e-07			3.0311e-06		7.41823e-07		3.77293e-06	0		2.09118e-07		3.98205e-06
14	16	0	0	0	0	4.34584	0.271615	0.271615		0.000173834	8.21364e-05	1	8.21364e-05	0.000528771	0	2.66811e-05	0.000555452	0.103492	0	0.00153683			0.000271615		4.43506e-06	0.000106441	3.37064e-06	8.24921e-07	4.19557e-06	0	2.39493e-07	3.50547e-07	8.57918e-08	4.36339e-07	0	3.11341e-08	4.67473e-07			3.0201e-06		7.39129e-07		3.75923e-06	0		2.08359e-07		3.96759e-06
14	17	0	0	0	0	4.34584	0.271615	0.271615		0.000173834	8.26055e-05	1	8.26055e-05	0.00053253	0	2.68894e-05	0.00055942	0.104083	0	0.00154883			0.000271615		4.41898e-06	0.000106055	3.35842e-06	8.2193e-07	4.18035e-06	0	2.38625e-07	3.49276e-07	8.54807e-08	4.34757e-07	0	3.10212e-08	4.65778e-07			3.00915e-06		7.36449e-07		3.74559e-06	0		2.07603e-07		3.9532e-06
14	18	0	0	0	0	4.34584	0.271615	0.271615		0.000173834	8.30723e-05	1	8.30723e-05	0.000536276	0	2.7097e-05	0.000563373	0.104671	0	0.00156079			0.000271615		4.40297e-06	0.000105671	3.34626e-06	8.18953e-07	4.16521e-06	0	2.37761e-07	3.48011e-07	8.51711e-08	4.33182e-07	0	3.09089e-08	4.64091e-07			2.99825e-06		7.33782e-07		3.73203e-06	0		2.06852e-07		3.93888e-06
14	19	0	0	0	0	4.34584	0.271615	0.271615		0.000173834	8.35368e-05	1	8.35368e-05	0.000540008	0	2.73039e-05	0.000567312	0.105256	0	0.0015727			0.000271615		4.38705e-06	0.000105289	3.33416e-06	8.15991e-07	4.15015e-06	0	2.36901e-07	3.46752e-07	8.48631e-08	4.31616e-07	0	3.07971e-08	4.62413e-07			2.98741e-06		7.31128e-07		3.71853e-06	0		2.06104e-07		3.92464e-06
14	20	0	0	0	0	4.34584	0.271615	0.271615		0.000173834	8.39989e-05	1	8.39989e-05	0.000543726	0	2.751e-05	0.000571236	0.105839	0	0.00158458			0.000271615		4.37121e-06	0.000104909	3.32212e-06	8.13044e-07	4.13516e-06	0	2.36045e-07	3.455e-07	8.45566e-08	4.30057e-07	0	3.06859e-08	4.60743e-07			2.97662e-06		7.28488e-07		3.7051e-06	0		2.05359e-07		3.91046e-06
14	21	0	0	0	0	4.34584	0.271615	0.271615		0.000173834	8.44588e-05	1	8.44588e-05	0.000547431	0	2.77154e-05	0.000575147	0.106418	0	0.0015964			0.000271615		4.35544e-06	0.000104531	3.31013e-06	8.10112e-07	4.12025e-06	0	2.35194e-07	3.44254e-07	8.42516e-08	4.28506e-07	0	3.05752e-08	4.59081e-07			2.96588e-06		7.2586e-07		3.69174e-06	0		2.04619e-07		3.89636e-06
14	22	0	0	0	0	4.34584	0.271615	0.271615		0.000173834	8.49163e-05	1	8.49163e-05	0.000551123	0	2.792e-05	0.000579043	0.106995	0	0.00160819			0.000271615		4.33975e-06	0.000104154	3.29821e-06	8.07194e-07	4.1054e-06	0	2.34347e-07	3.43014e-07	8.39481e-08	4.26962e-07	0	3.0465e-08	4.57427e-07			2.9552e-06		7.23245e-07		3.67844e-06	0		2.03881e-07		3.88232e-06
14	23	0	0	0	0	4.34584	0.271615	0.271615		0.000173834	8.53717e-05	1	8.53717e-05	0.000554802	0	2.81239e-05	0.000582925	0.107568	0	0.00161993			0.000271615		4.32414e-06	0.000103779	3.28634e-06	8.0429e-07	4.09063e-06	0	2.33503e-07	3.4178e-07	8.36461e-08	4.25426e-07	0	3.03554e-08	4.55781e-07			2.94457e-06		7.20644e-07		3.66521e-06	0		2.03148e-07		3.86836e-06
14	24	0	0	0	0	4.34584	0.271615	0.271615	7.24307	0.000173834	8.58248e-05	1	8.58248e-05	0.000558467	0	2.8327e-05	0.000586794	0.108139	0	0.00163164	0.103756	0.234077	0.000271615	0.001	4.3086e-06	0.000103406	3.27454e-06	8.014e-07	4.07594e-06	0	2.32664e-07	3.40552e-07	8.33456e-08	4.23897e-07	0	3.02464e-08	4.54144e-07	0.0414565	3.20246e-06	2.93399e-06	0.55235	7.18054e-07	0.13518	3.65204e-06	0	0	2.02418e-07	0.0359361	3.85446e-06
15	1	0	3.4233	0.000295348	0.000177209	0.637951	0	0.425301		0.000272192	8.62757e-05	1	8.62757e-05	0.000562119	0	2.85294e-05	0.000590648	0	0	0.00164329			0.000425301		1.12862e-05	0.000270868	8.5775e-06	2.09923e-06	1.06767e-05	0	6.09454e-07	0	0	0	0	7.9229e-08	7.9229e-08			8.5775e-06		2.09923e-06		1.06767e-05	0		5.30225e-07		1.1207e-05
15	2	0	3.4233	0.000299854	0.000179913	1.28564	0	0.43179		0.000276346	8.75922e-05	1	8.75922e-05	0.000572796	0	2.90596e-05	0.000601855	0	0	0.00167384			0.00043179		1.14583e-05	0.000274998	8.70828e-06	2.13124e-06	1.08395e-05	0	6.18746e-07	0	0	0	0	8.0437e-08	8.0437e-08			8.70828e-06		2.13124e-06		1.08395e-05	0		5.38309e-07		1.13778e-05
15	3	0	3.4233	0.000304413	0.000182648	1.94317	0	0.438355		0.000280547	8.89238e-05	1	8.89238e-05	0.000583635	0	2.9598e-05	0.000613233	0	0	0.00170484			0.000438355		1.16323e-05	0.000279175	8.84056e-06	2.16361e-06	1.10042e-05	0	6.28145e-07	0	0	0	0	8.16588e-08	8.16588e-08			8.84056e-06		2.16361e-06		1.10042e-05	0		5.46486e-07		1.15507e-05
15	4	0	3.4233	0.000309024	0.000185415	2.61066	0	0.444995		0.000284797	9.02708e-05	1	9.02708e-05	0.000594639	0	3.01444e-05	0.000624784	0	0	0.00173632			0.000444995		1.18084e-05	0.000283401	8.97435e-06	2.19635e-06	1.11707e-05	0	6.37651e-07	0	0	0	0	8.28947e-08	8.28947e-08			8.97435e-06		2.19635e-06		1.11707e-05	0		5.54757e-07		1.17255e-05
15	5	0	3.4233	0.000313688	0.000188213	3.28823	0	0.451711		0.000289095	9.16332e-05	1	9.16332e-05	0.00060581	0	3.06992e-05	0.000636509	0	0	0.00176827			0.000451711		1.19864e-05	0.000287674	9.10968e-06	2.22947e-06	1.13392e-05	0	6.47267e-07	0	0	0	0	8.41447e-08	8.41447e-08			9.10968e-06		2.22947e-06		1.13392e-05	0		5.63122e-07		1.19023e-05
15	6	0	3.4233	0.000318405	0.000191043	3.97598	0	0.458503		0.000293442	9.30111e-05	1	9.30111e-05	0.000617149	0	3.12623e-05	0.000648411	0	0	0.00180071			0.000458503		1.21665e-05	0.000291996	9.24654e-06	2.26297e-06	1.15095e-05	0	6.56991e-07	0	0	0	0	8.54089e-08	8.54089e-08			9.24654e-06		2.26297e-06		1.15095e-05	0		5.71582e-07		1.20811e-05
15	7	0	3.4233	0.000323176	0.000193905	4.67404	0	0.465373		0.000297839	9.44046e-05	1	9.44046e-05	0.000628659	0	3.18339e-05	0.000660492	0	0	0.00183363			0.000465373		1.23486e-05	0.000296367	9.38496e-06	2.29685e-06	1.16818e-05	0	6.66826e-07	0	0	0	0	8.66874e-08	8.66874e-08			9.38496e-06		2.29685e-06		1.16818e-05	0		5.80139e-07		1.22619e-05
15	8	0	3.4233	0.000328	0.0001968	5.38252	0	0.47232		0.000302285	9.5814e-05	1	9.5814e-05	0.00064034	0	3.2414e-05	0.000672754	0	0	0.00186705			0.00047232		1.25328e-05	0.000300788	9.52494e-06	2.3311e-06	1.1856e-05	0	6.76772e-07	0	0	0	0	8.79804e-08	8.79804e-08			9.52494e-06		2.3311e-06		1.1856e-05	0		5.88792e-07		1.24448e-05
15	9	0	0	0	0	5.38252	0.336408	0.336408		0.000215301	9.72392e-05	1	9.72392e-05	0.000652196	0	3.30028e-05	0.000685199	0.122521	0	0.00190096			0.000336408		5.64397e-06	0.000135455	4.28942e-06	1.04978e-06	5.33919e-06	0	3.04774e-07	4.46099e-07	1.09177e-07	5.55276e-07	0	3.96207e-08	5.94897e-07			3.84332e-06		9.40601e-07		4.78392e-06	0		2.65154e-07		5.04907e-06
15	10	0	0	0	0	5.38252	0.336408	0.336408		0.000215301	9.78122e-05	1	9.78122e-05	0.00065698	0	3.3268e-05	0.000690248	0.123243	0	0.00191624			0.000336408		5.62431e-06	0.000134983	4.27447e-06	1.04612e-06	5.3206e-06	0	3.03713e-07	4.44545e-07	1.08797e-07	5.53342e-07	0	3.94826e-08	5.92825e-07			3.82993e-06		9.37325e-07		4.76725e-06	0		2.6423e-07		5.03148e-06
15	11	0	0	0	0	5.38252	0.336408	0.336408		0.000215301	9.83824e-05	1	9.83824e-05	0.000661748	0	3.35322e-05	0.00069528	0.123962	0	0.00193146			0.000336408		5.60474e-06	0.000134514	4.25961e-06	1.04248e-06	5.30209e-06	0	3.02656e-07	4.42999e-07	1.08418e-07	5.51417e-07	0	3.93453e-08	5.90762e-07			3.81661e-06		9.34064e-07		4.75067e-06	0		2.63311e-07		5.01398e-06
15	12	0	0	0	0	5.38252	0.336408	0.336408		0.000215301	9.89498e-05	1	9.89498e-05	0.000666498	0	3.37955e-05	0.000700294	0.124677	0	0.00194662			0.000336408		5.58527e-06	0.000134047	4.24481e-06	1.03886e-06	5.28367e-06	0	3.01605e-07	4.4146e-07	1.08042e-07	5.49502e-07	0	3.92086e-08	5.8871e-07			3.80335e-06		9.30819e-07		4.73417e-06	0		2.62396e-07		4.99656e-06
15	13	0	0	0	0	5.38252	0.336408	0.336408		0.000215301	9.95145e-05	1	9.95145e-05	0.000671232	0	3.40579e-05	0.00070529	0.125388	0	0.00196174			0.000336408		5.5659e-06	0.000133582	4.23008e-06	1.03526e-06	5.26534e-06	0	3.00559e-07	4.39929e-07	1.07667e-07	5.47595e-07	0	3.90726e-08	5.86668e-07			3.79015e-06		9.2759e-07		4.71774e-06	0		2.61486e-07		4.97923e-06
15	14	0	0	0	0	5.38252	0.336408	0.336408		0.000215301	0.000100076	1	0.000100076	0.00067595	0	3.43194e-05	0.00071027	0.126096	0	0.0019768			0.000336408		5.54662e-06	0.000133119	4.21543e-06	1.03167e-06	5.2471e-06	0	2.99517e-07	4.38405e-07	1.07294e-07	5.45698e-07	0	3.89372e-08	5.84636e-07			3.77702e-06		9.24377e-07		4.7014e-06	0		2.6058e-07		4.96198e-06
15	15	0	0	0	0	5.38252	0.336408	0.336408		0.000215301	0.000100636	1	0.000100636	0.000680652	0	3.458e-05	0.000715232	0.126801	0	0.00199181			0.000336408		5.52743e-06	0.000132658	4.20084e-06	1.0281e-06	5.22895e-06	0	2.98481e-07	4.36888e-07	1.06923e-07	5.4381e-07	0	3.88025e-08	5.82613e-07			3.76396e-06		9.21179e-07		4.68514e-06	0		2.59679e-07		4.94481e-06
15	16	0	0	0	0	5.38252	0.336408	0.336408		0.000215301	0.000101192	1	0.000101192	0.000685337	0	3.48397e-05	0.000720176	0.127502	0	0.00200677			0.000336408		5.50833e-06	0.0001322	4.18633e-06	1.02455e-06	5.21088e-06	0	2.9745e-07	4.35378e-07	1.06553e-07	5.41931e-07	0	3.86685e-08	5.806e-07			3.75095e-06		9.17996e-07		4.66895e-06	0		2.58781e-07		4.92773e-06
15	17	0	0	0	0	5.38252	0.336408	0.336408		0.000215301	0.000101746	1	0.000101746	0.000690006	0	3.50985e-05	0.000725104	0.1282	0	0.00202167			0.000336408		5.48932e-06	0.000131744	4.17189e-06	1.02101e-06	5.1929e-06	0	2.96423e-07	4.33876e-07	1.06185e-07	5.40062e-07	0	3.8535e-08	5.78597e-07			3.73801e-06		9.14829e-07		4.65284e-06	0		2.57888e-07		4.91073e-06
15	18	0	0	0	0	5.38252	0.336408	0.336408		0.000215301	0.000102297	1	0.000102297	0.000694659	0	3.53563e-05	0.000730015	0.128894	0	0.00203653			0.000336408		5.47041e-06	0.00013129	4.15751e-06	1.0175e-06	5.175e-06	0	2.95402e-07	4.32381e-07	1.0582e-07	5.38201e-07	0	3.84023e-08	5.76603e-07			3.72513e-06		9.11676e-07		4.6368e-06	0		2.57e-07		4.8938e-06
15	19	0	0	0	0	5.38252	0.336408	0.336408		0.000215301	0.000102846	1	0.000102846	0.000699295	0	3.56133e-05	0.000734909	0.129586	0	0.00205133			0.000336408		5.45158e-06	0.000130838	4.1432e-06	1.01399e-06	5.15719e-06	0	2.94385e-07	4.30893e-07	1.05455e-07	5.36348e-07	0	3.82701e-08	5.74618e-07			3.71231e-06		9.08539e-07		4.62085e-06	0		2.56115e-07		4.87696e-06
15	20	0	0	0	0	5.38252	0.336408	0.336408		0.000215301	0.000103392	1	0.000103392	0.000703916	0	3.58695e-05	0.000739786	0.130274	0	0.00206608			0.000336408		5.43284e-06	0.000130388	4.12896e-06	1.01051e-06	5.13947e-06	0	2.93373e-07	4.29412e-07	1.05093e-07	5.34505e-07	0	3.81386e-08	5.72643e-07			3.69955e-06		9.05416e-07		4.60496e-06	0		2.55235e-07		4.8602e-06
15	21	0	0	0	0	5.38252	0.336408	0.336408		0.000215301	0.000103935	1	0.000103935	0.000708521	0	3.61247e-05	0.000744646	0.130958	0	0.00208078			0.000336408		5.41419e-06	0.000129941	4.11479e-06	1.00704e-06	5.12183e-06	0	2.92366e-07	4.27938e-07	1.04732e-07	5.3267e-07	0	3.80076e-08	5.70678e-07			3.68685e-06		9.02308e-07		4.58916e-06	0		2.54359e-07		4.84351e-06
15	22	0	0	0	0	5.38252	0.336408	0.336408		0.000215301	0.000104476	1	0.000104476	0.00071311	0	3.6379e-05	0.000749489	0.13164	0	0.00209543			0.000336408		5.39563e-06	0.000129495	4.10068e-06	1.00359e-06	5.10427e-06	0	2.91364e-07	4.26471e-07	1.04373e-07	5.30844e-07	0	3.78773e-08	5.68721e-07			3.67421e-06		8.99214e-07		4.57342e-06	0		2.53487e-07		4.82691e-06
15	23	0	0	0	0	5.38252	0.336408	0.336408		0.000215301	0.000105014	1	0.000105014	0.000717684	0	3.66325e-05	0.000754316	0.132318	0	0.00211003			0.000336408		5.37715e-06	0.000129052	4.08664e-06	1.00015e-06	5.08679e-06	0	2.90366e-07	4.2501e-07	1.04016e-07	5.29026e-07	0	3.77476e-08	5.66773e-07			3.66163e-06		8.96135e-07		4.55776e-06	0		2.52619e-07		4.81038e-06
15	24	0	0	0	0	5.38252	0.336408	0.336408	8.97087	0.000215301	0.00010555	1	0.00010555	0.000722241	0	3.68852e-05	0.000759127	0.132993	0	0.00212458	0.127816	0.233121	0.000336408	0.001	5.35876e-06	0.00012861	4.07266e-06	9.9673e-07	5.06939e-06	0	2.89373e-07	4.23557e-07	1.0366e-07	5.27217e-07	0	3.76185e-08	5.64835e-07	0.0415663	3.94951e-06	3.6491e-06	0.552994	8.9307e-07	0.135338	4.54217e-06	0	0	2.51755e-07	0.035981	4.79393e-06
16	1	0	3.4233	0.000363155	0.000217893	0.784415	0	0.522943		0.000334684	0.000106083	1	0.000106083	0.000726784	0	3.71369e-05	0.000763921	0	0	0.00213909			0.000522943		1.38742e-05	0.00033298	1.05444e-05	2.58059e-06	1.3125e-05	0	7.49205e-07	0	0	0	0	9.73966e-08	9.73966e-08			1.05444e-05		2.58059e-06		1.3125e-05	0		6.51808e-07		1.37768e-05
16	2	0	3.4233	0.000368424	0.000221054	1.58021	0	0.53053		0.000339539	0.000107622	1	0.000107622	0.000739909	0	3.77887e-05	0.000777697	0	0	0.00217663			0.00053053		1.40753e-05	0.000337807	1.06972e-05	2.618e-06	1.33152e-05	0	7.60065e-07	0	0	0	0	9.88085e-08	9.88085e-08			1.06972e-05		2.618e-06		1.33152e-05	0		6.61257e-07		1.39765e-05
16	3	0	3.4233	0.00037375	0.00022425	2.38751	0	0.5382		0.000344448	0.000109178	1	0.000109178	0.000753224	0	3.845e-05	0.000791674	0	0	0.00221472			0.0005382		1.42786e-05	0.000342686	1.08517e-05	2.65582e-06	1.35076e-05	0	7.71044e-07	0	0	0	0	1.00236e-07	1.00236e-07			1.08517e-05		2.65582e-06		1.35076e-05	0		6.70809e-07		1.41784e-05
16	4	0	3.4233	0.000379135	0.000227481	3.20644	0	0.545954		0.000349411	0.000110751	1	0.000110751	0.000766731	0	3.91208e-05	0.000805852	0	0	0.00225336			0.000545954		1.44841e-05	0.000347619	1.10079e-05	2.69405e-06	1.3702e-05	0	7.82143e-07	0	0	0	0	1.01679e-07	1.01679e-07			1.10079e-05		2.69405e-06		1.3702e-05	0		6.80464e-07		1.43825e-05
16	5	0	3.4233	0.000384578	0.000230747	4.03713	0	0.553792		0.000354427	0.000112341	1	0.000112341	0.000780433	0	3.98012e-05	0.000820235	0	0	0.00229255			0.000553792		1.46919e-05	0.000352606	1.11658e-05	2.73269e-06	1.38985e-05	0	7.93362e-07	0	0	0	0	1.03137e-07	1.03137e-07			1.11658e-05		2.73269e-06		1.38985e-05	0		6.90225e-07		1.45888e-05
16	6	0	3.4233	0.00039008	0.000234048	4.8797	0	0.561716		0.000359498	0.000113949	1	0.000113949	0.000794332	0	4.04915e-05	0.000834823	0	0	0.00233231			0.000561716		1.49019e-05	0.000357646	1.13255e-05	2.77176e-06	1.40972e-05	0	8.04703e-07	0	0	0	0	1.04611e-07	1.04611e-07			1.13255e-05		2.77176e-06		1.40972e-05	0		7.00092e-07		1.47973e-05
16	7	0	3.4233	0.000395642	0.000237385	5.73429	0	0.569725		0.000364624	0.000115573	1	0.000115573	0.000808429	0	4.11916e-05	0.000849621	0	0	0.00237263			0.000569725		1.51142e-05	0.000362741	1.14868e-05	2.81124e-06	1.4298e-05	0	8.16166e-07	0	0	0	0	1.06102e-07	1.06102e-07			1.14868e-05		2.81124e-06		1.4298e-05	0		7.10065e-07		1.50081e-05
16	8	0	3.4233	0.000401264	0.000240758	6.60102	0	0.57782		0.000369805	0.000117215	1	0.000117215	0.000822727	0	4.19016e-05	0.000864629	0	0	0.00241353			0.00057782		1.53288e-05	0.00036789	1.16499e-05	2.85115e-06	1.4501e-05	0	8.27753e-07	0	0	0	0	1.07608e-07	1.07608e-07			1.16499e-05		2.85115e-06		1.4501e-05	0		7.20145e-07		1.52211e-05
16	9	0	0	0	0	6.60102	0.412564	0.412564		0.000264041	0.000118875	1	0.000118875	0.000837228	0	4.26218e-05	0.00087985	0.149783	0	0.00245501			0.000412564		6.93103e-06	0.000166345	5.26758e-06	1.28917e-06	6.55675e-06	0	3.74275e-07	5.47828e-07	1.34074e-07	6.81902e-07	0	4.86558e-08	7.30558e-07			4.71975e-06		1.1551e-06		5.87485e-06	0		3.2562e-07		6.20047e-06
16	10	0	0	0	0	6.60102	0.412564	0.412564		0.000264041	0.000119545	1	0.000119545	0.000843103	0	4.29474e-05	0.00088605	0.150627	0	0.00247377			0.000412564		6.90801e-06	0.000165792	5.25009e-06	1.28489e-06	6.53498e-06	0	3.73033e-07	5.46009e-07	1.33629e-07	6.79638e-07	0	4.84942e-08	7.28132e-07			4.70408e-06		1.15126e-06		5.85534e-06	0		3.24538e-07		6.17988e-06
16	11	0	0	0	0	6.60102	0.412564	0.412564		0.000264041	0.000120212	1	0.000120212	0.000848958	0	4.32719e-05	0.00089223	0.151468	0	0.00249246			0.000412564		6.8851e-06	0.000165242	5.23268e-06	1.28063e-06	6.5133e-06	0	3.71795e-07	5.44198e-07	1.33185e-07	6.77384e-07	0	4.83334e-08	7.25717e-07			4.68848e-06		1.14744e-06		5.83592e-06	0		3.23462e-07		6.15938e-06
16	12	0	0	0	0	6.60102	0.412564	0.412564		0.000264041	0.000120876	1	0.000120876	0.000854794	0	4.35954e-05	0.00089839	0.152304	0	0.00251109			0.000412564		6.8623e-06	0.000164695	5.21535e-06	1.27639e-06	6.49173e-06	0	3.70564e-07	5.42396e-07	1.32744e-07	6.7514e-07	0	4.81733e-08	7.23314e-07			4.67295e-06		1.14364e-06		5.81659e-06	0		3.22391e-07		6.13898e-06
16	13	0	0	0	0	6.60102	0.412564	0.412564		0.000264041	0.000121537	1	0.000121537	0.000860611	0	4.39178e-05	0.000904529	0.153137	0	0.00252966			0.000412564		6.8396e-06	0.00016415	5.19809e-06	1.27217e-06	6.47026e-06	0	3.69338e-07	5.40602e-07	1.32305e-07	6.72907e-07	0	4.8014e-08	7.20921e-07			4.65749e-06		1.13986e-06		5.79735e-06	0		3.21324e-07		6.11868e-06
16	14	0	0	0	0	6.60102	0.412564	0.412564		0.000264041	0.000122195	1	0.000122195	0.000866408	0	4.42391e-05	0.000910647	0.153965	0	0.00254817			0.000412564		6.817e-06	0.000163608	5.18092e-06	1.26796e-06	6.44889e-06	0	3.68118e-07	5.38816e-07	1.31868e-07	6.70684e-07	0	4.78554e-08	7.1854e-07			4.64211e-06		1.13609e-06		5.7782e-06	0		3.20263e-07		6.09847e-06
16	15	0	0	0	0	6.60102	0.412564	0.412564		0.000264041	0.000122849	1	0.000122849	0.000872186	0	4.45594e-05	0.000916746	0.15479	0	0.00256662			0.000412564		6.79451e-06	0.000163068	5.16383e-06	1.26378e-06	6.42761e-06	0	3.66904e-07	5.37038e-07	1.31433e-07	6.68472e-07	0	4.76975e-08	7.16169e-07			4.62679e-06		1.13235e-06		5.75914e-06	0		3.19206e-07		6.07835e-06
16	16	0	0	0	0	6.60102	0.412564	0.412564		0.000264041	0.000123501	1	0.000123501	0.000877946	0	4.48786e-05	0.000922824	0.155611	0	0.00258501			0.000412564		6.77213e-06	0.000162531	5.14682e-06	1.25962e-06	6.40643e-06	0	3.65695e-07	5.35269e-07	1.31e-07	6.66269e-07	0	4.75403e-08	7.13809e-07			4.61155e-06		1.12862e-06		5.74016e-06	0		3.18155e-07		6.05832e-06
16	17	0	0	0	0	6.60102	0.412564	0.412564		0.000264041	0.00012415	1	0.00012415	0.000883686	0	4.51967e-05	0.000928882	0.156429	0	0.00260333			0.000412564		6.74984e-06	0.000161996	5.12988e-06	1.25547e-06	6.38535e-06	0	3.64491e-07	5.33508e-07	1.30569e-07	6.64076e-07	0	4.73839e-08	7.1146e-07			4.59637e-06		1.1249e-06		5.72127e-06	0		3.17108e-07		6.03838e-06
16	18	0	0	0	0	6.60102	0.412564	0.412564		0.000264041	0.000124796	1	0.000124796	0.000889407	0	4.55138e-05	0.000934921	0.157242	0	0.0026216			0.000412564		6.72766e-06	0.000161464	5.11302e-06	1.25134e-06	6.36436e-06	0	3.63294e-07	5.31754e-07	1.3014e-07	6.61894e-07	0	4.72282e-08	7.09122e-07			4.58127e-06		1.1212e-06		5.70247e-06	0		3.16065e-07		6.01854e-06
16	19	0	0	0	0	6.60102	0.412564	0.412564		0.000264041	0.000125438	1	0.000125438	0.000895109	0	4.58299e-05	0.000940939	0.158052	0	0.0026398			0.000412564		6.70557e-06	0.000160934	5.09624e-06	1.24724e-06	6.34347e-06	0	3.62101e-07	5.30009e-07	1.29713e-07	6.59721e-07	0	4.70731e-08	7.06794e-07			4.56623e-06		1.11752e-06		5.68375e-06	0		3.15028e-07		5.99878e-06
16	20	0	0	0	0	6.60102	0.412564	0.412564		0.000264041	0.000126078	1	0.000126078	0.000900793	0	4.61449e-05	0.000946938	0.158859	0	0.00265795			0.000412564		6.68359e-06	0.000160406	5.07953e-06	1.24315e-06	6.32268e-06	0	3.60914e-07	5.28271e-07	1.29287e-07	6.57558e-07	0	4.69188e-08	7.04477e-07			4.55126e-06		1.11386e-06		5.66512e-06	0		3.13995e-07		5.97911e-06
16	21	0	0	0	0	6.60102	0.412564	0.412564		0.000264041	0.000126715	1	0.000126715	0.000906458	0	4.64589e-05	0.000952917	0.159661	0	0.00267603			0.000412564		6.6617e-06	0.000159881	5.06289e-06	1.23908e-06	6.30197e-06	0	3.59732e-07	5.26541e-07	1.28864e-07	6.55405e-07	0	4.67652e-08	7.0217e-07			4.53635e-06		1.11021e-06		5.64657e-06	0		3.12967e-07		5.95953e-06
16	22	0	0	0	0	6.60102	0.412564	0.412564		0.000264041	0.000127349	1	0.000127349	0.000912105	0	4.67719e-05	0.000958877	0.16046	0	0.00269406			0.000412564		6.63992e-06	0.000159358	5.04634e-06	1.23502e-06	6.28136e-06	0	3.58555e-07	5.24819e-07	1.28443e-07	6.53261e-07	0	4.66122e-08	6.99874e-07			4.52152e-06		1.10658e-06		5.6281e-06	0		3.11943e-07		5.94004e-06
16	23	0	0	0	0	6.60102	0.412564	0.412564		0.000264041	0.000127981	1	0.000127981	0.000917733	0	4.70838e-05	0.000964817	0.161256	0	0.00271203			0.000412564		6.61822e-06	0.000158837	5.02985e-06	1.23099e-06	6.26084e-06	0	3.57384e-07	5.23105e-07	1.28023e-07	6.51127e-07	0	4.64599e-08	6.97587e-07			4.50675e-06		1.10297e-06		5.60971e-06	0		3.10924e-07		5.92064e-06
16	24	0	0	0	0	6.60102	0.412564	0.412564	11.0017	0.000264041	0.000128609	1	0.000128609	0.000923343	0	4.73948e-05	0.000970737	0.162048	0	0.00272994	0.155981	0.232272	0.000412564	0.001	6.59663e-06	0.000158319	5.01344e-06	1.22697e-06	6.24041e-06	0	3.56218e-07	5.21398e-07	1.27605e-07	6.49003e-07	0	4.63083e-08	6.95311e-07	0.0416647	4.82477e-06	4.49204e-06	0.553565	1.09937e-06	0.135478	5.59141e-06	0	0	3.0991e-07	0.0360209	5.90132e-06
17	1	0	3.4233	0.00044241	0.000265446	0.955606	0	0.637071		0.000407725	0.000129235	1	0.000129235	0.000928934	0	4.77047e-05	0.000976639	0	0	0.00274779			0.000637071		1.68983e-05	0.000405559	1.28427e-05	3.14308e-06	1.59858e-05	0	9.12507e-07	0	0	0	0	1.18626e-07	1.18626e-07			1.28427e-05		3.14308e-06		1.59858e-05	0		7.93881e-07		1.67797e-05
17	2	0	3.4233	0.000448527	0.000269116	1.92442	0	0.645878		0.000413362	0.000131022	1	0.000131022	0.00094492	0	4.84986e-05	0.000993418	0	0	0.00279352			0.000645878		1.71317e-05	0.000411161	1.30201e-05	3.1865e-06	1.62066e-05	0	9.25112e-07	0	0	0	0	1.20265e-07	1.20265e-07			1.30201e-05		3.1865e-06		1.62066e-05	0		8.04847e-07		1.70114e-05
17	3	0	3.4233	0.000454707	0.000272824	2.90659	0	0.654778		0.000419058	0.000132827	1	0.000132827	0.000961126	0	4.93034e-05	0.00101043	0	0	0.00283988			0.000654778		1.73676e-05	0.000416821	1.31993e-05	3.23036e-06	1.64297e-05	0	9.37848e-07	0	0	0	0	1.2192e-07	1.2192e-07			1.31993e-05		3.23036e-06		1.64297e-05	0		8.15928e-07		1.72456e-05
17	4	0	3.4233	0.000460951	0.000276571	3.90224	0	0.66377		0.000424813	0.000134651	1	0.000134651	0.000977556	0	5.01193e-05	0.00102768	0	0	0.00288687			0.00066377		1.76058e-05	0.00042254	1.33804e-05	3.27469e-06	1.66551e-05	0	9.50716e-07	0	0	0	0	1.23593e-07	1.23593e-07			1.33804e-05		3.27469e-06		1.66551e-05	0		8.27123e-07		1.74823e-05
17	5	0	3.4233	0.000467261	0.000280356	4.91153	0	0.672855		0.000430627	0.000136494	1	0.000136494	0.000994211	0	5.09465e-05	0.00104516	0	0	0.00293452			0.000672855		1.78466e-05	0.000428319	1.35634e-05	3.31947e-06	1.68829e-05	0	9.63717e-07	0	0	0	0	1.25283e-07	1.25283e-07			1.35634e-05		3.31947e-06		1.68829e-05	0		8.38434e-07		1.77213e-05
17	6	0	3.4233	0.000473635	0.000284181	5.93458	0	0.682035		0.000436502	0.000138356	1	0.000138356	0.00101109	0	5.17849e-05	0.00106288	0	0	0.00298281			0.000682035		1.80899e-05	0.000434157	1.37483e-05	3.36472e-06	1.7113e-05	0	9.76853e-07	0	0	0	0	1.26991e-07	1.26991e-07			1.37483e-05		3.36472e-06		1.7113e-05	0		8.49862e-07		1.79629e-05
17	7	0	3.4233	0.000480076	0.000288045	6.97154	0	0.691309		0.000442438	0.000140238	1	0.000140238	0.00102821	0	5.26347e-05	0.00108084	0	0	0.00303176			0.000691309		1.83356e-05	0.000440055	1.39351e-05	3.41042e-06	1.73455e-05	0	9.90123e-07	0	0	0	0	1.28716e-07	1.28716e-07			1.39351e-05		3.41042e-06		1.73455e-05	0		8.61407e-07		1.82069e-05
17	8	0	3.4233	0.000486582	0.000291949	8.02256	0	0.700678		0.000448434	0.000142138	1	0.000142138	0.00104555	0	5.34962e-05	0.00109905	0	0	0.00308138			0.000700678		1.85839e-05	0.000446013	1.41238e-05	3.4566e-06	1.75804e-05	0	1.00353e-06	0	0	0	0	1.30459e-07	1.30459e-07			1.41238e-05		3.4566e-06		1.75804e-05	0		8.73071e-07		1.84534e-05
17	9	0	0	0	0	8.02256	0.50141	0.50141		0.000320902	0.000144058	1	0.000144058	0.00106313	0	5.43692e-05	0.0011175	0.181513	0	0.00313167			0.00050141		8.43369e-06	0.000202409	6.40961e-06	1.56867e-06	7.97828e-06	0	4.5542e-07	6.66599e-07	1.63141e-07	8.29741e-07	0	5.92045e-08	8.88945e-07			5.74301e-06		1.40553e-06		7.14853e-06	0		3.96215e-07		7.54475e-06
17	10	0	0	0	0	8.02256	0.50141	0.50141		0.000320902	0.000144836	1	0.000144836	0.00107028	0	5.47654e-05	0.00112505	0.182494	0	0.00315449			0.00050141		8.40694e-06	0.000201767	6.38927e-06	1.56369e-06	7.95296e-06	0	4.53975e-07	6.64484e-07	1.62624e-07	8.27108e-07	0	5.90167e-08	8.86125e-07			5.72479e-06		1.40107e-06		7.12586e-06	0		3.94958e-07		7.52081e-06
17	11	0	0	0	0	8.02256	0.50141	0.50141		0.000320902	0.000145611	1	0.000145611	0.00107741	0	5.51604e-05	0.00113257	0.18347	0	0.00317724			0.00050141		8.3803e-06	0.000201127	6.36903e-06	1.55874e-06	7.92777e-06	0	4.52536e-07	6.62379e-07	1.62109e-07	8.24488e-07	0	5.88297e-08	8.83317e-07			5.70665e-06		1.39663e-06		7.10328e-06	0		3.93707e-07		7.49698e-06
17	12	0	0	0	0	8.02256	0.50141	0.50141		0.000320902	0.000146382	1	0.000146382	0.00108451	0	5.55541e-05	0.00114006	0.184442	0	0.00319992			0.00050141		8.35378e-06	0.000200491	6.34887e-06	1.5538e-06	7.90268e-06	0	4.51104e-07	6.60283e-07	1.61596e-07	8.21879e-07	0	5.86436e-08	8.80522e-07			5.68859e-06		1.39221e-06		7.0808e-06	0		3.92461e-07		7.47326e-06
17	13	0	0	0	0	8.02256	0.50141	0.50141		0.000320902	0.00014715	1	0.00014715	0.00109159	0	5.59466e-05	0.00114754	0.185409	0	0.00322252			0.00050141		8.32738e-06	0.000199857	6.32881e-06	1.54889e-06	7.8777e-06	0	4.49679e-07	6.58196e-07	1.61085e-07	8.19281e-07	0	5.84582e-08	8.77739e-07			5.67061e-06		1.38781e-06		7.05842e-06	0		3.9122e-07		7.44964e-06
17	14	0	0	0	0	8.02256	0.50141	0.50141		0.000320902	0.000147915	1	0.000147915	0.00109865	0	5.63378e-05	0.00115499	0.186372	0	0.00324506			0.00050141		8.3011e-06	0.000199226	6.30883e-06	1.544e-06	7.85284e-06	0	4.48259e-07	6.56119e-07	1.60576e-07	8.16695e-07	0	5.82737e-08	8.74969e-07			5.65271e-06		1.38343e-06		7.03614e-06	0		3.89985e-07		7.42613e-06
17	15	0	0	0	0	8.02256	0.50141	0.50141		0.000320902	0.000148676	1	0.000148676	0.00110569	0	5.67278e-05	0.00116241	0.187331	0	0.00326752			0.00050141		8.27493e-06	0.000198598	6.28894e-06	1.53914e-06	7.82808e-06	0	4.46846e-07	6.5405e-07	1.6007e-07	8.1412e-07	0	5.809e-08	8.7221e-07			5.63489e-06		1.37907e-06		7.01396e-06	0		3.88756e-07		7.40272e-06
17	16	0	0	0	0	8.02256	0.50141	0.50141		0.000320902	0.000149433	1	0.000149433	0.0011127	0	5.71165e-05	0.00116982	0.188286	0	0.00328991			0.00050141		8.24887e-06	0.000197973	6.26914e-06	1.53429e-06	7.80343e-06	0	4.45439e-07	6.51991e-07	1.59566e-07	8.11557e-07	0	5.79071e-08	8.69464e-07			5.61715e-06		1.37472e-06		6.99187e-06	0		3.87532e-07		7.37941e-06
17	17	0	0	0	0	8.02256	0.50141	0.50141		0.000320902	0.000150188	1	0.000150188	0.00111969	0	5.75041e-05	0.0011772	0.189237	0	0.00331223			0.00050141		8.22293e-06	0.00019735	6.24943e-06	1.52946e-06	7.77889e-06	0	4.44038e-07	6.4994e-07	1.59064e-07	8.09005e-07	0	5.7725e-08	8.6673e-07			5.59949e-06		1.3704e-06		6.96989e-06	0		3.86313e-07		7.3562e-06
17	18	0	0	0	0	8.02256	0.50141	0.50141		0.000320902	0.000150939	1	0.000150939	0.00112666	0	5.78904e-05	0.00118455	0.190183	0	0.00333449			0.00050141		8.1971e-06	0.00019673	6.22979e-06	1.52466e-06	7.75446e-06	0	4.42643e-07	6.47899e-07	1.58565e-07	8.06463e-07	0	5.75436e-08	8.64007e-07			5.5819e-06		1.3661e-06		6.94799e-06	0		3.851e-07		7.33309e-06
17	19	0	0	0	0	8.02256	0.50141	0.50141		0.000320902	0.000151687	1	0.000151687	0.00113361	0	5.82755e-05	0.00119189	0.191125	0	0.00335667			0.00050141		8.17138e-06	0.000196113	6.21025e-06	1.51988e-06	7.73013e-06	0	4.41255e-07	6.45866e-07	1.58067e-07	8.03933e-07	0	5.73631e-08	8.61296e-07			5.56438e-06		1.36181e-06		6.92619e-06	0		3.83891e-07		7.31008e-06
17	20	0	0	0	0	8.02256	0.50141	0.50141		0.000320902	0.000152431	1	0.000152431	0.00114054	0	5.86594e-05	0.0011992	0.192063	0	0.00337878			0.00050141		8.14577e-06	0.000195499	6.19079e-06	1.51511e-06	7.7059e-06	0	4.39872e-07	6.43842e-07	1.57572e-07	8.01414e-07	0	5.71833e-08	8.58597e-07			5.54695e-06		1.35754e-06		6.90449e-06	0		3.82688e-07		7.28718e-06
17	21	0	0	0	0	8.02256	0.50141	0.50141		0.000320902	0.000153173	1	0.000153173	0.00114744	0	5.90421e-05	0.00120648	0.192997	0	0.00340082			0.00050141		8.12028e-06	0.000194887	6.17141e-06	1.51037e-06	7.68178e-06	0	4.38495e-07	6.41827e-07	1.57079e-07	7.98905e-07	0	5.70043e-08	8.5591e-07			5.52958e-06		1.35329e-06		6.88288e-06	0		3.81491e-07		7.26437e-06
17	22	0	0	0	0	8.02256	0.50141	0.50141		0.000320902	0.000153911	1	0.000153911	0.00115432	0	5.94235e-05	0.00121375	0.193927	0	0.0034228			0.00050141		8.09489e-06	0.000194277	6.15212e-06	1.50565e-06	7.65777e-06	0	4.37124e-07	6.3982e-07	1.56588e-07	7.96408e-07	0	5.68261e-08	8.53234e-07			5.5123e-06		1.34906e-06		6.86136e-06	0		3.80298e-07		7.24166e-06
17	23	0	0	0	0	8.02256	0.50141	0.50141		0.000320902	0.000154646	1	0.000154646	0.00116118	0	5.98038e-05	0.00122099	0.194854	0	0.0034447			0.00050141		8.06961e-06	0.000193671	6.1329e-06	1.50095e-06	7.63385e-06	0	4.35759e-07	6.37822e-07	1.56099e-07	7.9392e-07	0	5.66487e-08	8.50569e-07			5.49508e-06		1.34485e-06		6.83993e-06	0		3.7911e-07		7.21904e-06
17	24	0	0	0	0	8.02256	0.50141	0.50141	13.3709	0.000320902	0.000155377	1	0.000155377	0.00116802	0	6.0183e-05	0.00122821	0.195776	0	0.00346654	0.188718	0.231516	0.00050141	0.001	8.04444e-06	0.000193067	6.11377e-06	1.49627e-06	7.61004e-06	0	4.344e-07	6.35832e-07	1.55612e-07	7.91444e-07	0	5.6472e-08	8.47916e-07	0.0417531	5.84286e-06	5.47794e-06	0.554073	1.34065e-06	0.135602	6.81859e-06	0	0	3.77928e-07	0.0360564	7.19652e-06
18	1	0	3.4233	0.000534399	0.000320639	1.1543	0	0.769534		0.000492502	0.000156106	1	0.000156106	0.00117484	0	6.05609e-05	0.0012354	0	0	0.00348831			0.000769534		2.04074e-05	0.000489777	1.55096e-05	3.79577e-06	1.93054e-05	0	1.102e-06	0	0	0	0	1.4326e-07	1.4326e-07			1.55096e-05		3.79577e-06		1.93054e-05	0		9.58738e-07		2.02641e-05
18	2	0	3.4233	0.000541453	0.000324872	2.32384	0	0.779693		0.000499003	0.000158167	1	0.000158167	0.00119415	0	6.15196e-05	0.00125567	0	0	0.00354353			0.000779693		2.06765e-05	0.000496237	1.57142e-05	3.84583e-06	1.956e-05	0	1.11653e-06	0	0	0	0	1.45149e-07	1.45149e-07			1.57142e-05		3.84583e-06		1.956e-05	0		9.71383e-07		2.05314e-05
18	3	0	3.4233	0.000548579	0.000329147	3.50877	0	0.789953		0.00050557	0.000160248	1	0.000160248	0.00121371	0	6.2491e-05	0.0012762	0	0	0.00359948			0.000789953		2.09484e-05	0.000502761	1.59208e-05	3.8964e-06	1.98172e-05	0	1.13121e-06	0	0	0	0	1.47058e-07	1.47058e-07			1.59208e-05		3.8964e-06		1.98172e-05	0		9.84154e-07		2.08013e-05
18	4	0	3.4233	0.000555775	0.000333465	4.70924	0	0.800315		0.000512202	0.00016235	1	0.00016235	0.00123353	0	6.34752e-05	0.001297	0	0	0.00365617			0.000800315		2.12229e-05	0.00050935	1.61294e-05	3.94746e-06	2.00769e-05	0	1.14604e-06	0	0	0	0	1.48985e-07	1.48985e-07			1.61294e-05		3.94746e-06		2.00769e-05	0		9.97052e-07		2.10739e-05
18	5	0	3.4233	0.000563042	0.000337825	5.92541	0	0.81078		0.000518899	0.000164473	1	0.000164473	0.0012536	0	6.44722e-05	0.00131807	0	0	0.0037136			0.00081078		2.15002e-05	0.000516004	1.63401e-05	3.99903e-06	2.03391e-05	0	1.16101e-06	0	0	0	0	1.50931e-07	1.50931e-07			1.63401e-05		3.99903e-06		2.03391e-05	0		1.01008e-06		2.13492e-05
18	6	0	3.4233	0.000570381	0.000342228	7.15744	0	0.821348		0.000525663	0.000166617	1	0.000166617	0.00127394	0	6.54823e-05	0.00133942	0	0	0.00377178			0.000821348		2.17801e-05	0.000522723	1.65529e-05	4.05111e-06	2.0604e-05	0	1.17613e-06	0	0	0	0	1.52897e-07	1.52897e-07			1.65529e-05		4.05111e-06		2.0604e-05	0		1.02323e-06		2.16272e-05
18	7	0	3.4233	0.000577792	0.000346675	8.40547	0	0.83202		0.000532493	0.000168782	1	0.000168782	0.00129455	0	6.65055e-05	0.00136105	0	0	0.00383072			0.00083202		2.20629e-05	0.000529509	1.67678e-05	4.10369e-06	2.08715e-05	0	1.1914e-06	0	0	0	0	1.54881e-07	1.54881e-07			1.67678e-05		4.10369e-06		2.08715e-05	0		1.03651e-06		2.1908e-05
18	8	0	3.4233	0.000585276	0.000351166	9.66966	0	0.842797		0.00053939	0.000170968	1	0.000170968	0.00131542	0	6.7542e-05	0.00138296	0	0	0.00389042			0.000842797		2.23484e-05	0.000536361	1.69848e-05	4.1568e-06	2.11416e-05	0	1.20681e-06	0	0	0	0	1.56886e-07	1.56886e-07			1.69848e-05		4.1568e-06		2.11416e-05	0		1.04993e-06		2.21915e-05
18	9	0	0	0	0	9.66966	0.604354	0.604354		0.000386786	0.000173176	1	0.000173176	0.00133656	0	6.8592e-05	0.00140515	0.218202	0	0.0039509			0.000604354		1.01759e-05	0.000244222	7.7337e-06	1.89272e-06	9.62642e-06	0	5.495e-07	8.04305e-07	1.96843e-07	1.00115e-06	0	7.1435e-08	1.07258e-06			6.9294e-06		1.69588e-06		8.62528e-06	0		4.78065e-07		9.10334e-06
18	10	0	0	0	0	9.66966	0.604354	0.604354		0.000386786	0.000174074	1	0.000174074	0.00134518	0	6.907e-05	0.00141425	0.219333	0	0.00397843			0.000604354		1.0145e-05	0.000243481	7.71022e-06	1.88697e-06	9.59719e-06	0	5.47831e-07	8.01863e-07	1.96245e-07	9.98108e-07	0	7.12181e-08	1.06933e-06			6.90835e-06		1.69073e-06		8.59908e-06	0		4.76613e-07		9.0757e-06
18	11	0	0	0	0	9.66966	0.604354	0.604354		0.000386786	0.000174968	1	0.000174968	0.00135378	0	6.95466e-05	0.00142333	0.220459	0	0.00400589			0.000604354		1.01143e-05	0.000242742	7.68683e-06	1.88125e-06	9.56808e-06	0	5.4617e-07	7.9943e-07	1.9565e-07	9.95081e-07	0	7.1002e-08	1.06608e-06			6.8874e-06		1.6856e-06		8.573e-06	0		4.75168e-07		9.04817e-06
18	12	0	0	0	0	9.66966	0.604354	0.604354		0.000386786	0.000175858	1	0.000175858	0.00136236	0	7.00218e-05	0.00143238	0.221581	0	0.00403326			0.000604354		1.00836e-05	0.000242007	7.66355e-06	1.87555e-06	9.5391e-06	0	5.44515e-07	7.97009e-07	1.95057e-07	9.92066e-07	0	7.0787e-08	1.06285e-06			6.86654e-06		1.68049e-06		8.54703e-06	0		4.73728e-07		9.02076e-06
18	13	0	0	0	0	9.66966	0.604354	0.604354		0.000386786	0.000176744	1	0.000176744	0.0013709	0	7.04955e-05	0.0014414	0.222698	0	0.00406054			0.000604354		1.00531e-05	0.000241274	7.64036e-06	1.86988e-06	9.51024e-06	0	5.42868e-07	7.94597e-07	1.94467e-07	9.89065e-07	0	7.05728e-08	1.05964e-06			6.84576e-06		1.67541e-06		8.52117e-06	0		4.72295e-07		8.99347e-06
18	14	0	0	0	0	9.66966	0.604354	0.604354		0.000386786	0.000177627	1	0.000177627	0.00137942	0	7.09678e-05	0.00145039	0.22381	0	0.00408775			0.000604354		1.00227e-05	0.000240545	7.61727e-06	1.86423e-06	9.4815e-06	0	5.41227e-07	7.92196e-07	1.9388e-07	9.86076e-07	0	7.03595e-08	1.05644e-06			6.82507e-06		1.67035e-06		8.49542e-06	0		4.70868e-07		8.96629e-06
18	15	0	0	0	0	9.66966	0.604354	0.604354		0.000386786	0.000178506	1	0.000178506	0.00138792	0	7.14387e-05	0.00145936	0.224917	0	0.00411487			0.000604354		9.99247e-06	0.000239819	7.59428e-06	1.8586e-06	9.45288e-06	0	5.39593e-07	7.89805e-07	1.93294e-07	9.83099e-07	0	7.01471e-08	1.05325e-06			6.80447e-06		1.66531e-06		8.46978e-06	0		4.69446e-07		8.93922e-06
18	16	0	0	0	0	9.66966	0.604354	0.604354		0.000386786	0.000179381	1	0.000179381	0.00139639	0	7.19081e-05	0.0014683	0.22602	0	0.00414191			0.000604354		9.96234e-06	0.000239096	7.57138e-06	1.853e-06	9.42438e-06	0	5.37967e-07	7.87424e-07	1.92712e-07	9.80135e-07	0	6.99357e-08	1.05007e-06			6.78396e-06		1.66028e-06		8.44424e-06	0		4.68031e-07		8.91227e-06
18	17	0	0	0	0	9.66966	0.604354	0.604354		0.000386786	0.000180252	1	0.000180252	0.00140483	0	7.23762e-05	0.00147721	0.227118	0	0.00416887			0.000604354		9.93234e-06	0.000238376	7.54858e-06	1.84742e-06	9.396e-06	0	5.36347e-07	7.85052e-07	1.92131e-07	9.77184e-07	0	6.97251e-08	1.04691e-06			6.76353e-06		1.65528e-06		8.41881e-06	0		4.66622e-07		8.88544e-06
18	18	0	0	0	0	9.66966	0.604354	0.604354		0.000386786	0.00018112	1	0.00018112	0.00141325	0	7.28428e-05	0.0014861	0.228211	0	0.00419574			0.000604354		9.90247e-06	0.000237659	7.52588e-06	1.84186e-06	9.36774e-06	0	5.34733e-07	7.82691e-07	1.91553e-07	9.74244e-07	0	6.95153e-08	1.04376e-06			6.74319e-06		1.65031e-06		8.39349e-06	0		4.65218e-07		8.85871e-06
18	19	0	0	0	0	9.66966	0.604354	0.604354		0.000386786	0.000181984	1	0.000181984	0.00142165	0	7.3308e-05	0.00149495	0.2293	0	0.00422254			0.000604354		9.87272e-06	0.000236945	7.50327e-06	1.83633e-06	9.33959e-06	0	5.33127e-07	7.8034e-07	1.90978e-07	9.71317e-07	0	6.93065e-08	1.04062e-06			6.72293e-06		1.64535e-06		8.36827e-06	0		4.6382e-07		8.83209e-06
18	20	0	0	0	0	9.66966	0.604354	0.604354		0.000386786	0.000182845	1	0.000182845	0.00143001	0	7.37718e-05	0.00150379	0.230384	0	0.00424926			0.000604354		9.84309e-06	0.000236234	7.48075e-06	1.83081e-06	9.31156e-06	0	5.31527e-07	7.77998e-07	1.90405e-07	9.68402e-07	0	6.90985e-08	1.0375e-06			6.70275e-06		1.64041e-06		8.34316e-06	0		4.62428e-07		8.80559e-06
18	21	0	0	0	0	9.66966	0.604354	0.604354		0.000386786	0.000183702	1	0.000183702	0.00143836	0	7.42343e-05	0.00151259	0.231464	0	0.00427589			0.000604354		9.81358e-06	0.000235526	7.45832e-06	1.82533e-06	9.28365e-06	0	5.29933e-07	7.75666e-07	1.89834e-07	9.65499e-07	0	6.88913e-08	1.03439e-06			6.68266e-06		1.63549e-06		8.31815e-06	0		4.61042e-07		8.77919e-06
18	22	0	0	0	0	9.66966	0.604354	0.604354		0.000386786	0.000184555	1	0.000184555	0.00144668	0	7.46953e-05	0.00152137	0.23254	0	0.00430245			0.000604354		9.7842e-06	0.000234821	7.43599e-06	1.81986e-06	9.25585e-06	0	5.28347e-07	7.73343e-07	1.89266e-07	9.62608e-07	0	6.86851e-08	1.03129e-06			6.66265e-06		1.6306e-06		8.29324e-06	0		4.59662e-07		8.7529e-06
18	23	0	0	0	0	9.66966	0.604354	0.604354		0.000386786	0.000185405	1	0.000185405	0.00145497	0	7.5155e-05	0.00153012	0.233611	0	0.00432893			0.000604354		9.75493e-06	0.000234118	7.41375e-06	1.81442e-06	9.22817e-06	0	5.26766e-07	7.7103e-07	1.88699e-07	9.59729e-07	0	6.84796e-08	1.02821e-06			6.64272e-06		1.62572e-06		8.26844e-06	0		4.58287e-07		8.72672e-06
18	24	0	0	0	0	9.66966	0.604354	0.604354	16.1161	0.000386786	0.000186252	1	0.000186252	0.00146324	0	7.56132e-05	0.00153885	0.234677	0	0.00435532	0.22652	0.230843	0.000604354	0.001	9.72579e-06	0.000233419	7.3916e-06	1.809e-06	9.20059e-06	0	5.25192e-07	7.68726e-07	1.88136e-07	9.56862e-07	0	6.8275e-08	1.02514e-06	0.0418326	7.01933e-06	6.62287e-06	0.554524	1.62086e-06	0.135712	8.24373e-06	0	0	4.56917e-07	0.036088	8.70065e-06
19	1	0	3.4233	0.000640482	0.000384289	1.38344	0	0.922294		0.000590268	0.000187095	1	0.000187095	0.00147148	0	7.60702e-05	0.00154755	0	0	0.00438164			0.000922294		2.44531e-05	0.000586873	1.85843e-05	4.54827e-06	2.31326e-05	0	1.32047e-06	0	0	0	0	1.7166e-07	1.7166e-07			1.85843e-05		4.54827e-06		2.31326e-05	0		1.1488e-06		2.42814e-05
19	2	0	3.4233	0.000648571	0.000389143	2.78435	0	0.933942		0.000597723	0.000189458	1	0.000189458	0.00149461	0	7.7219e-05	0.00157183	0	0	0.00444781			0.000933942		2.47616e-05	0.000594279	1.88188e-05	4.60566e-06	2.34245e-05	0	1.33713e-06	0	0	0	0	1.73826e-07	1.73826e-07			1.88188e-05		4.60566e-06		2.34245e-05	0		1.1633e-06		2.45878e-05
19	3	0	3.4233	0.000656737	0.000394042	4.20291	0	0.945701		0.000605249	0.000191843	1	0.000191843	0.00151804	0	7.83823e-05	0.00159642	0	0	0.00451482			0.000945701		2.50731e-05	0.000601754	1.90555e-05	4.66359e-06	2.37191e-05	0	1.35395e-06	0	0	0	0	1.76013e-07	1.76013e-07			1.90555e-05		4.66359e-06		2.37191e-05	0		1.17793e-06		2.48971e-05
19	4	0	3.4233	0.000664981	0.000398989	5.63926	0	0.957573		0.000612846	0.000194251	1	0.000194251	0.00154176	0	7.95602e-05	0.00162132	0	0	0.00458267			0.000957573		2.53875e-05	0.000609301	1.92945e-05	4.72208e-06	2.40166e-05	0	1.37093e-06	0	0	0	0	1.7822e-07	1.7822e-07			1.92945e-05		4.72208e-06		2.40166e-05	0		1.19271e-06		2.52093e-05
19	5	0	3.4233	0.000673303	0.000403982	7.0936	0	0.969556		0.000620516	0.000196682	1	0.000196682	0.00156577	0	8.07529e-05	0.00164653	0	0	0.00465137			0.000969556		2.57049e-05	0.000616919	1.95358e-05	4.78112e-06	2.43169e-05	0	1.38807e-06	0	0	0	0	1.80449e-07	1.80449e-07			1.95358e-05		4.78112e-06		2.43169e-05	0		1.20762e-06		2.55245e-05
19	6	0	3.4233	0.000681704	0.000409022	8.56608	0	0.981653		0.000628258	0.000199136	1	0.000199136	0.00159009	0	8.19605e-05	0.00167205	0	0	0.00472093			0.000981653		2.60253e-05	0.000624608	1.97793e-05	4.84071e-06	2.462e-05	0	1.40537e-06	0	0	0	0	1.82698e-07	1.82698e-07			1.97793e-05		4.84071e-06		2.462e-05	0		1.22267e-06		2.58426e-05
19	7	0	3.4233	0.000690183	0.00041411	10.0569	0	0.993864		0.000636073	0.000201613	1	0.000201613	0.00161471	0	8.31832e-05	0.00169789	0	0	0.00479135			0.000993864		2.63488e-05	0.00063237	2.00251e-05	4.90087e-06	2.49259e-05	0	1.42283e-06	0	0	0	0	1.84968e-07	1.84968e-07			2.00251e-05		4.90087e-06		2.49259e-05	0		1.23787e-06		2.61638e-05
19	8	0	3.4233	0.000698743	0.000419246	11.5662	0	1.00619		0.000643961	0.000204114	1	0.000204114	0.00163964	0	8.44211e-05	0.00172406	0	0	0.00486265			0.00100619		2.66752e-05	0.000640205	2.02732e-05	4.96159e-06	2.52348e-05	0	1.44046e-06	0	0	0	0	1.8726e-07	1.8726e-07			2.02732e-05		4.96159e-06		2.52348e-05	0		1.2532e-06		2.6488e-05
19	9	0	0	0	0	11.5662	0.722885	0.722885		0.000462646	0.000206637	1	0.000206637	0.00166487	0	8.56743e-05	0.00175055	0.260363	0	0.00493484			0.000722885		1.2183e-05	0.000292393	9.25911e-06	2.26605e-06	1.15252e-05	0	6.57884e-07	9.62948e-07	2.35669e-07	1.19862e-06	0	8.55249e-08	1.28414e-06			8.29616e-06		2.03038e-06		1.03265e-05	0		5.72359e-07		1.08989e-05
19	10	0	0	0	0	11.5662	0.722885	0.722885		0.000462646	0.000207667	1	0.000207667	0.0016752	0	8.62466e-05	0.00176144	0.261661	0	0.00496781			0.000722885		1.21476e-05	0.000291542	9.23215e-06	2.25945e-06	1.14916e-05	0	6.55968e-07	9.60143e-07	2.34982e-07	1.19513e-06	0	8.52759e-08	1.2804e-06			8.27201e-06		2.02446e-06		1.02965e-05	0		5.70693e-07		1.08672e-05
19	11	0	0	0	0	11.5662	0.722885	0.722885		0.000462646	0.000208693	1	0.000208693	0.00168549	0	8.68173e-05	0.00177231	0.262953	0	0.00500068			0.000722885		1.21122e-05	0.000290694	9.2053e-06	2.25288e-06	1.14582e-05	0	6.54061e-07	9.57351e-07	2.34299e-07	1.19165e-06	0	8.50279e-08	1.27668e-06			8.24795e-06		2.01858e-06		1.02665e-05	0		5.69033e-07		1.08356e-05
19	12	0	0	0	0	11.5662	0.722885	0.722885		0.000462646	0.000209714	1	0.000209714	0.00169576	0	8.73863e-05	0.00178315	0.264239	0	0.00503345			0.000722885		1.2077e-05	0.000289849	9.17855e-06	2.24633e-06	1.14249e-05	0	6.5216e-07	9.5457e-07	2.33618e-07	1.18819e-06	0	8.47809e-08	1.27297e-06			8.22398e-06		2.01271e-06		1.02367e-05	0		5.6738e-07		1.08041e-05
19	13	0	0	0	0	11.5662	0.722885	0.722885		0.000462646	0.000210731	1	0.000210731	0.001706	0	8.79537e-05	0.00179395	0.265521	0	0.00506613			0.000722885		1.2042e-05	0.000289008	9.15192e-06	2.23981e-06	1.13917e-05	0	6.50268e-07	9.518e-07	2.3294e-07	1.18474e-06	0	8.45348e-08	1.26928e-06			8.20012e-06		2.00687e-06		1.0207e-05	0		5.65733e-07		1.07727e-05
19	14	0	0	0	0	11.5662	0.722885	0.722885		0.000462646	0.000211744	1	0.000211744	0.0017162	0	8.85195e-05	0.00180472	0.266797	0	0.00509872			0.000722885		1.20071e-05	0.00028817	9.12539e-06	2.23332e-06	1.13587e-05	0	6.48383e-07	9.49041e-07	2.32265e-07	1.18131e-06	0	8.42898e-08	1.2656e-06			8.17635e-06		2.00105e-06		1.01774e-05	0		5.64093e-07		1.07415e-05
19	15	0	0	0	0	11.5662	0.722885	0.722885		0.000462646	0.000212753	1	0.000212753	0.00172638	0	8.90836e-05	0.00181547	0.268068	0	0.00513121			0.000722885		1.19723e-05	0.000287336	9.09898e-06	2.22685e-06	1.13258e-05	0	6.46506e-07	9.46293e-07	2.31593e-07	1.17789e-06	0	8.40458e-08	1.26193e-06			8.15268e-06		1.99526e-06		1.01479e-05	0		5.6246e-07		1.07104e-05
19	16	0	0	0	0	11.5662	0.722885	0.722885		0.000462646	0.000213757	1	0.000213757	0.00173653	0	8.9646e-05	0.00182618	0.269334	0	0.00516361			0.000722885		1.19377e-05	0.000286505	9.07266e-06	2.22041e-06	1.12931e-05	0	6.44637e-07	9.43557e-07	2.30923e-07	1.17448e-06	0	8.38028e-08	1.25828e-06			8.12911e-06		1.98949e-06		1.01186e-05	0		5.60834e-07		1.06794e-05
19	17	0	0	0	0	11.5662	0.722885	0.722885		0.000462646	0.000214758	1	0.000214758	0.00174665	0	9.02068e-05	0.00183686	0.270595	0	0.00519591			0.000722885		1.19032e-05	0.000285678	9.04646e-06	2.214e-06	1.12605e-05	0	6.42774e-07	9.40831e-07	2.30256e-07	1.17109e-06	0	8.35607e-08	1.25465e-06			8.10562e-06		1.98374e-06		1.00894e-05	0		5.59214e-07		1.06486e-05
19	18	0	0	0	0	11.5662	0.722885	0.722885		0.000462646	0.000215755	1	0.000215755	0.00175674	0	9.07661e-05	0.0018475	0.271851	0	0.00522813			0.000722885		1.18689e-05	0.000284853	9.02035e-06	2.20761e-06	1.1228e-05	0	6.4092e-07	9.38117e-07	2.29592e-07	1.16771e-06	0	8.33196e-08	1.25103e-06			8.08224e-06		1.97802e-06		1.00603e-05	0		5.576e-07		1.06179e-05
19	19	0	0	0	0	11.5662	0.722885	0.722885		0.000462646	0.000216747	1	0.000216747	0.0017668	0	9.13237e-05	0.00185812	0.273101	0	0.00526024			0.000722885		1.18347e-05	0.000284032	8.99435e-06	2.20125e-06	1.11956e-05	0	6.39073e-07	9.35413e-07	2.2893e-07	1.16434e-06	0	8.30794e-08	1.24742e-06			8.05894e-06		1.97232e-06		1.00313e-05	0		5.55993e-07		1.05873e-05
19	20	0	0	0	0	11.5662	0.722885	0.722885		0.000462646	0.000217736	1	0.000217736	0.00177683	0	9.18797e-05	0.00186871	0.274347	0	0.00529227			0.000722885		1.18006e-05	0.000283214	8.96846e-06	2.19491e-06	1.11634e-05	0	6.37233e-07	9.3272e-07	2.28271e-07	1.16099e-06	0	8.28402e-08	1.24383e-06			8.03574e-06		1.96664e-06		1.00024e-05	0		5.54392e-07		1.05568e-05
19	21	0	0	0	0	11.5662	0.722885	0.722885		0.000462646	0.000218721	1	0.000218721	0.00178683	0	9.2434e-05	0.00187927	0.275588	0	0.0053242			0.000722885		1.17667e-05	0.0002824	8.94267e-06	2.1886e-06	1.11313e-05	0	6.354e-07	9.30037e-07	2.27614e-07	1.15765e-06	0	8.2602e-08	1.24025e-06			8.01263e-06		1.96099e-06		9.97361e-06	0		5.52798e-07		1.05264e-05
19	22	0	0	0	0	11.5662	0.722885	0.722885		0.000462646	0.000219701	1	0.000219701	0.00179681	0	9.29868e-05	0.00188979	0.276824	0	0.00535604			0.000722885		1.17329e-05	0.000281589	8.91698e-06	2.18231e-06	1.10993e-05	0	6.33575e-07	9.27365e-07	2.2696e-07	1.15433e-06	0	8.23647e-08	1.23669e-06			7.98961e-06		1.95535e-06		9.94496e-06	0		5.5121e-07		1.04962e-05
19	23	0	0	0	0	11.5662	0.722885	0.722885		0.000462646	0.000220678	1	0.000220678	0.00180675	0	9.35381e-05	0.00190029	0.278055	0	0.00538779			0.000722885		1.16992e-05	0.000280781	8.89139e-06	2.17605e-06	1.10674e-05	0	6.31756e-07	9.24704e-07	2.26309e-07	1.15101e-06	0	8.21283e-08	1.23314e-06			7.96668e-06		1.94974e-06		9.91642e-06	0		5.49628e-07		1.0466e-05
19	24	0	0	0	0	11.5662	0.722885	0.722885	19.2769	0.000462646	0.000221651	1	0.000221651	0.00181667	0	9.40877e-05	0.00191075	0.279281	0	0.00541945	0.269911	0.230244	0.000722885	0.001	1.16657e-05	0.000279976	8.8659e-06	2.16981e-06	1.10357e-05	0	6.29945e-07	9.22053e-07	2.2566e-07	1.14771e-06	0	8.18929e-08	1.22961e-06	0.0419043	8.37056e-06	7.94384e-06	0.554925	1.94415e-06	0.135811	9.88799e-06	0	0	5.48052e-07	0.0361162	1.0436e-05
20	1	0	3.4233	0.000762097	0.000457258	1.64613	0	1.09742		0.000702349	0.000222621	1	0.000222621	0.00182655	0	9.46357e-05	0.00192119	0	0	0.00545102			0.00109742		2.90899e-05	0.000698158	2.21083e-05	5.41072e-06	2.75191e-05	0	1.57086e-06	0	0	0	0	2.04211e-07	2.04211e-07			2.21083e-05		5.41072e-06		2.75191e-05	0		1.36664e-06		2.88857e-05
20	2	0	3.4233	0.000771322	0.000462793	3.31218	0	1.1107		0.00071085	0.000225315	1	0.000225315	0.00185407	0	9.60024e-05	0.00195008	0	0	0.00552974			0.0011107		2.94417e-05	0.0007066	2.23757e-05	5.47615e-06	2.78518e-05	0	1.58985e-06	0	0	0	0	2.06681e-07	2.06681e-07			2.23757e-05		5.47615e-06		2.78518e-05	0		1.38317e-06		2.9235e-05
20	3	0	3.4233	0.00078063	0.000468378	4.99835	0	1.12411		0.000719429	0.000228034	1	0.000228034	0.00188193	0	9.73856e-05	0.00197931	0	0	0.00560941			0.00112411		2.97966e-05	0.000715119	2.26454e-05	5.54217e-06	2.81876e-05	0	1.60902e-06	0	0	0	0	2.09172e-07	2.09172e-07			2.26454e-05		5.54217e-06		2.81876e-05	0		1.39985e-06		2.95875e-05
20	4	0	3.4233	0.000790024	0.000474014	6.7048	0	1.13763		0.000728086	0.000230778	1	0.000230778	0.00191011	0	9.87854e-05	0.0020089	0	0	0.00569004			0.00113763		3.01548e-05	0.000723716	2.29177e-05	5.6088e-06	2.85265e-05	0	1.62836e-06	0	0	0	0	2.11687e-07	2.11687e-07			2.29177e-05		5.6088e-06		2.85265e-05	0		1.41667e-06		2.99431e-05
20	5	0	3.4233	0.000799502	0.000479701	8.43172	0	1.15128		0.000736821	0.000233547	1	0.000233547	0.00193864	0	0.000100202	0.00203884	0	0	0.00577164			0.00115128		3.05163e-05	0.000732391	2.31924e-05	5.67603e-06	2.88684e-05	0	1.64788e-06	0	0	0	0	2.14224e-07	2.14224e-07			2.31924e-05		5.67603e-06		2.88684e-05	0		1.43365e-06		3.03021e-05
20	6	0	3.4233	0.000809067	0.00048544	10.1793	0	1.16506		0.000745636	0.000236341	1	0.000236341	0.00196751	0	0.000101636	0.00206914	0	0	0.00585422			0.00116506		3.0881e-05	0.000741144	2.34696e-05	5.74386e-06	2.92134e-05	0	1.66757e-06	0	0	0	0	2.16785e-07	2.16785e-07			2.34696e-05		5.74386e-06		2.92134e-05	0		1.45079e-06		3.06642e-05
20	7	0	3.4233	0.000818718	0.000491231	11.9477	0	1.17895		0.00075453	0.00023916	1	0.00023916	0.00199672	0	0.000103087	0.00209981	0	0	0.00593778			0.00117895		3.1249e-05	0.000749976	2.37492e-05	5.81231e-06	2.95615e-05	0	1.68745e-06	0	0	0	0	2.19368e-07	2.19368e-07			2.37492e-05		5.81231e-06		2.95615e-05	0		1.46808e-06		3.10296e-05
20	8	0	3.4233	0.000828456	0.000497074	13.7372	0	1.19298		0.000763505	0.000242005	1	0.000242005	0.00202628	0	0.000104555	0.00213084	0	0	0.00602234			0.00119298		3.16203e-05	0.000758887	2.40314e-05	5.88137e-06	2.99128e-05	0	1.7075e-06	0	0	0	0	2.21974e-07	2.21974e-07			2.40314e-05		5.88137e-06		2.99128e-05	0		1.48552e-06		3.13983e-05
20	9	0	0	0	0	13.7372	0.858575	0.858575		0.000549488	0.000244875	1	0.000244875	0.0020562	0	0.00010604	0.00216224	0.308543	0	0.00610791			0.000858575		1.44818e-05	0.000347562	1.10061e-05	2.69361e-06	1.36997e-05	0	7.82015e-07	1.14464e-06	2.80135e-07	1.42477e-06	0	1.01662e-07	1.52644e-06			9.8615e-06		2.41347e-06		1.2275e-05	0		6.80353e-07		1.29553e-05
20	10	0	0	0	0	13.7372	0.858575	0.858575		0.000549488	0.000246049	1	0.000246049	0.00206847	0	0.00010672	0.00217519	0.310022	0	0.0061471			0.000858575		1.44413e-05	0.00034659	1.09754e-05	2.68607e-06	1.36614e-05	0	7.79828e-07	1.14144e-06	2.79352e-07	1.42079e-06	0	1.01378e-07	1.52217e-06			9.83392e-06		2.40672e-06		1.22406e-05	0		6.7845e-07		1.29191e-05
20	11	0	0	0	0	13.7372	0.858575	0.858575		0.000549488	0.000247219	1	0.000247219	0.00208071	0	0.000107399	0.00218811	0.311496	0	0.00618618			0.000858575		1.44009e-05	0.000345622	1.09447e-05	2.67857e-06	1.36233e-05	0	7.77649e-07	1.13825e-06	2.78571e-07	1.41682e-06	0	1.01094e-07	1.51791e-06			9.80644e-06		2.4e-06		1.22064e-05	0		6.76555e-07		1.2883e-05
20	12	0	0	0	0	13.7372	0.858575	0.858575		0.000549488	0.000248384	1	0.000248384	0.00209292	0	0.000108075	0.00220099	0.312964	0	0.00622515			0.000858575		1.43607e-05	0.000344657	1.09141e-05	2.67109e-06	1.35852e-05	0	7.75479e-07	1.13507e-06	2.77794e-07	1.41287e-06	0	1.00812e-07	1.51368e-06			9.77908e-06		2.3933e-06		1.21724e-05	0		6.74667e-07		1.2847e-05
20	13	0	0	0	0	13.7372	0.858575	0.858575		0.000549488	0.000249545	1	0.000249545	0.00210509	0	0.00010875	0.00221384	0.314427	0	0.00626401			0.000858575		1.43207e-05	0.000343697	1.08837e-05	2.66365e-06	1.35474e-05	0	7.73317e-07	1.13191e-06	2.77019e-07	1.40893e-06	0	1.00531e-07	1.50946e-06			9.75182e-06		2.38663e-06		1.21384e-05	0		6.72786e-07		1.28112e-05
20	14	0	0	0	0	13.7372	0.858575	0.858575		0.000549488	0.000250701	1	0.000250701	0.00211723	0	0.000109423	0.00222665	0.315883	0	0.00630276			0.000858575		1.42808e-05	0.00034274	1.08534e-05	2.65623e-06	1.35096e-05	0	7.71164e-07	1.12876e-06	2.76248e-07	1.405e-06	0	1.00251e-07	1.50525e-06			9.72466e-06		2.37998e-06		1.21046e-05	0		6.70913e-07		1.27756e-05
20	15	0	0	0	0	13.7372	0.858575	0.858575		0.000549488	0.000251852	1	0.000251852	0.00212933	0	0.000110094	0.00223943	0.317334	0	0.0063414			0.000858575		1.42411e-05	0.000341786	1.08232e-05	2.64884e-06	1.34721e-05	0	7.69019e-07	1.12562e-06	2.7548e-07	1.4011e-06	0	9.99725e-08	1.50107e-06			9.69761e-06		2.37336e-06		1.2071e-05	0		6.69047e-07		1.274e-05
20	16	0	0	0	0	13.7372	0.858575	0.858575		0.000549488	0.000252999	1	0.000252999	0.0021414	0	0.000110763	0.00225217	0.318779	0	0.00637994			0.000858575		1.42015e-05	0.000340837	1.07932e-05	2.64148e-06	1.34346e-05	0	7.66882e-07	1.12249e-06	2.74714e-07	1.3972e-06	0	9.96947e-08	1.4969e-06			9.67067e-06		2.36677e-06		1.20374e-05	0		6.67188e-07		1.27046e-05
20	17	0	0	0	0	13.7372	0.858575	0.858575		0.000549488	0.000254142	1	0.000254142	0.00215344	0	0.00011143	0.00226487	0.320219	0	0.00641837			0.000858575		1.41621e-05	0.000339891	1.07632e-05	2.63415e-06	1.33974e-05	0	7.64754e-07	1.11937e-06	2.73952e-07	1.39333e-06	0	9.9418e-08	1.49274e-06			9.64383e-06		2.3602e-06		1.2004e-05	0		6.65336e-07		1.26694e-05
20	18	0	0	0	0	13.7372	0.858575	0.858575		0.000549488	0.00025528	1	0.00025528	0.00216545	0	0.000112095	0.00227754	0.321653	0	0.0064567			0.000858575		1.41228e-05	0.000338948	1.07334e-05	2.62685e-06	1.33602e-05	0	7.62634e-07	1.11627e-06	2.73192e-07	1.38946e-06	0	9.91424e-08	1.4886e-06			9.61709e-06		2.35366e-06		1.19708e-05	0		6.63491e-07		1.26342e-05
20	19	0	0	0	0	13.7372	0.858575	0.858575		0.000549488	0.000256414	1	0.000256414	0.00217742	0	0.000112759	0.00229018	0.323082	0	0.00649491			0.000858575		1.40837e-05	0.00033801	1.07036e-05	2.61957e-06	1.33232e-05	0	7.60522e-07	1.11318e-06	2.72436e-07	1.38561e-06	0	9.88678e-08	1.48448e-06			9.59046e-06		2.34714e-06		1.19376e-05	0		6.61654e-07		1.25993e-05
20	20	0	0	0	0	13.7372	0.858575	0.858575		0.000549488	0.000257543	1	0.000257543	0.00218935	0	0.000113421	0.00230277	0.324505	0	0.00653302			0.000858575		1.40448e-05	0.000337075	1.0674e-05	2.61233e-06	1.32864e-05	0	7.58418e-07	1.1101e-06	2.71682e-07	1.38178e-06	0	9.85943e-08	1.48038e-06			9.56393e-06		2.34065e-06		1.19046e-05	0		6.59823e-07		1.25644e-05
20	21	0	0	0	0	13.7372	0.858575	0.858575		0.000549488	0.000258668	1	0.000258668	0.00220126	0	0.00011408	0.00231534	0.325922	0	0.00657103			0.000858575		1.4006e-05	0.000336143	1.06445e-05	2.60511e-06	1.32496e-05	0	7.56322e-07	1.10703e-06	2.70931e-07	1.37796e-06	0	9.83218e-08	1.47628e-06			9.5375e-06		2.33418e-06		1.18717e-05	0		6.58e-07		1.25297e-05
20	22	0	0	0	0	13.7372	0.858575	0.858575		0.000549488	0.000259789	1	0.000259789	0.00221313	0	0.000114738	0.00232787	0.327334	0	0.00660893			0.000858575		1.39673e-05	0.000335215	1.06151e-05	2.59792e-06	1.32131e-05	0	7.54234e-07	1.10397e-06	2.70183e-07	1.37416e-06	0	9.80504e-08	1.47221e-06			9.51116e-06		2.32773e-06		1.18389e-05	0		6.56183e-07		1.24951e-05
20	23	0	0	0	0	13.7372	0.858575	0.858575		0.000549488	0.000260906	1	0.000260906	0.00222497	0	0.000115395	0.00234036	0.328741	0	0.00664673			0.000858575		1.39288e-05	0.00033429	1.05859e-05	2.59075e-06	1.31766e-05	0	7.52153e-07	1.10093e-06	2.69438e-07	1.37037e-06	0	9.77799e-08	1.46815e-06			9.48493e-06		2.32131e-06		1.18062e-05	0		6.54373e-07		1.24606e-05
20	24	0	0	0	0	13.7372	0.858575	0.858575	22.8953	0.000549488	0.000262018	1	0.000262018	0.00223678	0	0.000116049	0.00235282	0.330142	0	0.00668442	0.31944	0.22971	0.000858575	0.001	1.38904e-05	0.000333369	1.05567e-05	2.58361e-06	1.31403e-05	0	7.50081e-07	1.0979e-06	2.68696e-07	1.36659e-06	0	9.75105e-08	1.4641e-06	0.0419691	9.91383e-06	9.4588e-06	0.555282	2.31492e-06	0.135898	1.17737e-05	0	0	6.52571e-07	0.0361413	1.24263e-05
21	1	0	3.4233	0.000900759	0.000540455	1.94564	0	1.29709		0.000830139	0.000263126	1	0.000263126	0.00224855	0	0.000116702	0.00236525	0	0	0.00672201			0.00129709		3.43753e-05	0.000825007	2.61252e-05	6.39381e-06	3.2519e-05	0	1.85627e-06	0	0	0	0	2.41315e-07	2.41315e-07			2.61252e-05		6.39381e-06		3.2519e-05	0		1.61495e-06		3.4134e-05
21	2	0	3.4233	0.000911225	0.000546735	3.91388	0	1.31216		0.000839785	0.000266183	1	0.000266183	0.00228107	0	0.000118316	0.00239938	0	0	0.00681503			0.00131216		3.47743e-05	0.000834583	2.64285e-05	6.46802e-06	3.28965e-05	0	1.87781e-06	0	0	0	0	2.44116e-07	2.44116e-07			2.64285e-05		6.46802e-06		3.28965e-05	0		1.6337e-06		3.45302e-05
21	3	0	3.4233	0.000921782	0.000553069	5.90493	0	1.32737		0.000849514	0.000269267	1	0.000269267	0.00231396	0	0.00011995	0.00243392	0	0	0.00690913			0.00132737		3.51768e-05	0.000844243	2.67344e-05	6.54288e-06	3.32772e-05	0	1.89955e-06	0	0	0	0	2.46941e-07	2.46941e-07			2.67344e-05		6.54288e-06		3.32772e-05	0		1.65261e-06		3.49299e-05
21	4	0	3.4233	0.000932432	0.000559459	7.91899	0	1.3427		0.000859329	0.000272378	1	0.000272378	0.00234724	0	0.000121603	0.00246884	0	0	0.00700432			0.0013427		3.55828e-05	0.000853987	2.70429e-05	6.6184e-06	3.36613e-05	0	1.92147e-06	0	0	0	0	2.49791e-07	2.49791e-07			2.70429e-05		6.6184e-06		3.36613e-05	0		1.67168e-06		3.5333e-05
21	5	0	3.4233	0.000943175	0.000565905	9.95624	0	1.35817		0.00086923	0.000275516	1	0.000275516	0.0023809	0	0.000123274	0.00250418	0	0	0.00710061			0.00135817		3.59923e-05	0.000863816	2.73542e-05	6.69457e-06	3.40487e-05	0	1.94359e-06	0	0	0	0	2.52666e-07	2.52666e-07			2.73542e-05		6.69457e-06		3.40487e-05	0		1.69092e-06		3.57397e-05
21	6	0	3.4233	0.000954011	0.000572406	12.0169	0	1.37378		0.000879216	0.000278681	1	0.000278681	0.00241495	0	0.000124965	0.00253992	0	0	0.007198			0.00137378		3.64054e-05	0.00087373	2.76681e-05	6.77141e-06	3.44395e-05	0	1.96589e-06	0	0	0	0	2.55566e-07	2.55566e-07			2.76681e-05		6.77141e-06		3.44395e-05	0		1.71033e-06		3.61499e-05
21	7	0	3.4233	0.000964941	0.000578964	14.1012	0	1.38951		0.000889289	0.000281874	1	0.000281874	0.00244939	0	0.000126676	0.00257607	0	0	0.00729652			0.00138951		3.68221e-05	0.00088373	2.79848e-05	6.84891e-06	3.48337e-05	0	1.98839e-06	0	0	0	0	2.58491e-07	2.58491e-07			2.79848e-05		6.84891e-06		3.48337e-05	0		1.7299e-06		3.65636e-05
21	8	0	3.4233	0.000975965	0.000585579	16.2093	0	1.40539		0.00089945	0.000285095	1	0.000285095	0.00248423	0	0.000128406	0.00261263	0	0	0.00739616			0.00140539		3.72424e-05	0.000893817	2.83042e-05	6.92708e-06	3.52313e-05	0	2.01109e-06	0	0	0	0	2.61441e-07	2.61441e-07			2.83042e-05		6.92708e-06		3.52313e-05	0		1.74965e-06		3.69809e-05
21	9	0	0	0	0	16.2093	1.01308	1.01308		0.000648371	0.000288343	1	0.000288343	0.00251946	0	0.000130155	0.00264961	0.363312	0	0.00749694			0.00101308		1.71002e-05	0.000410404	1.29961e-05	3.18063e-06	1.61768e-05	0	9.2341e-07	1.3516e-06	3.30786e-07	1.68238e-06	0	1.20043e-07	1.80243e-06			1.16445e-05		2.84985e-06		1.44944e-05	0		8.03366e-07		1.52978e-05
21	10	0	0	0	0	16.2093	1.01308	1.01308		0.000648371	0.000289676	1	0.000289676	0.00253395	0	0.000130959	0.00266491	0.364991	0	0.00754322			0.00101308		1.70542e-05	0.0004093	1.29612e-05	3.17208e-06	1.61332e-05	0	9.20925e-07	1.34796e-06	3.29896e-07	1.67786e-06	0	1.1972e-07	1.79758e-06			1.16132e-05		2.84218e-06		1.44554e-05	0		8.01205e-07		1.52566e-05
21	11	0	0	0	0	16.2093	1.01308	1.01308		0.000648371	0.000291003	1	0.000291003	0.00254841	0	0.00013176	0.00268017	0.366664	0	0.00758936			0.00101308		1.70083e-05	0.0004082	1.29263e-05	3.16355e-06	1.60899e-05	0	9.1845e-07	1.34434e-06	3.29009e-07	1.67335e-06	0	1.19398e-07	1.79275e-06			1.1582e-05		2.83454e-06		1.44165e-05	0		7.99051e-07		1.52156e-05
21	12	0	0	0	0	16.2093	1.01308	1.01308		0.000648371	0.000292326	1	0.000292326	0.00256282	0	0.000132559	0.00269538	0.368331	0	0.00763539			0.00101308		1.69627e-05	0.000407104	1.28916e-05	3.15506e-06	1.60467e-05	0	9.15984e-07	1.34073e-06	3.28126e-07	1.66885e-06	0	1.19078e-07	1.78793e-06			1.15509e-05		2.82693e-06		1.43778e-05	0		7.96906e-07		1.51747e-05
21	13	0	0	0	0	16.2093	1.01308	1.01308		0.000648371	0.000293643	1	0.000293643	0.0025772	0	0.000133356	0.00271056	0.369991	0	0.00768129			0.00101308		1.69172e-05	0.000406012	1.28571e-05	3.14659e-06	1.60036e-05	0	9.13527e-07	1.33713e-06	3.27246e-07	1.66438e-06	0	1.18759e-07	1.78314e-06			1.15199e-05		2.81935e-06		1.43393e-05	0		7.94769e-07		1.5134e-05
21	14	0	0	0	0	16.2093	1.01308	1.01308		0.000648371	0.000294956	1	0.000294956	0.00259154	0	0.000134151	0.00272569	0.371645	0	0.00772707			0.00101308		1.68718e-05	0.000404924	1.28226e-05	3.13816e-06	1.59608e-05	0	9.1108e-07	1.33355e-06	3.26369e-07	1.65992e-06	0	1.1844e-07	1.77836e-06			1.14891e-05		2.81179e-06		1.43008e-05	0		7.92639e-07		1.50935e-05
21	15	0	0	0	0	16.2093	1.01308	1.01308		0.000648371	0.000296264	1	0.000296264	0.00260584	0	0.000134943	0.00274078	0.373292	0	0.00777273			0.00101308		1.68267e-05	0.000403841	1.27883e-05	3.12977e-06	1.59181e-05	0	9.08642e-07	1.32998e-06	3.25496e-07	1.65548e-06	0	1.18123e-07	1.7736e-06			1.14583e-05		2.80427e-06		1.42626e-05	0		7.90518e-07		1.50531e-05
21	16	0	0	0	0	16.2093	1.01308	1.01308		0.000648371	0.000297566	1	0.000297566	0.0026201	0	0.000135734	0.00275584	0.374934	0	0.00781826			0.00101308		1.67817e-05	0.000402761	1.27541e-05	3.1214e-06	1.58755e-05	0	9.06212e-07	1.32643e-06	3.24625e-07	1.65105e-06	0	1.17808e-07	1.76886e-06			1.14277e-05		2.79677e-06		1.42244e-05	0		7.88405e-07		1.50129e-05
21	17	0	0	0	0	16.2093	1.01308	1.01308		0.000648371	0.000298864	1	0.000298864	0.00263433	0	0.000136522	0.00277085	0.376569	0	0.00786367			0.00101308		1.67369e-05	0.000401685	1.272e-05	3.11306e-06	1.58331e-05	0	9.03792e-07	1.32288e-06	3.23758e-07	1.64664e-06	0	1.17493e-07	1.76414e-06			1.13972e-05		2.7893e-06		1.41865e-05	0		7.86299e-07		1.49728e-05
21	18	0	0	0	0	16.2093	1.01308	1.01308		0.000648371	0.000300157	1	0.000300157	0.00264851	0	0.000137308	0.00278582	0.378198	0	0.00790896			0.00101308		1.66922e-05	0.000400614	1.26861e-05	3.10476e-06	1.57909e-05	0	9.01381e-07	1.31935e-06	3.22895e-07	1.64225e-06	0	1.1718e-07	1.75943e-06			1.13667e-05		2.78186e-06		1.41486e-05	0		7.84201e-07		1.49328e-05
21	19	0	0	0	0	16.2093	1.01308	1.01308		0.000648371	0.000301445	1	0.000301445	0.00266266	0	0.000138093	0.00280076	0.379821	0	0.00795413			0.00101308		1.66478e-05	0.000399546	1.26523e-05	3.09648e-06	1.57488e-05	0	8.98979e-07	1.31584e-06	3.22034e-07	1.63787e-06	0	1.16867e-07	1.75474e-06			1.13365e-05		2.77445e-06		1.41109e-05	0		7.82111e-07		1.4893e-05
21	20	0	0	0	0	16.2093	1.01308	1.01308		0.000648371	0.000302729	1	0.000302729	0.00267677	0	0.000138875	0.00281565	0.381438	0	0.00799918			0.00101308		1.66034e-05	0.000398482	1.26186e-05	3.08824e-06	1.57068e-05	0	8.96585e-07	1.31233e-06	3.21177e-07	1.63351e-06	0	1.16556e-07	1.75007e-06			1.13063e-05		2.76706e-06		1.40733e-05	0		7.80029e-07		1.48534e-05
21	21	0	0	0	0	16.2093	1.01308	1.01308		0.000648371	0.000304007	1	0.000304007	0.00269085	0	0.000139655	0.0028305	0.383049	0	0.00804411			0.00101308		1.65593e-05	0.000397422	1.2585e-05	3.08002e-06	1.56651e-05	0	8.942e-07	1.30884e-06	3.20322e-07	1.62917e-06	0	1.16246e-07	1.74541e-06			1.12762e-05		2.7597e-06		1.40359e-05	0		7.77954e-07		1.48139e-05
21	22	0	0	0	0	16.2093	1.01308	1.01308		0.000648371	0.000305281	1	0.000305281	0.00270488	0	0.000140433	0.00284532	0.384655	0	0.00808892			0.00101308		1.65153e-05	0.000396366	1.25516e-05	3.07184e-06	1.56234e-05	0	8.91824e-07	1.30537e-06	3.19471e-07	1.62484e-06	0	1.15937e-07	1.74077e-06			1.12462e-05		2.75237e-06		1.39986e-05	0		7.75887e-07		1.47745e-05
21	23	0	0	0	0	16.2093	1.01308	1.01308		0.000648371	0.000306551	1	0.000306551	0.00271888	0	0.000141209	0.00286009	0.386254	0	0.00813361			0.00101308		1.64714e-05	0.000395314	1.25183e-05	3.06368e-06	1.5582e-05	0	8.89457e-07	1.3019e-06	3.18623e-07	1.62052e-06	0	1.15629e-07	1.73615e-06			1.12164e-05		2.74506e-06		1.39614e-05	0		7.73828e-07		1.47353e-05
21	24	0	0	0	0	16.2093	1.01308	1.01308	27.0154	0.000648371	0.000307815	1	0.000307815	0.00273284	0	0.000141982	0.00287483	0.387847	0	0.00817819	0.375687	0.229234	0.00101308	0.001	1.64277e-05	0.000394266	1.24851e-05	3.05556e-06	1.55406e-05	0	8.87098e-07	1.29845e-06	3.17778e-07	1.61623e-06	0	1.15323e-07	1.73155e-06	0.0420277	1.16673e-05	1.11866e-05	0.555599	2.73778e-06	0.135976	1.39244e-05	0	0	7.71775e-07	0.0361636	1.46962e-05
22	1	0	3.61955	0.00109834	0.000659002	2.37241	0	1.5816		0.00101223	0.000309075	0.979761	0.00030282	0.00274677	0	0.000142754	0.00288952	0	0	0.00822264			0.0015816		4.19147e-05	0.00100595	3.18551e-05	7.79613e-06	3.96513e-05	0	2.26339e-06	0	0	0	0	2.94241e-07	2.94241e-07			3.18551e-05		7.79613e-06		3.96513e-05	0		1.96915e-06		4.16204e-05
22	2	0	3.61955	0.00111107	0.000666644	4.77233	0	1.59995		0.00102397	0.00031266	0.979761	0.000306332	0.00278642	0	0.000144723	0.00293114	0	0	0.00833606			0.00159995		4.24003e-05	0.00101761	3.22242e-05	7.88645e-06	4.01107e-05	0	2.28962e-06	0	0	0	0	2.9765e-07	2.9765e-07			3.22242e-05		7.88645e-06		4.01107e-05	0		1.99197e-06		4.21026e-05
22	3	0	3.61955	0.00112392	0.000674354	7.2	0	1.61845		0.00103581	0.000316276	0.979761	0.000309875	0.00282653	0	0.000146715	0.00297324	0	0	0.0084508			0.00161845		4.28901e-05	0.00102936	3.25965e-05	7.97757e-06	4.05741e-05	0	2.31607e-06	0	0	0	0	3.01089e-07	3.01089e-07			3.25965e-05		7.97757e-06		4.05741e-05	0		2.01498e-06		4.25891e-05
22	4	0	3.61955	0.00113688	0.000682131	9.65567	0	1.63711		0.00104775	0.000319923	0.979761	0.000313448	0.0028671	0	0.00014873	0.00301583	0	0	0.00856686			0.00163711		4.33843e-05	0.00104122	3.2972e-05	8.06947e-06	4.10415e-05	0	2.34275e-06	0	0	0	0	3.04558e-07	3.04558e-07			3.2972e-05		8.06947e-06		4.10415e-05	0		2.03819e-06		4.30797e-05
22	5	0	3.61955	0.00114996	0.000689975	12.1396	0	1.65594		0.0010598	0.000323602	0.979761	0.000317053	0.00290815	0	0.000150768	0.00305891	0	0	0.00868426			0.00165594		4.38827e-05	0.00105318	3.33508e-05	8.16218e-06	4.1513e-05	0	2.36967e-06	0	0	0	0	3.08056e-07	3.08056e-07			3.33508e-05		8.16218e-06		4.1513e-05	0		2.06161e-06		4.35746e-05
22	6	0	3.61955	0.00116315	0.000697888	14.652	0	1.67493		0.00107196	0.000327313	0.979761	0.000320689	0.00294966	0	0.00015283	0.00310249	0	0	0.00880301			0.00167493		4.43854e-05	0.00106525	3.37329e-05	8.25569e-06	4.19886e-05	0	2.39681e-06	0	0	0	0	3.11586e-07	3.11586e-07			3.37329e-05		8.25569e-06		4.19886e-05	0		2.08523e-06		4.40738e-05
22	7	0	3.61955	0.00117645	0.000705869	17.1931	0	1.69409		0.00108422	0.000331057	0.979761	0.000324356	0.00299165	0	0.000154915	0.00314656	0	0	0.00892312			0.00169409		4.48925e-05	0.00107742	3.41183e-05	8.35001e-06	4.24683e-05	0	2.4242e-06	0	0	0	0	3.15145e-07	3.15145e-07			3.41183e-05		8.35001e-06		4.24683e-05	0		2.10905e-06		4.45774e-05
22	8	0	3.61955	0.00118987	0.000713919	19.7632	0	1.71341		0.00109658	0.000334832	0.979761	0.000328056	0.00303412	0	0.000157024	0.00319114	0	0	0.0090446			0.00171341		4.5404e-05	0.0010897	3.4507e-05	8.44514e-06	4.29522e-05	0	2.45181e-06	0	0	0	0	3.18736e-07	3.18736e-07			3.4507e-05		8.44514e-06		4.29522e-05	0		2.13308e-06		4.50852e-05
22	9	0	0	0	0	19.7632	1.2352	1.2352		0.000790529	0.00033864	0.979761	0.000331787	0.00307707	0	0.000159157	0.00323622	0.426687	0	0.00916747			0.0012352		2.1283e-05	0.000510792	1.61751e-05	3.95864e-06	2.01337e-05	0	1.14928e-06	1.68221e-06	4.11698e-07	2.09391e-06	0	1.49407e-07	2.24331e-06			1.44929e-05		3.54694e-06		1.80398e-05	0		9.99875e-07		1.90397e-05
22	10	0	0	0	0	19.7632	1.2352	1.2352		0.000790529	0.000340235	0.979761	0.000333349	0.00309511	0	0.000160157	0.00325526	0.428696	0	0.00922506			0.0012352		2.12279e-05	0.000509469	1.61332e-05	3.94838e-06	2.00816e-05	0	1.1463e-06	1.67785e-06	4.10632e-07	2.08848e-06	0	1.4902e-07	2.2375e-06			1.44553e-05		3.53775e-06		1.79931e-05	0		9.97285e-07		1.89904e-05
22	11	0	0	0	0	19.7632	1.2352	1.2352		0.000790529	0.000341824	0.979761	0.000334906	0.0031131	0	0.000161155	0.00327425	0.430698	0	0.0092825			0.0012352		2.11729e-05	0.000508151	1.60914e-05	3.93817e-06	2.00296e-05	0	1.14334e-06	1.67351e-06	4.09569e-07	2.08308e-06	0	1.48634e-07	2.23171e-06			1.44179e-05		3.5286e-06		1.79465e-05	0		9.94705e-07		1.89412e-05
22	12	0	0	0	0	19.7632	1.2352	1.2352		0.000790529	0.000343407	0.979761	0.000336457	0.00313105	0	0.000162149	0.0032932	0.432693	0	0.0093398			0.0012352		2.11182e-05	0.000506837	1.60498e-05	3.92799e-06	1.99778e-05	0	1.14038e-06	1.66918e-06	4.08511e-07	2.07769e-06	0	1.4825e-07	2.22594e-06			1.43807e-05		3.51948e-06		1.79001e-05	0		9.92134e-07		1.88923e-05
22	13	0	0	0	0	19.7632	1.2352	1.2352		0.000790529	0.000344984	0.979761	0.000338002	0.00314895	0	0.000163141	0.00331209	0.43468	0	0.00939695			0.0012352		2.10637e-05	0.000505529	1.60084e-05	3.91785e-06	1.99263e-05	0	1.13744e-06	1.66487e-06	4.07456e-07	2.07233e-06	0	1.47867e-07	2.2202e-06			1.43435e-05		3.51039e-06		1.78539e-05	0		9.89573e-07		1.88435e-05
22	14	0	0	0	0	19.7632	1.2352	1.2352		0.000790529	0.000346556	0.979761	0.000339542	0.0031668	0	0.000164131	0.00333093	0.43666	0	0.00945395			0.0012352		2.10094e-05	0.000504225	1.59671e-05	3.90774e-06	1.98749e-05	0	1.13451e-06	1.66058e-06	4.06405e-07	2.06699e-06	0	1.47486e-07	2.21447e-06			1.43065e-05		3.50134e-06		1.78079e-05	0		9.87021e-07		1.87949e-05
22	15	0	0	0	0	19.7632	1.2352	1.2352		0.000790529	0.000348121	0.979761	0.000341076	0.00318461	0	0.000165118	0.00334973	0.438633	0	0.0095108			0.0012352		2.09553e-05	0.000502926	1.5926e-05	3.89768e-06	1.98237e-05	0	1.13158e-06	1.6563e-06	4.05359e-07	2.06166e-06	0	1.47106e-07	2.20877e-06			1.42697e-05		3.49232e-06		1.7762e-05	0		9.84478e-07		1.87465e-05
22	16	0	0	0	0	19.7632	1.2352	1.2352		0.000790529	0.000349681	0.979761	0.000342604	0.00320237	0	0.000166102	0.00336847	0.440599	0	0.0095675			0.0012352		2.09013e-05	0.000501632	1.5885e-05	3.88765e-06	1.97727e-05	0	1.12867e-06	1.65204e-06	4.04315e-07	2.05636e-06	0	1.46727e-07	2.20308e-06			1.4233e-05		3.48333e-06		1.77163e-05	0		9.81945e-07		1.86983e-05
22	17	0	0	0	0	19.7632	1.2352	1.2352		0.000790529	0.000351236	0.979761	0.000344127	0.00322009	0	0.000167084	0.00338717	0.442557	0	0.00962406			0.0012352		2.08476e-05	0.000500343	1.58442e-05	3.87765e-06	1.97218e-05	0	1.12577e-06	1.64779e-06	4.03276e-07	2.05107e-06	0	1.4635e-07	2.19742e-06			1.41964e-05		3.47438e-06		1.76708e-05	0		9.79421e-07		1.86502e-05
22	18	0	0	0	0	19.7632	1.2352	1.2352		0.000790529	0.000352784	0.979761	0.000345644	0.00323776	0	0.000168064	0.00340582	0.444508	0	0.00968048			0.0012352		2.07941e-05	0.000499058	1.58035e-05	3.8677e-06	1.96712e-05	0	1.12288e-06	1.64356e-06	4.02241e-07	2.0458e-06	0	1.45974e-07	2.19178e-06			1.41599e-05		3.46546e-06		1.76254e-05	0		9.76906e-07		1.86023e-05
22	19	0	0	0	0	19.7632	1.2352	1.2352		0.000790529	0.000354327	0.979761	0.000347156	0.00325538	0	0.000169041	0.00342442	0.446452	0	0.00973675			0.0012352		2.07407e-05	0.000497778	1.5763e-05	3.85778e-06	1.96207e-05	0	1.12e-06	1.63935e-06	4.01209e-07	2.04056e-06	0	1.456e-07	2.18616e-06			1.41236e-05		3.45657e-06		1.75802e-05	0		9.744e-07		1.85546e-05
22	20	0	0	0	0	19.7632	1.2352	1.2352		0.000790529	0.000355864	0.979761	0.000348662	0.00327296	0	0.000170015	0.00344298	0.448389	0	0.00979287			0.0012352		2.06876e-05	0.000496502	1.57226e-05	3.84789e-06	1.95705e-05	0	1.11713e-06	1.63515e-06	4.00181e-07	2.03533e-06	0	1.45227e-07	2.18055e-06			1.40874e-05		3.44771e-06		1.75351e-05	0		9.71903e-07		1.8507e-05
22	21	0	0	0	0	19.7632	1.2352	1.2352		0.000790529	0.000357396	0.979761	0.000350163	0.0032905	0	0.000170987	0.00346149	0.450319	0	0.00984886			0.0012352		2.06346e-05	0.000495231	1.56823e-05	3.83804e-06	1.95204e-05	0	1.11427e-06	1.63096e-06	3.99156e-07	2.03012e-06	0	1.44855e-07	2.17497e-06			1.40514e-05		3.43888e-06		1.74902e-05	0		9.69415e-07		1.84597e-05
22	22	0	0	0	0	19.7632	1.2352	1.2352		0.000790529	0.000358922	0.979761	0.000351658	0.00330799	0	0.000171956	0.00347995	0.452242	0	0.00990469			0.0012352		2.05819e-05	0.000493965	1.56422e-05	3.82823e-06	1.94704e-05	0	1.11142e-06	1.62679e-06	3.98135e-07	2.02493e-06	0	1.44485e-07	2.16941e-06			1.40154e-05		3.43009e-06		1.74455e-05	0		9.66936e-07		1.84124e-05
22	23	0	0	0	0	19.7632	1.2352	1.2352		0.000790529	0.000360443	0.979761	0.000353148	0.00332543	0	0.000172923	0.00349836	0.454158	0	0.00996039			0.0012352		2.05293e-05	0.000492703	1.56023e-05	3.81845e-06	1.94207e-05	0	1.10858e-06	1.62263e-06	3.97118e-07	2.01975e-06	0	1.44116e-07	2.16387e-06			1.39796e-05		3.42133e-06		1.74009e-05	0		9.64465e-07		1.83654e-05
22	24	0	0	0	0	19.7632	1.2352	1.2352	32.9387	0.000790529	0.000361958	0.979761	0.000354632	0.00334284	0	0.000173888	0.00351672	0.456067	0	0.0100159	0.441502	0.221216	0.0012352	0.001	2.04769e-05	0.000491445	1.55624e-05	3.8087e-06	1.93711e-05	0	1.10575e-06	1.61849e-06	3.96105e-07	2.0146e-06	0	1.43748e-07	2.15835e-06	0.0428735	1.38273e-05	1.39439e-05	0.561058	3.4126e-06	0.137312	1.73565e-05	0	0	9.62004e-07	0.0365403	1.83185e-05
23	1	0	3.80382	0.00132145	0.00079287	2.85433	0	1.90289		0.00121785	0.000363468	0.950885	0.000345616	0.00336019	0	0.00017485	0.00353504	0	0	0.0100714			0.00190289		5.04244e-05	0.00121018	3.83225e-05	9.37893e-06	4.77015e-05	0	2.72292e-06	0	0	0	0	3.53979e-07	3.53979e-07			3.83225e-05		9.37893e-06		4.77015e-05	0		2.36894e-06		5.00704e-05
23	2	0	3.80382	0.00133652	0.000801913	5.74122	0	1.92459		0.00123174	0.000367613	0.950885	0.000349558	0.00340789	0	0.000177219	0.00358511	0	0	0.0102078			0.00192459		5.09989e-05	0.00122397	3.87591e-05	9.48579e-06	4.82449e-05	0	2.75394e-06	0	0	0	0	3.58012e-07	3.58012e-07			3.87591e-05		9.48579e-06		4.82449e-05	0		2.39593e-06		5.06409e-05
23	3	0	3.80382	0.00135172	0.000811033	8.66094	0	1.94648		0.00124575	0.000371794	0.950885	0.000353533	0.00345614	0	0.000179615	0.00363575	0	0	0.0103458			0.00194648		5.15783e-05	0.00123788	3.91995e-05	9.59357e-06	4.87931e-05	0	2.78523e-06	0	0	0	0	3.6208e-07	3.6208e-07			3.91995e-05		9.59357e-06		4.87931e-05	0		2.42315e-06		5.12162e-05
23	4	0	3.80382	0.00136705	0.000820232	11.6138	0	1.96856		0.00125988	0.000376011	0.950885	0.000357543	0.00350493	0	0.000182038	0.00368697	0	0	0.0104854			0.00196856		5.21627e-05	0.00125191	3.96437e-05	9.70227e-06	4.93459e-05	0	2.81679e-06	0	0	0	0	3.66182e-07	3.66182e-07			3.96437e-05		9.70227e-06		4.93459e-05	0		2.45061e-06		5.17965e-05
23	5	0	3.80382	0.00138252	0.000829509	14.6	0	1.99082		0.00127413	0.000380264	0.950885	0.000361587	0.00355428	0	0.000184489	0.00373877	0	0	0.0106265			0.00199082		5.27521e-05	0.00126605	4.00916e-05	9.8119e-06	4.99035e-05	0	2.84862e-06	0	0	0	0	3.7032e-07	3.7032e-07			4.00916e-05		9.8119e-06		4.99035e-05	0		2.4783e-06		5.23818e-05
23	6	0	3.80382	0.00139811	0.000838866	17.6199	0	2.01328		0.0012885	0.000384553	0.950885	0.000365666	0.00360418	0	0.000186967	0.00379115	0	0	0.0107693			0.00201328		5.33466e-05	0.00128032	4.05434e-05	9.92246e-06	5.04658e-05	0	2.88071e-06	0	0	0	0	3.74493e-07	3.74493e-07			4.05434e-05		9.92246e-06		5.04658e-05	0		2.50622e-06		5.29721e-05
23	7	0	3.80382	0.00141384	0.000848302	20.6738	0	2.03593		0.00130299	0.000388879	0.950885	0.000369779	0.00365465	0	0.000189473	0.00384412	0	0	0.0109136			0.00203593		5.3946e-05	0.0012947	4.0999e-05	1.0034e-05	5.10329e-05	0	2.91309e-06	0	0	0	0	3.78701e-07	3.78701e-07			4.0999e-05		1.0034e-05		5.10329e-05	0		2.53438e-06		5.35673e-05
23	8	0	3.80382	0.0014297	0.000857819	23.762	0	2.05877		0.00131761	0.000393242	0.950885	0.000373928	0.00370568	0	0.000192007	0.00389769	0	0	0.0110596			0.00205877		5.45506e-05	0.00130921	4.14584e-05	1.01464e-05	5.16049e-05	0	2.94573e-06	0	0	0	0	3.82945e-07	3.82945e-07			4.14584e-05		1.01464e-05		5.16049e-05	0		2.56279e-06		5.41676e-05
23	9	0	0	0	0	23.762	1.48512	1.48512		0.000950478	0.000397641	0.950885	0.000378111	0.00375728	0	0.00019457	0.00395185	0.501028	0	0.0112072			0.00148512		2.59041e-05	0.000621697	1.96871e-05	4.81815e-06	2.45052e-05	0	1.39882e-06	2.04746e-06	5.01088e-07	2.54854e-06	0	1.81846e-07	2.73039e-06			1.76396e-05		4.31707e-06		2.19567e-05	0		1.21697e-06		2.31737e-05
23	10	0	0	0	0	23.762	1.48512	1.48512		0.000950478	0.000399508	0.950885	0.000379886	0.00377924	0	0.000195787	0.00397503	0.50338	0	0.0112773			0.00148512		2.58395e-05	0.000620147	1.9638e-05	4.80614e-06	2.44441e-05	0	1.39533e-06	2.04235e-06	4.99839e-07	2.54219e-06	0	1.81393e-07	2.72358e-06			1.75956e-05		4.3063e-06		2.19019e-05	0		1.21394e-06		2.31159e-05
23	11	0	0	0	0	23.762	1.48512	1.48512		0.000950478	0.000401368	0.950885	0.000381655	0.00380114	0	0.000197001	0.00399814	0.505724	0	0.0113473			0.00148512		2.57751e-05	0.000618602	1.95891e-05	4.79417e-06	2.43832e-05	0	1.39186e-06	2.03726e-06	4.98594e-07	2.53586e-06	0	1.80941e-07	2.7168e-06			1.75518e-05		4.29558e-06		2.18474e-05	0		1.21091e-06		2.30583e-05
23	12	0	0	0	0	23.762	1.48512	1.48512		0.000950478	0.000403221	0.950885	0.000383417	0.00382299	0	0.000198212	0.0040212	0.508059	0	0.011417			0.00148512		2.5711e-05	0.000617063	1.95403e-05	4.78224e-06	2.43226e-05	0	1.38839e-06	2.03219e-06	4.97353e-07	2.52955e-06	0	1.80491e-07	2.71004e-06			1.75081e-05		4.28489e-06		2.1793e-05	0		1.2079e-06		2.30009e-05
23	13	0	0	0	0	23.762	1.48512	1.48512		0.000950478	0.000405068	0.950885	0.000385173	0.00384478	0	0.00019942	0.0040442	0.510386	0	0.0114866			0.00148512		2.56471e-05	0.00061553	1.94918e-05	4.77035e-06	2.42621e-05	0	1.38494e-06	2.02714e-06	4.96117e-07	2.52326e-06	0	1.80042e-07	2.7033e-06			1.74646e-05		4.27424e-06		2.17389e-05	0		1.2049e-06		2.29438e-05
23	14	0	0	0	0	23.762	1.48512	1.48512		0.000950478	0.000406908	0.950885	0.000386923	0.00386652	0	0.000200625	0.00406715	0.512704	0	0.011556			0.00148512		2.55834e-05	0.000614001	1.94434e-05	4.75851e-06	2.42019e-05	0	1.3815e-06	2.02211e-06	4.94885e-07	2.517e-06	0	1.79595e-07	2.69659e-06			1.74213e-05		4.26363e-06		2.16849e-05	0		1.20191e-06		2.28868e-05
23	15	0	0	0	0	23.762	1.48512	1.48512		0.000950478	0.000408741	0.950885	0.000388666	0.00388821	0	0.000201827	0.00409003	0.515014	0	0.0116252			0.00148512		2.55199e-05	0.000612479	1.93952e-05	4.74671e-06	2.41419e-05	0	1.37808e-06	2.0171e-06	4.93658e-07	2.51075e-06	0	1.7915e-07	2.6899e-06			1.73781e-05		4.25305e-06		2.16311e-05	0		1.19893e-06		2.283e-05
23	16	0	0	0	0	23.762	1.48512	1.48512		0.000950478	0.000410568	0.950885	0.000390403	0.00390984	0	0.000203026	0.00411286	0.517316	0	0.0116943			0.00148512		2.54567e-05	0.000610961	1.93471e-05	4.73495e-06	2.40821e-05	0	1.37466e-06	2.0121e-06	4.92435e-07	2.50453e-06	0	1.78706e-07	2.68324e-06			1.7335e-05		4.24252e-06		2.15775e-05	0		1.19596e-06		2.27735e-05
23	17	0	0	0	0	23.762	1.48512	1.48512		0.000950478	0.000412389	0.950885	0.000392134	0.00393142	0	0.000204222	0.00413564	0.51961	0	0.0117632			0.00148512		2.53937e-05	0.000609449	1.92992e-05	4.72323e-06	2.40225e-05	0	1.37126e-06	2.00712e-06	4.91216e-07	2.49834e-06	0	1.78264e-07	2.6766e-06			1.72921e-05		4.23202e-06		2.15241e-05	0		1.193e-06		2.27171e-05
23	18	0	0	0	0	23.762	1.48512	1.48512		0.000950478	0.000414202	0.950885	0.000393859	0.00395294	0	0.000205415	0.00415835	0.521895	0	0.0118319			0.00148512		2.53309e-05	0.000607943	1.92515e-05	4.71156e-06	2.39631e-05	0	1.36787e-06	2.00216e-06	4.90002e-07	2.49216e-06	0	1.77823e-07	2.66998e-06			1.72494e-05		4.22155e-06		2.14709e-05	0		1.19005e-06		2.2661e-05
23	19	0	0	0	0	23.762	1.48512	1.48512		0.000950478	0.00041601	0.950885	0.000395578	0.00397441	0	0.000206605	0.00418102	0.524172	0	0.0119004			0.00148512		2.52684e-05	0.000606441	1.9204e-05	4.69992e-06	2.39039e-05	0	1.36449e-06	1.99721e-06	4.88792e-07	2.486e-06	0	1.77384e-07	2.66339e-06			1.72068e-05		4.21113e-06		2.14179e-05	0		1.18711e-06		2.2605e-05
23	20	0	0	0	0	23.762	1.48512	1.48512		0.000950478	0.000417811	0.950885	0.00039729	0.00399583	0	0.000207792	0.00420362	0.526442	0	0.0119688			0.00148512		2.5206e-05	0.000604945	1.91566e-05	4.68832e-06	2.38449e-05	0	1.36113e-06	1.99229e-06	4.87586e-07	2.47987e-06	0	1.76946e-07	2.65682e-06			1.71643e-05		4.20074e-06		2.1365e-05	0		1.18418e-06		2.25492e-05
23	21	0	0	0	0	23.762	1.48512	1.48512		0.000950478	0.000419606	0.950885	0.000398997	0.00401719	0	0.000208976	0.00422617	0.528703	0	0.012037			0.00148512		2.51439e-05	0.000603454	1.91094e-05	4.67677e-06	2.37862e-05	0	1.35777e-06	1.98738e-06	4.86384e-07	2.47376e-06	0	1.7651e-07	2.65027e-06			1.7122e-05		4.19039e-06		2.13124e-05	0		1.18126e-06		2.24937e-05
23	22	0	0	0	0	23.762	1.48512	1.48512		0.000950478	0.000421394	0.950885	0.000400697	0.00403851	0	0.000210157	0.00424866	0.530957	0	0.0121051			0.00148512		2.5082e-05	0.000601968	1.90623e-05	4.66526e-06	2.37276e-05	0	1.35443e-06	1.98248e-06	4.85187e-07	2.46767e-06	0	1.76076e-07	2.64374e-06			1.70798e-05		4.18007e-06		2.12599e-05	0		1.17835e-06		2.24383e-05
23	23	0	0	0	0	23.762	1.48512	1.48512		0.000950478	0.000423176	0.950885	0.000402392	0.00405977	0	0.000211336	0.0042711	0.533202	0	0.0121729			0.00148512		2.50203e-05	0.000600488	1.90154e-05	4.65378e-06	2.36692e-05	0	1.3511e-06	1.97761e-06	4.83993e-07	2.4616e-06	0	1.75643e-07	2.63724e-06			1.70378e-05		4.16979e-06		2.12076e-05	0		1.17545e-06		2.23831e-05
23	24	0	0	0	0	23.762	1.48512	1.48512	39.6033	0.000950478	0.000424952	0.950885	0.000404081	0.00408097	0	0.000212511	0.00429348	0.53544	0	0.0122406	0.518377	0.216299	0.00148512	0.001	2.49588e-05	0.000599012	1.89687e-05	4.64235e-06	2.36111e-05	0	1.34778e-06	1.97275e-06	4.82804e-07	2.45555e-06	0	1.75211e-07	2.63076e-06	0.0433954	1.63251e-05	1.6996e-05	0.564404	4.15954e-06	0.13813	2.11555e-05	0	0	1.17257e-06	0.0367713	2.23281e-05
24	1	0	3.97637	0.0015808	0.00094848	3.41453	0	2.27635		0.00145686	0.000426722	0.924035	0.000394306	0.00410213	0	0.000213684	0.00431581	0	0	0.0123082			0.00227635		6.03138e-05	0.00144753	4.58385e-05	1.12184e-05	5.70568e-05	0	3.25694e-06	0	0	0	0	4.23403e-07	4.23403e-07			4.58385e-05		1.12184e-05		5.70568e-05	0		2.83354e-06		5.98904e-05
24	2	0	3.97637	0.00159846	0.000959078	6.86721	0	2.30179		0.00147314	0.00043149	0.924035	0.000398712	0.00415919	0	0.000216517	0.0043757	0	0	0.0124714			0.00230179		6.09871e-05	0.00146369	4.63502e-05	1.13436e-05	5.76938e-05	0	3.2933e-06	0	0	0	0	4.28129e-07	4.28129e-07			4.63502e-05		1.13436e-05		5.76938e-05	0		2.86517e-06		6.05589e-05
24	3	0	3.97637	0.00161628	0.000969766	10.3584	0	2.32744		0.00148956	0.000436299	0.924035	0.000403156	0.00421688	0	0.000219382	0.00443626	0	0	0.0126364			0.00232744		6.1666e-05	0.00147998	4.68662e-05	1.14699e-05	5.8336e-05	0	3.32996e-06	0	0	0	0	4.32895e-07	4.32895e-07			4.68662e-05		1.14699e-05		5.8336e-05	0		2.89707e-06		6.12331e-05
24	4	0	3.97637	0.00163424	0.000980544	13.8883	0	2.35331		0.00150612	0.000441148	0.924035	0.000407636	0.00427522	0	0.000222279	0.0044975	0	0	0.0128033			0.00235331		6.23507e-05	0.00149642	4.73865e-05	1.15972e-05	5.89837e-05	0	3.36694e-06	0	0	0	0	4.37702e-07	4.37702e-07			4.73865e-05		1.15972e-05		5.89837e-05	0		2.92923e-06		6.19129e-05
24	5	0	3.97637	0.00165235	0.000991413	17.4574	0	2.37939		0.00152281	0.000446038	0.924035	0.000412155	0.0043342	0	0.000225209	0.00455941	0	0	0.012972			0.00237939		6.3041e-05	0.00151298	4.79112e-05	1.17256e-05	5.96368e-05	0	3.40422e-06	0	0	0	0	4.42548e-07	4.42548e-07			4.79112e-05		1.17256e-05		5.96368e-05	0		2.96167e-06		6.25985e-05
24	6	0	3.97637	0.00167062	0.00100237	21.0659	0	2.40569		0.00153964	0.000450968	0.924035	0.000416711	0.00439384	0	0.00022817	0.00462201	0	0	0.0131426			0.00240569		6.37372e-05	0.00152969	4.84403e-05	1.18551e-05	6.02954e-05	0	3.44181e-06	0	0	0	0	4.47435e-07	4.47435e-07			4.84403e-05		1.18551e-05		6.02954e-05	0		2.99437e-06		6.32897e-05
24	7	0	3.97637	0.00168904	0.00101342	24.7143	0	2.43221		0.00155662	0.00045594	0.924035	0.000421305	0.00445413	0	0.000231165	0.0046853	0	0	0.0133151			0.00243221		6.44391e-05	0.00154654	4.89737e-05	1.19857e-05	6.09594e-05	0	3.47971e-06	0	0	0	0	4.52363e-07	4.52363e-07			4.89737e-05		1.19857e-05		6.09594e-05	0		3.02735e-06		6.39868e-05
24	8	0	3.97637	0.00170761	0.00102457	28.4027	0	2.45896		0.00157373	0.000460953	0.924035	0.000425937	0.00451509	0	0.000234192	0.00474928	0	0	0.0134895			0.00245896		6.51469e-05	0.00156353	4.95116e-05	1.21173e-05	6.1629e-05	0	3.51793e-06	0	0	0	0	4.57331e-07	4.57331e-07			4.95116e-05		1.21173e-05		6.1629e-05	0		3.0606e-06		6.46896e-05
24	9	0	0	0	0	28.4027	1.77517	1.77517		0.00113611	0.000466008	0.924035	0.000430608	0.00457672	0	0.000237253	0.00481397	0.58717	0	0.0136657			0.00177517		3.12682e-05	0.000750437	2.37638e-05	5.81589e-06	2.95797e-05	0	1.68848e-06	2.47144e-06	6.04852e-07	3.07629e-06	0	2.19503e-07	3.2958e-06			2.12924e-05		5.21104e-06		2.65034e-05	0		1.46898e-06		2.79724e-05
24	10	0	0	0	0	28.4027	1.77517	1.77517		0.00113611	0.000468176	0.924035	0.000432611	0.00460322	0	0.000238722	0.00484195	0.589902	0	0.0137504			0.00177517		3.11931e-05	0.000748635	2.37068e-05	5.80192e-06	2.95087e-05	0	1.68443e-06	2.4655e-06	6.034e-07	3.0689e-06	0	2.18976e-07	3.28788e-06			2.12413e-05		5.19852e-06		2.64398e-05	0		1.46545e-06		2.79052e-05
24	11	0	0	0	0	28.4027	1.77517	1.77517		0.00113611	0.000470336	0.924035	0.000434607	0.00462966	0	0.000240187	0.00486985	0.592624	0	0.0138348			0.00177517		3.11183e-05	0.000746839	2.36499e-05	5.788e-06	2.94379e-05	0	1.68039e-06	2.45959e-06	6.01952e-07	3.06154e-06	0	2.1845e-07	3.27999e-06			2.11903e-05		5.18605e-06		2.63764e-05	0		1.46194e-06		2.78383e-05
24	12	0	0	0	0	28.4027	1.77517	1.77517		0.00113611	0.000472489	0.924035	0.000436597	0.00465604	0	0.000241649	0.00489769	0.595336	0	0.013919			0.00177517		3.10437e-05	0.000745049	2.35932e-05	5.77413e-06	2.93673e-05	0	1.67636e-06	2.45369e-06	6.00509e-07	3.0542e-06	0	2.17927e-07	3.27213e-06			2.11395e-05		5.17362e-06		2.63131e-05	0		1.45843e-06		2.77716e-05
24	13	0	0	0	0	28.4027	1.77517	1.77517		0.00113611	0.000474634	0.924035	0.000438579	0.00468235	0	0.000243107	0.00492546	0.598039	0	0.014003			0.00177517		3.09694e-05	0.000743265	2.35367e-05	5.76031e-06	2.9297e-05	0	1.67235e-06	2.44782e-06	5.99072e-07	3.04689e-06	0	2.17405e-07	3.2643e-06			2.10889e-05		5.16123e-06		2.62501e-05	0		1.45494e-06		2.77051e-05
24	14	0	0	0	0	28.4027	1.77517	1.77517		0.00113611	0.000476772	0.924035	0.000440554	0.0047086	0	0.000244562	0.00495317	0.600733	0	0.0140868			0.00177517		3.08953e-05	0.000741488	2.34804e-05	5.74653e-06	2.9227e-05	0	1.66835e-06	2.44197e-06	5.97639e-07	3.03961e-06	0	2.16885e-07	3.25649e-06			2.10385e-05		5.14889e-06		2.61874e-05	0		1.45146e-06		2.76388e-05
24	15	0	0	0	0	28.4027	1.77517	1.77517		0.00113611	0.000478902	0.924035	0.000442523	0.00473479	0	0.000246014	0.0049808	0.603417	0	0.0141704			0.00177517		3.08215e-05	0.000739716	2.34244e-05	5.7328e-06	2.91572e-05	0	1.66436e-06	2.43613e-06	5.96211e-07	3.03234e-06	0	2.16367e-07	3.24871e-06			2.09882e-05		5.13659e-06		2.61248e-05	0		1.44799e-06		2.75728e-05
24	16	0	0	0	0	28.4027	1.77517	1.77517		0.00113611	0.000481025	0.924035	0.000444484	0.00476092	0	0.000247462	0.00500838	0.606092	0	0.0142538			0.00177517		3.0748e-05	0.000737951	2.33685e-05	5.71912e-06	2.90876e-05	0	1.66039e-06	2.43032e-06	5.94789e-07	3.02511e-06	0	2.15851e-07	3.24096e-06			2.09381e-05		5.12433e-06		2.60625e-05	0		1.44454e-06		2.7507e-05
24	17	0	0	0	0	28.4027	1.77517	1.77517		0.00113611	0.000483141	0.924035	0.000446439	0.00478698	0	0.000248906	0.00503588	0.608757	0	0.014337			0.00177517		3.06747e-05	0.000736192	2.33127e-05	5.70549e-06	2.90182e-05	0	1.65643e-06	2.42453e-06	5.93371e-07	3.0179e-06	0	2.15336e-07	3.23323e-06			2.08882e-05		5.11212e-06		2.60003e-05	0		1.4411e-06		2.74414e-05
24	18	0	0	0	0	28.4027	1.77517	1.77517		0.00113611	0.000485249	0.924035	0.000448387	0.00481298	0	0.000250347	0.00506333	0.611413	0	0.01442			0.00177517		3.06016e-05	0.000734439	2.32572e-05	5.6919e-06	2.89491e-05	0	1.65249e-06	2.41875e-06	5.91958e-07	3.01071e-06	0	2.14823e-07	3.22553e-06			2.08385e-05		5.09994e-06		2.59384e-05	0		1.43766e-06		2.73761e-05
24	19	0	0	0	0	28.4027	1.77517	1.77517		0.00113611	0.00048735	0.924035	0.000450328	0.00483892	0	0.000251785	0.0050907	0.614061	0	0.0145028			0.00177517		3.05288e-05	0.000732692	2.32019e-05	5.67836e-06	2.88803e-05	0	1.64856e-06	2.413e-06	5.90549e-07	3.00355e-06	0	2.14312e-07	3.21786e-06			2.07889e-05		5.08781e-06		2.58767e-05	0		1.43424e-06		2.7311e-05
24	20	0	0	0	0	28.4027	1.77517	1.77517		0.00113611	0.000489443	0.924035	0.000452263	0.00486479	0	0.000253219	0.00511801	0.616699	0	0.0145854			0.00177517		3.04563e-05	0.00073095	2.31468e-05	5.66486e-06	2.88116e-05	0	1.64464e-06	2.40726e-06	5.89146e-07	2.99641e-06	0	2.13803e-07	3.21021e-06			2.07395e-05		5.07572e-06		2.58152e-05	0		1.43084e-06		2.7246e-05
24	21	0	0	0	0	28.4027	1.77517	1.77517		0.00113611	0.00049153	0.924035	0.000454191	0.00489061	0	0.00025465	0.00514526	0.619328	0	0.0146678			0.00177517		3.0384e-05	0.000729215	2.30918e-05	5.65142e-06	2.87432e-05	0	1.64073e-06	2.40155e-06	5.87747e-07	2.98929e-06	0	2.13295e-07	3.20259e-06			2.06903e-05		5.06367e-06		2.57539e-05	0		1.42744e-06		2.71814e-05
24	22	0	0	0	0	28.4027	1.77517	1.77517		0.00113611	0.00049361	0.924035	0.000456113	0.00491636	0	0.000256078	0.00517244	0.621948	0	0.0147501			0.00177517		3.03119e-05	0.000727485	2.3037e-05	5.63801e-06	2.8675e-05	0	1.63684e-06	2.39585e-06	5.86353e-07	2.9822e-06	0	2.12789e-07	3.19499e-06			2.06412e-05		5.05166e-06		2.56928e-05	0		1.42405e-06		2.71169e-05
24	23	0	0	0	0	28.4027	1.77517	1.77517		0.00113611	0.000495682	0.924035	0.000458028	0.00494206	0	0.000257502	0.00519956	0.624559	0	0.0148321			0.00177517		3.02401e-05	0.000725762	2.29825e-05	5.62465e-06	2.86071e-05	0	1.63296e-06	2.39018e-06	5.84964e-07	2.97514e-06	0	2.12285e-07	3.18742e-06			2.05923e-05		5.03969e-06		2.5632e-05	0		1.42068e-06		2.70526e-05
24	24	0	0	0	0	28.4027	1.77517	1.77517	47.3378	0.00113611	0.000497747	0.924035	0.000459936	0.00496769	0	0.000258922	0.00522661	0.627162	0	0.0149139	0.607327	0.212284	0.00177517	0.001	3.01685e-05	0.000724044	2.29281e-05	5.61134e-06	2.85394e-05	0	1.6291e-06	2.38452e-06	5.83579e-07	2.9681e-06	0	2.11783e-07	3.17988e-06	0.0438231	1.92172e-05	2.05435e-05	0.567134	5.02776e-06	0.138799	2.55713e-05	0	0	1.41732e-06	0.0369599	2.69886e-05
25	1	0	4.1375	0.00187996	0.00112798	4.06071	0	2.70714		0.00173257	0.000499806	0.898995	0.000449323	0.00499326	0	0.00026034	0.0052536	0	0	0.0149956			0.00270714		7.17184e-05	0.00172124	5.4506e-05	1.33396e-05	6.78456e-05	0	3.87279e-06	0	0	0	0	5.03463e-07	5.03463e-07			5.4506e-05		1.33396e-05		6.78456e-05	0		3.36933e-06		7.12149e-05
25	2	0	4.1375	0.00190048	0.00114029	8.16575	0	2.73669		0.00175148	0.000505262	0.898995	0.000454227	0.0050611	0	0.000263709	0.00532481	0	0	0.0151896			0.00273669		7.25005e-05	0.00174001	5.51003e-05	1.34851e-05	6.85854e-05	0	3.91502e-06	0	0	0	0	5.08953e-07	5.08953e-07			5.51003e-05		1.34851e-05		6.85854e-05	0		3.40607e-06		7.19915e-05
25	3	0	4.1375	0.00192117	0.0011527	12.3155	0	2.76649		0.00177055	0.000510762	0.898995	0.000459173	0.00512969	0	0.000267115	0.0053968	0	0	0.0153858			0.00276649		7.32889e-05	0.00175893	5.56996e-05	1.36317e-05	6.93313e-05	0	3.9576e-06	0	0	0	0	5.14488e-07	5.14488e-07			5.56996e-05		1.36317e-05		6.93313e-05	0		3.44311e-06		7.27745e-05
25	4	0	4.1375	0.00194203	0.00116522	16.5103	0	2.79653		0.00178978	0.000516308	0.898995	0.000464158	0.00519902	0	0.000270558	0.00546958	0	0	0.0155842			0.00279653		7.40839e-05	0.00177801	5.63038e-05	1.37796e-05	7.00834e-05	0	4.00053e-06	0	0	0	0	5.20069e-07	5.20069e-07			5.63038e-05		1.37796e-05		7.00834e-05	0		3.48046e-06		7.35638e-05
25	5	0	4.1375	0.00196306	0.00117784	20.7505	0	2.82681		0.00180916	0.0005219	0.898995	0.000469185	0.0052691	0	0.000274039	0.00554314	0	0	0.0157846			0.00282681		7.48854e-05	0.00179725	5.69129e-05	1.39287e-05	7.08416e-05	0	4.04381e-06	0	0	0	0	5.25695e-07	5.25695e-07			5.69129e-05		1.39287e-05		7.08416e-05	0		3.51811e-06		7.43597e-05
25	6	0	4.1375	0.00198427	0.00119056	25.0365	0	2.85735		0.0018287	0.000527537	0.898995	0.000474253	0.00533995	0	0.000277557	0.0056175	0	0	0.0159873			0.00285735		7.56934e-05	0.00181664	5.7527e-05	1.4079e-05	7.16059e-05	0	4.08744e-06	0	0	0	0	5.31367e-07	5.31367e-07			5.7527e-05		1.4079e-05		7.16059e-05	0		3.55607e-06		7.5162e-05
25	7	0	4.1375	0.00200564	0.00120339	29.3687	0	2.88813		0.0018484	0.00053322	0.898995	0.000479362	0.00541155	0	0.000281113	0.00569266	0	0	0.0161921			0.00288813		7.65079e-05	0.00183619	5.8146e-05	1.42305e-05	7.23765e-05	0	4.13143e-06	0	0	0	0	5.37086e-07	5.37086e-07			5.8146e-05		1.42305e-05		7.23765e-05	0		3.59434e-06		7.59708e-05
25	8	0	4.1375	0.00202719	0.00121632	33.7474	0	2.91916		0.00186826	0.000538949	0.898995	0.000484513	0.00548393	0	0.000284707	0.00576864	0	0	0.0163991			0.00291916		7.73291e-05	0.0018559	5.87701e-05	1.43832e-05	7.31533e-05	0	4.17577e-06	0	0	0	0	5.4285e-07	5.4285e-07			5.87701e-05		1.43832e-05		7.31533e-05	0		3.63292e-06		7.67863e-05
25	9	0	0	0	0	33.7474	2.10922	2.10922		0.0013499	0.000544725	0.898995	0.000489705	0.00555708	0	0.00028834	0.00584542	0.686354	0	0.0166084			0.00210922		3.74438e-05	0.000898652	2.84573e-05	6.96455e-06	3.54219e-05	0	2.02197e-06	2.95956e-06	7.24314e-07	3.68387e-06	0	2.62856e-07	3.94673e-06			2.54978e-05		6.24024e-06		3.1738e-05	0		1.75911e-06		3.34971e-05
25	10	0	0	0	0	33.7474	2.10922	2.10922		0.0013499	0.000547225	0.898995	0.000491952	0.00558882	0	0.000290099	0.00587892	0.689503	0	0.0167097			0.00210922		3.73572e-05	0.000896572	2.83914e-05	6.94843e-06	3.53399e-05	0	2.01729e-06	2.95271e-06	7.22637e-07	3.67535e-06	0	2.62247e-07	3.93759e-06			2.54387e-05		6.22579e-06		3.16645e-05	0		1.75504e-06		3.34196e-05
25	11	0	0	0	0	33.7474	2.10922	2.10922		0.0013499	0.000549715	0.898995	0.000494191	0.00562048	0	0.000291854	0.00591234	0.692641	0	0.0168108			0.00210922		3.72708e-05	0.000894499	2.83258e-05	6.93236e-06	3.52581e-05	0	2.01262e-06	2.94588e-06	7.20966e-07	3.66685e-06	0	2.61641e-07	3.92849e-06			2.53799e-05		6.2114e-06		3.15913e-05	0		1.75098e-06		3.33423e-05
25	12	0	0	0	0	33.7474	2.10922	2.10922		0.0013499	0.000552198	0.898995	0.000496423	0.00565208	0	0.000293605	0.00594568	0.695769	0	0.0169117			0.00210922		3.71847e-05	0.000892432	2.82604e-05	6.91635e-06	3.51767e-05	0	2.00797e-06	2.93908e-06	7.193e-07	3.65838e-06	0	2.61036e-07	3.91941e-06			2.53213e-05		6.19705e-06		3.15183e-05	0		1.74694e-06		3.32653e-05
25	13	0	0	0	0	33.7474	2.10922	2.10922		0.0013499	0.000554672	0.898995	0.000498647	0.00568359	0	0.000295352	0.00597895	0.698886	0	0.0170123			0.00210922		3.70989e-05	0.000890373	2.81951e-05	6.90039e-06	3.50955e-05	0	2.00334e-06	2.93229e-06	7.17641e-07	3.64994e-06	0	2.60434e-07	3.91037e-06			2.52628e-05		6.18275e-06		3.14456e-05	0		1.74291e-06		3.31885e-05
25	14	0	0	0	0	33.7474	2.10922	2.10922		0.0013499	0.000557137	0.898995	0.000500863	0.00571504	0	0.000297095	0.00601213	0.701993	0	0.0171127			0.00210922		3.70134e-05	0.000888321	2.81302e-05	6.88448e-06	3.50146e-05	0	1.99872e-06	2.92554e-06	7.15986e-07	3.64152e-06	0	2.59834e-07	3.90136e-06			2.52046e-05		6.1685e-06		3.13731e-05	0		1.73889e-06		3.3112e-05
25	15	0	0	0	0	33.7474	2.10922	2.10922		0.0013499	0.000559594	0.898995	0.000503072	0.00574641	0	0.000298834	0.00604525	0.705089	0	0.0172128			0.00210922		3.69281e-05	0.000886275	2.80654e-05	6.86863e-06	3.4934e-05	0	1.99412e-06	2.9188e-06	7.14338e-07	3.63314e-06	0	2.59235e-07	3.89237e-06			2.51466e-05		6.15429e-06		3.13009e-05	0		1.73488e-06		3.30358e-05
25	16	0	0	0	0	33.7474	2.10922	2.10922		0.0013499	0.000562043	0.898995	0.000505274	0.00577771	0	0.000300569	0.00607828	0.708174	0	0.0173128			0.00210922		3.68432e-05	0.000884236	2.80008e-05	6.85283e-06	3.48536e-05	0	1.98953e-06	2.91209e-06	7.12695e-07	3.62478e-06	0	2.58639e-07	3.88342e-06			2.50887e-05		6.14014e-06		3.12289e-05	0		1.73089e-06		3.29598e-05
25	17	0	0	0	0	33.7474	2.10922	2.10922		0.0013499	0.000564483	0.898995	0.000507468	0.00580894	0	0.0003023	0.00611124	0.711249	0	0.0174125			0.00210922		3.67585e-05	0.000882204	2.79365e-05	6.83708e-06	3.47736e-05	0	1.98496e-06	2.90539e-06	7.11057e-07	3.61645e-06	0	2.58045e-07	3.8745e-06			2.50311e-05		6.12603e-06		3.11571e-05	0		1.72692e-06		3.2884e-05
25	18	0	0	0	0	33.7474	2.10922	2.10922		0.0013499	0.000566916	0.898995	0.000509654	0.0058401	0	0.000304027	0.00614413	0.714314	0	0.0175119			0.00210922		3.66741e-05	0.000880179	2.78723e-05	6.82139e-06	3.46937e-05	0	1.9804e-06	2.89872e-06	7.09425e-07	3.60815e-06	0	2.57452e-07	3.8656e-06			2.49736e-05		6.11197e-06		3.10856e-05	0		1.72295e-06		3.28085e-05
25	19	0	0	0	0	33.7474	2.10922	2.10922		0.0013499	0.00056934	0.898995	0.000511834	0.00587118	0	0.00030575	0.00617693	0.717369	0	0.0176112			0.00210922		3.659e-05	0.000878161	2.78084e-05	6.80575e-06	3.46142e-05	0	1.97586e-06	2.89208e-06	7.07798e-07	3.59987e-06	0	2.56862e-07	3.85674e-06			2.49164e-05		6.09795e-06		3.10143e-05	0		1.719e-06		3.27333e-05
25	20	0	0	0	0	33.7474	2.10922	2.10922		0.0013499	0.000571756	0.898995	0.000514006	0.0059022	0	0.000307469	0.00620967	0.720413	0	0.0177102			0.00210922		3.65062e-05	0.000876149	2.77447e-05	6.79016e-06	3.45349e-05	0	1.97134e-06	2.88545e-06	7.06176e-07	3.59163e-06	0	2.56274e-07	3.8479e-06			2.48593e-05		6.08398e-06		3.09433e-05	0		1.71506e-06		3.26583e-05
25	21	0	0	0	0	33.7474	2.10922	2.10922		0.0013499	0.000574164	0.898995	0.000516171	0.00593314	0	0.000309184	0.00624233	0.723447	0	0.017809			0.00210922		3.64227e-05	0.000874144	2.76812e-05	6.77462e-06	3.44558e-05	0	1.96682e-06	2.87885e-06	7.0456e-07	3.58341e-06	0	2.55687e-07	3.83909e-06			2.48024e-05		6.07006e-06		3.08724e-05	0		1.71114e-06		3.25836e-05
25	22	0	0	0	0	33.7474	2.10922	2.10922		0.0013499	0.000576565	0.898995	0.000518329	0.00596401	0	0.000310895	0.00627491	0.726471	0	0.0179075			0.00210922		3.63394e-05	0.000872145	2.76179e-05	6.75913e-06	3.43771e-05	0	1.96233e-06	2.87227e-06	7.02949e-07	3.57521e-06	0	2.55103e-07	3.83032e-06			2.47457e-05		6.05618e-06		3.08018e-05	0		1.70722e-06		3.25091e-05
25	23	0	0	0	0	33.7474	2.10922	2.10922		0.0013499	0.000578957	0.898995	0.000520479	0.00599482	0	0.000312602	0.00630742	0.729486	0	0.0180059			0.00210922		3.62564e-05	0.000870153	2.75549e-05	6.74369e-06	3.42985e-05	0	1.95784e-06	2.8657e-06	7.01344e-07	3.56705e-06	0	2.5452e-07	3.82157e-06			2.46891e-05		6.04234e-06		3.07315e-05	0		1.70333e-06		3.24348e-05
25	24	0	0	0	0	33.7474	2.10922	2.10922	56.2457	0.0013499	0.000581341	0.898995	0.000522623	0.00602555	0	0.000314305	0.00633985	0.73249	0	0.018104	0.709603	0.209028	0.00210922	0.001	3.61737e-05	0.000868168	2.7492e-05	6.7283e-06	3.42203e-05	0	1.95338e-06	2.85917e-06	6.99743e-07	3.55891e-06	0	2.53939e-07	3.81285e-06	0.0441715	2.25437e-05	2.46328e-05	0.569347	6.02856e-06	0.13934	3.06614e-05	0	0	1.69944e-06	0.0371129	3.23608e-05
26	1	0	4.28747	0.00222242	0.00133345	4.80042	0	3.20028		0.00204818	0.000583718	0.875576	0.000511089	0.00605621	0	0.000316005	0.00637221	0	0	0.0182019			0.00320028		8.47701e-05	0.00203448	6.44253e-05	1.57672e-05	8.01925e-05	0	4.57758e-06	0	0	0	0	5.95086e-07	5.95086e-07			6.44253e-05		1.57672e-05		8.01925e-05	0		3.9825e-06		8.4175e-05
26	2	0	4.28747	0.00224606	0.00134764	9.65191	0	3.23432		0.00206997	0.000589927	0.875576	0.000516526	0.0061364	0	0.000319987	0.00645639	0	0	0.0184313			0.00323432		8.56709e-05	0.0020561	6.51099e-05	1.59348e-05	8.10447e-05	0	4.62623e-06	0	0	0	0	6.0141e-07	6.0141e-07			6.51099e-05		1.59348e-05		8.10447e-05	0		4.02482e-06		8.50695e-05
26	3	0	4.28747	0.00226989	0.00136193	14.5549	0	3.26864		0.00209193	0.000596187	0.875576	0.000522007	0.00621745	0	0.000324012	0.00654146	0	0	0.0186631			0.00326864		8.65789e-05	0.00207789	6.58e-05	1.61037e-05	8.19037e-05	0	4.67526e-06	0	0	0	0	6.07784e-07	6.07784e-07			6.58e-05		1.61037e-05		8.19037e-05	0		4.06748e-06		8.59712e-05
26	4	0	4.28747	0.00229391	0.00137635	19.5097	0	3.30323		0.00211407	0.000602496	0.875576	0.000527531	0.00629935	0	0.00032808	0.00662743	0	0	0.0188974			0.00330323		8.74942e-05	0.00209986	6.64956e-05	1.62739e-05	8.27695e-05	0	4.72469e-06	0	0	0	0	6.1421e-07	6.1421e-07			6.64956e-05		1.62739e-05		8.27695e-05	0		4.11048e-06		8.688e-05
26	5	0	4.28747	0.00231813	0.00139088	24.5169	0	3.3381		0.00213639	0.000608856	0.875576	0.0005331	0.00638212	0	0.00033219	0.00671431	0	0	0.0191341			0.0033381		8.84168e-05	0.002122	6.71968e-05	1.64455e-05	8.36423e-05	0	4.77451e-06	0	0	0	0	6.20686e-07	6.20686e-07			6.71968e-05		1.64455e-05		8.36423e-05	0		4.15382e-06		8.77961e-05
26	6	0	4.28747	0.00234253	0.00140552	29.5768	0	3.37325		0.00215888	0.000615267	0.875576	0.000538713	0.00646576	0	0.000336344	0.00680211	0	0	0.0193734			0.00337325		8.93468e-05	0.00214432	6.79035e-05	1.66185e-05	8.4522e-05	0	4.82472e-06	0	0	0	0	6.27214e-07	6.27214e-07			6.79035e-05		1.66185e-05		8.4522e-05	0		4.19751e-06		8.87195e-05
26	7	0	4.28747	0.00236714	0.00142028	34.6898	0	3.40868		0.00218155	0.000621728	0.875576	0.00054437	0.00655028	0	0.000340541	0.00689083	0	0	0.0196152			0.00340868		9.02841e-05	0.00216682	6.86159e-05	1.67928e-05	8.54087e-05	0	4.87534e-06	0	0	0	0	6.33794e-07	6.33794e-07			6.86159e-05		1.67928e-05		8.54087e-05	0		4.24154e-06		8.96503e-05
26	8	0	4.28747	0.00239193	0.00143516	39.8563	0	3.44438		0.0022044	0.000628241	0.875576	0.000550073	0.00663569	0	0.000344783	0.00698048	0	0	0.0198595			0.00344438		9.12288e-05	0.00218949	6.93339e-05	1.69686e-05	8.63024e-05	0	4.92635e-06	0	0	0	0	6.40426e-07	6.40426e-07			6.93339e-05		1.69686e-05		8.63024e-05	0		4.28593e-06		9.05883e-05
26	9	0	0	0	0	39.8563	2.49102	2.49102		0.00159425	0.000634805	0.875576	0.00055582	0.006722	0	0.000349069	0.00707106	0.799855	0	0.0201064			0.00249102		4.44952e-05	0.00106788	3.38163e-05	8.2761e-06	4.20924e-05	0	2.40274e-06	3.5169e-06	8.60715e-07	4.37761e-06	0	3.12356e-07	4.68997e-06			3.02994e-05		7.41539e-06		3.77148e-05	0		2.09038e-06		3.98052e-05
26	10	0	0	0	0	39.8563	2.49102	2.49102		0.00159425	0.000637667	0.875576	0.000558326	0.00675971	0	0.000351159	0.00711087	0.80346	0	0.0202268			0.00249102		4.43958e-05	0.0010655	3.37408e-05	8.25762e-06	4.19984e-05	0	2.39737e-06	3.50905e-06	8.58793e-07	4.36784e-06	0	3.11659e-07	4.6795e-06			3.02318e-05		7.39883e-06		3.76306e-05	0		2.08572e-06		3.97163e-05
26	11	0	0	0	0	39.8563	2.49102	2.49102		0.00159425	0.000640519	0.875576	0.000560823	0.00679734	0	0.000353245	0.00715059	0.807053	0	0.0203469			0.00249102		4.42968e-05	0.00106312	3.36656e-05	8.2392e-06	4.19048e-05	0	2.39203e-06	3.50122e-06	8.56877e-07	4.3581e-06	0	3.10963e-07	4.66906e-06			3.01643e-05		7.38233e-06		3.75467e-05	0		2.08106e-06		3.96277e-05
26	12	0	0	0	0	39.8563	2.49102	2.49102		0.00159425	0.000643361	0.875576	0.000563311	0.00683489	0	0.000355326	0.00719021	0.810635	0	0.0204668			0.00249102		4.41981e-05	0.00106075	3.35906e-05	8.22085e-06	4.18114e-05	0	2.3867e-06	3.49342e-06	8.54968e-07	4.34839e-06	0	3.10271e-07	4.65866e-06			3.00971e-05		7.36588e-06		3.7463e-05	0		2.07643e-06		3.95394e-05
26	13	0	0	0	0	39.8563	2.49102	2.49102		0.00159425	0.000646194	0.875576	0.000565792	0.00687235	0	0.000357402	0.00722975	0.814205	0	0.0205864			0.00249102		4.40997e-05	0.00105839	3.35158e-05	8.20255e-06	4.17183e-05	0	2.38138e-06	3.48564e-06	8.53065e-07	4.33871e-06	0	3.0958e-07	4.64829e-06			3.00301e-05		7.34948e-06		3.73796e-05	0		2.0718e-06		3.94514e-05
26	14	0	0	0	0	39.8563	2.49102	2.49102		0.00159425	0.000649018	0.875576	0.000568264	0.00690973	0	0.000359474	0.0072692	0.817762	0	0.0207057			0.00249102		4.40017e-05	0.00105604	3.34413e-05	8.18431e-06	4.16256e-05	0	2.37609e-06	3.47789e-06	8.51168e-07	4.32906e-06	0	3.08892e-07	4.63795e-06			2.99634e-05		7.33314e-06		3.72965e-05	0		2.0672e-06		3.93637e-05
26	15	0	0	0	0	39.8563	2.49102	2.49102		0.00159425	0.000651832	0.875576	0.000570728	0.00694703	0	0.000361541	0.00730857	0.821309	0	0.0208248			0.00249102		4.39039e-05	0.00105369	3.3367e-05	8.16613e-06	4.15331e-05	0	2.37081e-06	3.47017e-06	8.49277e-07	4.31944e-06	0	3.08205e-07	4.62765e-06			2.98968e-05		7.31685e-06		3.72137e-05	0		2.06261e-06		3.92763e-05
26	16	0	0	0	0	39.8563	2.49102	2.49102		0.00159425	0.000654637	0.875576	0.000573185	0.00698424	0	0.000363604	0.00734784	0.824843	0	0.0209436			0.00249102		4.38065e-05	0.00105136	3.32929e-05	8.14801e-06	4.14409e-05	0	2.36555e-06	3.46247e-06	8.47393e-07	4.30986e-06	0	3.07522e-07	4.61738e-06			2.98305e-05		7.30062e-06		3.71311e-05	0		2.05803e-06		3.91891e-05
26	17	0	0	0	0	39.8563	2.49102	2.49102		0.00159425	0.000657433	0.875576	0.000575633	0.00702137	0	0.000365662	0.00738703	0.828366	0	0.0210621			0.00249102		4.37094e-05	0.00104903	3.32191e-05	8.12995e-06	4.13491e-05	0	2.36031e-06	3.45479e-06	8.45514e-07	4.3003e-06	0	3.0684e-07	4.60714e-06			2.97643e-05		7.28443e-06		3.70488e-05	0		2.05347e-06		3.91022e-05
26	18	0	0	0	0	39.8563	2.49102	2.49102		0.00159425	0.00066022	0.875576	0.000578073	0.00705842	0	0.000367716	0.00742614	0.831878	0	0.0211804			0.00249102		4.36126e-05	0.0010467	3.31456e-05	8.11194e-06	4.12575e-05	0	2.35508e-06	3.44714e-06	8.43642e-07	4.29078e-06	0	3.0616e-07	4.59694e-06			2.96984e-05		7.2683e-06		3.69667e-05	0		2.04892e-06		3.90156e-05
26	19	0	0	0	0	39.8563	2.49102	2.49102		0.00159425	0.000662998	0.875576	0.000580505	0.00709539	0	0.000369764	0.00746515	0.835378	0	0.0212984			0.00249102		4.35161e-05	0.00104439	3.30722e-05	8.094e-06	4.11662e-05	0	2.34987e-06	3.43951e-06	8.41776e-07	4.28129e-06	0	3.05483e-07	4.58677e-06			2.96327e-05		7.25222e-06		3.68849e-05	0		2.04439e-06		3.89293e-05
26	20	0	0	0	0	39.8563	2.49102	2.49102		0.00159425	0.000665767	0.875576	0.00058293	0.00713227	0	0.000371809	0.00750408	0.838867	0	0.0214162			0.00249102		4.34199e-05	0.00104208	3.29991e-05	8.07611e-06	4.10753e-05	0	2.34468e-06	3.43191e-06	8.39915e-07	4.27183e-06	0	3.04808e-07	4.57663e-06			2.95672e-05		7.23619e-06		3.68034e-05	0		2.03987e-06		3.88433e-05
26	21	0	0	0	0	39.8563	2.49102	2.49102		0.00159425	0.000668527	0.875576	0.000585346	0.00716908	0	0.000373849	0.00754292	0.842344	0	0.0215337			0.00249102		4.33241e-05	0.00103978	3.29263e-05	8.05828e-06	4.09846e-05	0	2.3395e-06	3.42433e-06	8.38061e-07	4.26239e-06	0	3.04135e-07	4.56653e-06			2.9502e-05		7.22022e-06		3.67222e-05	0		2.03536e-06		3.87575e-05
26	22	0	0	0	0	39.8563	2.49102	2.49102		0.00159425	0.000671278	0.875576	0.000587755	0.0072058	0	0.000375884	0.00758168	0.84581	0	0.0216509			0.00249102		4.32285e-05	0.00103748	3.28537e-05	8.0405e-06	4.08942e-05	0	2.33434e-06	3.41678e-06	8.36212e-07	4.25299e-06	0	3.03464e-07	4.55646e-06			2.94369e-05		7.20429e-06		3.66412e-05	0		2.03087e-06		3.8672e-05
26	23	0	0	0	0	39.8563	2.49102	2.49102		0.00159425	0.00067402	0.875576	0.000590156	0.00724244	0	0.000377915	0.00762035	0.849266	0	0.0217679			0.00249102		4.31332e-05	0.0010352	3.27813e-05	8.02278e-06	4.0804e-05	0	2.32919e-06	3.40925e-06	8.34369e-07	4.24362e-06	0	3.02795e-07	4.54642e-06			2.9372e-05		7.18841e-06		3.65604e-05	0		2.0264e-06		3.85868e-05
26	24	0	0	0	0	39.8563	2.49102	2.49102	66.4272	0.00159425	0.000676754	0.875576	0.000592549	0.007279	0	0.000379941	0.00765894	0.85271	0	0.0218846	0.826484	0.20642	0.00249102	0.001	4.30383e-05	0.00103292	3.27091e-05	8.00512e-06	4.07142e-05	0	2.32407e-06	3.40175e-06	8.32533e-07	4.23428e-06	0	3.02129e-07	4.53641e-06	0.0444522	2.6345e-05	2.93073e-05	0.571119	7.17259e-06	0.139774	3.64799e-05	0	0	2.02194e-06	0.0372354	3.85019e-05
27	1	0	4.42654	0.00261149	0.00156689	5.64082	0	3.76054		0.00240675	0.000679479	0.853617	0.000580015	0.00731548	0	0.000381963	0.00769744	0	0	0.0220011			0.00376054		9.95942e-05	0.00239026	7.56916e-05	1.85245e-05	9.42161e-05	0	5.37809e-06	0	0	0	0	6.99151e-07	6.99151e-07			7.56916e-05		1.85245e-05		9.42161e-05	0		4.67893e-06		9.8895e-05
27	2	0	4.42654	0.00263851	0.00158311	11.34	0	3.79945		0.00243165	0.000686509	0.853617	0.000586016	0.00740969	0	0.000386642	0.00779634	0	0	0.0222706			0.00379945		0.000100624	0.00241497	7.64739e-05	1.8716e-05	9.51899e-05	0	5.43367e-06	0	0	0	0	7.06377e-07	7.06377e-07			7.64739e-05		1.8716e-05		9.51899e-05	0		4.72729e-06		9.99172e-05
27	3	0	4.42654	0.00266574	0.00159944	17.098	0	3.83867		0.00245675	0.000693594	0.853617	0.000592064	0.00750488	0	0.00039137	0.00789625	0	0	0.0225429			0.00383867		0.000101661	0.00243986	7.72623e-05	1.89089e-05	9.61712e-05	0	5.48969e-06	0	0	0	0	7.1366e-07	7.1366e-07			7.72623e-05		1.89089e-05		9.61712e-05	0		4.77603e-06		0.000100947
27	4	0	4.42654	0.00269318	0.00161591	22.9153	0	3.87819		0.00248204	0.000700735	0.853617	0.000598159	0.00760106	0	0.000396146	0.0079972	0	0	0.022818			0.00387819		0.000102706	0.00246495	7.80568e-05	1.91034e-05	9.71602e-05	0	5.54614e-06	0	0	0	0	7.20999e-07	7.20999e-07			7.80568e-05		1.91034e-05		9.71602e-05	0		4.82515e-06		0.000101985
27	5	0	4.42654	0.00272084	0.0016325	28.7923	0	3.91801		0.00250753	0.000707931	0.853617	0.000604302	0.00769822	0	0.000400971	0.00809919	0	0	0.0230959			0.00391801		0.00010376	0.00249024	7.88575e-05	1.92993e-05	9.81569e-05	0	5.60304e-06	0	0	0	0	7.28395e-07	7.28395e-07			7.88575e-05		1.92993e-05		9.81569e-05	0		4.87464e-06		0.000103032
27	6	0	4.42654	0.00274871	0.00164923	34.7295	0	3.95815		0.00253321	0.000715183	0.853617	0.000610492	0.00779637	0	0.000405845	0.00820222	0	0	0.0233767			0.00395815		0.000104822	0.00251572	7.96644e-05	1.94968e-05	9.91613e-05	0	5.66037e-06	0	0	0	0	7.35848e-07	7.35848e-07			7.96644e-05		1.94968e-05		9.91613e-05	0		4.92452e-06		0.000104086
27	7	0	4.42654	0.0027768	0.00166608	40.7274	0	3.99859		0.0025591	0.000722491	0.853617	0.00061673	0.00789553	0	0.00041077	0.0083063	0	0	0.0236603			0.00399859		0.000105892	0.0025414	8.04776e-05	1.96958e-05	0.000100173	0	5.71814e-06	0	0	0	0	7.43358e-07	7.43358e-07			8.04776e-05		1.96958e-05		0.000100173	0		4.97478e-06		0.000105148
27	8	0	4.42654	0.0028051	0.00168306	46.7864	0	4.03935		0.00258518	0.000729855	0.853617	0.000623016	0.00799571	0	0.000415745	0.00841145	0	0	0.0239469			0.00403935		0.00010697	0.00256727	8.12969e-05	1.98964e-05	0.000101193	0	5.77636e-06	0	0	0	0	7.50927e-07	7.50927e-07			8.12969e-05		1.98964e-05		0.000101193	0		5.02543e-06		0.000106219
27	9	0	0	0	0	46.7864	2.92415	2.92415		0.00187146	0.000737276	0.853617	0.000629351	0.0080969	0	0.00042077	0.00851767	0.928967	0	0.0242364			0.00292415		5.24806e-05	0.00125953	3.98853e-05	9.76139e-06	4.96467e-05	0	2.83395e-06	4.14807e-06	1.01519e-06	5.16325e-06	0	3.68414e-07	5.53167e-06			3.57372e-05		8.74621e-06		4.44834e-05	0		2.46554e-06		4.69489e-05
27	10	0	0	0	0	46.7864	2.92415	2.92415		0.00187146	0.00074053	0.853617	0.000632129	0.00814138	0	0.000423236	0.00856462	0.933068	0	0.0243784			0.00292415		5.23675e-05	0.00125682	3.97993e-05	9.74035e-06	4.95396e-05	0	2.82784e-06	4.13913e-06	1.013e-06	5.15212e-06	0	3.6762e-07	5.51974e-06			3.56602e-05		8.72736e-06		4.43875e-05	0		2.46022e-06		4.68477e-05
27	11	0	0	0	0	46.7864	2.92415	2.92415		0.00187146	0.000743773	0.853617	0.000634897	0.00818577	0	0.000425696	0.00861147	0.937154	0	0.0245201			0.00292415		5.22547e-05	0.00125411	3.97136e-05	9.71938e-06	4.9433e-05	0	2.82176e-06	4.13021e-06	1.01082e-06	5.14103e-06	0	3.66828e-07	5.50786e-06			3.55834e-05		8.70856e-06		4.42919e-05	0		2.45493e-06		4.67469e-05
27	12	0	0	0	0	46.7864	2.92415	2.92415		0.00187146	0.000747007	0.853617	0.000637657	0.00823006	0	0.000428151	0.00865821	0.941228	0	0.0246615			0.00292415		5.21423e-05	0.00125142	3.96282e-05	9.69847e-06	4.93266e-05	0	2.81569e-06	4.12133e-06	1.00864e-06	5.12997e-06	0	3.66039e-07	5.49601e-06			3.55068e-05		8.68983e-06		4.41967e-05	0		2.44965e-06		4.66463e-05
27	13	0	0	0	0	46.7864	2.92415	2.92415		0.00187146	0.000750229	0.853617	0.000640408	0.00827426	0	0.0004306	0.00870486	0.945289	0	0.0248026			0.00292415		5.20303e-05	0.00124873	3.9543e-05	9.67763e-06	4.92206e-05	0	2.80963e-06	4.11247e-06	1.00647e-06	5.11895e-06	0	3.65253e-07	5.4842e-06			3.54305e-05		8.67116e-06		4.41017e-05	0		2.44438e-06		4.65461e-05
27	14	0	0	0	0	46.7864	2.92415	2.92415		0.00187146	0.000753442	0.853617	0.000643151	0.00831836	0	0.000433045	0.00875141	0.949337	0	0.0249434			0.00292415		5.19186e-05	0.00124605	3.94581e-05	9.65686e-06	4.9115e-05	0	2.8036e-06	4.10364e-06	1.00431e-06	5.10796e-06	0	3.64468e-07	5.47243e-06			3.53545e-05		8.65254e-06		4.4007e-05	0		2.43913e-06		4.64462e-05
27	15	0	0	0	0	46.7864	2.92415	2.92415		0.00187146	0.000756644	0.853617	0.000645884	0.00836237	0	0.000435484	0.00879785	0.953372	0	0.0250839			0.00292415		5.18072e-05	0.00124337	3.93735e-05	9.63615e-06	4.90096e-05	0	2.79759e-06	4.09484e-06	1.00216e-06	5.097e-06	0	3.63687e-07	5.46069e-06			3.52787e-05		8.63399e-06		4.39126e-05	0		2.4339e-06		4.63465e-05
27	16	0	0	0	0	46.7864	2.92415	2.92415		0.00187146	0.000759836	0.853617	0.000648609	0.00840628	0	0.000437918	0.0088442	0.957394	0	0.0252241			0.00292415		5.16962e-05	0.00124071	3.92891e-05	9.6155e-06	4.89046e-05	0	2.7916e-06	4.08607e-06	1.00001e-06	5.08608e-06	0	3.62908e-07	5.44899e-06			3.52031e-05		8.61549e-06		4.38186e-05	0		2.42869e-06		4.62473e-05
27	17	0	0	0	0	46.7864	2.92415	2.92415		0.00187146	0.000763018	0.853617	0.000651325	0.0084501	0	0.000440347	0.00889045	0.961403	0	0.025364			0.00292415		5.15856e-05	0.00123805	3.92051e-05	9.59492e-06	4.88e-05	0	2.78562e-06	4.07733e-06	9.97872e-07	5.0752e-06	0	3.62131e-07	5.43733e-06			3.51277e-05		8.59705e-06		4.37248e-05	0		2.42349e-06		4.61483e-05
27	18	0	0	0	0	46.7864	2.92415	2.92415		0.00187146	0.00076619	0.853617	0.000654033	0.00849383	0	0.00044277	0.0089366	0.965399	0	0.0255036			0.00292415		5.14753e-05	0.00123541	3.91212e-05	9.57441e-06	4.86956e-05	0	2.77967e-06	4.06861e-06	9.95738e-07	5.06435e-06	0	3.61357e-07	5.4257e-06			3.50526e-05		8.57867e-06		4.36313e-05	0		2.41831e-06		4.60496e-05
27	19	0	0	0	0	46.7864	2.92415	2.92415		0.00187146	0.000769352	0.853617	0.000656732	0.00853746	0	0.000445188	0.00898264	0.969384	0	0.0256428			0.00292415		5.13653e-05	0.00123277	3.90377e-05	9.55395e-06	4.85916e-05	0	2.77373e-06	4.05992e-06	9.93611e-07	5.05353e-06	0	3.60585e-07	5.41411e-06			3.49777e-05		8.56034e-06		4.35381e-05	0		2.41314e-06		4.59512e-05
27	20	0	0	0	0	46.7864	2.92415	2.92415		0.00187146	0.000772504	0.853617	0.000659422	0.00858099	0	0.000447601	0.0090286	0.973355	0	0.0257818			0.00292415		5.12557e-05	0.00123014	3.89544e-05	9.53357e-06	4.84879e-05	0	2.76781e-06	4.05125e-06	9.91491e-07	5.04274e-06	0	3.59815e-07	5.40256e-06			3.49031e-05		8.54208e-06		4.34452e-05	0		2.40799e-06		4.58532e-05
27	21	0	0	0	0	46.7864	2.92415	2.92415		0.00187146	0.000775646	0.853617	0.000662105	0.00862444	0	0.000450009	0.00907445	0.977314	0	0.0259205			0.00292415		5.11465e-05	0.00122751	3.88713e-05	9.51324e-06	4.83845e-05	0	2.76191e-06	4.04262e-06	9.89377e-07	5.03199e-06	0	3.59048e-07	5.39104e-06			3.48287e-05		8.52386e-06		4.33526e-05	0		2.40286e-06		4.57554e-05
27	22	0	0	0	0	46.7864	2.92415	2.92415		0.00187146	0.000778779	0.853617	0.000664778	0.00866779	0	0.000452412	0.0091202	0.981261	0	0.026059			0.00292415		5.10375e-05	0.0012249	3.87885e-05	9.49298e-06	4.82815e-05	0	2.75603e-06	4.03401e-06	9.8727e-07	5.02128e-06	0	3.58283e-07	5.37956e-06			3.47545e-05		8.50571e-06		4.32602e-05	0		2.39774e-06		4.5658e-05
27	23	0	0	0	0	46.7864	2.92415	2.92415		0.00187146	0.000781901	0.853617	0.000667444	0.00871105	0	0.00045481	0.00916586	0.985195	0	0.0261971			0.00292415		5.09289e-05	0.00122229	3.8706e-05	9.47278e-06	4.81788e-05	0	2.75016e-06	4.02542e-06	9.85169e-07	5.01059e-06	0	3.57521e-07	5.36811e-06			3.46806e-05		8.48761e-06		4.31682e-05	0		2.39264e-06		4.55608e-05
27	24	0	0	0	0	46.7864	2.92415	2.92415	77.9774	0.00187146	0.000785014	0.853617	0.000670101	0.00875422	0	0.000457203	0.00921142	0.989118	0	0.0263349	0.959265	0.204375	0.00292415	0.001	5.08206e-05	0.0012197	3.86237e-05	9.45264e-06	4.80763e-05	0	2.74431e-06	4.01686e-06	9.83075e-07	4.99994e-06	0	3.56761e-07	5.3567e-06	0.0446742	3.06614e-05	3.46068e-05	0.572506	8.46957e-06	0.140113	4.30764e-05	0	0	2.38755e-06	0.0373315	4.54639e-05
28	1	0	4.55501	0.00305025	0.00183015	6.58854	0	4.39236		0.00281111	0.000788117	0.832978	0.000656484	0.0087973	0	0.00045959	0.00925689	0	0	0.0264724			0.00439236		0.000116307	0.00279136	8.8393e-05	2.1633e-05	0.000110026	0	6.28056e-06	0	0	0	0	8.16473e-07	8.16473e-07			8.8393e-05		2.1633e-05		0.000110026	0		5.46409e-06		0.00011549
28	2	0	4.55501	0.0030809	0.00184854	13.2433	0	4.4365		0.00283936	0.000796036	0.832978	0.00066308	0.00890732	0	0.000465054	0.00937238	0	0	0.0267871			0.0044365		0.000117474	0.00281937	8.92802e-05	2.18502e-05	0.00011113	0	6.34359e-06	0	0	0	0	8.24667e-07	8.24667e-07			8.92802e-05		2.18502e-05		0.00011113	0		5.51893e-06		0.000116649
28	3	0	4.55501	0.00311178	0.00186707	19.9647	0	4.48096		0.00286782	0.000804015	0.832978	0.000669727	0.00901845	0	0.000470573	0.00948903	0	0	0.027105			0.00448096		0.00011865	0.0028476	9.01741e-05	2.20689e-05	0.000112243	0	6.40711e-06	0	0	0	0	8.32924e-07	8.32924e-07			9.01741e-05		2.20689e-05		0.000112243	0		5.57418e-06		0.000117817
28	4	0	4.55501	0.0031429	0.00188574	26.7534	0	4.52577		0.00289649	0.000812054	0.832978	0.000676423	0.0091307	0	0.000476147	0.00960684	0	0	0.0274261			0.00452577		0.000119835	0.00287604	9.10747e-05	2.22893e-05	0.000113364	0	6.4711e-06	0	0	0	0	8.41243e-07	8.41243e-07			9.10747e-05		2.22893e-05		0.000113364	0		5.62985e-06		0.000118994
28	5	0	4.55501	0.00317424	0.00190455	33.6098	0	4.57091		0.00292538	0.000820154	0.832978	0.00068317	0.00924406	0	0.000481777	0.00972584	0	0	0.0277504			0.00457091		0.000121029	0.0029047	9.19821e-05	2.25114e-05	0.000114494	0	6.53557e-06	0	0	0	0	8.49624e-07	8.49624e-07			9.19821e-05		2.25114e-05		0.000114494	0		5.68595e-06		0.000120179
28	6	0	4.55501	0.00320583	0.0019235	40.5343	0	4.61639		0.00295449	0.000828315	0.832978	0.000689968	0.00935855	0	0.000487463	0.00984602	0	0	0.0280779			0.00461639		0.000122232	0.00293357	9.28963e-05	2.27352e-05	0.000115631	0	6.60053e-06	0	0	0	0	8.58069e-07	8.58069e-07			9.28963e-05		2.27352e-05		0.000115631	0		5.74246e-06		0.000121374
28	7	0	4.55501	0.00323765	0.00194259	47.5277	0	4.66222		0.00298382	0.000836537	0.832978	0.000696817	0.00947419	0	0.000493206	0.00996739	0	0	0.0284086			0.00466222		0.000123444	0.00296265	9.38174e-05	2.29606e-05	0.000116778	0	6.66597e-06	0	0	0	0	8.66576e-07	8.66576e-07			9.38174e-05		2.29606e-05		0.000116778	0		5.7994e-06		0.000122577
28	8	0	4.55501	0.00326971	0.00196183	54.5903	0	4.70839		0.00301337	0.000844821	0.832978	0.000703717	0.00959096	0	0.000499005	0.01009	0	0	0.0287427			0.00470839		0.000124665	0.00299196	9.47453e-05	2.31877e-05	0.000117933	0	6.73191e-06	0	0	0	0	8.75148e-07	8.75148e-07			9.47453e-05		2.31877e-05		0.000117933	0		5.85676e-06		0.00012379
28	9	0	0	0	0	54.5903	3.41189	3.41189		0.00218361	0.000853166	0.832978	0.000710669	0.0097089	0	0.000504862	0.0102138	1.07499	0	0.02908			0.00341189		6.14509e-05	0.00147482	4.67027e-05	1.14299e-05	5.81326e-05	0	3.31835e-06	4.85708e-06	1.18871e-06	6.04579e-06	0	4.31385e-07	6.47717e-06			4.18456e-05		1.02412e-05		5.20868e-05	0		2.88696e-06		5.49737e-05
28	10	0	0	0	0	54.5903	3.41189	3.41189		0.00218361	0.000856844	0.832978	0.000713732	0.00976098	0	0.000507749	0.0102687	1.07962	0	0.0292463			0.00341189		6.13229e-05	0.00147175	4.66054e-05	1.14061e-05	5.80115e-05	0	3.31144e-06	4.84696e-06	1.18623e-06	6.03319e-06	0	4.30487e-07	6.46368e-06			4.17585e-05		1.02198e-05		5.19783e-05	0		2.88095e-06		5.48592e-05
28	11	0	0	0	0	54.5903	3.41189	3.41189		0.00218361	0.000860509	0.832978	0.000716785	0.00981296	0	0.00051063	0.0103236	1.08424	0	0.0294123			0.00341189		6.11953e-05	0.00146869	4.65085e-05	1.13823e-05	5.78908e-05	0	3.30455e-06	4.83688e-06	1.18376e-06	6.02064e-06	0	4.29591e-07	6.45023e-06			4.16716e-05		1.01986e-05		5.18701e-05	0		2.87496e-06		5.47451e-05
28	12	0	0	0	0	54.5903	3.41189	3.41189		0.00218361	0.000864164	0.832978	0.000719829	0.00986483	0	0.000513505	0.0103783	1.08885	0	0.0295779			0.00341189		6.10681e-05	0.00146564	4.64118e-05	1.13587e-05	5.77705e-05	0	3.29768e-06	4.82683e-06	1.1813e-06	6.00813e-06	0	4.28698e-07	6.43683e-06			4.1585e-05		1.01774e-05		5.17623e-05	0		2.86898e-06		5.46313e-05
28	13	0	0	0	0	54.5903	3.41189	3.41189		0.00218361	0.000867806	0.832978	0.000722864	0.00991659	0	0.000516374	0.010433	1.09344	0	0.0297431			0.00341189		6.09413e-05	0.00146259	4.63154e-05	1.13351e-05	5.76505e-05	0	3.29083e-06	4.8168e-06	1.17885e-06	5.99565e-06	0	4.27808e-07	6.42346e-06			4.14986e-05		1.01562e-05		5.16548e-05	0		2.86302e-06		5.45179e-05
28	14	0	0	0	0	54.5903	3.41189	3.41189		0.00218361	0.000871438	0.832978	0.000725889	0.00996825	0	0.000519237	0.0104875	1.09801	0	0.029908			0.00341189		6.08149e-05	0.00145956	4.62193e-05	1.13116e-05	5.75309e-05	0	3.28401e-06	4.80681e-06	1.1764e-06	5.98321e-06	0	4.26921e-07	6.41013e-06			4.14125e-05		1.01352e-05		5.15477e-05	0		2.85708e-06		5.44048e-05
28	15	0	0	0	0	54.5903	3.41189	3.41189		0.00218361	0.000875058	0.832978	0.000728904	0.0100198	0	0.000522094	0.0105419	1.10257	0	0.0300726			0.00341189		6.06889e-05	0.00145653	4.61235e-05	1.12881e-05	5.74117e-05	0	3.2772e-06	4.79685e-06	1.17397e-06	5.97081e-06	0	4.26036e-07	6.39685e-06			4.13267e-05		1.01142e-05		5.14409e-05	0		2.85116e-06		5.4292e-05
28	16	0	0	0	0	54.5903	3.41189	3.41189		0.00218361	0.000878668	0.832978	0.000731911	0.0100712	0	0.000524945	0.0105962	1.10712	0	0.0302368			0.00341189		6.05632e-05	0.00145352	4.60281e-05	1.12648e-05	5.72928e-05	0	3.27041e-06	4.78692e-06	1.17154e-06	5.95845e-06	0	4.25154e-07	6.38361e-06			4.12411e-05		1.00932e-05		5.13344e-05	0		2.84526e-06		5.41796e-05
28	17	0	0	0	0	54.5903	3.41189	3.41189		0.00218361	0.000882266	0.832978	0.000734908	0.0101226	0	0.00052779	0.0106504	1.11165	0	0.0304007			0.00341189		6.0438e-05	0.00145051	4.59329e-05	1.12415e-05	5.71743e-05	0	3.26365e-06	4.77702e-06	1.16911e-06	5.94613e-06	0	4.24274e-07	6.3704e-06			4.11558e-05		1.00723e-05		5.12282e-05	0		2.83938e-06		5.40676e-05
28	18	0	0	0	0	54.5903	3.41189	3.41189		0.00218361	0.000885853	0.832978	0.000737896	0.0101738	0	0.00053063	0.0107044	1.11617	0	0.0305643			0.00341189		6.03131e-05	0.00144751	4.58379e-05	1.12182e-05	5.70562e-05	0	3.25691e-06	4.76715e-06	1.1667e-06	5.93384e-06	0	4.23398e-07	6.35724e-06			4.10708e-05		1.00515e-05		5.11223e-05	0		2.83351e-06		5.39558e-05
28	19	0	0	0	0	54.5903	3.41189	3.41189		0.00218361	0.000889429	0.832978	0.000740874	0.0102249	0	0.000533463	0.0107584	1.12068	0	0.0307275			0.00341189		6.01886e-05	0.00144453	4.57433e-05	1.11951e-05	5.69384e-05	0	3.25018e-06	4.7573e-06	1.16429e-06	5.92159e-06	0	4.22524e-07	6.34412e-06			4.0986e-05		1.00308e-05		5.10168e-05	0		2.82766e-06		5.38444e-05
28	20	0	0	0	0	54.5903	3.41189	3.41189		0.00218361	0.000892994	0.832978	0.000743844	0.0102759	0	0.000536291	0.0108122	1.12517	0	0.0308904			0.00341189		6.00644e-05	0.00144155	4.5649e-05	1.1172e-05	5.6821e-05	0	3.24348e-06	4.74749e-06	1.16189e-06	5.90938e-06	0	4.21652e-07	6.33103e-06			4.09015e-05		1.00101e-05		5.09116e-05	0		2.82183e-06		5.37334e-05
28	21	0	0	0	0	54.5903	3.41189	3.41189		0.00218361	0.000896548	0.832978	0.000746805	0.0103269	0	0.000539113	0.010866	1.12965	0	0.0310529			0.00341189		5.99407e-05	0.00143858	4.55549e-05	1.1149e-05	5.67039e-05	0	3.2368e-06	4.73771e-06	1.15949e-06	5.8972e-06	0	4.20783e-07	6.31799e-06			4.08172e-05		9.98947e-06		5.08067e-05	0		2.81601e-06		5.36227e-05
28	22	0	0	0	0	54.5903	3.41189	3.41189		0.00218361	0.000900092	0.832978	0.000749757	0.0103777	0	0.000541929	0.0109196	1.13412	0	0.0312151			0.00341189		5.98173e-05	0.00143561	4.54611e-05	1.1126e-05	5.65871e-05	0	3.23013e-06	4.72796e-06	1.15711e-06	5.88506e-06	0	4.19917e-07	6.30498e-06			4.07332e-05		9.96891e-06		5.07021e-05	0		2.81022e-06		5.35123e-05
28	23	0	0	0	0	54.5903	3.41189	3.41189		0.00218361	0.000903625	0.832978	0.0007527	0.0104284	0	0.000544739	0.0109731	1.13857	0	0.031377			0.00341189		5.96943e-05	0.00143266	4.53676e-05	1.11031e-05	5.64708e-05	0	3.22349e-06	4.71823e-06	1.15473e-06	5.87296e-06	0	4.19054e-07	6.29201e-06			4.06494e-05		9.94841e-06		5.05978e-05	0		2.80444e-06		5.34022e-05
28	24	0	0	0	0	54.5903	3.41189	3.41189	90.9838	0.00218361	0.000907147	0.832978	0.000755634	0.010479	0	0.000547543	0.0110265	1.14301	0	0.0315385	1.10924	0.202824	0.00341189	0.001	5.95716e-05	0.00142972	4.52744e-05	1.10803e-05	5.63547e-05	0	3.21687e-06	4.70854e-06	1.15235e-06	5.86089e-06	0	4.18193e-07	6.27908e-06	0.0448446	3.55325e-05	4.05659e-05	0.573557	9.92796e-06	0.14037	5.04938e-05	0	0	2.79867e-06	0.0374044	5.32925e-05
29	1	0	4.67314	0.00354147	0.00212488	7.64957	0	5.09971		0.00326382	0.000910659	0.813536	0.000740854	0.0105295	0	0.000550342	0.0110798	0	0	0.0316997			0.00509971		0.000135011	0.00324026	0.000102608	2.5112e-05	0.00012772	0	7.29059e-06	0	0	0	0	9.47777e-07	9.47777e-07			0.000102608		2.5112e-05		0.00012772	0		6.34282e-06		0.000134063
29	2	0	4.67314	0.00357598	0.00214559	15.3737	0	5.14941		0.00329562	0.000919533	0.813536	0.000748074	0.0106572	0	0.000556685	0.0112139	0	0	0.032065			0.00514941		0.000136325	0.0032718	0.000103607	2.53565e-05	0.000128964	0	7.36156e-06	0	0	0	0	9.57003e-07	9.57003e-07			0.000103607		2.53565e-05		0.000128964	0		6.40456e-06		0.000135368
29	3	0	4.67314	0.00361074	0.00216645	23.1729	0	5.19947		0.00332766	0.000928473	0.813536	0.000755346	0.0107861	0	0.000563089	0.0113492	0	0	0.0324339			0.00519947		0.000137649	0.00330357	0.000104613	2.56027e-05	0.000130216	0	7.43304e-06	0	0	0	0	9.66296e-07	9.66296e-07			0.000104613		2.56027e-05		0.000130216	0		6.46675e-06		0.000136683
29	4	0	4.67314	0.00364576	0.00218746	31.0477	0	5.2499		0.00335993	0.000937478	0.813536	0.000762672	0.0109164	0	0.000569556	0.0114859	0	0	0.0328064			0.0052499		0.000138982	0.00333558	0.000105627	2.58507e-05	0.000131477	0	7.50505e-06	0	0	0	0	9.75657e-07	9.75657e-07			0.000105627		2.58507e-05		0.000131477	0		6.5294e-06		0.000138007
29	5	0	4.67314	0.00368104	0.00220862	38.9988	0	5.3007		0.00339245	0.000946549	0.813536	0.000770052	0.0110478	0	0.000576085	0.0116239	0	0	0.0331825			0.0053007		0.000140326	0.00336782	0.000106648	2.61006e-05	0.000132748	0	7.57759e-06	0	0	0	0	9.85086e-07	9.85086e-07			0.000106648		2.61006e-05		0.000132748	0		6.5925e-06		0.000139341
29	6	0	4.67314	0.00371657	0.00222994	47.0266	0	5.35187		0.00342519	0.000955686	0.813536	0.000777485	0.0111806	0	0.000582678	0.0117633	0	0	0.0335623			0.00535187		0.000141679	0.00340029	0.000107676	2.63522e-05	0.000134028	0	7.65065e-06	0	0	0	0	9.94584e-07	9.94584e-07			0.000107676		2.63522e-05		0.000134028	0		6.65606e-06		0.000140684
29	7	0	4.67314	0.00375237	0.00225142	55.1317	0	5.40341		0.00345818	0.00096489	0.813536	0.000784973	0.0113146	0	0.000589334	0.0119039	0	0	0.0339456			0.00540341		0.000143042	0.003433	0.000108712	2.66057e-05	0.000135317	0	7.72424e-06	0	0	0	0	1.00415e-06	1.00415e-06			0.000108712		2.66057e-05		0.000135317	0		6.72009e-06		0.000142037
29	8	0	4.67314	0.00378842	0.00227305	63.3147	0	5.45532		0.00349141	0.000974161	0.813536	0.000792515	0.0114499	0	0.000596054	0.012046	0	0	0.0343327			0.00545532		0.000144414	0.00346594	0.000109755	2.68611e-05	0.000136616	0	7.79837e-06	0	0	0	0	1.01379e-06	1.01379e-06			0.000109755		2.68611e-05		0.000136616	0		6.78458e-06		0.0001434
29	9	0	0	0	0	63.3147	3.95717	3.95717		0.00253259	0.000983499	0.813536	0.000800112	0.0115865	0	0.000602839	0.0121894	1.23921	0	0.0347235			0.00395717		7.14474e-05	0.00171474	5.43e-05	1.32892e-05	6.75892e-05	0	3.85816e-06	5.6472e-06	1.38208e-06	7.02928e-06	0	5.01561e-07	7.53084e-06			4.86528e-05		1.19071e-05		6.056e-05	0		3.3566e-06		6.39166e-05
29	10	0	0	0	0	63.3147	3.95717	3.95717		0.00253259	0.000987629	0.813536	0.000803472	0.0116471	0	0.000606195	0.0122533	1.24441	0	0.0349169			0.00395717		7.13035e-05	0.00171128	5.41906e-05	1.32624e-05	6.74531e-05	0	3.85039e-06	5.63583e-06	1.37929e-06	7.01512e-06	0	5.0055e-07	7.51567e-06			4.85548e-05		1.18832e-05		6.0438e-05	0		3.34984e-06		6.37878e-05
29	11	0	0	0	0	63.3147	3.95717	3.95717		0.00253259	0.000991746	0.813536	0.000806821	0.0117075	0	0.000609545	0.0123171	1.2496	0	0.0351098			0.00395717		7.116e-05	0.00170784	5.40816e-05	1.32358e-05	6.73174e-05	0	3.84264e-06	5.62449e-06	1.37652e-06	7.00101e-06	0	4.99543e-07	7.50055e-06			4.84571e-05		1.18592e-05		6.03164e-05	0		3.3431e-06		6.36594e-05
29	12	0	0	0	0	63.3147	3.95717	3.95717		0.00253259	0.000995851	0.813536	0.000810161	0.0117679	0	0.000612888	0.0123807	1.25477	0	0.0353024			0.00395717		7.10169e-05	0.00170441	5.39729e-05	1.32092e-05	6.7182e-05	0	3.83491e-06	5.61318e-06	1.37375e-06	6.98693e-06	0	4.98539e-07	7.48547e-06			4.83597e-05		1.18354e-05		6.01951e-05	0		3.33638e-06		6.35315e-05
29	13	0	0	0	0	63.3147	3.95717	3.95717		0.00253259	0.000999943	0.813536	0.00081349	0.011828	0	0.000616225	0.0124443	1.25993	0	0.0354945			0.00395717		7.08743e-05	0.00170098	5.38645e-05	1.31826e-05	6.70471e-05	0	3.82721e-06	5.60191e-06	1.37099e-06	6.9729e-06	0	4.97538e-07	7.47044e-06			4.82626e-05		1.18116e-05		6.00742e-05	0		3.32968e-06		6.34039e-05
29	14	0	0	0	0	63.3147	3.95717	3.95717		0.00253259	0.00100402	0.813536	0.000816809	0.0118881	0	0.000619554	0.0125077	1.26507	0	0.0356863			0.00395717		7.07321e-05	0.00169757	5.37564e-05	1.31562e-05	6.69126e-05	0	3.81953e-06	5.59067e-06	1.36824e-06	6.95891e-06	0	4.96539e-07	7.45545e-06			4.81657e-05		1.17879e-05		5.99537e-05	0		3.32299e-06		6.32767e-05
29	15	0	0	0	0	63.3147	3.95717	3.95717		0.00253259	0.00100809	0.813536	0.000820119	0.0119481	0	0.000622877	0.012571	1.27019	0	0.0358777			0.00395717		7.05903e-05	0.00169417	5.36486e-05	1.31298e-05	6.67784e-05	0	3.81188e-06	5.57946e-06	1.3655e-06	6.94496e-06	0	4.95544e-07	7.4405e-06			4.80692e-05		1.17643e-05		5.98335e-05	0		3.31633e-06		6.31498e-05
29	16	0	0	0	0	63.3147	3.95717	3.95717		0.00253259	0.00101215	0.813536	0.000823418	0.0120079	0	0.000626194	0.0126341	1.2753	0	0.0360688			0.00395717		7.0449e-05	0.00169077	5.35412e-05	1.31035e-05	6.66447e-05	0	3.80424e-06	5.56829e-06	1.36276e-06	6.93105e-06	0	4.94552e-07	7.4256e-06			4.79729e-05		1.17407e-05		5.97137e-05	0		3.30969e-06		6.30234e-05
29	17	0	0	0	0	63.3147	3.95717	3.95717		0.00253259	0.00101619	0.813536	0.000826708	0.0120676	0	0.000629503	0.0126971	1.2804	0	0.0362594			0.00395717		7.0308e-05	0.00168739	5.34341e-05	1.30773e-05	6.65114e-05	0	3.79663e-06	5.55714e-06	1.36004e-06	6.91718e-06	0	4.93562e-07	7.41074e-06			4.78769e-05		1.17173e-05		5.95942e-05	0		3.30307e-06		6.28973e-05
29	18	0	0	0	0	63.3147	3.95717	3.95717		0.00253259	0.00102022	0.813536	0.000829988	0.0121272	0	0.000632806	0.01276	1.28548	0	0.0364496			0.00395717		7.01675e-05	0.00168402	5.33273e-05	1.30511e-05	6.63784e-05	0	3.78904e-06	5.54604e-06	1.35732e-06	6.90336e-06	0	4.92576e-07	7.39593e-06			4.77812e-05		1.16938e-05		5.94751e-05	0		3.29647e-06		6.27715e-05
29	19	0	0	0	0	63.3147	3.95717	3.95717		0.00253259	0.00102424	0.813536	0.000833258	0.0121867	0	0.000636103	0.0128228	1.29054	0	0.0366395			0.00395717		7.00273e-05	0.00168066	5.32208e-05	1.30251e-05	6.62459e-05	0	3.78148e-06	5.53496e-06	1.35461e-06	6.88957e-06	0	4.91592e-07	7.38116e-06			4.76858e-05		1.16705e-05		5.93563e-05	0		3.28988e-06		6.26462e-05
29	20	0	0	0	0	63.3147	3.95717	3.95717		0.00253259	0.00102825	0.813536	0.000836518	0.012246	0	0.000639393	0.0128854	1.29559	0	0.036829			0.00395717		6.98876e-05	0.0016773	5.31146e-05	1.29991e-05	6.61137e-05	0	3.77393e-06	5.52392e-06	1.35191e-06	6.87582e-06	0	4.90611e-07	7.36644e-06			4.75907e-05		1.16472e-05		5.92379e-05	0		3.28332e-06		6.25212e-05
29	21	0	0	0	0	63.3147	3.95717	3.95717		0.00253259	0.00103225	0.813536	0.000839769	0.0123053	0	0.000642676	0.012948	1.30063	0	0.0370181			0.00395717		6.97483e-05	0.00167396	5.30087e-05	1.29732e-05	6.59819e-05	0	3.76641e-06	5.51291e-06	1.34921e-06	6.86212e-06	0	4.89633e-07	7.35175e-06			4.74958e-05		1.1624e-05		5.91198e-05	0		3.27678e-06		6.23966e-05
29	22	0	0	0	0	63.3147	3.95717	3.95717		0.00253259	0.00103623	0.813536	0.000843011	0.0123644	0	0.000645953	0.0130104	1.30565	0	0.0372069			0.00395717		6.96094e-05	0.00167063	5.29032e-05	1.29474e-05	6.58505e-05	0	3.75891e-06	5.50193e-06	1.34652e-06	6.84845e-06	0	4.88658e-07	7.33711e-06			4.74012e-05		1.16008e-05		5.90021e-05	0		3.27025e-06		6.22723e-05
29	23	0	0	0	0	63.3147	3.95717	3.95717		0.00253259	0.0010402	0.813536	0.000846242	0.0124234	0	0.000649223	0.0130726	1.31065	0	0.0373953			0.00395717		6.94709e-05	0.0016673	5.27979e-05	1.29216e-05	6.57195e-05	0	3.75143e-06	5.49098e-06	1.34385e-06	6.83483e-06	0	4.87686e-07	7.32251e-06			4.73069e-05		1.15777e-05		5.88847e-05	0		3.26374e-06		6.21484e-05
29	24	0	0	0	0	63.3147	3.95717	3.95717	105.524	0.00253259	0.00104416	0.813536	0.000849465	0.0124823	0	0.000652487	0.0131348	1.31565	0	0.0375832	1.27769	0.201713	0.00395717	0.001	6.93328e-05	0.00166399	5.26929e-05	1.28959e-05	6.55888e-05	0	3.74397e-06	5.48007e-06	1.34117e-06	6.82124e-06	0	4.86716e-07	7.30796e-06	0.0449691	4.09964e-05	4.72129e-05	0.574307	1.15547e-05	0.140554	5.87676e-05	0	0	3.25726e-06	0.0374565	6.20249e-05
30	1	0	4.7812	0.0040875	0.0024525	8.829	0	5.886		0.00376704	0.00104811	0.795185	0.000833444	0.0125411	0	0.000655744	0.0131968	0	0	0.0377709			0.005886		0.000155796	0.0037391	0.000118405	2.8978e-05	0.000147383	0	8.41297e-06	0	0	0	0	1.09369e-06	1.09369e-06			0.000118405		2.8978e-05		0.000147383	0		7.31928e-06		0.000154702
30	2	0	4.7812	0.00412609	0.00247565	17.7413	0	5.94157		0.0038026	0.00105801	0.795185	0.000841312	0.0126884	0	0.000663063	0.0133515	0	0	0.0381925			0.00594157		0.000157265	0.00377436	0.000119521	2.92513e-05	0.000148773	0	8.49231e-06	0	0	0	0	1.104e-06	1.104e-06			0.000119521		2.92513e-05		0.000148773	0		7.38831e-06		0.000156161
30	3	0	4.7812	0.00416496	0.00249897	26.7377	0	5.99754		0.00383842	0.00106797	0.795185	0.000849237	0.0128372	0	0.000670452	0.0135077	0	0	0.038618			0.00599754		0.000158745	0.00380987	0.000120646	2.95265e-05	0.000150172	0	8.57221e-06	0	0	0	0	1.11439e-06	1.11439e-06			0.000120646		2.95265e-05		0.000150172	0		7.45782e-06		0.00015763
30	4	0	4.7812	0.0042041	0.00252246	35.8185	0	6.0539		0.0038745	0.00107801	0.795185	0.000857219	0.0129874	0	0.00067791	0.0136653	0	0	0.0390476			0.0060539		0.000160235	0.00384563	0.000121778	2.98037e-05	0.000151582	0	8.65267e-06	0	0	0	0	1.12485e-06	1.12485e-06			0.000121778		2.98037e-05		0.000151582	0		7.52783e-06		0.00015911
30	5	0	4.7812	0.00424352	0.00254611	44.9845	0	6.11067		0.00391083	0.00108812	0.795185	0.000865256	0.013139	0	0.000685437	0.0138244	0	0	0.0394812			0.00611067		0.000161735	0.00388165	0.000122919	3.00828e-05	0.000153002	0	8.73371e-06	0	0	0	0	1.13538e-06	1.13538e-06			0.000122919		3.00828e-05		0.000153002	0		7.59833e-06		0.0001606
30	6	0	4.7812	0.00428322	0.00256993	54.2363	0	6.16784		0.00394741	0.0010983	0.795185	0.000873351	0.013292	0	0.000693036	0.013985	0	0	0.0399189			0.00616784		0.000163247	0.00391792	0.000124067	3.03639e-05	0.000154431	0	8.81532e-06	0	0	0	0	1.14599e-06	1.14599e-06			0.000124067		3.03639e-05		0.000154431	0		7.66933e-06		0.000162101
30	7	0	4.7812	0.0043232	0.00259392	63.5744	0	6.22541		0.00398426	0.00110855	0.795185	0.000881503	0.0134464	0	0.000700705	0.0141471	0	0	0.0403606			0.00622541		0.000164769	0.00395444	0.000125224	3.06469e-05	0.000155871	0	8.8975e-06	0	0	0	0	1.15668e-06	1.15668e-06			0.000125224		3.06469e-05		0.000155871	0		7.74083e-06		0.000163612
30	8	0	4.7812	0.00436346	0.00261808	72.9994	0	6.28338		0.00402136	0.00111887	0.795185	0.000889712	0.0136023	0	0.000708446	0.0143107	0	0	0.0408065			0.00628338		0.000166301	0.00399123	0.000126389	3.0932e-05	0.000157321	0	8.98026e-06	0	0	0	0	1.16743e-06	1.16743e-06			0.000126389		3.0932e-05		0.000157321	0		7.81283e-06		0.000165134
30	9	0	0	0	0	72.9994	4.56247	4.56247		0.00291998	0.00112927	0.795185	0.000897979	0.0137596	0	0.000716259	0.0144759	1.42288	0	0.0412565			0.00456247		8.25004e-05	0.00198001	6.27003e-05	1.53451e-05	7.80454e-05	0	4.45502e-06	6.52083e-06	1.59589e-06	8.11672e-06	0	5.79153e-07	8.69587e-06			5.61795e-05		1.37492e-05		6.99287e-05	0		3.87587e-06		7.38045e-05
30	10	0	0	0	0	72.9994	4.56247	4.56247		0.00291998	0.00113388	0.795185	0.000901646	0.0138295	0	0.000720135	0.0145497	1.42869	0	0.0414797			0.00456247		8.23395e-05	0.00197615	6.2578e-05	1.53152e-05	7.78932e-05	0	4.44633e-06	6.50812e-06	1.59278e-06	8.10089e-06	0	5.78023e-07	8.67892e-06			5.60699e-05		1.37224e-05		6.97923e-05	0		3.86831e-06		7.36606e-05
30	11	0	0	0	0	72.9994	4.56247	4.56247		0.00291998	0.00113848	0.795185	0.000905301	0.0138993	0	0.000724003	0.0146233	1.43448	0	0.0417026			0.00456247		8.21791e-05	0.0019723	6.24561e-05	1.52853e-05	7.77414e-05	0	4.43767e-06	6.49544e-06	1.58967e-06	8.08511e-06	0	5.76897e-07	8.66201e-06			5.59607e-05		1.36956e-05		6.96563e-05	0		3.86078e-06		7.35171e-05
30	12	0	0	0	0	72.9994	4.56247	4.56247		0.00291998	0.00114306	0.795185	0.000908946	0.013969	0	0.000727864	0.0146968	1.44026	0	0.0419249			0.00456247		8.20192e-05	0.00196846	6.23346e-05	1.52556e-05	7.75901e-05	0	4.42904e-06	6.4828e-06	1.58658e-06	8.06937e-06	0	5.75775e-07	8.64515e-06			5.58518e-05		1.3669e-05		6.95208e-05	0		3.85326e-06		7.3374e-05
30	13	0	0	0	0	72.9994	4.56247	4.56247		0.00291998	0.00114763	0.795185	0.00091258	0.0140385	0	0.000731717	0.0147702	1.44602	0	0.0421469			0.00456247		8.18597e-05	0.00196463	6.22134e-05	1.52259e-05	7.74393e-05	0	4.42042e-06	6.47019e-06	1.58349e-06	8.05368e-06	0	5.74655e-07	8.62834e-06			5.57432e-05		1.36424e-05		6.93856e-05	0		3.84577e-06		7.32314e-05
30	14	0	0	0	0	72.9994	4.56247	4.56247		0.00291998	0.00115219	0.795185	0.000916204	0.0141079	0	0.000735563	0.0148434	1.45176	0	0.0423684			0.00456247		8.17007e-05	0.00196082	6.20925e-05	1.51963e-05	7.72888e-05	0	4.41184e-06	6.45762e-06	1.58042e-06	8.03804e-06	0	5.73539e-07	8.61158e-06			5.56349e-05		1.36159e-05		6.92508e-05	0		3.8383e-06		7.30891e-05
30	15	0	0	0	0	72.9994	4.56247	4.56247		0.00291998	0.00115673	0.795185	0.000919817	0.0141771	0	0.000739401	0.0149165	1.45748	0	0.0425895			0.00456247		8.15421e-05	0.00195701	6.1972e-05	1.51668e-05	7.71388e-05	0	4.40327e-06	6.44509e-06	1.57735e-06	8.02244e-06	0	5.72426e-07	8.59486e-06			5.55269e-05		1.35895e-05		6.91164e-05	0		3.83085e-06		7.29472e-05
30	16	0	0	0	0	72.9994	4.56247	4.56247		0.00291998	0.00116126	0.795185	0.00092342	0.0142462	0	0.000743232	0.0149895	1.46319	0	0.0428101			0.00456247		8.1384e-05	0.00195322	6.18518e-05	1.51374e-05	7.69893e-05	0	4.39474e-06	6.43259e-06	1.57429e-06	8.00688e-06	0	5.71316e-07	8.5782e-06			5.54193e-05		1.35631e-05		6.89824e-05	0		3.82342e-06		7.28058e-05
30	17	0	0	0	0	72.9994	4.56247	4.56247		0.00291998	0.00116578	0.795185	0.000927012	0.0143152	0	0.000747055	0.0150623	1.46888	0	0.0430304			0.00456247		8.12263e-05	0.00194943	6.1732e-05	1.51081e-05	7.68401e-05	0	4.38622e-06	6.42013e-06	1.57124e-06	7.99137e-06	0	5.70209e-07	8.56158e-06			5.53119e-05		1.35369e-05		6.88487e-05	0		3.81601e-06		7.26648e-05
30	18	0	0	0	0	72.9994	4.56247	4.56247		0.00291998	0.00117029	0.795185	0.000930594	0.0143841	0	0.000750871	0.0151349	1.47456	0	0.0432502			0.00456247		8.10691e-05	0.00194566	6.16125e-05	1.50789e-05	7.66914e-05	0	4.37773e-06	6.4077e-06	1.5682e-06	7.97591e-06	0	5.69105e-07	8.54501e-06			5.52048e-05		1.35107e-05		6.87155e-05	0		3.80863e-06		7.25241e-05
30	19	0	0	0	0	72.9994	4.56247	4.56247		0.00291998	0.00117478	0.795185	0.000934165	0.0144528	0	0.00075468	0.0152075	1.48022	0	0.0434696			0.00456247		8.09124e-05	0.0019419	6.14934e-05	1.50497e-05	7.65431e-05	0	4.36927e-06	6.39531e-06	1.56517e-06	7.96048e-06	0	5.68005e-07	8.52849e-06			5.50981e-05		1.34845e-05		6.85826e-05	0		3.80126e-06		7.23839e-05
30	20	0	0	0	0	72.9994	4.56247	4.56247		0.00291998	0.00117926	0.795185	0.000937727	0.0145214	0	0.000758481	0.0152799	1.48586	0	0.0436885			0.00456247		8.07561e-05	0.00193815	6.13746e-05	1.50206e-05	7.63952e-05	0	4.36083e-06	6.38296e-06	1.56215e-06	7.9451e-06	0	5.66907e-07	8.51201e-06			5.49916e-05		1.34585e-05		6.84501e-05	0		3.79392e-06		7.2244e-05
30	21	0	0	0	0	72.9994	4.56247	4.56247		0.00291998	0.00118372	0.795185	0.000941278	0.0145898	0	0.000762275	0.0153521	1.49149	0	0.043907			0.00456247		8.06002e-05	0.0019344	6.12561e-05	1.49916e-05	7.62478e-05	0	4.35241e-06	6.37064e-06	1.55913e-06	7.92977e-06	0	5.65813e-07	8.49558e-06			5.48855e-05		1.34325e-05		6.8318e-05	0		3.7866e-06		7.21046e-05
30	22	0	0	0	0	72.9994	4.56247	4.56247		0.00291998	0.00118817	0.795185	0.000944819	0.0146581	0	0.000766062	0.0154242	1.4971	0	0.0441251			0.00456247		8.04447e-05	0.00193067	6.1138e-05	1.49627e-05	7.61007e-05	0	4.34402e-06	6.35835e-06	1.55612e-06	7.91448e-06	0	5.64722e-07	8.4792e-06			5.47796e-05		1.34066e-05		6.81862e-05	0		3.77929e-06		7.19655e-05
30	23	0	0	0	0	72.9994	4.56247	4.56247		0.00291998	0.00119261	0.795185	0.00094835	0.0147263	0	0.000769841	0.0154962	1.50269	0	0.0443428			0.00456247		8.02897e-05	0.00192695	6.10202e-05	1.49339e-05	7.59541e-05	0	4.33565e-06	6.3461e-06	1.55312e-06	7.89923e-06	0	5.63634e-07	8.46286e-06			5.46741e-05		1.33808e-05		6.80549e-05	0		3.77201e-06		7.18269e-05
30	24	0	0	0	0	72.9994	4.56247	4.56247	121.666	0.00291998	0.00119704	0.795185	0.000951871	0.0147944	0	0.000773613	0.015568	1.50827	0	0.0445601	1.46587	0.200999	0.00456247	0.001	8.01352e-05	0.00192324	6.09027e-05	1.49051e-05	7.58079e-05	0	4.3273e-06	6.33388e-06	1.55013e-06	7.88402e-06	0	5.62549e-07	8.44657e-06	0.0450523	4.70893e-05	5.45688e-05	0.574787	1.3355e-05	0.140672	6.79239e-05	0	0	3.76475e-06	0.0374901	7.16886e-05
31	1	0	4.87947	0.00469026	0.00281415	10.131	0	6.75397		0.00432254	0.00120146	0.777829	0.000934529	0.0148623	0	0.000777378	0.0156397	0	0	0.044777			0.00675397		0.000178732	0.00428956	0.000135836	3.32441e-05	0.00016908	0	9.65151e-06	0	0	0	0	1.2547e-06	1.2547e-06			0.000135836		3.32441e-05		0.00016908	0		8.39681e-06		0.000177477
31	2	0	4.87947	0.00473312	0.00283987	20.3545	0	6.8157		0.00436205	0.00121244	0.777829	0.000943071	0.0150314	0	0.000785774	0.0158172	0	0	0.0452606			0.0068157		0.000180363	0.00432872	0.000137076	3.35476e-05	0.000170624	0	9.73961e-06	0	0	0	0	1.26615e-06	1.26615e-06			0.000137076		3.35476e-05		0.000170624	0		8.47346e-06		0.000179097
31	3	0	4.87947	0.00477629	0.00286577	30.6713	0	6.87785		0.00440182	0.0012235	0.777829	0.000951671	0.015202	0	0.000794248	0.0159963	0	0	0.0457487			0.00687785		0.000182006	0.00436814	0.000138325	3.38531e-05	0.000172178	0	9.82832e-06	0	0	0	0	1.27768e-06	1.27768e-06			0.000138325		3.38531e-05		0.000172178	0		8.55064e-06		0.000180728
31	4	0	4.87947	0.00481975	0.00289185	41.0819	0	6.94043		0.00444188	0.00123463	0.777829	0.00096033	0.0153742	0	0.000802799	0.016177	0	0	0.0462412			0.00694043		0.00018366	0.00440784	0.000139582	3.41608e-05	0.000173742	0	9.91764e-06	0	0	0	0	1.28929e-06	1.28929e-06			0.000139582		3.41608e-05		0.000173742	0		8.62835e-06		0.000182371
31	5	0	4.87947	0.0048635	0.0029181	51.5871	0	7.00344		0.0044822	0.00124584	0.777829	0.000969049	0.0155479	0	0.000811427	0.0163594	0	0	0.0467382			0.00700344		0.000185325	0.00444781	0.000140847	3.44705e-05	0.000175318	0	1.00076e-05	0	0	0	0	1.30098e-06	1.30098e-06			0.000140847		3.44705e-05		0.000175318	0		8.70659e-06		0.000184024
31	6	0	4.87947	0.00490756	0.00294454	62.1874	0	7.06689		0.00452281	0.00125712	0.777829	0.000977828	0.0157232	0	0.000820134	0.0165434	0	0	0.0472397			0.00706689		0.000187002	0.00448805	0.000142122	3.47824e-05	0.000176904	0	1.00981e-05	0	0	0	0	1.31276e-06	1.31276e-06			0.000142122		3.47824e-05		0.000176904	0		8.78536e-06		0.000185689
31	7	0	4.87947	0.00495192	0.00297115	72.8836	0	7.13077		0.00456369	0.00126849	0.777829	0.000986666	0.0159002	0	0.000828919	0.0167291	0	0	0.0477457			0.00713077		0.00018869	0.00452857	0.000143405	3.50964e-05	0.000178501	0	1.01893e-05	0	0	0	0	1.32461e-06	1.32461e-06			0.000143405		3.50964e-05		0.000178501	0		8.86467e-06		0.000187366
31	8	0	4.87947	0.00499658	0.00299795	83.6762	0	7.19508		0.00460485	0.00127993	0.777829	0.000995565	0.0160787	0	0.000837784	0.0169164	0	0	0.0482563			0.00719508		0.00019039	0.00456936	0.000144696	3.54126e-05	0.000180109	0	1.02811e-05	0	0	0	0	1.33654e-06	1.33654e-06			0.000144696		3.54126e-05		0.000180109	0		8.94452e-06		0.000189054
31	9	0	0	0	0	83.6762	5.22976	5.22976		0.00334705	0.00129145	0.777829	0.00100452	0.0162588	0	0.000846728	0.0171055	1.62722	0	0.0487715			0.00522976		9.46277e-05	0.00227107	7.19171e-05	1.76008e-05	8.95178e-05	0	5.1099e-06	7.47937e-06	1.83048e-06	9.30985e-06	0	6.64287e-07	9.97414e-06			6.44377e-05		1.57703e-05		8.0208e-05	0		4.44561e-06		8.46536e-05
31	10	0	0	0	0	83.6762	5.22976	5.22976		0.00334705	0.00129656	0.777829	0.00100851	0.016339	0	0.000851174	0.0171901	1.63367	0	0.0490276			0.00522976		9.44489e-05	0.00226677	7.17812e-05	1.75675e-05	8.93487e-05	0	5.10024e-06	7.46524e-06	1.82702e-06	9.29226e-06	0	6.63031e-07	9.95529e-06			6.43159e-05		1.57405e-05		8.00564e-05	0		4.43721e-06		8.44936e-05
31	11	0	0	0	0	83.6762	5.22976	5.22976		0.00334705	0.00130167	0.777829	0.00101248	0.016419	0	0.000855611	0.0172746	1.6401	0	0.0492832			0.00522976		9.42706e-05	0.00226249	7.16457e-05	1.75343e-05	8.918e-05	0	5.09061e-06	7.45115e-06	1.82357e-06	9.27472e-06	0	6.6178e-07	9.9365e-06			6.41945e-05		1.57108e-05		7.99053e-05	0		4.42883e-06		8.43341e-05
31	12	0	0	0	0	83.6762	5.22976	5.22976		0.00334705	0.00130676	0.777829	0.00101643	0.0164989	0	0.00086004	0.017359	1.64651	0	0.0495383			0.00522976		9.40928e-05	0.00225823	7.15105e-05	1.75013e-05	8.90118e-05	0	5.08101e-06	7.4371e-06	1.82013e-06	9.25723e-06	0	6.60531e-07	9.91776e-06			6.40734e-05		1.56811e-05		7.97546e-05	0		4.42048e-06		8.4175e-05
31	13	0	0	0	0	83.6762	5.22976	5.22976		0.00334705	0.00131183	0.777829	0.00102038	0.0165787	0	0.00086446	0.0174431	1.65291	0	0.0497929			0.00522976		9.39155e-05	0.00225397	7.13758e-05	1.74683e-05	8.88441e-05	0	5.07144e-06	7.42308e-06	1.8167e-06	9.23978e-06	0	6.59287e-07	9.89907e-06			6.39527e-05		1.56516e-05		7.96043e-05	0		4.41215e-06		8.40164e-05
31	14	0	0	0	0	83.6762	5.22976	5.22976		0.00334705	0.00131689	0.777829	0.00102432	0.0166583	0	0.000868872	0.0175272	1.65928	0	0.050047			0.00522976		9.37387e-05	0.00224973	7.12414e-05	1.74354e-05	8.86768e-05	0	5.06189e-06	7.40911e-06	1.81328e-06	9.22239e-06	0	6.58046e-07	9.88043e-06			6.38323e-05		1.56221e-05		7.94544e-05	0		4.40384e-06		8.38583e-05
31	15	0	0	0	0	83.6762	5.22976	5.22976		0.00334705	0.00132194	0.777829	0.00102824	0.0167377	0	0.000873276	0.017611	1.66564	0	0.0503007			0.00522976		9.35624e-05	0.0022455	7.11074e-05	1.74026e-05	8.851e-05	0	5.05237e-06	7.39517e-06	1.80987e-06	9.20504e-06	0	6.56808e-07	9.86185e-06			6.37122e-05		1.55927e-05		7.9305e-05	0		4.39556e-06		8.37005e-05
31	16	0	0	0	0	83.6762	5.22976	5.22976		0.00334705	0.00132697	0.777829	0.00103216	0.0168171	0	0.000877672	0.0176947	1.67198	0	0.0505539			0.00522976		9.33866e-05	0.00224128	7.09738e-05	1.73699e-05	8.83437e-05	0	5.04287e-06	7.38127e-06	1.80647e-06	9.18774e-06	0	6.55574e-07	9.84332e-06			6.35925e-05		1.55634e-05		7.91559e-05	0		4.3873e-06		8.35432e-05
31	17	0	0	0	0	83.6762	5.22976	5.22976		0.00334705	0.00133199	0.777829	0.00103606	0.0168962	0	0.000882059	0.0177783	1.6783	0	0.0508066			0.00522976		9.32112e-05	0.00223707	7.08405e-05	1.73373e-05	8.81778e-05	0	5.03341e-06	7.36741e-06	1.80308e-06	9.17049e-06	0	6.54343e-07	9.82483e-06			6.34731e-05		1.55342e-05		7.90073e-05	0		4.37906e-06		8.33864e-05
31	18	0	0	0	0	83.6762	5.22976	5.22976		0.00334705	0.00133699	0.777829	0.00103995	0.0169752	0	0.000886438	0.0178617	1.68461	0	0.0510588			0.00522976		9.30364e-05	0.00223287	7.07076e-05	1.73048e-05	8.80124e-05	0	5.02396e-06	7.35359e-06	1.7997e-06	9.15329e-06	0	6.53115e-07	9.8064e-06			6.3354e-05		1.55051e-05		7.88591e-05	0		4.37085e-06		8.323e-05
31	19	0	0	0	0	83.6762	5.22976	5.22976		0.00334705	0.00134198	0.777829	0.00104383	0.0170541	0	0.000890809	0.0179449	1.6909	0	0.0513106			0.00522976		9.2862e-05	0.00222869	7.05751e-05	1.72723e-05	8.78474e-05	0	5.01455e-06	7.33981e-06	1.79632e-06	9.13613e-06	0	6.51891e-07	9.78803e-06			6.32353e-05		1.5476e-05		7.87113e-05	0		4.36266e-06		8.3074e-05
31	20	0	0	0	0	83.6762	5.22976	5.22976		0.00334705	0.00134696	0.777829	0.0010477	0.0171328	0	0.000895172	0.018028	1.69717	0	0.0515619			0.00522976		9.26881e-05	0.00222451	7.0443e-05	1.724e-05	8.76829e-05	0	5.00516e-06	7.32607e-06	1.79296e-06	9.11903e-06	0	6.5067e-07	9.7697e-06			6.31169e-05		1.5447e-05		7.85639e-05	0		4.35449e-06		8.29184e-05
31	21	0	0	0	0	83.6762	5.22976	5.22976		0.00334705	0.00135192	0.777829	0.00105156	0.0172113	0	0.000899526	0.0181109	1.70342	0	0.0518127			0.00522976		9.25147e-05	0.00222035	7.03112e-05	1.72077e-05	8.75189e-05	0	4.99579e-06	7.31236e-06	1.7896e-06	9.10196e-06	0	6.49453e-07	9.75142e-06			6.29988e-05		1.54181e-05		7.84169e-05	0		4.34634e-06		8.27633e-05
31	22	0	0	0	0	83.6762	5.22976	5.22976		0.00334705	0.00135687	0.777829	0.00105541	0.0172898	0	0.000903872	0.0181936	1.70965	0	0.0520631			0.00522976		9.23417e-05	0.0022162	7.01797e-05	1.71756e-05	8.73553e-05	0	4.98645e-06	7.29869e-06	1.78626e-06	9.08495e-06	0	6.48239e-07	9.73319e-06			6.2881e-05		1.53893e-05		7.82703e-05	0		4.33821e-06		8.26085e-05
31	23	0	0	0	0	83.6762	5.22976	5.22976		0.00334705	0.0013618	0.777829	0.00105925	0.017368	0	0.000908211	0.0182762	1.71587	0	0.0523129			0.00522976		9.21693e-05	0.00221206	7.00486e-05	1.71435e-05	8.71921e-05	0	4.97714e-06	7.28506e-06	1.78292e-06	9.06798e-06	0	6.47028e-07	9.71501e-06			6.27636e-05		1.53606e-05		7.81241e-05	0		4.33011e-06		8.24543e-05
31	24	0	0	0	0	83.6762	5.22976	5.22976	139.46	0.00334705	0.00136672	0.777829	0.00106308	0.0174462	0	0.000912541	0.0183587	1.72207	0	0.0525623	1.67496	0.200646	0.00522976	0.001	9.19973e-05	0.00220793	6.99179e-05	1.71115e-05	8.70294e-05	0	4.96785e-06	7.27146e-06	1.77959e-06	9.05106e-06	0	6.45821e-07	9.69688e-06	0.0450979	5.38451e-05	6.26465e-05	0.575021	1.53319e-05	0.140729	7.79783e-05	0	0	4.32203e-06	0.0375067	8.23004e-05
32	1	0	4.96822	0.00535112	0.00321067	11.5584	0	7.70562		0.00493159	0.00137163	0.761386	0.00104434	0.0175241	0	0.000916863	0.018441	0	0	0.0528113			0.00770562		0.000203869	0.00489286	0.000154941	3.79197e-05	0.00019286	0	1.10089e-05	0	0	0	0	1.43116e-06	1.43116e-06			0.000154941		3.79197e-05		0.00019286	0		9.57778e-06		0.000202438
32	2	0	4.96822	0.00539843	0.00323906	23.219	0	7.77375		0.0049752	0.00138376	0.761386	0.00105357	0.017717	0	0.000926441	0.0186434	0	0	0.053363			0.00777375		0.00020567	0.00493607	0.000156309	3.82545e-05	0.000194563	0	1.11062e-05	0	0	0	0	1.4438e-06	1.4438e-06			0.000156309		3.82545e-05		0.000194563	0		9.66236e-06		0.000204226
32	3	0	4.96822	0.00544606	0.00326764	34.9825	0	7.84233		0.00501909	0.00139597	0.761386	0.00106287	0.0179116	0	0.000936103	0.0188477	0	0	0.0539195			0.00784233		0.000207482	0.00497956	0.000157686	3.85916e-05	0.000196278	0	1.1204e-05	0	0	0	0	1.45652e-06	1.45652e-06			0.000157686		3.85916e-05		0.000196278	0		9.7475e-06		0.000206025
32	4	0	4.96822	0.00549401	0.0032964	46.8496	0	7.91137		0.00506328	0.00140826	0.761386	0.00107223	0.0181078	0	0.00094585	0.0190537	0	0	0.054481			0.00791137		0.000209306	0.00502335	0.000159073	3.89309e-05	0.000198004	0	1.13025e-05	0	0	0	0	1.46933e-06	1.46933e-06			0.000159073		3.89309e-05		0.000198004	0		9.8332e-06		0.000207837
32	5	0	4.96822	0.00554227	0.00332536	58.8209	0	7.98087		0.00510776	0.00142063	0.761386	0.00108165	0.0183058	0	0.000955684	0.0192615	0	0	0.0550474			0.00798087		0.000211142	0.00506742	0.000160468	3.92725e-05	0.000199741	0	1.14017e-05	0	0	0	0	1.48222e-06	1.48222e-06			0.000160468		3.92725e-05		0.000199741	0		9.91947e-06		0.00020966
32	6	0	4.96822	0.00559085	0.00335451	70.8971	0	8.05083		0.00515253	0.00143308	0.761386	0.00109113	0.0185056	0	0.000965603	0.0194712	0	0	0.0556187			0.00805083		0.000212991	0.00511178	0.000161873	3.96163e-05	0.000201489	0	1.15015e-05	0	0	0	0	1.4952e-06	1.4952e-06			0.000161873		3.96163e-05		0.000201489	0		1.00063e-05		0.000211496
32	7	0	4.96822	0.00563976	0.00338386	83.079	0	8.12125		0.0051976	0.00144562	0.761386	0.00110067	0.0187071	0	0.000975609	0.0196827	0	0	0.0561951			0.00812125		0.000214852	0.00515644	0.000163287	3.99624e-05	0.00020325	0	1.1602e-05	0	0	0	0	1.50826e-06	1.50826e-06			0.000163287		3.99624e-05		0.00020325	0		1.00937e-05		0.000213343
32	8	0	4.96822	0.00568899	0.00341339	95.3672	0	8.19214		0.00524297	0.00145824	0.761386	0.00111028	0.0189103	0	0.000985703	0.019896	0	0	0.0567765			0.00819214		0.000216725	0.00520139	0.000164711	4.03108e-05	0.000205021	0	1.17031e-05	0	0	0	0	1.52141e-06	1.52141e-06			0.000164711		4.03108e-05		0.000205021	0		1.01817e-05		0.000215203
32	9	0	0	0	0	95.3672	5.96045	5.96045		0.00381469	0.00147094	0.761386	0.00111995	0.0191153	0	0.000995885	0.0201112	1.85338	0	0.057363			0.00596045		0.000107833	0.002588	8.19533e-05	2.0057e-05	0.00010201	0	5.823e-06	8.52314e-06	2.08593e-06	1.06091e-05	0	7.5699e-07	1.13661e-05			7.34302e-05		1.79711e-05		9.14012e-05	0		5.06601e-06		9.64672e-05
32	10	0	0	0	0	95.3672	5.96045	5.96045		0.00381469	0.00147659	0.761386	0.00112425	0.0192067	0	0.00100095	0.0202077	1.8605	0	0.0576548			0.00596045		0.000107636	0.00258326	8.18031e-05	2.00202e-05	0.000101823	0	5.81233e-06	8.50752e-06	2.0821e-06	1.05896e-05	0	7.55602e-07	1.13452e-05			7.32956e-05		1.79381e-05		9.12337e-05	0		5.05672e-06		9.62904e-05
32	11	0	0	0	0	95.3672	5.96045	5.96045		0.00381469	0.00148222	0.761386	0.00112854	0.019298	0	0.00100601	0.020304	1.8676	0	0.057946			0.00596045		0.000107439	0.00257853	8.16533e-05	1.99836e-05	0.000101637	0	5.80168e-06	8.49195e-06	2.07829e-06	1.05702e-05	0	7.54219e-07	1.13245e-05			7.31614e-05		1.79053e-05		9.10667e-05	0		5.04746e-06		9.61141e-05
32	12	0	0	0	0	95.3672	5.96045	5.96045		0.00381469	0.00148784	0.761386	0.00113282	0.019389	0	0.00101106	0.0204001	1.87468	0	0.0582368			0.00596045		0.000107242	0.00257381	8.15039e-05	1.9947e-05	0.000101451	0	5.79107e-06	8.47641e-06	2.07449e-06	1.05509e-05	0	7.52839e-07	1.13037e-05			7.30275e-05		1.78725e-05		9.09e-05	0		5.03823e-06		9.59383e-05
32	13	0	0	0	0	95.3672	5.96045	5.96045		0.00381469	0.00149344	0.761386	0.00113709	0.0194799	0	0.00101609	0.020496	1.88174	0	0.058527			0.00596045		0.000107046	0.0025691	8.13549e-05	1.99106e-05	0.000101266	0	5.78048e-06	8.46091e-06	2.0707e-06	1.05316e-05	0	7.51463e-07	1.12831e-05			7.2894e-05		1.78399e-05		9.07339e-05	0		5.02902e-06		9.57629e-05
32	14	0	0	0	0	95.3672	5.96045	5.96045		0.00381469	0.00149903	0.761386	0.00114134	0.0195707	0	0.00102112	0.0205918	1.88878	0	0.0588166			0.00596045		0.00010685	0.00256441	8.12064e-05	1.98742e-05	0.000101081	0	5.76993e-06	8.44546e-06	2.06692e-06	1.05124e-05	0	7.5009e-07	1.12625e-05			7.27609e-05		1.78073e-05		9.05682e-05	0		5.01984e-06		9.5588e-05
32	15	0	0	0	0	95.3672	5.96045	5.96045		0.00381469	0.00150461	0.761386	0.00114559	0.0196612	0	0.00102614	0.0206874	1.8958	0	0.0591058			0.00596045		0.000106656	0.00255973	8.10582e-05	1.98379e-05	0.000100896	0	5.7594e-06	8.43005e-06	2.06314e-06	1.04932e-05	0	7.48722e-07	1.12419e-05			7.26281e-05		1.77748e-05		9.04029e-05	0		5.01068e-06		9.54136e-05
32	16	0	0	0	0	95.3672	5.96045	5.96045		0.00381469	0.00151016	0.761386	0.00114982	0.0197517	0	0.00103115	0.0207828	1.90281	0	0.0593944			0.00596045		0.000106461	0.00255507	8.09104e-05	1.98018e-05	0.000100712	0	5.7489e-06	8.41468e-06	2.05938e-06	1.04741e-05	0	7.47357e-07	1.12214e-05			7.24957e-05		1.77424e-05		9.02381e-05	0		5.00154e-06		9.52397e-05
32	17	0	0	0	0	95.3672	5.96045	5.96045		0.00381469	0.00151571	0.761386	0.00115404	0.0198419	0	0.00103615	0.020878	1.90979	0	0.0596825			0.00596045		0.000106267	0.00255041	8.0763e-05	1.97657e-05	0.000100529	0	5.73843e-06	8.39936e-06	2.05563e-06	1.0455e-05	0	7.45995e-07	1.1201e-05			7.23637e-05		1.77101e-05		9.00737e-05	0		4.99243e-06		9.50662e-05
32	18	0	0	0	0	95.3672	5.96045	5.96045		0.00381469	0.00152124	0.761386	0.00115825	0.019932	0	0.00104115	0.0209731	1.91676	0	0.0599701			0.00596045		0.000106074	0.00254577	8.0616e-05	1.97297e-05	0.000100346	0	5.72798e-06	8.38407e-06	2.05189e-06	1.0436e-05	0	7.44638e-07	1.11806e-05			7.2232e-05		1.76778e-05		8.99098e-05	0		4.98334e-06		9.48932e-05
32	19	0	0	0	0	95.3672	5.96045	5.96045		0.00381469	0.00152675	0.761386	0.00116244	0.0200219	0	0.00104613	0.021068	1.9237	0	0.0602571			0.00596045		0.000105881	0.00254114	8.04695e-05	1.96938e-05	0.000100163	0	5.71757e-06	8.36882e-06	2.04816e-06	1.0417e-05	0	7.43284e-07	1.11603e-05			7.21006e-05		1.76457e-05		8.97463e-05	0		4.97428e-06		9.47206e-05
32	20	0	0	0	0	95.3672	5.96045	5.96045		0.00381469	0.00153225	0.761386	0.00116663	0.0201116	0	0.0010511	0.0211627	1.93063	0	0.0605436			0.00596045		0.000105688	0.00253652	8.03233e-05	1.96581e-05	9.99813e-05	0	5.70718e-06	8.35362e-06	2.04444e-06	1.03981e-05	0	7.41933e-07	1.114e-05			7.19696e-05		1.76136e-05		8.95833e-05	0		4.96525e-06		9.45485e-05
32	21	0	0	0	0	95.3672	5.96045	5.96045		0.00381469	0.00153773	0.761386	0.00117081	0.0202012	0	0.00105607	0.0212573	1.93754	0	0.0608296			0.00596045		0.000105497	0.00253192	8.01774e-05	1.96224e-05	9.97998e-05	0	5.69682e-06	8.33845e-06	2.04073e-06	1.03792e-05	0	7.40586e-07	1.11198e-05			7.1839e-05		1.75816e-05		8.94206e-05	0		4.95623e-06		9.43769e-05
32	22	0	0	0	0	95.3672	5.96045	5.96045		0.00381469	0.0015432	0.761386	0.00117497	0.0202906	0	0.00106103	0.0213516	1.94443	0	0.0611151			0.00596045		0.000105305	0.00252733	8.0032e-05	1.95868e-05	9.96188e-05	0	5.68649e-06	8.32333e-06	2.03703e-06	1.03604e-05	0	7.39243e-07	1.10996e-05			7.17087e-05		1.75498e-05		8.92584e-05	0		4.94724e-06		9.42057e-05
32	23	0	0	0	0	95.3672	5.96045	5.96045		0.00381469	0.00154865	0.761386	0.00117912	0.0203799	0	0.00106597	0.0214459	1.9513	0	0.0614001			0.00596045		0.000105114	0.00252275	7.9887e-05	1.95513e-05	9.94383e-05	0	5.67618e-06	8.30824e-06	2.03333e-06	1.03416e-05	0	7.37903e-07	1.10795e-05			7.15787e-05		1.7518e-05		8.90967e-05	0		4.93828e-06		9.4035e-05
32	24	0	0	0	0	95.3672	5.96045	5.96045	158.945	0.00381469	0.00155409	0.761386	0.00118326	0.020469	0	0.00107091	0.0215399	1.95815	0	0.0616845	1.9061	0.200624	0.00596045	0.001	0.000104924	0.00251818	7.97423e-05	1.95159e-05	9.92582e-05	0	5.6659e-06	8.2932e-06	2.02965e-06	1.03229e-05	0	7.36567e-07	1.10594e-05	0.045109	6.12944e-05	7.14491e-05	0.575028	1.74862e-05	0.140731	8.89353e-05	0	0	4.92933e-06	0.0375077	9.38647e-05
33	1	0	5.04773	0.00607091	0.00364255	13.1132	0	8.74211		0.00559495	0.00155952	0.74578	0.00116306	0.0205579	0	0.00107584	0.0216338	0	0	0.0619684			0.00874211		0.000231237	0.0055497	0.00017574	4.30101e-05	0.000218751	0	1.24868e-05	0	0	0	0	1.62329e-06	1.62329e-06			0.00017574		4.30101e-05		0.000218751	0		1.08635e-05		0.000229614
33	2	0	5.04773	0.00612281	0.00367368	26.3384	0	8.81684		0.00564278	0.00157285	0.74578	0.001173	0.0207767	0	0.0010867	0.0218634	0	0	0.0625942			0.00881684		0.000233212	0.00559708	0.000177241	4.33773e-05	0.000220618	0	1.25934e-05	0	0	0	0	1.63715e-06	1.63715e-06			0.000177241		4.33773e-05		0.000220618	0		1.09563e-05		0.000231574
33	3	0	5.04773	0.00617504	0.00370502	39.6765	0	8.89206		0.00569092	0.00158626	0.74578	0.001183	0.0209973	0	0.00109766	0.0220949	0	0	0.0632252			0.00889206		0.000235198	0.00564476	0.000178751	4.37469e-05	0.000222498	0	1.27007e-05	0	0	0	0	1.65109e-06	1.65109e-06			0.000178751		4.37469e-05		0.000222498	0		1.10496e-05		0.000233547
33	4	0	5.04773	0.00622761	0.00373657	53.1282	0	8.96776		0.00573936	0.00159977	0.74578	0.00119308	0.0212198	0	0.00110871	0.0223285	0	0	0.0638617			0.00896776		0.000237198	0.00569275	0.000180271	4.41188e-05	0.000224389	0	1.28087e-05	0	0	0	0	1.66513e-06	1.66513e-06			0.000180271		4.41188e-05		0.000224389	0		1.11436e-05		0.000235533
33	5	0	5.04773	0.00628051	0.00376831	66.6941	0	9.04394		0.00578812	0.00161336	0.74578	0.00120321	0.0214442	0	0.00111985	0.022564	0	0	0.0645036			0.00904394		0.000239211	0.00574105	0.0001818	4.44932e-05	0.000226293	0	1.29174e-05	0	0	0	0	1.67926e-06	1.67926e-06			0.0001818		4.44932e-05		0.000226293	0		1.12381e-05		0.000237531
33	6	0	5.04773	0.00633376	0.00380026	80.375	0	9.12061		0.00583719	0.00162704	0.74578	0.00121341	0.0216705	0	0.00113109	0.0228016	0	0	0.0651509			0.00912061		0.000241236	0.00578966	0.000183339	4.48699e-05	0.000228209	0	1.30267e-05	0	0	0	0	1.69348e-06	1.69348e-06			0.000183339		4.48699e-05		0.000228209	0		1.13333e-05		0.000239542
33	7	0	5.04773	0.00638735	0.00383241	94.1717	0	9.19778		0.00588658	0.0016408	0.74578	0.00122368	0.0218987	0	0.00114243	0.0230411	0	0	0.0658037			0.00919778		0.000243274	0.00583858	0.000184888	4.5249e-05	0.000230137	0	1.31368e-05	0	0	0	0	1.70778e-06	1.70778e-06			0.000184888		4.5249e-05		0.000230137	0		1.1429e-05		0.000241566
33	8	0	5.04773	0.00644127	0.00386476	108.085	0	9.27543		0.00593628	0.00165466	0.74578	0.00123401	0.0221288	0	0.00115385	0.0232827	0	0	0.066462			0.00927543		0.000245325	0.00588781	0.000186447	4.56305e-05	0.000232078	0	1.32476e-05	0	0	0	0	1.72218e-06	1.72218e-06			0.000186447		4.56305e-05		0.000232078	0		1.15254e-05		0.000243603
33	9	0	0	0	0	108.085	6.7553	6.7553		0.00432339	0.0016686	0.74578	0.00124441	0.0223609	0	0.00116538	0.0235263	2.10243	0	0.0671259			0.0067553		0.000122106	0.00293055	9.28008e-05	2.27118e-05	0.000115513	0	6.59374e-06	9.65128e-06	2.36202e-06	1.20133e-05	0	8.57186e-07	1.28705e-05			8.31495e-05		2.03498e-05		0.000103499	0		5.73656e-06		0.000109236
33	10	0	0	0	0	108.085	6.7553	6.7553		0.00432339	0.0016748	0.74578	0.00124903	0.0224644	0	0.00117112	0.0236355	2.11025	0	0.0674563			0.0067553		0.000121889	0.00292534	9.26357e-05	2.26714e-05	0.000115307	0	6.58201e-06	9.63411e-06	2.35782e-06	1.19919e-05	0	8.55661e-07	1.28476e-05			8.30016e-05		2.03135e-05		0.000103315	0		5.72635e-06		0.000109041
33	11	0	0	0	0	108.085	6.7553	6.7553		0.00432339	0.00168099	0.74578	0.00125365	0.0225677	0	0.00117684	0.0237445	2.11805	0	0.0677861			0.0067553		0.000121672	0.00292014	9.2471e-05	2.26311e-05	0.000115102	0	6.57031e-06	9.61698e-06	2.35363e-06	1.19706e-05	0	8.5414e-07	1.28247e-05			8.2854e-05		2.02774e-05		0.000103131	0		5.71617e-06		0.000108848
33	12	0	0	0	0	108.085	6.7553	6.7553		0.00432339	0.00168716	0.74578	0.00125825	0.0226708	0	0.00118256	0.0238534	2.12582	0	0.0681154			0.0067553		0.000121456	0.00291495	9.23067e-05	2.25908e-05	0.000114898	0	6.55863e-06	9.5999e-06	2.34945e-06	1.19493e-05	0	8.52622e-07	1.2802e-05			8.27068e-05		2.02414e-05		0.000102948	0		5.70601e-06		0.000108654
33	13	0	0	0	0	108.085	6.7553	6.7553		0.00432339	0.00169332	0.74578	0.00126284	0.0227738	0	0.00118826	0.023962	2.13358	0	0.068444			0.0067553		0.000121241	0.00290977	9.21429e-05	2.25508e-05	0.000114694	0	6.54699e-06	9.58286e-06	2.34528e-06	1.19281e-05	0	8.51109e-07	1.27792e-05			8.256e-05		2.02055e-05		0.000102765	0		5.69588e-06		0.000108461
33	14	0	0	0	0	108.085	6.7553	6.7553		0.00432339	0.00169945	0.74578	0.00126742	0.0228765	0	0.00119396	0.0240705	2.14131	0	0.0687721			0.0067553		0.000121026	0.00290461	9.19795e-05	2.25108e-05	0.00011449	0	6.53538e-06	9.56586e-06	2.34112e-06	1.1907e-05	0	8.496e-07	1.27566e-05			8.24136e-05		2.01696e-05		0.000102583	0		5.68578e-06		0.000108269
33	15	0	0	0	0	108.085	6.7553	6.7553		0.00432339	0.00170558	0.74578	0.00127199	0.0229791	0	0.00119965	0.0241788	2.14903	0	0.0690996			0.0067553		0.000120811	0.00289947	9.18165e-05	2.24709e-05	0.000114287	0	6.5238e-06	9.54891e-06	2.33697e-06	1.18859e-05	0	8.48094e-07	1.2734e-05			8.22676e-05		2.01339e-05		0.000102401	0		5.67571e-06		0.000108077
33	16	0	0	0	0	108.085	6.7553	6.7553		0.00432339	0.00171168	0.74578	0.00127654	0.0230815	0	0.00120532	0.0242869	2.15672	0	0.0694265			0.0067553		0.000120597	0.00289433	9.16539e-05	2.24311e-05	0.000114085	0	6.51225e-06	9.53201e-06	2.33283e-06	1.18648e-05	0	8.46593e-07	1.27114e-05			8.21219e-05		2.00983e-05		0.00010222	0		5.66566e-06		0.000107886
33	17	0	0	0	0	108.085	6.7553	6.7553		0.00432339	0.00171777	0.74578	0.00128108	0.0231838	0	0.00121099	0.0243947	2.16439	0	0.0697529			0.0067553		0.000120384	0.00288921	9.14918e-05	2.23914e-05	0.000113883	0	6.50073e-06	9.51515e-06	2.32871e-06	1.18439e-05	0	8.45095e-07	1.26889e-05			8.19767e-05		2.00627e-05		0.000102039	0		5.65564e-06		0.000107695
33	18	0	0	0	0	108.085	6.7553	6.7553		0.00432339	0.00172385	0.74578	0.00128561	0.0232858	0	0.00121664	0.0245024	2.17205	0	0.0700787			0.0067553		0.000120171	0.00288411	9.13301e-05	2.23518e-05	0.000113682	0	6.48924e-06	9.49833e-06	2.32459e-06	1.18229e-05	0	8.43602e-07	1.26665e-05			8.18318e-05		2.00272e-05		0.000101859	0		5.64564e-06		0.000107505
33	19	0	0	0	0	108.085	6.7553	6.7553		0.00432339	0.00172991	0.74578	0.00129013	0.0233876	0	0.00122229	0.0246099	2.17968	0	0.0704038			0.0067553		0.000119959	0.00287901	9.11688e-05	2.23124e-05	0.000113481	0	6.47778e-06	9.48156e-06	2.32049e-06	1.1802e-05	0	8.42112e-07	1.26442e-05			8.16872e-05		1.99919e-05		0.000101679	0		5.63567e-06		0.000107315
33	20	0	0	0	0	108.085	6.7553	6.7553		0.00432339	0.00173595	0.74578	0.00129464	0.0234893	0	0.00122792	0.0247173	2.18729	0	0.0707285			0.0067553		0.000119747	0.00287393	9.10079e-05	2.2273e-05	0.000113281	0	6.46635e-06	9.46483e-06	2.31639e-06	1.17812e-05	0	8.40626e-07	1.26218e-05			8.15431e-05		1.99566e-05		0.0001015	0		5.62573e-06		0.000107125
33	21	0	0	0	0	108.085	6.7553	6.7553		0.00432339	0.00174197	0.74578	0.00129913	0.0235908	0	0.00123355	0.0248244	2.19489	0	0.0710525			0.0067553		0.000119536	0.00286887	9.08475e-05	2.22337e-05	0.000113081	0	6.45495e-06	9.44814e-06	2.31231e-06	1.17604e-05	0	8.39144e-07	1.25996e-05			8.13993e-05		1.99214e-05		0.000101321	0		5.61581e-06		0.000106937
33	22	0	0	0	0	108.085	6.7553	6.7553		0.00432339	0.00174798	0.74578	0.00130361	0.0236921	0	0.00123917	0.0249313	2.20246	0	0.071376			0.0067553		0.000119326	0.00286381	9.06874e-05	2.21946e-05	0.000112882	0	6.44358e-06	9.43149e-06	2.30823e-06	1.17397e-05	0	8.37666e-07	1.25774e-05			8.12559e-05		1.98863e-05		0.000101142	0		5.60592e-06		0.000106748
33	23	0	0	0	0	108.085	6.7553	6.7553		0.00432339	0.00175398	0.74578	0.00130808	0.0237933	0	0.00124477	0.0250381	2.21001	0	0.0716989			0.0067553		0.000119116	0.00285877	9.05278e-05	2.21555e-05	0.000112683	0	6.43224e-06	9.41489e-06	2.30417e-06	1.17191e-05	0	8.36191e-07	1.25553e-05			8.11129e-05		1.98513e-05		0.000100964	0		5.59605e-06		0.00010656
33	24	0	0	0	0	108.085	6.7553	6.7553	180.141	0.00432339	0.00175996	0.74578	0.00131254	0.0238943	0	0.00125037	0.0251446	2.21755	0	0.0720212	2.16034	0.200911	0.0067553	0.001	0.000118906	0.00285374	9.03686e-05	2.21165e-05	0.000112485	0	6.42093e-06	9.39833e-06	2.30012e-06	1.16985e-05	0	8.3472e-07	1.25332e-05	0.045088	6.94641e-05	8.09702e-05	0.574826	1.98164e-05	0.140681	0.000100787	0	0	5.58621e-06	0.0374942	0.000106373
34	1	0	5.11826	0.00684981	0.00410989	14.7956	0	9.86372		0.00631278	0.00176592	0.730946	0.00129079	0.023995	0	0.00125595	0.025251	0	0	0.072343			0.00986372		0.00026084	0.00626017	0.000198239	4.85163e-05	0.000246755	0	1.40854e-05	0	0	0	0	1.8311e-06	1.8311e-06			0.000198239		4.85163e-05		0.000246755	0		1.22543e-05		0.000259009
34	2	0	5.11826	0.0069064	0.00414384	29.7134	0	9.94521		0.00636494	0.00178051	0.730946	0.00130146	0.0242418	0	0.00126821	0.02551	0	0	0.0730488			0.00994521		0.000262993	0.00631182	0.000199874	4.89166e-05	0.000248791	0	1.42016e-05	0	0	0	0	1.84621e-06	1.84621e-06			0.000199874		4.89166e-05		0.000248791	0		1.23554e-05		0.000261146
34	3	0	5.11826	0.00696334	0.00417801	44.7542	0	10.0272		0.00641742	0.00179519	0.730946	0.00131219	0.0244906	0	0.00128056	0.0257712	0	0	0.0737605			0.0100272		0.000265158	0.00636379	0.00020152	4.93194e-05	0.000250839	0	1.43185e-05	0	0	0	0	1.86141e-06	1.86141e-06			0.00020152		4.93194e-05		0.000250839	0		1.24571e-05		0.000263297
34	4	0	5.11826	0.00702064	0.00421238	59.9188	0	10.1097		0.00647022	0.00180996	0.730946	0.00132299	0.0247414	0	0.00129302	0.0260344	0	0	0.074478			0.0101097		0.000267337	0.00641609	0.000203176	4.97247e-05	0.000252901	0	1.44362e-05	0	0	0	0	1.87671e-06	1.87671e-06			0.000203176		4.97247e-05		0.000252901	0		1.25595e-05		0.00026546
34	5	0	5.11826	0.00707829	0.00424698	75.2079	0	10.1927		0.00652336	0.00182483	0.730946	0.00133385	0.0249943	0	0.00130558	0.0262999	0	0	0.0752014			0.0101927		0.000269529	0.0064687	0.000204842	5.01325e-05	0.000254975	0	1.45546e-05	0	0	0	0	1.8921e-06	1.8921e-06			0.000204842		5.01325e-05		0.000254975	0		1.26625e-05		0.000267637
34	6	0	5.11826	0.0071363	0.00428178	90.6223	0	10.2763		0.00657682	0.00183978	0.730946	0.00134478	0.0252493	0	0.00131824	0.0265675	0	0	0.0759308			0.0102763		0.000271735	0.00652165	0.000206519	5.05428e-05	0.000257062	0	1.46737e-05	0	0	0	0	1.90758e-06	1.90758e-06			0.000206519		5.05428e-05		0.000257062	0		1.27661e-05		0.000269828
34	7	0	5.11826	0.00719467	0.0043168	106.163	0	10.3603		0.00663061	0.00185483	0.730946	0.00135578	0.0255064	0	0.00133101	0.0268374	0	0	0.0766661			0.0103603		0.000273955	0.00657491	0.000208206	5.09556e-05	0.000259161	0	1.47936e-05	0	0	0	0	1.92316e-06	1.92316e-06			0.000208206		5.09556e-05		0.000259161	0		1.28704e-05		0.000272032
34	8	0	5.11826	0.0072534	0.00435204	121.83	0	10.4449		0.00668474	0.00186997	0.730946	0.00136685	0.0257655	0	0.00134388	0.0271094	0	0	0.0774075			0.0104449		0.000276188	0.00662851	0.000209903	5.1371e-05	0.000261274	0	1.49141e-05	0	0	0	0	1.93884e-06	1.93884e-06			0.000209903		5.1371e-05		0.000261274	0		1.29753e-05		0.000274249
34	9	0	0	0	0	121.83	7.61439	7.61439		0.00487321	0.00188521	0.730946	0.00137798	0.0260268	0	0.00135685	0.0273837	2.37536	0	0.0781548			0.00761439		0.00013742	0.00329809	0.000104439	2.55602e-05	0.00013	0	7.42069e-06	1.08617e-05	2.65826e-06	1.352e-05	0	9.6469e-07	1.44846e-05			9.35777e-05		2.29019e-05		0.00011648	0		6.456e-06		0.000122936
34	10	0	0	0	0	121.83	7.61439	7.61439		0.00487321	0.00189198	0.730946	0.00138294	0.0261433	0	0.00136331	0.0275066	2.3839	0	0.0785267			0.00761439		0.000137183	0.00329238	0.000104259	2.5516e-05	0.000129775	0	7.40786e-06	1.08429e-05	2.65366e-06	1.34966e-05	0	9.63022e-07	1.44596e-05			9.34158e-05		2.28623e-05		0.000116278	0		6.44484e-06		0.000122723
34	11	0	0	0	0	121.83	7.61439	7.61439		0.00487321	0.00189874	0.730946	0.00138788	0.0262596	0	0.00136976	0.0276293	2.39242	0	0.0788979			0.00761439		0.000136946	0.00328669	0.000104079	2.54719e-05	0.00012955	0	7.39506e-06	1.08242e-05	2.64907e-06	1.34732e-05	0	9.61357e-07	1.44346e-05			9.32544e-05		2.28228e-05		0.000116077	0		6.4337e-06		0.000122511
34	12	0	0	0	0	121.83	7.61439	7.61439		0.00487321	0.00190549	0.730946	0.00139281	0.0263756	0	0.00137619	0.0277518	2.40091	0	0.0792685			0.00761439		0.000136709	0.00328102	0.000103899	2.54279e-05	0.000129327	0	7.38229e-06	1.08055e-05	2.6445e-06	1.345e-05	0	9.59698e-07	1.44097e-05			9.30934e-05		2.27834e-05		0.000115877	0		6.42259e-06		0.000122299
34	13	0	0	0	0	121.83	7.61439	7.61439		0.00487321	0.00191221	0.730946	0.00139772	0.0264915	0	0.00138261	0.0278741	2.40939	0	0.0796385			0.00761439		0.000136473	0.00327536	0.00010372	2.5384e-05	0.000129104	0	7.36955e-06	1.07868e-05	2.63994e-06	1.34268e-05	0	9.58042e-07	1.43848e-05			9.29328e-05		2.27441e-05		0.000115677	0		6.41151e-06		0.000122088
34	14	0	0	0	0	121.83	7.61439	7.61439		0.00487321	0.00191892	0.730946	0.00140263	0.0266072	0	0.00138902	0.0279962	2.41784	0	0.0800078			0.00761439		0.000136238	0.00326971	0.000103541	2.53403e-05	0.000128881	0	7.35685e-06	1.07683e-05	2.63539e-06	1.34036e-05	0	9.56391e-07	1.436e-05			9.27726e-05		2.27049e-05		0.000115477	0		6.40046e-06		0.000121878
34	15	0	0	0	0	121.83	7.61439	7.61439		0.00487321	0.00192561	0.730946	0.00140752	0.0267227	0	0.00139542	0.0281181	2.42627	0	0.0803764			0.00761439		0.000136003	0.00326408	0.000103363	2.52966e-05	0.000128659	0	7.34418e-06	1.07497e-05	2.63085e-06	1.33806e-05	0	9.54743e-07	1.43353e-05			9.26128e-05		2.26658e-05		0.000115279	0		6.38944e-06		0.000121668
34	16	0	0	0	0	121.83	7.61439	7.61439		0.00487321	0.00193229	0.730946	0.0014124	0.0268379	0	0.00140181	0.0282398	2.43468	0	0.0807445			0.00761439		0.000135769	0.00325846	0.000103185	2.52531e-05	0.000128438	0	7.33154e-06	1.07312e-05	2.62632e-06	1.33575e-05	0	9.531e-07	1.43106e-05			9.24535e-05		2.26268e-05		0.00011508	0		6.37844e-06		0.000121459
34	17	0	0	0	0	121.83	7.61439	7.61439		0.00487321	0.00193894	0.730946	0.00141726	0.026953	0	0.00140819	0.0283612	2.44307	0	0.0811119			0.00761439		0.000135536	0.00325286	0.000103007	2.52097e-05	0.000128217	0	7.31894e-06	1.07128e-05	2.62181e-06	1.33346e-05	0	9.51462e-07	1.4286e-05			9.22945e-05		2.25879e-05		0.000114882	0		6.36747e-06		0.00012125
34	18	0	0	0	0	121.83	7.61439	7.61439		0.00487321	0.00194558	0.730946	0.00142212	0.0270679	0	0.00141456	0.0284825	2.45143	0	0.0814786			0.00761439		0.000135303	0.00324727	0.00010283	2.51664e-05	0.000127997	0	7.30636e-06	1.06943e-05	2.6173e-06	1.33116e-05	0	9.49827e-07	1.42615e-05			9.21359e-05		2.25491e-05		0.000114685	0		6.35653e-06		0.000121042
34	19	0	0	0	0	121.83	7.61439	7.61439		0.00487321	0.0019522	0.730946	0.00142696	0.0271826	0	0.00142092	0.0286035	2.45978	0	0.0818448			0.00761439		0.000135071	0.0032417	0.000102654	2.51231e-05	0.000127777	0	7.29382e-06	1.0676e-05	2.61281e-06	1.32888e-05	0	9.48196e-07	1.4237e-05			9.19777e-05		2.25103e-05		0.000114488	0		6.34562e-06		0.000120834
34	20	0	0	0	0	121.83	7.61439	7.61439		0.00487321	0.00195881	0.730946	0.00143178	0.0272971	0	0.00142726	0.0287243	2.4681	0	0.0822103			0.00761439		0.000134839	0.00323614	0.000102478	2.50801e-05	0.000127558	0	7.28131e-06	1.06577e-05	2.60833e-06	1.3266e-05	0	9.4657e-07	1.42126e-05			9.182e-05		2.24717e-05		0.000114292	0		6.33474e-06		0.000120626
34	21	0	0	0	0	121.83	7.61439	7.61439		0.00487321	0.0019654	0.730946	0.0014366	0.0274114	0	0.0014336	0.028845	2.4764	0	0.0825751			0.00761439		0.000134608	0.00323059	0.000102302	2.50371e-05	0.000127339	0	7.26883e-06	1.06394e-05	2.60385e-06	1.32433e-05	0	9.44947e-07	1.41882e-05			9.16626e-05		2.24332e-05		0.000114096	0		6.32388e-06		0.00012042
34	22	0	0	0	0	121.83	7.61439	7.61439		0.00487321	0.00197197	0.730946	0.0014414	0.0275255	0	0.00143992	0.0289654	2.48468	0	0.0829394			0.00761439		0.000134377	0.00322506	0.000102127	2.49942e-05	0.000127121	0	7.25638e-06	1.06212e-05	2.5994e-06	1.32206e-05	0	9.43329e-07	1.41639e-05			9.15056e-05		2.23948e-05		0.0001139	0		6.31305e-06		0.000120213
34	23	0	0	0	0	121.83	7.61439	7.61439		0.00487321	0.00197853	0.730946	0.0014462	0.0276394	0	0.00144623	0.0290856	2.49294	0	0.083303			0.00761439		0.000134147	0.00321954	0.000101952	2.49514e-05	0.000126903	0	7.24396e-06	1.0603e-05	2.59495e-06	1.3198e-05	0	9.41715e-07	1.41397e-05			9.1349e-05		2.23565e-05		0.000113705	0		6.30224e-06		0.000120008
34	24	0	0	0	0	121.83	7.61439	7.61439	203.05	0.00487321	0.00198507	0.730946	0.00145098	0.0277531	0	0.00145254	0.0292056	2.50118	0	0.083666	2.43865	0.201487	0.00761439	0.001	0.000133918	0.00321403	0.000101778	2.49087e-05	0.000126686	0	7.23157e-06	1.05849e-05	2.59051e-06	1.31754e-05	0	9.40104e-07	1.41155e-05	0.045037	7.83772e-05	9.11928e-05	0.574426	2.23182e-05	0.140583	0.000113511	0	0	6.29147e-06	0.0374672	0.000119802
35	1	0	5.1801	0.00768735	0.00461241	16.6047	0	11.0698		0.00708466	0.00199159	0.716825	0.00142762	0.0278666	0	0.00145883	0.0293254	0	0	0.0840284			0.0110698		0.000292658	0.0070238	0.00022242	5.44345e-05	0.000276855	0	1.58036e-05	0	0	0	0	2.05446e-06	2.05446e-06			0.00022242		5.44345e-05		0.000276855	0		1.37491e-05		0.000290604
35	2	0	5.1801	0.00774871	0.00464923	33.3419	0	11.1581		0.00714121	0.00200748	0.716825	0.00143901	0.0281434	0	0.00147258	0.029616	0	0	0.0848204			0.0111581		0.000294991	0.00707979	0.000224193	5.48683e-05	0.000279062	0	1.59295e-05	0	0	0	0	2.07084e-06	2.07084e-06			0.000224193		5.48683e-05		0.000279062	0		1.38587e-05		0.00029292
35	3	0	5.1801	0.00781044	0.00468626	50.2124	0	11.247		0.0071981	0.00202348	0.716825	0.00145048	0.0284225	0	0.00148643	0.0299089	0	0	0.0856186			0.011247		0.000297338	0.0071361	0.000225977	5.53048e-05	0.000281281	0	1.60562e-05	0	0	0	0	2.08731e-06	2.08731e-06			0.000225977		5.53048e-05		0.000281281	0		1.39689e-05		0.00029525
35	4	0	5.1801	0.00787254	0.00472352	67.2171	0	11.3365		0.00725533	0.00203956	0.716825	0.00146201	0.0287038	0	0.0015004	0.0302042	0	0	0.0864232			0.0113365		0.000299698	0.00719276	0.000227771	5.57439e-05	0.000283515	0	1.61837e-05	0	0	0	0	2.10388e-06	2.10388e-06			0.000227771		5.57439e-05		0.000283515	0		1.40798e-05		0.000297595
35	5	0	5.1801	0.00793501	0.004761	84.3567	0	11.4264		0.0073129	0.00205575	0.716825	0.00147361	0.0289873	0	0.00151448	0.0305018	0	0	0.0872342			0.0114264		0.000302073	0.00724976	0.000229576	5.61856e-05	0.000285761	0	1.6312e-05	0	0	0	0	2.12055e-06	2.12055e-06			0.000229576		5.61856e-05		0.000285761	0		1.41914e-05		0.000299953
35	6	0	5.1801	0.00799785	0.00479871	101.632	0	11.5169		0.00737082	0.00207203	0.716825	0.00148528	0.0292731	0	0.00152867	0.0308017	0	0	0.0880517			0.0115169		0.000304462	0.00730709	0.000231391	5.663e-05	0.000288021	0	1.6441e-05	0	0	0	0	2.13733e-06	2.13733e-06			0.000231391		5.663e-05		0.000288021	0		1.43036e-05		0.000302325
35	7	0	5.1801	0.00806107	0.00483664	119.044	0	11.6079		0.00742908	0.00208841	0.716825	0.00149702	0.0295611	0	0.00154298	0.0311041	0	0	0.0888756			0.0116079		0.000306865	0.00736477	0.000233218	5.7077e-05	0.000290295	0	1.65707e-05	0	0	0	0	2.1542e-06	2.1542e-06			0.000233218		5.7077e-05		0.000290295	0		1.44165e-05		0.000304711
35	8	0	5.1801	0.00812467	0.0048748	136.593	0	11.6995		0.00748769	0.00210488	0.716825	0.00150883	0.0298514	0	0.00155739	0.0314088	0	0	0.089706			0.0116995		0.000309283	0.00742279	0.000235055	5.75266e-05	0.000292582	0	1.67013e-05	0	0	0	0	2.17117e-06	2.17117e-06			0.000235055		5.75266e-05		0.000292582	0		1.45301e-05		0.000307112
35	9	0	0	0	0	136.593	8.53708	8.53708		0.00546373	0.00212146	0.716825	0.00152071	0.030144	0	0.00157193	0.0317159	2.67304	0	0.0905429			0.00853708		0.000153732	0.00368958	0.000116837	2.85942e-05	0.000145431	0	8.30155e-06	1.2151e-05	2.9738e-06	1.51248e-05	0	1.0792e-06	1.6204e-05			0.000104686		2.56204e-05		0.000130306	0		7.22234e-06		0.000137528
35	10	0	0	0	0	136.593	8.53708	8.53708		0.00546373	0.00212883	0.716825	0.00152599	0.0302743	0	0.00157915	0.0318534	2.68232	0	0.0909589			0.00853708		0.000153474	0.00368337	0.00011664	2.85461e-05	0.000145186	0	8.28758e-06	1.21306e-05	2.96879e-06	1.50994e-05	0	1.07739e-06	1.61767e-05			0.000104509		2.55773e-05		0.000130087	0		7.21019e-06		0.000137297
35	11	0	0	0	0	136.593	8.53708	8.53708		0.00546373	0.00213617	0.716825	0.00153126	0.0304043	0	0.00158636	0.0319907	2.69158	0	0.0913742			0.00853708		0.000153216	0.00367718	0.000116444	2.84981e-05	0.000144942	0	8.27365e-06	1.21102e-05	2.9638e-06	1.5074e-05	0	1.07557e-06	1.61495e-05			0.000104334		2.55343e-05		0.000129868	0		7.19807e-06		0.000137066
35	12	0	0	0	0	136.593	8.53708	8.53708		0.00546373	0.0021435	0.716825	0.00153652	0.0305342	0	0.00159356	0.0321278	2.70082	0	0.0917888			0.00853708		0.000152958	0.003671	0.000116248	2.84502e-05	0.000144699	0	8.25975e-06	1.20898e-05	2.95883e-06	1.50487e-05	0	1.07377e-06	1.61224e-05			0.000104159		2.54914e-05		0.00012965	0		7.18598e-06		0.000136836
35	13	0	0	0	0	136.593	8.53708	8.53708		0.00546373	0.00215082	0.716825	0.00154176	0.0306639	0	0.00160074	0.0322646	2.71003	0	0.0922027			0.00853708		0.000152702	0.00366484	0.000116053	2.84025e-05	0.000144456	0	8.24589e-06	1.20695e-05	2.95386e-06	1.50234e-05	0	1.07197e-06	1.60954e-05			0.000103984		2.54486e-05		0.000129432	0		7.17392e-06		0.000136606
35	14	0	0	0	0	136.593	8.53708	8.53708		0.00546373	0.00215811	0.716825	0.00154699	0.0307933	0	0.00160792	0.0324012	2.71922	0	0.0926159			0.00853708		0.000152446	0.00365869	0.000115859	2.83549e-05	0.000144213	0	8.23206e-06	1.20493e-05	2.94891e-06	1.49982e-05	0	1.07017e-06	1.60684e-05			0.000103809		2.5406e-05		0.000129215	0		7.16189e-06		0.000136377
35	15	0	0	0	0	136.593	8.53708	8.53708		0.00546373	0.00216539	0.716825	0.0015522	0.0309225	0	0.00161508	0.0325376	2.72839	0	0.0930285			0.00853708		0.00015219	0.00365256	0.000115664	2.83074e-05	0.000143972	0	8.21826e-06	1.20291e-05	2.94396e-06	1.49731e-05	0	1.06837e-06	1.60414e-05			0.000103635		2.53634e-05		0.000128999	0		7.14989e-06		0.000136149
35	16	0	0	0	0	136.593	8.53708	8.53708		0.00546373	0.00217264	0.716825	0.0015574	0.0310515	0	0.00162223	0.0326737	2.73753	0	0.0934403			0.00853708		0.000151935	0.00364645	0.000115471	2.826e-05	0.000143731	0	8.2045e-06	1.2009e-05	2.93904e-06	1.4948e-05	0	1.06659e-06	1.60146e-05			0.000103462		2.53209e-05		0.000128783	0		7.13792e-06		0.000135921
35	17	0	0	0	0	136.593	8.53708	8.53708		0.00546373	0.00217988	0.716825	0.00156259	0.0311803	0	0.00162937	0.0328097	2.74665	0	0.0938514			0.00853708		0.000151681	0.00364035	0.000115278	2.82127e-05	0.00014349	0	8.19078e-06	1.19889e-05	2.93412e-06	1.4923e-05	0	1.0648e-06	1.59878e-05			0.000103289		2.52786e-05		0.000128567	0		7.12598e-06		0.000135693
35	18	0	0	0	0	136.593	8.53708	8.53708		0.00546373	0.0021871	0.716825	0.00156777	0.0313089	0	0.00163649	0.0329454	2.75575	0	0.0942619			0.00853708		0.000151427	0.00363426	0.000115085	2.81655e-05	0.00014325	0	8.17708e-06	1.19688e-05	2.92921e-06	1.4898e-05	0	1.06302e-06	1.59611e-05			0.000103116		2.52363e-05		0.000128352	0		7.11406e-06		0.000135466
35	19	0	0	0	0	136.593	8.53708	8.53708		0.00546373	0.00219431	0.716825	0.00157293	0.0314372	0	0.00164361	0.0330808	2.76483	0	0.0946717			0.00853708		0.000151175	0.00362819	0.000114893	2.81185e-05	0.000143011	0	8.16342e-06	1.19488e-05	2.92432e-06	1.48732e-05	0	1.06125e-06	1.59344e-05			0.000102944		2.51941e-05		0.000128138	0		7.10218e-06		0.00013524
35	20	0	0	0	0	136.593	8.53708	8.53708		0.00546373	0.00220149	0.716825	0.00157808	0.0315654	0	0.00165071	0.0332161	2.77388	0	0.0950808			0.00853708		0.000150922	0.00362213	0.000114701	2.80715e-05	0.000142772	0	8.1498e-06	1.19289e-05	2.91944e-06	1.48483e-05	0	1.05947e-06	1.59078e-05			0.000102772		2.51521e-05		0.000127924	0		7.09032e-06		0.000135014
35	21	0	0	0	0	136.593	8.53708	8.53708		0.00546373	0.00220866	0.716825	0.00158322	0.0316933	0	0.0016578	0.0333511	2.78291	0	0.0954892			0.00853708		0.00015067	0.00361609	0.00011451	2.80247e-05	0.000142534	0	8.1362e-06	1.1909e-05	2.91457e-06	1.48236e-05	0	1.05771e-06	1.58813e-05			0.000102601		2.51101e-05		0.000127711	0		7.0785e-06		0.000134789
35	22	0	0	0	0	136.593	8.53708	8.53708		0.00546373	0.00221581	0.716825	0.00158835	0.031821	0	0.00166488	0.0334859	2.79192	0	0.0958969			0.00853708		0.000150419	0.00361006	0.000114319	2.7978e-05	0.000142297	0	8.12264e-06	1.18891e-05	2.90971e-06	1.47989e-05	0	1.05594e-06	1.58548e-05			0.00010243		2.50683e-05		0.000127498	0		7.0667e-06		0.000134565
35	23	0	0	0	0	136.593	8.53708	8.53708		0.00546373	0.00222294	0.716825	0.00159346	0.0319485	0	0.00167194	0.0336204	2.80091	0	0.0963039			0.00853708		0.000150169	0.00360405	0.000114128	2.79314e-05	0.00014206	0	8.10912e-06	1.18693e-05	2.90487e-06	1.47742e-05	0	1.05419e-06	1.58284e-05			0.000102259		2.50265e-05		0.000127286	0		7.05493e-06		0.00013434
35	24	0	0	0	0	136.593	8.53708	8.53708	227.655	0.00546373	0.00223006	0.716825	0.00159856	0.0320758	0	0.001679	0.0337548	2.80987	0	0.0967103	2.74185	0.202335	0.00853708	0.001	0.000149919	0.00359805	0.000113938	2.78849e-05	0.000141823	0	8.09562e-06	1.18496e-05	2.90003e-06	1.47496e-05	0	1.05243e-06	1.58021e-05	0.0449577	8.80522e-05	0.000102089	0.57384	2.49849e-05	0.14044	0.000127074	0	0	7.04319e-06	0.0374273	0.000134117
36	1	0	5.23351	0.0085824	0.00514944	18.538	0	12.3587		0.00790954	0.00223716	0.703363	0.00157353	0.0322028	0	0.00168604	0.0338889	0	0	0.097116			0.0123587		0.000326645	0.00783948	0.00024825	6.0756e-05	0.000309006	0	1.76388e-05	0	0	0	0	2.29305e-06	2.29305e-06			0.00024825		6.0756e-05		0.000309006	0		1.53458e-05		0.000324352
36	2	0	5.23351	0.00864857	0.00518914	37.2189	0	12.4539		0.00797052	0.0022544	0.703363	0.00158566	0.0325119	0	0.00170139	0.0342132	0	0	0.0979999			0.0124539		0.000329159	0.00789983	0.000250161	6.12237e-05	0.000311385	0	1.77746e-05	0	0	0	0	2.3107e-06	2.3107e-06			0.000250161		6.12237e-05		0.000311385	0		1.54639e-05		0.000326849
36	3	0	5.23351	0.00871511	0.00522907	56.0435	0	12.5498		0.00803185	0.00227175	0.703363	0.00159786	0.0328232	0	0.00171685	0.0345401	0	0	0.0988906			0.0125498		0.000331689	0.00796053	0.000252083	6.16941e-05	0.000313777	0	1.79112e-05	0	0	0	0	2.32845e-06	2.32845e-06			0.000252083		6.16941e-05		0.000313777	0		1.55827e-05		0.00032936
36	4	0	5.23351	0.00878204	0.00526923	75.0128	0	12.6461		0.00809353	0.00228919	0.703363	0.00161013	0.033137	0	0.00173243	0.0348694	0	0	0.0997882			0.0126461		0.000334232	0.00802157	0.000254017	6.21672e-05	0.000316184	0	1.80485e-05	0	0	0	0	2.34631e-06	2.34631e-06			0.000254017		6.21672e-05		0.000316184	0		1.57022e-05		0.000331886
36	5	0	5.23351	0.00884936	0.00530962	94.1274	0	12.7431		0.00815557	0.00230674	0.703363	0.00162248	0.0334532	0	0.00174814	0.0352013	0	0	0.100693			0.0127431		0.000336791	0.00808298	0.000255961	6.26431e-05	0.000318604	0	1.81867e-05	0	0	0	0	2.36427e-06	2.36427e-06			0.000255961		6.26431e-05		0.000318604	0		1.58224e-05		0.000334426
36	6	0	5.23351	0.00891707	0.00535024	113.388	0	12.8406		0.00821797	0.00232439	0.703363	0.00163489	0.0337718	0	0.00176396	0.0355358	0	0	0.101604			0.0128406		0.000339364	0.00814473	0.000257916	6.31217e-05	0.000321038	0	1.83256e-05	0	0	0	0	2.38233e-06	2.38233e-06			0.000257916		6.31217e-05		0.000321038	0		1.59433e-05		0.000336981
36	7	0	5.23351	0.00898517	0.0053911	132.796	0	12.9386		0.00828074	0.00234214	0.703363	0.00164738	0.0340928	0	0.0017799	0.0358727	0	0	0.102522			0.0129386		0.000341952	0.00820684	0.000259883	6.3603e-05	0.000323486	0	1.84654e-05	0	0	0	0	2.4005e-06	2.4005e-06			0.000259883		6.3603e-05		0.000323486	0		1.60649e-05		0.000339551
36	8	0	5.23351	0.00905367	0.0054322	152.352	0	13.0373		0.00834386	0.00236	0.703363	0.00165993	0.0344163	0	0.00179597	0.0362123	0	0	0.103448			0.0130373		0.000344554	0.00826931	0.000261861	6.40871e-05	0.000325949	0	1.86059e-05	0	0	0	0	2.41877e-06	2.41877e-06			0.000261861		6.40871e-05		0.000325949	0		1.61872e-05		0.000342136
36	9	0	0	0	0	152.352	9.52201	9.52201		0.00609409	0.00237795	0.703363	0.00167256	0.0347423	0	0.00181215	0.0365544	2.99622	0	0.10438			0.00952201		0.000170984	0.00410361	0.000129948	3.1803e-05	0.00016175	0	9.23311e-06	1.35145e-05	3.30751e-06	1.68221e-05	0	1.2003e-06	1.80224e-05			0.000116433		2.84954e-05		0.000144928	0		8.03281e-06		0.000152961
36	10	0	0	0	0	152.352	9.52201	9.52201		0.00609409	0.00238592	0.703363	0.00167817	0.0348872	0	0.00182019	0.0367074	3.00626	0	0.104843			0.00952201		0.000170703	0.00409688	0.000129735	3.17509e-05	0.000161486	0	9.21799e-06	1.34924e-05	3.30209e-06	1.67945e-05	0	1.19834e-06	1.79928e-05			0.000116242		2.84488e-05		0.000144691	0		8.01965e-06		0.000152711
36	11	0	0	0	0	152.352	9.52201	9.52201		0.00609409	0.00239387	0.703363	0.00168376	0.0350319	0	0.00182821	0.0368601	3.01628	0	0.105305			0.00952201		0.000170424	0.00409018	0.000129522	3.16989e-05	0.000161221	0	9.2029e-06	1.34703e-05	3.29668e-06	1.6767e-05	0	1.19638e-06	1.79634e-05			0.000116052		2.84022e-05		0.000144454	0		8.00652e-06		0.000152461
36	12	0	0	0	0	152.352	9.52201	9.52201		0.00609409	0.0024018	0.703363	0.00168934	0.0351763	0	0.00183621	0.0370126	3.02627	0	0.105766			0.00952201		0.000170145	0.00408349	0.00012931	3.1647e-05	0.000160957	0	9.18785e-06	1.34483e-05	3.29129e-06	1.67396e-05	0	1.19442e-06	1.7934e-05			0.000115862		2.83557e-05		0.000144218	0		7.99343e-06		0.000152211
36	13	0	0	0	0	152.352	9.52201	9.52201		0.00609409	0.00240971	0.703363	0.0016949	0.0353206	0	0.00184421	0.0371648	3.03624	0	0.106226			0.00952201		0.000169867	0.00407681	0.000129099	3.15953e-05	0.000160694	0	9.17283e-06	1.34263e-05	3.28591e-06	1.67122e-05	0	1.19247e-06	1.79047e-05			0.000115673		2.83094e-05		0.000143982	0		7.98036e-06		0.000151963
36	14	0	0	0	0	152.352	9.52201	9.52201		0.00609409	0.00241761	0.703363	0.00170045	0.0354645	0	0.00185219	0.0373167	3.04618	0	0.106686			0.00952201		0.00016959	0.00407016	0.000128888	3.15437e-05	0.000160432	0	9.15785e-06	1.34044e-05	3.28055e-06	1.66849e-05	0	1.19052e-06	1.78754e-05			0.000115484		2.82632e-05		0.000143747	0		7.96733e-06		0.000151714
36	15	0	0	0	0	152.352	9.52201	9.52201		0.00609409	0.00242548	0.703363	0.00170599	0.0356083	0	0.00186015	0.0374684	3.0561	0	0.107145			0.00952201		0.000169313	0.00406351	0.000128678	3.14922e-05	0.00016017	0	9.1429e-06	1.33825e-05	3.27519e-06	1.66577e-05	0	1.18858e-06	1.78463e-05			0.000115295		2.8217e-05		0.000143512	0		7.95433e-06		0.000151467
36	16	0	0	0	0	152.352	9.52201	9.52201		0.00609409	0.00243333	0.703363	0.00171151	0.0357518	0	0.00186811	0.0376199	3.066	0	0.107603			0.00952201		0.000169037	0.00405689	0.000128468	3.14409e-05	0.000159909	0	9.128e-06	1.33607e-05	3.26985e-06	1.66305e-05	0	1.18664e-06	1.78172e-05			0.000115107		2.8171e-05		0.000143278	0		7.94136e-06		0.00015122
36	17	0	0	0	0	152.352	9.52201	9.52201		0.00609409	0.00244117	0.703363	0.00171702	0.0358951	0	0.00187605	0.0377711	3.07587	0	0.10806			0.00952201		0.000168762	0.00405028	0.000128259	3.13896e-05	0.000159648	0	9.11312e-06	1.33389e-05	3.26452e-06	1.66034e-05	0	1.18471e-06	1.77881e-05			0.00011492		2.81251e-05		0.000143045	0		7.92842e-06		0.000150973
36	18	0	0	0	0	152.352	9.52201	9.52201		0.00609409	0.00244898	0.703363	0.00172252	0.0360381	0	0.00188398	0.0379221	3.08572	0	0.108517			0.00952201		0.000168487	0.00404368	0.00012805	3.13385e-05	0.000159388	0	9.09828e-06	1.33172e-05	3.25921e-06	1.65764e-05	0	1.18278e-06	1.77592e-05			0.000114733		2.80793e-05		0.000142812	0		7.91551e-06		0.000150728
36	19	0	0	0	0	152.352	9.52201	9.52201		0.00609409	0.00245678	0.703363	0.00172801	0.0361809	0	0.00189189	0.0380728	3.09554	0	0.108973			0.00952201		0.000168213	0.0040371	0.000127842	3.12875e-05	0.000159129	0	9.08348e-06	1.32955e-05	3.2539e-06	1.65494e-05	0	1.18085e-06	1.77303e-05			0.000114546		2.80336e-05		0.00014258	0		7.90263e-06		0.000150482
36	20	0	0	0	0	152.352	9.52201	9.52201		0.00609409	0.00246456	0.703363	0.00173348	0.0363235	0	0.0018998	0.0382233	3.10534	0	0.109428			0.00952201		0.000167939	0.00403054	0.000127634	3.12367e-05	0.00015887	0	9.06871e-06	1.32739e-05	3.24861e-06	1.65225e-05	0	1.17893e-06	1.77015e-05			0.00011436		2.79881e-05		0.000142348	0		7.88978e-06		0.000150238
36	21	0	0	0	0	152.352	9.52201	9.52201		0.00609409	0.00247232	0.703363	0.00173893	0.0364659	0	0.00190769	0.0383736	3.11512	0	0.109883			0.00952201		0.000167666	0.00402399	0.000127426	3.11859e-05	0.000158612	0	9.05398e-06	1.32523e-05	3.24334e-06	1.64957e-05	0	1.17702e-06	1.76727e-05			0.000114174		2.79426e-05		0.000142117	0		7.87696e-06		0.000149994
36	22	0	0	0	0	152.352	9.52201	9.52201		0.00609409	0.00248006	0.703363	0.00174438	0.036608	0	0.00191556	0.0385235	3.12487	0	0.110336			0.00952201		0.000167394	0.00401746	0.00012722	3.11353e-05	0.000158355	0	9.03928e-06	1.32308e-05	3.23807e-06	1.64689e-05	0	1.17511e-06	1.7644e-05			0.000113989		2.78972e-05		0.000141886	0		7.86418e-06		0.00014975
36	23	0	0	0	0	152.352	9.52201	9.52201		0.00609409	0.00248778	0.703363	0.00174981	0.0367499	0	0.00192343	0.0386733	3.1346	0	0.110789			0.00952201		0.000167123	0.00401094	0.000127013	3.10848e-05	0.000158098	0	9.02462e-06	1.32094e-05	3.23282e-06	1.64422e-05	0	1.1732e-06	1.76154e-05			0.000113804		2.7852e-05		0.000141656	0		7.85142e-06		0.000149507
36	24	0	0	0	0	152.352	9.52201	9.52201	253.92	0.00609409	0.00249548	0.703363	0.00175523	0.0368915	0	0.00193128	0.0388228	3.14431	0	0.111242	3.07068	0.203443	0.00952201	0.001	0.000166852	0.00400444	0.000126807	3.10344e-05	0.000157842	0	9.00999e-06	1.3188e-05	3.22758e-06	1.64155e-05	0	1.1713e-06	1.75868e-05	0.0448515	9.85025e-05	0.000113619	0.573078	2.78068e-05	0.140253	0.000141426	0	0	7.83869e-06	0.0373753	0.000149265
37	1	0	5.27878	0.00953314	0.00571988	20.5916	0	13.7277		0.00878574	0.00250317	0.690512	0.00172847	0.037033	0	0.00193912	0.0389721	0	0	0.111693			0.0137277		0.000362728	0.00870547	0.000275673	6.74674e-05	0.000343141	0	1.95873e-05	0	0	0	0	2.54635e-06	2.54635e-06			0.000275673		6.74674e-05		0.000343141	0		1.7041e-05		0.000360182
37	2	0	5.27878	0.0096041	0.00576246	41.3364	0	13.8299		0.00885114	0.0025218	0.690512	0.00174133	0.0373761	0	0.00195616	0.0393323	0	0	0.112675			0.0138299		0.000365424	0.00877018	0.000277722	6.79689e-05	0.000345691	0	1.97329e-05	0	0	0	0	2.56528e-06	2.56528e-06			0.000277722		6.79689e-05		0.000345691	0		1.71676e-05		0.000362859
37	3	0	5.27878	0.00967547	0.00580528	62.2355	0	13.9327		0.00891691	0.00254054	0.690512	0.00175427	0.0377218	0	0.00197333	0.0396951	0	0	0.113664			0.0139327		0.000368135	0.00883525	0.000279783	6.84732e-05	0.000348256	0	1.98793e-05	0	0	0	0	2.58431e-06	2.58431e-06			0.000279783		6.84732e-05		0.000348256	0		1.7295e-05		0.000365551
37	4	0	5.27878	0.00974723	0.00584834	83.2895	0	14.036		0.00898305	0.00255938	0.690512	0.00176728	0.03807	0	0.00199062	0.0400607	0	0	0.11466			0.014036		0.000370862	0.00890068	0.000281855	6.89803e-05	0.000350835	0	2.00265e-05	0	0	0	0	2.60345e-06	2.60345e-06			0.000281855		6.89803e-05		0.000350835	0		1.74231e-05		0.000368258
37	5	0	5.27878	0.00981939	0.00589164	104.499	0	14.1399		0.00904955	0.00257833	0.690512	0.00178037	0.0384209	0	0.00200804	0.0404289	0	0	0.115663			0.0141399		0.000373603	0.00896648	0.000283939	6.94902e-05	0.000353429	0	2.01746e-05	0	0	0	0	2.6227e-06	2.6227e-06			0.000283939		6.94902e-05		0.000353429	0		1.75519e-05		0.000370981
37	6	0	5.27878	0.00989196	0.00593518	125.866	0	14.2444		0.00911643	0.00259739	0.690512	0.00179353	0.0387743	0	0.0020256	0.0407999	0	0	0.116674			0.0142444		0.00037636	0.00903264	0.000286034	7.0003e-05	0.000356037	0	2.03235e-05	0	0	0	0	2.64205e-06	2.64205e-06			0.000286034		7.0003e-05		0.000356037	0		1.76814e-05		0.000373718
37	7	0	5.27878	0.00996493	0.00597896	147.39	0	14.3495		0.00918368	0.00261655	0.690512	0.00180676	0.0391303	0	0.00204328	0.0411736	0	0	0.117693			0.0143495		0.000379132	0.00909918	0.000288141	7.05186e-05	0.000358659	0	2.04731e-05	0	0	0	0	2.66151e-06	2.66151e-06			0.000288141		7.05186e-05		0.000358659	0		1.78116e-05		0.000376471
37	8	0	5.27878	0.0100383	0.00602299	169.073	0	14.4552		0.00925131	0.00263581	0.690512	0.00182006	0.039489	0	0.00206109	0.0415501	0	0	0.118719			0.0144552		0.00038192	0.00916608	0.000290259	7.10371e-05	0.000361296	0	2.06237e-05	0	0	0	0	2.68108e-06	2.68108e-06			0.000290259		7.10371e-05		0.000361296	0		1.79426e-05		0.000379239
37	9	0	0	0	0	169.073	10.5671	10.5671		0.00676292	0.00265519	0.690512	0.00183344	0.0398503	0	0.00207903	0.0419293	3.34554	0	0.119752			0.0105671		0.000189099	0.00453837	0.000143715	3.51724e-05	0.000178888	0	1.02113e-05	1.49464e-05	3.65793e-06	1.86043e-05	0	1.32747e-06	1.99318e-05			0.000128769		3.15145e-05		0.000160283	0		8.88386e-06		0.000169167
37	10	0	0	0	0	169.073	10.5671	10.5671		0.00676292	0.00266377	0.690512	0.00183936	0.0400106	0	0.00208792	0.0420985	3.35635	0	0.120264			0.0105671		0.000188797	0.00453113	0.000143486	3.51162e-05	0.000178602	0	1.0195e-05	1.49225e-05	3.65209e-06	1.85746e-05	0	1.32535e-06	1.99e-05			0.000128563		3.14641e-05		0.000160027	0		8.86968e-06		0.000168897
37	11	0	0	0	0	169.073	10.5671	10.5671		0.00676292	0.00267233	0.690512	0.00184527	0.0401706	0	0.00209678	0.0422674	3.36713	0	0.120775			0.0105671		0.000188496	0.0045239	0.000143257	3.50602e-05	0.000178317	0	1.01788e-05	1.48987e-05	3.64626e-06	1.8545e-05	0	1.32324e-06	1.98682e-05			0.000128358		3.14139e-05		0.000159772	0		8.85553e-06		0.000168628
37	12	0	0	0	0	169.073	10.5671	10.5671		0.00676292	0.00268087	0.690512	0.00185117	0.0403304	0	0.00210564	0.042436	3.37789	0	0.121285			0.0105671		0.000188195	0.00451668	0.000143028	3.50043e-05	0.000178033	0	1.01625e-05	1.48749e-05	3.64045e-06	1.85154e-05	0	1.32113e-06	1.98365e-05			0.000128153		3.13639e-05		0.000159517	0		8.84141e-06		0.000168359
37	13	0	0	0	0	169.073	10.5671	10.5671		0.00676292	0.00268939	0.690512	0.00185705	0.0404899	0	0.00211448	0.0426044	3.38863	0	0.121794			0.0105671		0.000187895	0.00450949	0.0001428	3.49485e-05	0.000177749	0	1.01464e-05	1.48513e-05	3.63465e-06	1.84859e-05	0	1.31903e-06	1.98049e-05			0.000127949		3.13139e-05		0.000159263	0		8.82733e-06		0.00016809
37	14	0	0	0	0	169.073	10.5671	10.5671		0.00676292	0.00269788	0.690512	0.00186292	0.0406492	0	0.00212331	0.0427725	3.39933	0	0.122303			0.0105671		0.000187596	0.00450231	0.000142573	3.48929e-05	0.000177466	0	1.01302e-05	1.48276e-05	3.62886e-06	1.84565e-05	0	1.31693e-06	1.97734e-05			0.000127746		3.1264e-05		0.00015901	0		8.81327e-06		0.000167823
37	15	0	0	0	0	169.073	10.5671	10.5671		0.00676292	0.00270636	0.690512	0.00186877	0.0408082	0	0.00213212	0.0429403	3.41002	0	0.12281			0.0105671		0.000187298	0.00449515	0.000142346	3.48374e-05	0.000177184	0	1.01141e-05	1.4804e-05	3.62309e-06	1.84271e-05	0	1.31483e-06	1.97419e-05			0.000127542		3.12143e-05		0.000158757	0		8.79925e-06		0.000167556
37	16	0	0	0	0	169.073	10.5671	10.5671		0.00676292	0.00271482	0.690512	0.00187462	0.0409669	0	0.00214092	0.0431078	3.42067	0	0.123317			0.0105671		0.000187	0.004488	0.00014212	3.4782e-05	0.000176902	0	1.0098e-05	1.47805e-05	3.61733e-06	1.83978e-05	0	1.31274e-06	1.97106e-05			0.00012734		3.11647e-05		0.000158504	0		8.78527e-06		0.00016729
37	17	0	0	0	0	169.073	10.5671	10.5671		0.00676292	0.00272326	0.690512	0.00188044	0.0411254	0	0.00214971	0.0432751	3.43131	0	0.123823			0.0105671		0.000186703	0.00448087	0.000141894	3.47268e-05	0.000176621	0	1.0082e-05	1.4757e-05	3.61158e-06	1.83686e-05	0	1.31066e-06	1.96793e-05			0.000127137		3.11152e-05		0.000158253	0		8.77131e-06		0.000167024
37	18	0	0	0	0	169.073	10.5671	10.5671		0.00676292	0.00273168	0.690512	0.00188626	0.0412837	0	0.00215848	0.0434422	3.44191	0	0.124328			0.0105671		0.000186407	0.00447376	0.000141669	3.46717e-05	0.000176341	0	1.0066e-05	1.47336e-05	3.60585e-06	1.83394e-05	0	1.30858e-06	1.9648e-05			0.000126936		3.10658e-05		0.000158001	0		8.75739e-06		0.000166759
37	19	0	0	0	0	169.073	10.5671	10.5671		0.00676292	0.00274008	0.690512	0.00189206	0.0414417	0	0.00216724	0.0436089	3.4525	0	0.124833			0.0105671		0.000186111	0.00446667	0.000141444	3.46167e-05	0.000176061	0	1.005e-05	1.47102e-05	3.60013e-06	1.83104e-05	0	1.3065e-06	1.96169e-05			0.000126734		3.10165e-05		0.000157751	0		8.7435e-06		0.000166494
37	20	0	0	0	0	169.073	10.5671	10.5671		0.00676292	0.00274846	0.690512	0.00189784	0.0415994	0	0.00217598	0.0437754	3.46306	0	0.125336			0.0105671		0.000185816	0.00445959	0.00014122	3.45618e-05	0.000175782	0	1.00341e-05	1.46869e-05	3.59443e-06	1.82813e-05	0	1.30443e-06	1.95858e-05			0.000126533		3.09674e-05		0.000157501	0		8.72964e-06		0.00016623
37	21	0	0	0	0	169.073	10.5671	10.5671		0.00676292	0.00275682	0.690512	0.00190361	0.0417569	0	0.00218471	0.0439416	3.47359	0	0.125839			0.0105671		0.000185522	0.00445252	0.000140997	3.45071e-05	0.000175504	0	1.00182e-05	1.46636e-05	3.58873e-06	1.82524e-05	0	1.30236e-06	1.95547e-05			0.000126333		3.09183e-05		0.000157251	0		8.71581e-06		0.000165967
37	22	0	0	0	0	169.073	10.5671	10.5671		0.00676292	0.00276516	0.690512	0.00190937	0.0419142	0	0.00219342	0.0441076	3.4841	0	0.126341			0.0105671		0.000185228	0.00444548	0.000140773	3.44524e-05	0.000175226	0	1.00023e-05	1.46404e-05	3.58305e-06	1.82235e-05	0	1.3003e-06	1.95238e-05			0.000126133		3.08694e-05		0.000157002	0		8.70202e-06		0.000165704
37	23	0	0	0	0	169.073	10.5671	10.5671		0.00676292	0.00277348	0.690512	0.00191512	0.0420712	0	0.00220213	0.0442733	3.49458	0	0.126842			0.0105671		0.000184935	0.00443845	0.000140551	3.4398e-05	0.000174949	0	9.9865e-06	1.46173e-05	3.57739e-06	1.81947e-05	0	1.29825e-06	1.94929e-05			0.000125933		3.08206e-05		0.000156754	0		8.68826e-06		0.000165442
37	24	0	0	0	0	169.073	10.5671	10.5671	281.788	0.00676292	0.00278178	0.690512	0.00192085	0.0422279	0	0.00221081	0.0444388	3.50504	0	0.127343	3.42573	0.204799	0.0105671	0.001	0.000184643	0.00443143	0.000140329	3.43436e-05	0.000174672	0	9.97072e-06	1.45942e-05	3.57173e-06	1.81659e-05	0	1.29619e-06	1.94621e-05	0.0447194	0.000109737	0.000125734	0.572145	3.07719e-05	0.140025	0.000156506	0	0	8.67453e-06	0.0373115	0.000165181
38	1	0	5.31616	0.0105371	0.00632223	22.76	0	15.1734		0.00971095	0.00279006	0.678229	0.0018923	0.0423845	0	0.00221949	0.0446039	0	0	0.127843			0.0151734		0.000400809	0.00961942	0.000304615	7.45505e-05	0.000379165	0	2.16437e-05	0	0	0	0	2.81368e-06	2.81368e-06			0.000304615		7.45505e-05		0.000379165	0		1.883e-05		0.000397995
38	2	0	5.31616	0.0106128	0.00636767	45.6836	0	15.2824		0.00978074	0.00281012	0.678229	0.0019059	0.0427636	0	0.00223832	0.0450019	0	0	0.128927			0.0152824		0.000403685	0.00968845	0.000306801	7.50855e-05	0.000381886	0	2.1799e-05	0	0	0	0	2.83387e-06	2.83387e-06			0.000306801		7.50855e-05		0.000381886	0		1.89651e-05		0.000400851
38	3	0	5.31616	0.0106889	0.00641335	68.7717	0	15.392		0.00985091	0.00283028	0.678229	0.00191958	0.0431455	0	0.00225728	0.0454028	0	0	0.13002			0.015392		0.000406577	0.00975785	0.000308998	7.56233e-05	0.000384622	0	2.19552e-05	0	0	0	0	2.85417e-06	2.85417e-06			0.000308998		7.56233e-05		0.000384622	0		1.9101e-05		0.000403723
38	4	0	5.31616	0.0107655	0.00645928	92.0251	0	15.5023		0.00992146	0.00285055	0.678229	0.00193332	0.0435301	0	0.00227639	0.0458065	0	0	0.13112			0.0155023		0.000409484	0.00982762	0.000311208	7.61641e-05	0.000387372	0	2.21121e-05	0	0	0	0	2.87458e-06	2.87458e-06			0.000311208		7.61641e-05		0.000387372	0		1.92376e-05		0.00040661
38	5	0	5.31616	0.0108424	0.00650546	115.445	0	15.6131		0.00999239	0.00287093	0.678229	0.00194715	0.0439175	0	0.00229562	0.0462131	0	0	0.132228			0.0156131		0.000412407	0.00989777	0.000313429	7.67077e-05	0.000390137	0	2.227e-05	0	0	0	0	2.8951e-06	2.8951e-06			0.000313429		7.67077e-05		0.000390137	0		1.93749e-05		0.000409512
38	6	0	5.31616	0.0109198	0.00655189	139.032	0	15.7245		0.0100637	0.00289141	0.678229	0.00196104	0.0443076	0	0.002315	0.0466226	0	0	0.133344			0.0157245		0.000415346	0.0099683	0.000315663	7.72543e-05	0.000392917	0	2.24287e-05	0	0	0	0	2.91573e-06	2.91573e-06			0.000315663		7.72543e-05		0.000392917	0		1.95129e-05		0.00041243
38	7	0	5.31616	0.0109976	0.00659857	162.786	0	15.8366		0.0101354	0.00291201	0.678229	0.00197501	0.0447006	0	0.00233451	0.0470351	0	0	0.134468			0.0158366		0.0004183	0.0100392	0.000317908	7.78039e-05	0.000395712	0	2.25882e-05	0	0	0	0	2.93647e-06	2.93647e-06			0.000317908		7.78039e-05		0.000395712	0		1.96517e-05		0.000415364
38	8	0	5.31616	0.0110758	0.0066455	186.71	0	15.9492		0.0102075	0.00293272	0.678229	0.00198906	0.0450963	0	0.00235416	0.0474504	0	0	0.1356			0.0159492		0.000421271	0.0101105	0.000320166	7.83563e-05	0.000398522	0	2.27486e-05	0	0	0	0	2.95732e-06	2.95732e-06			0.000320166		7.83563e-05		0.000398522	0		1.97913e-05		0.000418313
38	9	0	0	0	0	186.71	11.6694	11.6694		0.00746841	0.00295355	0.678229	0.00200318	0.0454948	0	0.00237395	0.0478687	3.72147	0	0.13674			0.0116694		0.000207987	0.00499169	0.00015807	3.86856e-05	0.000196756	0	1.12313e-05	1.64393e-05	4.0233e-06	2.04626e-05	0	1.46007e-06	2.19227e-05			0.000141631		3.46623e-05		0.000176293	0		9.77123e-06		0.000186064
38	10	0	0	0	0	186.71	11.6694	11.6694		0.00746841	0.00296274	0.678229	0.00200942	0.0456711	0	0.00238373	0.0480548	3.73305	0	0.137303			0.0116694		0.000207663	0.00498391	0.000157824	3.86253e-05	0.000196449	0	1.12138e-05	1.64137e-05	4.01704e-06	2.04307e-05	0	1.45779e-06	2.18885e-05			0.00014141		3.46083e-05		0.000176019	0		9.75601e-06		0.000185775
38	11	0	0	0	0	186.71	11.6694	11.6694		0.00746841	0.00297191	0.678229	0.00201564	0.0458471	0	0.00239348	0.0482406	3.74461	0	0.137865			0.0116694		0.00020734	0.00497616	0.000157578	3.85652e-05	0.000196144	0	1.11964e-05	1.63881e-05	4.01078e-06	2.03989e-05	0	1.45553e-06	2.18545e-05			0.00014119		3.45544e-05		0.000175745	0		9.74083e-06		0.000185485
38	12	0	0	0	0	186.71	11.6694	11.6694		0.00746841	0.00298107	0.678229	0.00202185	0.0460228	0	0.00240322	0.0484261	3.75614	0	0.138426			0.0116694		0.000207017	0.00496842	0.000157333	3.85052e-05	0.000195838	0	1.11789e-05	1.63627e-05	4.00454e-06	2.03672e-05	0	1.45326e-06	2.18205e-05			0.000140971		3.45007e-05		0.000175471	0		9.72568e-06		0.000185197
38	13	0	0	0	0	186.71	11.6694	11.6694		0.00746841	0.0029902	0.678229	0.00202804	0.0461983	0	0.00241295	0.0486113	3.76765	0	0.138986			0.0116694		0.000206696	0.0049607	0.000157089	3.84454e-05	0.000195534	0	1.11616e-05	1.63372e-05	3.99832e-06	2.03355e-05	0	1.451e-06	2.17865e-05			0.000140751		3.44471e-05		0.000175199	0		9.71056e-06		0.000184909
38	14	0	0	0	0	186.71	11.6694	11.6694		0.00746841	0.00299931	0.678229	0.00203422	0.0463735	0	0.00242266	0.0487962	3.77913	0	0.139545			0.0116694		0.000206375	0.00495299	0.000156845	3.83857e-05	0.00019523	0	1.11442e-05	1.63119e-05	3.99211e-06	2.0304e-05	0	1.44875e-06	2.17527e-05			0.000140533		3.43936e-05		0.000174926	0		9.69548e-06		0.000184622
38	15	0	0	0	0	186.71	11.6694	11.6694		0.00746841	0.0030084	0.678229	0.00204038	0.0465484	0	0.00243235	0.0489808	3.79058	0	0.140104			0.0116694		0.000206054	0.0049453	0.000156601	3.83261e-05	0.000194927	0	1.11269e-05	1.62865e-05	3.98592e-06	2.02725e-05	0	1.4465e-06	2.1719e-05			0.000140315		3.43402e-05		0.000174655	0		9.68043e-06		0.000184335
38	16	0	0	0	0	186.71	11.6694	11.6694		0.00746841	0.00301746	0.678229	0.00204653	0.0467231	0	0.00244203	0.0491651	3.80201	0	0.140661			0.0116694		0.000205735	0.00493763	0.000156358	3.82667e-05	0.000194625	0	1.11097e-05	1.62613e-05	3.97973e-06	2.0241e-05	0	1.44426e-06	2.16853e-05			0.000140097		3.42869e-05		0.000174384	0		9.66542e-06		0.00018405
38	17	0	0	0	0	186.71	11.6694	11.6694		0.00746841	0.00302651	0.678229	0.00205267	0.0468975	0	0.0024517	0.0493492	3.81341	0	0.141218			0.0116694		0.000205416	0.00492998	0.000156116	3.82074e-05	0.000194323	0	1.10925e-05	1.62361e-05	3.97357e-06	2.02096e-05	0	1.44202e-06	2.16517e-05			0.00013988		3.42338e-05		0.000174114	0		9.65044e-06		0.000183764
38	18	0	0	0	0	186.71	11.6694	11.6694		0.00746841	0.00303554	0.678229	0.00205879	0.0470716	0	0.00246135	0.0495329	3.82478	0	0.141774			0.0116694		0.000205098	0.00492235	0.000155874	3.81482e-05	0.000194023	0	1.10753e-05	1.62109e-05	3.96741e-06	2.01783e-05	0	1.43979e-06	2.16181e-05			0.000139663		3.41808e-05		0.000173844	0		9.63549e-06		0.00018348
38	19	0	0	0	0	186.71	11.6694	11.6694		0.00746841	0.00304455	0.678229	0.0020649	0.0472454	0	0.00247099	0.0497164	3.83613	0	0.142329			0.0116694		0.00020478	0.00491473	0.000155633	3.80892e-05	0.000193722	0	1.10581e-05	1.61858e-05	3.96127e-06	2.01471e-05	0	1.43756e-06	2.15847e-05			0.000139447		3.41279e-05		0.000173575	0		9.62058e-06		0.000183196
38	20	0	0	0	0	186.71	11.6694	11.6694		0.00746841	0.00305353	0.678229	0.00207099	0.047419	0	0.00248061	0.0498996	3.84745	0	0.142883			0.0116694		0.000204464	0.00490713	0.000155392	3.80302e-05	0.000193423	0	1.1041e-05	1.61608e-05	3.95515e-06	2.0116e-05	0	1.43533e-06	2.15513e-05			0.000139232		3.40751e-05		0.000173307	0		9.6057e-06		0.000182912
38	21	0	0	0	0	186.71	11.6694	11.6694		0.00746841	0.0030625	0.678229	0.00207708	0.0475923	0	0.00249021	0.0500825	3.85875	0	0.143436			0.0116694		0.000204148	0.00489954	0.000155152	3.79715e-05	0.000193124	0	1.1024e-05	1.61358e-05	3.94903e-06	2.00849e-05	0	1.43312e-06	2.1518e-05			0.000139016		3.40224e-05		0.000173039	0		9.59086e-06		0.00018263
38	22	0	0	0	0	186.71	11.6694	11.6694		0.00746841	0.00307144	0.678229	0.00208314	0.0477654	0	0.0024998	0.0502652	3.87002	0	0.143989			0.0116694		0.000203832	0.00489198	0.000154913	3.79128e-05	0.000192825	0	1.10069e-05	1.61109e-05	3.94293e-06	2.00538e-05	0	1.4309e-06	2.14847e-05			0.000138802		3.39699e-05		0.000172772	0		9.57604e-06		0.000182348
38	23	0	0	0	0	186.71	11.6694	11.6694		0.00746841	0.00308037	0.678229	0.0020892	0.0479381	0	0.00250938	0.0504475	3.88126	0	0.14454			0.0116694		0.000203518	0.00488443	0.000154673	3.78543e-05	0.000192528	0	1.099e-05	1.6086e-05	3.93685e-06	2.00229e-05	0	1.42869e-06	2.14516e-05			0.000138587		3.39175e-05		0.000172505	0		9.56126e-06		0.000182066
38	24	0	0	0	0	186.71	11.6694	11.6694	311.184	0.00746841	0.00308927	0.678229	0.00209524	0.0481106	0	0.00251894	0.0506296	3.89249	0	0.145091	3.80743	0.206397	0.0116694	0.001	0.000203204	0.00487689	0.000154435	3.77959e-05	0.000192231	0	1.0973e-05	1.60612e-05	3.93078e-06	1.9992e-05	0	1.42649e-06	2.14185e-05	0.0445624	0.000121758	0.000138374	0.571048	3.38651e-05	0.139756	0.000172239	0	0	9.54652e-06	0.0372365	0.000181785
39	1	0	5.34595	0.011591	0.00695458	25.0365	0	16.691		0.0106822	0.00309816	0.666476	0.00206485	0.0482829	0	0.00252849	0.0508114	0	0	0.145641			0.016691		0.000440764	0.0105783	0.000334981	8.19822e-05	0.000416963	0	2.38013e-05	0	0	0	0	3.09417e-06	3.09417e-06			0.000334981		8.19822e-05		0.000416963	0		2.07071e-05		0.00043767
39	2	0	5.34595	0.0116714	0.00700283	50.2467	0	16.8068		0.0107563	0.00311965	0.666476	0.00207917	0.0486998	0	0.00254919	0.051249	0	0	0.146834			0.0168068		0.000443817	0.0106516	0.000337301	8.25501e-05	0.000419851	0	2.39661e-05	0	0	0	0	3.1156e-06	3.1156e-06			0.000337301		8.25501e-05		0.000419851	0		2.08505e-05		0.000440702
39	3	0	5.34595	0.0117522	0.00705133	75.6315	0	16.9232		0.0108308	0.00314126	0.666476	0.00209357	0.0491197	0	0.00257004	0.0516897	0	0	0.148035			0.0169232		0.000446887	0.0107253	0.000339634	8.31209e-05	0.000422755	0	2.41319e-05	0	0	0	0	3.13714e-06	3.13714e-06			0.000339634		8.31209e-05		0.000422755	0		2.09947e-05		0.000443749
39	4	0	5.34595	0.0118335	0.00710009	101.192	0	17.0402		0.0109057	0.00316298	0.666476	0.00210805	0.0495424	0	0.00259104	0.0521335	0	0	0.149244			0.0170402		0.000449972	0.0107993	0.000341978	8.36947e-05	0.000425673	0	2.42985e-05	0	0	0	0	3.1588e-06	3.1588e-06			0.000341978		8.36947e-05		0.000425673	0		2.11397e-05		0.000446813
39	5	0	5.34595	0.0119152	0.0071491	126.929	0	17.1578		0.010981	0.00318481	0.666476	0.0021226	0.0499681	0	0.00261218	0.0525803	0	0	0.150461			0.0171578		0.000453073	0.0108737	0.000344335	8.42715e-05	0.000428607	0	2.44659e-05	0	0	0	0	3.18057e-06	3.18057e-06			0.000344335		8.42715e-05		0.000428607	0		2.12853e-05		0.000449892
39	6	0	5.34595	0.0119973	0.00719837	152.843	0	17.2761		0.0110567	0.00320676	0.666476	0.00213723	0.0503967	0	0.00263346	0.0530302	0	0	0.151688			0.0172761		0.00045619	0.0109486	0.000346704	8.48513e-05	0.000431555	0	2.46342e-05	0	0	0	0	3.20245e-06	3.20245e-06			0.000346704		8.48513e-05		0.000431555	0		2.14318e-05		0.000452987
39	7	0	5.34595	0.0120798	0.00724789	178.935	0	17.3949		0.0111328	0.00322882	0.666476	0.00215193	0.0508283	0	0.0026549	0.0534832	0	0	0.152922			0.0173949		0.000459323	0.0110238	0.000349085	8.54341e-05	0.00043452	0	2.48034e-05	0	0	0	0	3.22445e-06	3.22445e-06			0.000349085		8.54341e-05		0.00043452	0		2.1579e-05		0.000456098
39	8	0	5.34595	0.0121628	0.00729766	205.207	0	17.5144		0.0112092	0.003251	0.666476	0.00216671	0.0512628	0	0.00267647	0.0539393	0	0	0.154165			0.0175144		0.000462472	0.0110993	0.000351479	8.60199e-05	0.000437499	0	2.49735e-05	0	0	0	0	3.24656e-06	3.24656e-06			0.000351479		8.60199e-05		0.000437499	0		2.1727e-05		0.000459226
39	9	0	0	0	0	205.207	12.8254	12.8254		0.00820827	0.00327329	0.666476	0.00218157	0.0517003	0	0.0026982	0.0543985	4.12434	0	0.155416			0.0128254		0.000227542	0.00546101	0.000172932	4.23229e-05	0.000215255	0	1.22873e-05	1.79849e-05	4.40158e-06	2.23865e-05	0	1.59735e-06	2.39839e-05			0.000154947		3.79213e-05		0.000192868	0		1.06899e-05		0.000203558
39	10	0	0	0	0	205.207	12.8254	12.8254		0.00820827	0.0032831	0.666476	0.0021881	0.0518932	0	0.00270889	0.0546021	4.1367	0	0.156032			0.0128254		0.000227196	0.00545271	0.000172669	4.22585e-05	0.000214928	0	1.22686e-05	1.79576e-05	4.39488e-06	2.23525e-05	0	1.59492e-06	2.39474e-05			0.000154712		3.78636e-05		0.000192575	0		1.06737e-05		0.000203249
39	11	0	0	0	0	205.207	12.8254	12.8254		0.00820827	0.00329289	0.666476	0.00219463	0.0520857	0	0.00271957	0.0548053	4.14904	0	0.156647			0.0128254		0.000226851	0.00544442	0.000172407	4.21943e-05	0.000214601	0	1.22499e-05	1.79303e-05	4.3882e-06	2.23185e-05	0	1.59249e-06	2.3911e-05			0.000154476		3.78061e-05		0.000192282	0		1.06575e-05		0.00020294
39	12	0	0	0	0	205.207	12.8254	12.8254		0.00820827	0.00330265	0.666476	0.00220114	0.052278	0	0.00273022	0.0550082	4.16134	0	0.157261			0.0128254		0.000226506	0.00543615	0.000172145	4.21302e-05	0.000214275	0	1.22313e-05	1.79031e-05	4.38154e-06	2.22846e-05	0	1.59007e-06	2.38747e-05			0.000154242		3.77486e-05		0.00019199	0		1.06413e-05		0.000202632
39	13	0	0	0	0	205.207	12.8254	12.8254		0.00820827	0.0033124	0.666476	0.00220763	0.05247	0	0.00274086	0.0552109	4.17362	0	0.157874			0.0128254		0.000226163	0.0054279	0.000171884	4.20662e-05	0.00021395	0	1.22128e-05	1.78759e-05	4.37489e-06	2.22508e-05	0	1.58766e-06	2.38384e-05			0.000154008		3.76914e-05		0.000191699	0		1.06251e-05		0.000202324
39	14	0	0	0	0	205.207	12.8254	12.8254		0.00820827	0.00332212	0.666476	0.00221411	0.0526617	0	0.00275149	0.0554132	4.18587	0	0.158486			0.0128254		0.00022582	0.00541967	0.000171623	4.20025e-05	0.000213625	0	1.21943e-05	1.78488e-05	4.36826e-06	2.2217e-05	0	1.58525e-06	2.38023e-05			0.000153774		3.76342e-05		0.000191408	0		1.0609e-05		0.000202017
39	15	0	0	0	0	205.207	12.8254	12.8254		0.00820827	0.00333182	0.666476	0.00222058	0.0528531	0	0.0027621	0.0556152	4.19809	0	0.159097			0.0128254		0.000225477	0.00541146	0.000171363	4.19388e-05	0.000213302	0	1.21758e-05	1.78217e-05	4.36163e-06	2.21834e-05	0	1.58285e-06	2.37662e-05			0.000153541		3.75772e-05		0.000191118	0		1.05929e-05		0.000201711
39	16	0	0	0	0	205.207	12.8254	12.8254		0.00820827	0.0033415	0.666476	0.00222703	0.0530442	0	0.00277269	0.0558169	4.21029	0	0.159707			0.0128254		0.000225136	0.00540326	0.000171103	4.18753e-05	0.000212979	0	1.21573e-05	1.77947e-05	4.35503e-06	2.21498e-05	0	1.58045e-06	2.37302e-05			0.000153309		3.75203e-05		0.000190829	0		1.05769e-05		0.000201406
39	17	0	0	0	0	205.207	12.8254	12.8254		0.00820827	0.00335116	0.666476	0.00223346	0.0532351	0	0.00278327	0.0560183	4.22246	0	0.160316			0.0128254		0.000224795	0.00539508	0.000170844	4.18119e-05	0.000212656	0	1.21389e-05	1.77678e-05	4.34844e-06	2.21162e-05	0	1.57806e-06	2.36943e-05			0.000153077		3.74635e-05		0.00019054	0		1.05609e-05		0.000201101
39	18	0	0	0	0	205.207	12.8254	12.8254		0.00820827	0.00336079	0.666476	0.00223989	0.0534256	0	0.00279383	0.0562194	4.2346	0	0.160925			0.0128254		0.000224455	0.00538692	0.000170586	4.17487e-05	0.000212335	0	1.21206e-05	1.77409e-05	4.34186e-06	2.20828e-05	0	1.57568e-06	2.36585e-05			0.000152845		3.74068e-05		0.000190252	0		1.05449e-05		0.000200797
39	19	0	0	0	0	205.207	12.8254	12.8254		0.00820827	0.00337041	0.666476	0.00224629	0.0536159	0	0.00280437	0.0564202	4.24671	0	0.161532			0.0128254		0.000224116	0.00537878	0.000170328	4.16856e-05	0.000212014	0	1.21023e-05	1.77141e-05	4.3353e-06	2.20494e-05	0	1.57329e-06	2.36227e-05			0.000152614		3.73503e-05		0.000189964	0		1.0529e-05		0.000200493
39	20	0	0	0	0	205.207	12.8254	12.8254		0.00820827	0.00338	0.666476	0.00225269	0.0538058	0	0.0028149	0.0566207	4.2588	0	0.162138			0.0128254		0.000223777	0.00537066	0.000170071	4.16226e-05	0.000211693	0	1.2084e-05	1.76874e-05	4.32875e-06	2.20161e-05	0	1.57092e-06	2.3587e-05			0.000152383		3.72938e-05		0.000189677	0		1.05131e-05		0.00020019
39	21	0	0	0	0	205.207	12.8254	12.8254		0.00820827	0.00338957	0.666476	0.00225907	0.0539955	0	0.00282542	0.0568209	4.27086	0	0.162744			0.0128254		0.00022344	0.00536255	0.000169814	4.15598e-05	0.000211374	0	1.20657e-05	1.76607e-05	4.32222e-06	2.19829e-05	0	1.56855e-06	2.35514e-05			0.000152153		3.72376e-05		0.000189391	0		1.04972e-05		0.000199888
39	22	0	0	0	0	205.207	12.8254	12.8254		0.00820827	0.00339912	0.666476	0.00226543	0.0541849	0	0.00283591	0.0570208	4.2829	0	0.163349			0.0128254		0.000223103	0.00535446	0.000169558	4.14971e-05	0.000211055	0	1.20475e-05	1.7634e-05	4.3157e-06	2.19497e-05	0	1.56618e-06	2.35159e-05			0.000151924		3.71814e-05		0.000189105	0		1.04814e-05		0.000199587
39	23	0	0	0	0	205.207	12.8254	12.8254		0.00820827	0.00340866	0.666476	0.00227179	0.054374	0	0.00284639	0.0572204	4.29491	0	0.163952			0.0128254		0.000222766	0.00534639	0.000169302	4.14345e-05	0.000210737	0	1.20294e-05	1.76074e-05	4.30919e-06	2.19166e-05	0	1.56382e-06	2.34805e-05			0.000151695		3.71253e-05		0.00018882	0		1.04656e-05		0.000199286
39	24	0	0	0	0	205.207	12.8254	12.8254	342.011	0.00820827	0.00341816	0.666476	0.00227812	0.0545628	0	0.00285686	0.0574197	4.30689	0	0.164555	4.21609	0.208228	0.0128254	0.001	0.000222431	0.00533834	0.000169047	4.13721e-05	0.000210419	0	1.20113e-05	1.75809e-05	4.3027e-06	2.18836e-05	0	1.56146e-06	2.34451e-05	0.0443811	0.000134563	0.000151466	0.569791	3.70694e-05	0.139449	0.000188536	0	0	1.04498e-05	0.0371504	0.000198986
40	1	0	5.3684	0.0126911	0.00761465	27.4127	0	18.2751		0.0116961	0.00342765	0.655216	0.00224585	0.0547514	0	0.00286731	0.0576187	0	0	0.165157			0.0182751		0.000482446	0.0115787	0.000366659	8.97349e-05	0.000456394	0	2.60521e-05	0	0	0	0	3.38677e-06	3.38677e-06			0.000366659		8.97349e-05		0.000456394	0		2.26653e-05		0.000479059
40	2	0	5.3684	0.0127761	0.00766564	55.009	0	18.3975		0.0117744	0.00345061	0.655216	0.00226089	0.0552077	0	0.00288997	0.0580977	0	0	0.166463			0.0183975		0.000485671	0.0116561	0.00036911	9.03349e-05	0.000459445	0	2.62263e-05	0	0	0	0	3.40941e-06	3.40941e-06			0.00036911		9.03349e-05		0.000459445	0		2.28168e-05		0.000482262
40	3	0	5.3684	0.0128615	0.00771689	82.7898	0	18.5205		0.0118531	0.00347368	0.655216	0.00227601	0.0556672	0	0.00291279	0.05858	0	0	0.167777			0.0185205		0.000488913	0.0117339	0.000371574	9.09378e-05	0.000462512	0	2.64013e-05	0	0	0	0	3.43217e-06	3.43217e-06			0.000371574		9.09378e-05		0.000462512	0		2.29691e-05		0.000485481
40	4	0	5.3684	0.0129473	0.0077684	110.756	0	18.6442		0.0119323	0.00349686	0.655216	0.0022912	0.0561297	0	0.00293576	0.0590655	0	0	0.1691			0.0186442		0.000492171	0.0118121	0.00037405	9.15438e-05	0.000465594	0	2.65772e-05	0	0	0	0	3.45504e-06	3.45504e-06			0.00037405		9.15438e-05		0.000465594	0		2.31222e-05		0.000488716
40	5	0	5.3684	0.0130336	0.00782017	138.909	0	18.7684		0.0120118	0.00352017	0.655216	0.00230647	0.0565953	0	0.00295888	0.0595542	0	0	0.170432			0.0187684		0.000495445	0.0118907	0.000376539	9.21529e-05	0.000468691	0	2.67541e-05	0	0	0	0	3.47803e-06	3.47803e-06			0.000376539		9.21529e-05		0.000468691	0		2.3276e-05		0.000491967
40	6	0	5.3684	0.0131203	0.0078722	167.249	0	18.8933		0.0120917	0.00354359	0.655216	0.00232182	0.057064	0	0.00298216	0.0600461	0	0	0.171772			0.0188933		0.000498736	0.0119697	0.00037904	9.27649e-05	0.000471804	0	2.69318e-05	0	0	0	0	3.50113e-06	3.50113e-06			0.00037904		9.27649e-05		0.000471804	0		2.34306e-05		0.000495235
40	7	0	5.3684	0.0132075	0.00792449	195.777	0	19.0188		0.012172	0.00356713	0.655216	0.00233724	0.0575358	0	0.00300559	0.0605414	0	0	0.173122			0.0190188		0.000502043	0.012049	0.000381553	9.33801e-05	0.000474933	0	2.71103e-05	0	0	0	0	3.52435e-06	3.52435e-06			0.000381553		9.33801e-05		0.000474933	0		2.3586e-05		0.000498519
40	8	0	5.3684	0.0132951	0.00797704	224.494	0	19.1449		0.0122527	0.00359078	0.655216	0.00235274	0.0580107	0	0.00302918	0.0610399	0	0	0.174481			0.0191449		0.000505367	0.0121288	0.000384079	9.39983e-05	0.000478077	0	2.72898e-05	0	0	0	0	3.54768e-06	3.54768e-06			0.000384079		9.39983e-05		0.000478077	0		2.37422e-05		0.00050182
40	9	0	0	0	0	224.494	14.0309	14.0309		0.00897976	0.00361456	0.655216	0.00236831	0.0584888	0	0.00305292	0.0615417	4.55434	0	0.175848			0.0140309		0.000247644	0.00594346	0.00018821	4.60618e-05	0.000234272	0	1.33728e-05	1.95738e-05	4.79043e-06	2.43642e-05	0	1.73846e-06	2.61027e-05			0.000168636		4.12714e-05		0.000209907	0		1.16343e-05		0.000221542
40	10	0	0	0	0	224.494	14.0309	14.0309		0.00897976	0.00362498	0.655216	0.00237514	0.0586987	0	0.00306455	0.0617633	4.56747	0	0.176518			0.0140309		0.000247276	0.00593463	0.00018793	4.59934e-05	0.000233923	0	1.33529e-05	1.95447e-05	4.78331e-06	2.4328e-05	0	1.73588e-06	2.60639e-05			0.000168385		4.12101e-05		0.000209595	0		1.1617e-05		0.000221212
40	11	0	0	0	0	224.494	14.0309	14.0309		0.00897976	0.00363538	0.655216	0.00238196	0.0589083	0	0.00307617	0.0619845	4.58057	0	0.177187			0.0140309		0.000246909	0.00592582	0.000187651	4.59251e-05	0.000233576	0	1.33331e-05	1.95157e-05	4.77621e-06	2.42919e-05	0	1.7333e-06	2.60252e-05			0.000168135		4.11489e-05		0.000209284	0		1.15998e-05		0.000220884
40	12	0	0	0	0	224.494	14.0309	14.0309		0.00897976	0.00364575	0.655216	0.00238875	0.0591176	0	0.00308777	0.0622054	4.59365	0	0.177855			0.0140309		0.000246543	0.00591702	0.000187372	4.58569e-05	0.000233229	0	1.33133e-05	1.94867e-05	4.76912e-06	2.42558e-05	0	1.73073e-06	2.59866e-05			0.000167886		4.10878e-05		0.000208973	0		1.15826e-05		0.000220556
40	13	0	0	0	0	224.494	14.0309	14.0309		0.00897976	0.00365611	0.655216	0.00239554	0.0593266	0	0.00309935	0.0624259	4.60669	0	0.178523			0.0140309		0.000246177	0.00590825	0.000187094	4.57889e-05	0.000232883	0	1.32936e-05	1.94578e-05	4.76205e-06	2.42199e-05	0	1.72816e-06	2.5948e-05			0.000167637		4.10269e-05		0.000208663	0		1.15654e-05		0.000220229
40	14	0	0	0	0	224.494	14.0309	14.0309		0.00897976	0.00366644	0.655216	0.00240231	0.0595352	0	0.00311092	0.0626461	4.61971	0	0.179189			0.0140309		0.000245812	0.00589949	0.000186817	4.5721e-05	0.000232538	0	1.32738e-05	1.9429e-05	4.75499e-06	2.4184e-05	0	1.7256e-06	2.59096e-05			0.000167388		4.0966e-05		0.000208354	0		1.15482e-05		0.000219902
40	15	0	0	0	0	224.494	14.0309	14.0309		0.00897976	0.00367674	0.655216	0.00240906	0.0597436	0	0.00312247	0.062866	4.6327	0	0.179854			0.0140309		0.000245448	0.00589075	0.00018654	4.56533e-05	0.000232194	0	1.32542e-05	1.94002e-05	4.74794e-06	2.41481e-05	0	1.72304e-06	2.58712e-05			0.00016714		4.09054e-05		0.000208046	0		1.15311e-05		0.000219577
40	16	0	0	0	0	224.494	14.0309	14.0309		0.00897976	0.00368703	0.655216	0.0024158	0.0599516	0	0.003134	0.0630856	4.64566	0	0.180518			0.0140309		0.000245085	0.00588203	0.000186264	4.55857e-05	0.00023185	0	1.32346e-05	1.93715e-05	4.74092e-06	2.41124e-05	0	1.72049e-06	2.58329e-05			0.000166893		4.08448e-05		0.000207738	0		1.15141e-05		0.000219252
40	17	0	0	0	0	224.494	14.0309	14.0309		0.00897976	0.00369729	0.655216	0.00242253	0.0601594	0	0.00314551	0.0633049	4.65859	0	0.181181			0.0140309		0.000244722	0.00587333	0.000185989	4.55183e-05	0.000231507	0	1.3215e-05	1.93428e-05	4.7339e-06	2.40767e-05	0	1.71795e-06	2.57947e-05			0.000166646		4.07844e-05		0.00020743	0		1.1497e-05		0.000218927
40	18	0	0	0	0	224.494	14.0309	14.0309		0.00897976	0.00370754	0.655216	0.00242924	0.0603668	0	0.00315701	0.0635238	4.6715	0	0.181844			0.0140309		0.00024436	0.00586465	0.000185714	4.5451e-05	0.000231165	0	1.31955e-05	1.93142e-05	4.7269e-06	2.40411e-05	0	1.71541e-06	2.57565e-05			0.0001664		4.07241e-05		0.000207124	0		1.148e-05		0.000218604
40	19	0	0	0	0	224.494	14.0309	14.0309		0.00897976	0.00371776	0.655216	0.00243593	0.0605739	0	0.00316849	0.0637424	4.68437	0	0.182505			0.0140309		0.000243999	0.00585598	0.000185439	4.53839e-05	0.000230823	0	1.3176e-05	1.92857e-05	4.71992e-06	2.40056e-05	0	1.71287e-06	2.57185e-05			0.000166154		4.06639e-05		0.000206818	0		1.14631e-05		0.000218281
40	20	0	0	0	0	224.494	14.0309	14.0309		0.00897976	0.00372795	0.655216	0.00244261	0.0607807	0	0.00317995	0.0639607	4.69722	0	0.183165			0.0140309		0.000243639	0.00584734	0.000185166	4.53169e-05	0.000230482	0	1.31565e-05	1.92572e-05	4.71295e-06	2.39702e-05	0	1.71035e-06	2.56805e-05			0.000165908		4.06039e-05		0.000206512	0		1.14462e-05		0.000217958
40	21	0	0	0	0	224.494	14.0309	14.0309		0.00897976	0.00373813	0.655216	0.00244928	0.0609872	0	0.0031914	0.0641786	4.71004	0	0.183824			0.0140309		0.00024328	0.00583871	0.000184892	4.525e-05	0.000230142	0	1.31371e-05	1.92288e-05	4.706e-06	2.39348e-05	0	1.70782e-06	2.56426e-05			0.000165664		4.0544e-05		0.000206208	0		1.14293e-05		0.000217637
40	22	0	0	0	0	224.494	14.0309	14.0309		0.00897976	0.00374828	0.655216	0.00245594	0.0611935	0	0.00320283	0.0643963	4.72284	0	0.184483			0.0140309		0.000242921	0.0058301	0.00018462	4.51833e-05	0.000229803	0	1.31177e-05	1.92005e-05	4.69906e-06	2.38995e-05	0	1.7053e-06	2.56048e-05			0.000165419		4.04842e-05		0.000205904	0		1.14124e-05		0.000217316
40	23	0	0	0	0	224.494	14.0309	14.0309		0.00897976	0.00375842	0.655216	0.00246257	0.0613994	0	0.00321424	0.0646136	4.7356	0	0.18514			0.0140309		0.000242563	0.00582151	0.000184348	4.51167e-05	0.000229464	0	1.30984e-05	1.91722e-05	4.69213e-06	2.38643e-05	0	1.70279e-06	2.55671e-05			0.000165176		4.04245e-05		0.0002056	0		1.13956e-05		0.000216996
40	24	0	0	0	0	224.494	14.0309	14.0309	374.157	0.00897976	0.00376853	0.655216	0.0024692	0.061605	0	0.00322563	0.0648306	4.74834	0	0.185797	4.65183	0.210289	0.0140309	0.001	0.000242206	0.00581293	0.000184076	4.50502e-05	0.000229126	0	1.30791e-05	1.91439e-05	4.68522e-06	2.38292e-05	0	1.70028e-06	2.55294e-05	0.0441762	0.000148144	0.000164932	0.568378	4.0365e-05	0.139103	0.000205297	0	0	1.13788e-05	0.0370536	0.000216676
41	1	0	5.3838	0.013833	0.00829977	29.8792	0	19.9195		0.0127485	0.00377862	0.644417	0.00243501	0.0618103	0	0.00323701	0.0650473	0	0	0.186452			0.0199195		0.000525682	0.0126164	0.000399518	9.77769e-05	0.000497295	0	2.83868e-05	0	0	0	0	3.69029e-06	3.69029e-06			0.000399518		9.77769e-05		0.000497295	0		2.46965e-05		0.000521992
41	2	0	5.3838	0.0139224	0.00835342	59.9515	0	20.0482		0.0128309	0.00380304	0.644417	0.00245075	0.0623076	0	0.00326171	0.0655693	0	0	0.187874			0.0200482		0.000529074	0.0126978	0.000402096	9.84078e-05	0.000500504	0	2.857e-05	0	0	0	0	3.7141e-06	3.7141e-06			0.000402096		9.84078e-05		0.000500504	0		2.48559e-05		0.00052536
41	3	0	5.3838	0.0140122	0.00840733	90.2179	0	20.1776		0.0129137	0.00382758	0.644417	0.00246656	0.0628081	0	0.00328657	0.0660946	0	0	0.189306			0.0201776		0.000532483	0.0127796	0.000404687	9.90418e-05	0.000503729	0	2.87541e-05	0	0	0	0	3.73803e-06	3.73803e-06			0.000404687		9.90418e-05		0.000503729	0		2.5016e-05		0.000528745
41	4	0	5.3838	0.0141025	0.0084615	120.679	0	20.3076		0.0129969	0.00385224	0.644417	0.00248245	0.0633118	0	0.00331158	0.0666234	0	0	0.190747			0.0203076		0.000535908	0.0128618	0.00040729	9.96788e-05	0.000506969	0	2.8939e-05	0	0	0	0	3.76207e-06	3.76207e-06			0.00040729		9.96788e-05		0.000506969	0		2.51769e-05		0.000532146
41	5	0	5.3838	0.0141932	0.00851593	151.337	0	20.4382		0.0130805	0.00387703	0.644417	0.00249842	0.0638188	0	0.00333676	0.0671555	0	0	0.192197			0.0204382		0.000539349	0.0129444	0.000409905	0.000100319	0.000510224	0	2.91249e-05	0	0	0	0	3.78623e-06	3.78623e-06			0.000409905		0.000100319		0.000510224	0		2.53386e-05		0.000535563
41	6	0	5.3838	0.0142844	0.00857063	182.191	0	20.5695		0.0131645	0.00390193	0.644417	0.00251447	0.064329	0	0.0033621	0.0676911	0	0	0.193657			0.0205695		0.000542808	0.0130274	0.000412534	0.000100962	0.000513496	0	2.93116e-05	0	0	0	0	3.81051e-06	3.81051e-06			0.000412534		0.000100962		0.000513496	0		2.55011e-05		0.000538997
41	7	0	5.3838	0.014376	0.00862559	213.243	0	20.7014		0.0132489	0.00392695	0.644417	0.0025306	0.0648425	0	0.0033876	0.0682301	0	0	0.195126			0.0207014		0.000546282	0.0131108	0.000415175	0.000101609	0.000516783	0	2.94993e-05	0	0	0	0	3.8349e-06	3.8349e-06			0.000415175		0.000101609		0.000516783	0		2.56643e-05		0.000542448
41	8	0	5.3838	0.014468	0.00868082	244.494	0	20.834		0.0133337	0.00395209	0.644417	0.0025468	0.0653593	0	0.00341326	0.0687725	0	0	0.196604			0.020834		0.000549774	0.0131946	0.000417828	0.000102258	0.000520086	0	2.96878e-05	0	0	0	0	3.85941e-06	3.85941e-06			0.000417828		0.000102258		0.000520086	0		2.58284e-05		0.000545915
41	9	0	0	0	0	244.494	15.2809	15.2809		0.00977976	0.00397736	0.644417	0.00256308	0.0658793	0	0.00343909	0.0693184	5.01147	0	0.198092			0.0152809		0.000268161	0.00643586	0.000203802	4.98779e-05	0.00025368	0	1.44807e-05	2.11954e-05	5.1873e-06	2.63827e-05	0	1.88249e-06	2.82652e-05			0.000182607		4.46906e-05		0.000227297	0		1.25982e-05		0.000239895
41	10	0	0	0	0	244.494	15.2809	15.2809		0.00977976	0.00398838	0.644417	0.00257018	0.0661066	0	0.00345169	0.0695583	5.02536	0	0.198817			0.0152809		0.000267771	0.0064265	0.000203506	4.98054e-05	0.000253311	0	1.44596e-05	2.11646e-05	5.17976e-06	2.63444e-05	0	1.87975e-06	2.82241e-05			0.000182341		4.46256e-05		0.000226967	0		1.25799e-05		0.000239547
41	11	0	0	0	0	244.494	15.2809	15.2809		0.00977976	0.00399939	0.644417	0.00257727	0.0663336	0	0.00346427	0.0697979	5.03923	0	0.199542			0.0152809		0.000267382	0.00641717	0.00020321	4.9733e-05	0.000252943	0	1.44386e-05	2.11339e-05	5.17224e-06	2.63061e-05	0	1.87702e-06	2.81831e-05			0.000182076		4.45608e-05		0.000226637	0		1.25616e-05		0.000239199
41	12	0	0	0	0	244.494	15.2809	15.2809		0.00977976	0.00401036	0.644417	0.00258435	0.0665602	0	0.00347683	0.0700371	5.05306	0	0.200265			0.0152809		0.000266994	0.00640785	0.000202915	4.96608e-05	0.000252576	0	1.44177e-05	2.11032e-05	5.16473e-06	2.62679e-05	0	1.8743e-06	2.81422e-05			0.000181812		4.44961e-05		0.000226308	0		1.25434e-05		0.000238852
41	13	0	0	0	0	244.494	15.2809	15.2809		0.00977976	0.00402132	0.644417	0.00259141	0.0667866	0	0.00348937	0.0702759	5.06686	0	0.200988			0.0152809		0.000266606	0.00639856	0.000202621	4.95888e-05	0.00025221	0	1.43967e-05	2.10726e-05	5.15724e-06	2.62298e-05	0	1.87158e-06	2.81014e-05			0.000181548		4.44316e-05		0.00022598	0		1.25252e-05		0.000238505
41	14	0	0	0	0	244.494	15.2809	15.2809		0.00977976	0.00403225	0.644417	0.00259845	0.0670125	0	0.0035019	0.0705144	5.08063	0	0.201709			0.0152809		0.00026622	0.00638928	0.000202327	4.95169e-05	0.000251844	0	1.43759e-05	2.1042e-05	5.14976e-06	2.61918e-05	0	1.86886e-06	2.80606e-05			0.000181285		4.43672e-05		0.000225652	0		1.2507e-05		0.000238159
41	15	0	0	0	0	244.494	15.2809	15.2809		0.00977976	0.00404316	0.644417	0.00260548	0.0672382	0	0.00351441	0.0707526	5.09438	0	0.20243			0.0152809		0.000265834	0.00638002	0.000202034	4.94452e-05	0.000251479	0	1.4355e-05	2.10115e-05	5.1423e-06	2.61538e-05	0	1.86616e-06	2.802e-05			0.000181022		4.43029e-05		0.000225325	0		1.24889e-05		0.000237814
41	16	0	0	0	0	244.494	15.2809	15.2809		0.00977976	0.00405404	0.644417	0.0026125	0.0674635	0	0.00352689	0.0709904	5.10809	0	0.203149			0.0152809		0.000265449	0.00637078	0.000201741	4.93736e-05	0.000251115	0	1.43343e-05	2.09811e-05	5.13485e-06	2.6116e-05	0	1.86345e-06	2.79794e-05			0.00018076		4.42387e-05		0.000224999	0		1.24708e-05		0.00023747
41	17	0	0	0	0	244.494	15.2809	15.2809		0.00977976	0.0040649	0.644417	0.0026195	0.0676885	0	0.00353937	0.0712279	5.12178	0	0.203867			0.0152809		0.000265065	0.00636156	0.00020145	4.93021e-05	0.000250752	0	1.43135e-05	2.09508e-05	5.12742e-06	2.60782e-05	0	1.86076e-06	2.79389e-05			0.000180499		4.41747e-05		0.000224673	0		1.24528e-05		0.000237126
41	18	0	0	0	0	244.494	15.2809	15.2809		0.00977976	0.00407574	0.644417	0.00262648	0.0679132	0	0.00355182	0.071465	5.13544	0	0.204585			0.0152809		0.000264682	0.00635236	0.000201158	4.92308e-05	0.000250389	0	1.42928e-05	2.09205e-05	5.12001e-06	2.60405e-05	0	1.85807e-06	2.78985e-05			0.000180238		4.41108e-05		0.000224349	0		1.24348e-05		0.000236783
41	19	0	0	0	0	244.494	15.2809	15.2809		0.00977976	0.00408656	0.644417	0.00263345	0.0681375	0	0.00356425	0.0717018	5.14907	0	0.205301			0.0152809		0.000264299	0.00634318	0.000200867	4.91597e-05	0.000250027	0	1.42722e-05	2.08902e-05	5.11261e-06	2.60028e-05	0	1.85538e-06	2.78582e-05			0.000179977		4.40471e-05		0.000224024	0		1.24168e-05		0.000236441
41	20	0	0	0	0	244.494	15.2809	15.2809		0.00977976	0.00409736	0.644417	0.00264041	0.0683616	0	0.00357667	0.0719382	5.16267	0	0.206016			0.0152809		0.000263918	0.00633402	0.000200577	4.90887e-05	0.000249666	0	1.42515e-05	2.086e-05	5.10522e-06	2.59653e-05	0	1.8527e-06	2.7818e-05			0.000179717		4.39834e-05		0.000223701	0		1.23988e-05		0.0002361
41	21	0	0	0	0	244.494	15.2809	15.2809		0.00977976	0.00410813	0.644417	0.00264735	0.0685853	0	0.00358907	0.0721743	5.17624	0	0.20673			0.0152809		0.000263537	0.00632488	0.000200288	4.90178e-05	0.000249306	0	1.4231e-05	2.08299e-05	5.09785e-06	2.59278e-05	0	1.85003e-06	2.77778e-05			0.000179458		4.39199e-05		0.000223378	0		1.23809e-05		0.000235759
41	22	0	0	0	0	244.494	15.2809	15.2809		0.00977976	0.00411888	0.644417	0.00265428	0.0688086	0	0.00360145	0.0724101	5.18978	0	0.207444			0.0152809		0.000263156	0.00631575	0.000199999	4.89471e-05	0.000248946	0	1.42104e-05	2.07999e-05	5.0905e-06	2.58904e-05	0	1.84736e-06	2.77377e-05			0.000179199		4.38566e-05		0.000223056	0		1.23631e-05		0.000235419
41	23	0	0	0	0	244.494	15.2809	15.2809		0.00977976	0.0041296	0.644417	0.00266119	0.0690317	0	0.00361381	0.0726455	5.2033	0	0.208156			0.0152809		0.000262777	0.00630665	0.00019971	4.88765e-05	0.000248587	0	1.419e-05	2.07699e-05	5.08316e-06	2.5853e-05	0	1.84469e-06	2.76977e-05			0.000178941		4.37934e-05		0.000222734	0		1.23453e-05		0.000235079
41	24	0	0	0	0	244.494	15.2809	15.2809	407.49	0.00977976	0.00414031	0.644417	0.00266809	0.0692544	0	0.00362616	0.0728806	5.21679	0	0.208867	5.11463	0.212575	0.0152809	0.001	0.000262398	0.00629756	0.000199423	4.88061e-05	0.000248229	0	1.41695e-05	2.074e-05	5.07583e-06	2.58158e-05	0	1.84204e-06	2.76578e-05	0.043948	0.000162488	0.000178683	0.566811	4.37303e-05	0.13872	0.000222413	0	0	1.23275e-05	0.0369463	0.00023474
42	1	0	5.39241	0.0150116	0.00900698	32.4251	0	21.6168		0.0138347	0.00415099	0.634051	0.00263194	0.0694768	0	0.00363849	0.0731153	0	0	0.209577			0.0216168		0.000570282	0.0136868	0.000433414	0.000106072	0.000539486	0	3.07952e-05	0	0	0	0	4.00338e-06	4.00338e-06			0.000433414		0.000106072		0.000539486	0		2.67918e-05		0.000566278
42	2	0	5.39241	0.0151053	0.00906317	65.0525	0	21.7516		0.013921	0.00417688	0.634051	0.00264836	0.0700163	0	0.00366528	0.0736816	0	0	0.21112			0.0217516		0.000573833	0.013772	0.000436113	0.000106733	0.000542846	0	3.0987e-05	0	0	0	0	4.02831e-06	4.02831e-06			0.000436113		0.000106733		0.000542846	0		2.69587e-05		0.000569804
42	3	0	5.39241	0.0151994	0.00911962	97.8832	0	21.8871		0.0140077	0.0042029	0.634051	0.00266485	0.0705592	0	0.00369224	0.0742514	0	0	0.212673			0.0218871		0.000577401	0.0138576	0.000438825	0.000107397	0.000546221	0	3.11796e-05	0	0	0	0	4.05335e-06	4.05335e-06			0.000438825		0.000107397		0.000546221	0		2.71263e-05		0.000573347
42	4	0	5.39241	0.0152939	0.00917634	130.918	0	22.0232		0.0140949	0.00422904	0.634051	0.00268143	0.0711054	0	0.00371936	0.0748248	0	0	0.214235			0.0220232		0.000580985	0.0139436	0.000441549	0.000108063	0.000549612	0	3.13732e-05	0	0	0	0	4.07852e-06	4.07852e-06			0.000441549		0.000108063		0.000549612	0		2.72947e-05		0.000576907
42	5	0	5.39241	0.0153889	0.00923332	164.158	0	22.16		0.0141824	0.0042553	0.634051	0.00269808	0.071655	0	0.00374666	0.0754017	0	0	0.215807			0.02216		0.000584587	0.0140301	0.000444286	0.000108733	0.000553019	0	3.15677e-05	0	0	0	0	4.1038e-06	4.1038e-06			0.000444286		0.000108733		0.000553019	0		2.74639e-05		0.000580483
42	6	0	5.39241	0.0154843	0.00929057	197.604	0	22.2974		0.0142703	0.00428169	0.634051	0.00271481	0.072208	0	0.00377412	0.0759821	0	0	0.217389			0.0222974		0.000588205	0.0141169	0.000447036	0.000109406	0.000556442	0	3.17631e-05	0	0	0	0	4.1292e-06	4.1292e-06			0.000447036		0.000109406		0.000556442	0		2.76339e-05		0.000584076
42	7	0	5.39241	0.0155801	0.00934809	231.257	0	22.4354		0.0143587	0.00430819	0.634051	0.00273161	0.0727645	0	0.00380175	0.0765662	0	0	0.218981			0.0224354		0.00059184	0.0142042	0.000449798	0.000110082	0.00055988	0	3.19593e-05	0	0	0	0	4.15472e-06	4.15472e-06			0.000449798		0.000110082		0.00055988	0		2.78046e-05		0.000587685
42	8	0	5.39241	0.0156765	0.00940587	265.118	0	22.5741		0.0144474	0.00433482	0.634051	0.0027485	0.0733243	0	0.00382956	0.0771539	0	0	0.220583			0.0225741		0.000595492	0.0142918	0.000452574	0.000110761	0.000563335	0	3.21565e-05	0	0	0	0	4.18035e-06	4.18035e-06			0.000452574		0.000110761		0.000563335	0		2.79762e-05		0.000591311
42	9	0	0	0	0	265.118	16.5699	16.5699		0.0106047	0.00436158	0.634051	0.00276546	0.0738877	0	0.00385754	0.0777452	5.49559	0	0.222194			0.0165699		0.000288948	0.00693474	0.0002196	5.37442e-05	0.000273344	0	1.56032e-05	2.28384e-05	5.5894e-06	2.84278e-05	0	2.02841e-06	3.04562e-05			0.000196762		4.81548e-05		0.000244917	0		1.35748e-05		0.000258491
42	10	0	0	0	0	265.118	16.5699	16.5699		0.0106047	0.0043732	0.634051	0.00277283	0.0741326	0	0.00387111	0.0780037	5.51023	0	0.222976			0.0165699		0.000288536	0.00692487	0.000219288	5.36678e-05	0.000272955	0	1.5581e-05	2.28059e-05	5.58145e-06	2.83874e-05	0	2.02553e-06	3.04129e-05			0.000196482		4.80863e-05		0.000244568	0		1.35554e-05		0.000258124
42	11	0	0	0	0	265.118	16.5699	16.5699		0.0106047	0.00438479	0.634051	0.00278018	0.0743772	0	0.00388467	0.0782618	5.52483	0	0.223757			0.0165699		0.000288126	0.00691503	0.000218976	5.35915e-05	0.000272567	0	1.55588e-05	2.27735e-05	5.57351e-06	2.8347e-05	0	2.02265e-06	3.03697e-05			0.000196202		4.8018e-05		0.00024422	0		1.35362e-05		0.000257757
42	12	0	0	0	0	265.118	16.5699	16.5699		0.0106047	0.00439635	0.634051	0.00278751	0.0746214	0	0.0038982	0.0785196	5.5394	0	0.224536			0.0165699		0.000287717	0.0069052	0.000218665	5.35153e-05	0.00027218	0	1.55367e-05	2.27411e-05	5.56559e-06	2.83067e-05	0	2.01977e-06	3.03265e-05			0.000195924		4.79497e-05		0.000243873	0		1.35169e-05		0.00025739
42	13	0	0	0	0	265.118	16.5699	16.5699		0.0106047	0.0044079	0.634051	0.00279483	0.0748653	0	0.00391172	0.078777	5.55395	0	0.225315			0.0165699		0.000287308	0.0068954	0.000218354	5.34393e-05	0.000271793	0	1.55146e-05	2.27088e-05	5.55769e-06	2.82665e-05	0	2.0169e-06	3.02834e-05			0.000195645		4.78816e-05		0.000243527	0		1.34977e-05		0.000257025
42	14	0	0	0	0	265.118	16.5699	16.5699		0.0106047	0.00441941	0.634051	0.00280213	0.0751088	0	0.00392522	0.079034	5.56846	0	0.226092			0.0165699		0.0002869	0.00688561	0.000218044	5.33635e-05	0.000271408	0	1.54926e-05	2.26766e-05	5.5498e-06	2.82264e-05	0	2.01404e-06	3.02404e-05			0.000195368		4.78137e-05		0.000243181	0		1.34786e-05		0.00025666
42	15	0	0	0	0	265.118	16.5699	16.5699		0.0106047	0.00443091	0.634051	0.00280942	0.075352	0	0.0039387	0.0792907	5.58295	0	0.226869			0.0165699		0.000286493	0.00687584	0.000217735	5.32878e-05	0.000271023	0	1.54706e-05	2.26444e-05	5.54193e-06	2.81864e-05	0	2.01118e-06	3.01976e-05			0.000195091		4.77458e-05		0.000242836	0		1.34595e-05		0.000256296
42	16	0	0	0	0	265.118	16.5699	16.5699		0.0106047	0.00444238	0.634051	0.0028167	0.0755948	0	0.00395215	0.079547	5.5974	0	0.227644			0.0165699		0.000286087	0.00686609	0.000217426	5.32122e-05	0.000270639	0	1.54487e-05	2.26123e-05	5.53407e-06	2.81464e-05	0	2.00833e-06	3.01547e-05			0.000194814		4.76782e-05		0.000242492	0		1.34404e-05		0.000255933
42	17	0	0	0	0	265.118	16.5699	16.5699		0.0106047	0.00445383	0.634051	0.00282395	0.0758373	0	0.0039656	0.0798029	5.61183	0	0.228418			0.0165699		0.000285682	0.00685637	0.000217118	5.31368e-05	0.000270255	0	1.54268e-05	2.25803e-05	5.52623e-06	2.81065e-05	0	2.00549e-06	3.0112e-05			0.000194538		4.76106e-05		0.000242149	0		1.34213e-05		0.00025557
42	18	0	0	0	0	265.118	16.5699	16.5699		0.0106047	0.00446526	0.634051	0.0028312	0.0760794	0	0.00397902	0.0800585	5.62622	0	0.229191			0.0165699		0.000285277	0.00684666	0.000216811	5.30616e-05	0.000269872	0	1.5405e-05	2.25483e-05	5.51841e-06	2.80667e-05	0	2.00265e-06	3.00694e-05			0.000194263		4.75432e-05		0.000241806	0		1.34023e-05		0.000255208
42	19	0	0	0	0	265.118	16.5699	16.5699		0.0106047	0.00447666	0.634051	0.00283843	0.0763212	0	0.00399242	0.0803137	5.64059	0	0.229963			0.0165699		0.000284874	0.00683697	0.000216504	5.29865e-05	0.000269491	0	1.53832e-05	2.25164e-05	5.5106e-06	2.8027e-05	0	1.99981e-06	3.00268e-05			0.000193988		4.74759e-05		0.000241464	0		1.33834e-05		0.000254847
42	20	0	0	0	0	265.118	16.5699	16.5699		0.0106047	0.00448804	0.634051	0.00284564	0.0765627	0	0.0040058	0.0805685	5.65492	0	0.230734			0.0165699		0.000284471	0.0068273	0.000216198	5.29116e-05	0.000269109	0	1.53614e-05	2.24846e-05	5.50281e-06	2.79874e-05	0	1.99699e-06	2.99844e-05			0.000193713		4.74088e-05		0.000241122	0		1.33644e-05		0.000254487
42	21	0	0	0	0	265.118	16.5699	16.5699		0.0106047	0.00449939	0.634051	0.00285284	0.0768038	0	0.00401917	0.080823	5.66923	0	0.231504			0.0165699		0.000284069	0.00681765	0.000215892	5.28368e-05	0.000268729	0	1.53397e-05	2.24528e-05	5.49503e-06	2.79478e-05	0	1.99416e-06	2.9942e-05			0.00019344		4.73418e-05		0.000240781	0		1.33456e-05		0.000254127
42	22	0	0	0	0	265.118	16.5699	16.5699		0.0106047	0.00451072	0.634051	0.00286003	0.0770446	0	0.00403251	0.0810771	5.68351	0	0.232273			0.0165699		0.000283668	0.00680802	0.000215587	5.27622e-05	0.00026835	0	1.53181e-05	2.24211e-05	5.48727e-06	2.79084e-05	0	1.99135e-06	2.98997e-05			0.000193166		4.72749e-05		0.000240441	0		1.33267e-05		0.000253768
42	23	0	0	0	0	265.118	16.5699	16.5699		0.0106047	0.00452203	0.634051	0.0028672	0.0772851	0	0.00404584	0.0813309	5.69776	0	0.23304			0.0165699		0.000283267	0.00679841	0.000215283	5.26877e-05	0.000267971	0	1.52964e-05	2.23894e-05	5.47952e-06	2.7869e-05	0	1.98854e-06	2.98575e-05			0.000192894		4.72082e-05		0.000240102	0		1.33079e-05		0.00025341
42	24	0	0	0	0	265.118	16.5699	16.5699	441.864	0.0106047	0.00453332	0.634051	0.00287435	0.0775252	0	0.00405915	0.0815843	5.71198	0	0.233807	5.6043	0.215083	0.0165699	0.001	0.000282867	0.00678882	0.000214979	5.26133e-05	0.000267593	0	1.52748e-05	2.23578e-05	5.47179e-06	2.78296e-05	0	1.98573e-06	2.98154e-05	0.0436968	0.000177575	0.000192621	0.565093	4.71416e-05	0.138299	0.000239763	0	0	1.32891e-05	0.0368284	0.000253052
43	1	0	5.39452	0.0162216	0.00973299	35.0387	0	23.3592		0.0149499	0.00454458	0.624089	0.00283622	0.0777649	0	0.00407244	0.0818374	0	0	0.234572			0.0233592		0.000616033	0.0147848	0.000468185	0.000114582	0.000582767	0	3.32658e-05	0	0	0	0	4.32455e-06	4.32455e-06			0.000468185		0.000114582		0.000582767	0		2.89412e-05		0.000611708
43	2	0	5.39452	0.0163193	0.00979158	70.2884	0	23.4998		0.0150399	0.00457194	0.624089	0.0028533	0.0783477	0	0.00410138	0.0824491	0	0	0.236239			0.0234998		0.000619735	0.0148736	0.000470999	0.000115271	0.000586269	0	3.34657e-05	0	0	0	0	4.35054e-06	4.35054e-06			0.000470999		0.000115271		0.000586269	0		2.91151e-05		0.000615384
43	3	0	5.39452	0.0164174	0.00985045	105.75	0	23.6411		0.0151303	0.00459943	0.624089	0.00287045	0.078934	0	0.00413049	0.0830644	0	0	0.237916			0.0236411		0.000623454	0.0149629	0.000473825	0.000115962	0.000589787	0	3.36665e-05	0	0	0	0	4.37665e-06	4.37665e-06			0.000473825		0.000115962		0.000589787	0		2.92899e-05		0.000619077
43	4	0	5.39452	0.016516	0.00990958	141.425	0	23.783		0.0152211	0.00462704	0.624089	0.00288768	0.0795237	0	0.00415978	0.0836835	0	0	0.239603			0.023783		0.000627189	0.0150525	0.000476664	0.000116657	0.000593321	0	3.38682e-05	0	0	0	0	4.40287e-06	4.40287e-06			0.000476664		0.000116657		0.000593321	0		2.94654e-05		0.000622786
43	5	0	5.39452	0.016615	0.00996897	177.313	0	23.9255		0.0153123	0.00465477	0.624089	0.00290499	0.0801171	0	0.00418925	0.0843063	0	0	0.241301			0.0239255		0.000630942	0.0151426	0.000479516	0.000117355	0.000596871	0	3.40709e-05	0	0	0	0	4.42921e-06	4.42921e-06			0.000479516		0.000117355		0.000596871	0		2.96416e-05		0.000626512
43	6	0	5.39452	0.0167144	0.0100286	213.416	0	24.0687		0.015404	0.00468263	0.624089	0.00292238	0.0807139	0	0.00421889	0.0849328	0	0	0.243008			0.0240687		0.000634711	0.0152331	0.00048238	0.000118056	0.000600437	0	3.42744e-05	0	0	0	0	4.45567e-06	4.45567e-06			0.00048238		0.000118056		0.000600437	0		2.98187e-05		0.000630255
43	7	0	5.39452	0.0168143	0.0100886	249.735	0	24.2126		0.0154961	0.00471062	0.624089	0.00293984	0.0813144	0	0.00424871	0.0855631	0	0	0.244726			0.0242126		0.000638497	0.0153239	0.000485258	0.00011876	0.000604018	0	3.44788e-05	0	0	0	0	4.48225e-06	4.48225e-06			0.000485258		0.00011876		0.000604018	0		2.99966e-05		0.000634015
43	8	0	5.39452	0.0169146	0.0101488	286.27	0	24.3571		0.0155885	0.00473873	0.624089	0.00295739	0.0819184	0	0.0042787	0.0861971	0	0	0.246453			0.0243571		0.0006423	0.0154152	0.000488148	0.000119468	0.000607616	0	3.46842e-05	0	0	0	0	4.50895e-06	4.50895e-06			0.000488148		0.000119468		0.000607616	0		3.01753e-05		0.000637791
43	9	0	0	0	0	286.27	17.8919	17.8919		0.0114508	0.00476697	0.624089	0.00297501	0.082526	0	0.00430888	0.0868349	6.00638	0	0.248191			0.0178919		0.000309852	0.00743644	0.000235487	5.76324e-05	0.00029312	0	1.6732e-05	2.44907e-05	5.99377e-06	3.04845e-05	0	2.17516e-06	3.26596e-05			0.000210997		5.16387e-05		0.000262635	0		1.45568e-05		0.000277192
43	10	0	0	0	0	286.27	17.8919	17.8919		0.0114508	0.00477915	0.624089	0.00298262	0.0827886	0	0.00432344	0.0871121	6.02173	0	0.24903			0.0178919		0.00030942	0.00742608	0.000235159	5.75521e-05	0.000292711	0	1.67087e-05	2.44565e-05	5.98542e-06	3.0442e-05	0	2.17213e-06	3.26141e-05			0.000210703		5.15667e-05		0.000262269	0		1.45365e-05		0.000276806
43	11	0	0	0	0	286.27	17.8919	17.8919		0.0114508	0.00479132	0.624089	0.00299021	0.0830509	0	0.00433797	0.0873889	6.03706	0	0.249867			0.0178919		0.000308989	0.00741573	0.000234832	5.74719e-05	0.000292303	0	1.66854e-05	2.44225e-05	5.97708e-06	3.03996e-05	0	2.1691e-06	3.25687e-05			0.000210409		5.14948e-05		0.000261904	0		1.45163e-05		0.00027642
43	12	0	0	0	0	286.27	17.8919	17.8919		0.0114508	0.00480346	0.624089	0.00299778	0.0833128	0	0.00435249	0.0876653	6.05235	0	0.250703			0.0178919		0.000308559	0.00740541	0.000234505	5.73919e-05	0.000291897	0	1.66622e-05	2.43885e-05	5.96876e-06	3.03572e-05	0	2.16608e-06	3.25233e-05			0.000210116		5.14232e-05		0.000261539	0		1.44961e-05		0.000276035
43	13	0	0	0	0	286.27	17.8919	17.8919		0.0114508	0.00481557	0.624089	0.00300534	0.0835744	0	0.00436699	0.0879413	6.06762	0	0.251538			0.0178919		0.000308129	0.00739511	0.000234178	5.73121e-05	0.00029149	0	1.6639e-05	2.43545e-05	5.96046e-06	3.0315e-05	0	2.16307e-06	3.24781e-05			0.000209824		5.13516e-05		0.000261175	0		1.44759e-05		0.000275651
43	14	0	0	0	0	286.27	17.8919	17.8919		0.0114508	0.00482766	0.624089	0.00301289	0.0838355	0	0.00438146	0.088217	6.08285	0	0.252372			0.0178919		0.000307701	0.00738482	0.000233853	5.72324e-05	0.000291085	0	1.66159e-05	2.43207e-05	5.95217e-06	3.02728e-05	0	2.16006e-06	3.24329e-05			0.000209532		5.12802e-05		0.000260812	0		1.44558e-05		0.000275268
43	15	0	0	0	0	286.27	17.8919	17.8919		0.0114508	0.00483973	0.624089	0.00302042	0.0840963	0	0.00439592	0.0884923	6.09806	0	0.253205			0.0178919		0.000307273	0.00737456	0.000233528	5.71528e-05	0.000290681	0	1.65928e-05	2.42869e-05	5.9439e-06	3.02308e-05	0	2.15706e-06	3.23878e-05			0.000209241		5.12089e-05		0.00026045	0		1.44357e-05		0.000274885
43	16	0	0	0	0	286.27	17.8919	17.8919		0.0114508	0.00485177	0.624089	0.00302794	0.0843568	0	0.00441035	0.0887671	6.11323	0	0.254036			0.0178919		0.000306847	0.00736432	0.000233203	5.70735e-05	0.000290277	0	1.65697e-05	2.42532e-05	5.93564e-06	3.01888e-05	0	2.15406e-06	3.23429e-05			0.00020895		5.11378e-05		0.000260088	0		1.44157e-05		0.000274504
43	17	0	0	0	0	286.27	17.8919	17.8919		0.0114508	0.00486379	0.624089	0.00303544	0.0846169	0	0.00442477	0.0890416	6.12837	0	0.254867			0.0178919		0.000306421	0.00735409	0.00023288	5.69942e-05	0.000289874	0	1.65467e-05	2.42195e-05	5.9274e-06	3.01469e-05	0	2.15107e-06	3.2298e-05			0.00020866		5.10668e-05		0.000259727	0		1.43956e-05		0.000274123
43	18	0	0	0	0	286.27	17.8919	17.8919		0.0114508	0.00487578	0.624089	0.00304292	0.0848766	0	0.00443916	0.0893158	6.14348	0	0.255696			0.0178919		0.000305996	0.00734389	0.000232557	5.69152e-05	0.000289472	0	1.65238e-05	2.41859e-05	5.91918e-06	3.01051e-05	0	2.14809e-06	3.22532e-05			0.000208371		5.0996e-05		0.000259367	0		1.43757e-05		0.000273742
43	19	0	0	0	0	286.27	17.8919	17.8919		0.0114508	0.00488775	0.624089	0.00305039	0.085136	0	0.00445354	0.0895895	6.15856	0	0.256524			0.0178919		0.000305571	0.00733371	0.000232234	5.68362e-05	0.00028907	0	1.65008e-05	2.41524e-05	5.91097e-06	3.00633e-05	0	2.14511e-06	3.22084e-05			0.000208082		5.09253e-05		0.000259007	0		1.43557e-05		0.000273363
43	20	0	0	0	0	286.27	17.8919	17.8919		0.0114508	0.0048997	0.624089	0.00305785	0.085395	0	0.0044679	0.0898629	6.17362	0	0.257351			0.0178919		0.000305148	0.00732355	0.000231912	5.67575e-05	0.00028867	0	1.6478e-05	2.41189e-05	5.90278e-06	3.00217e-05	0	2.14214e-06	3.21638e-05			0.000207793		5.08547e-05		0.000258648	0		1.43358e-05		0.000272984
43	21	0	0	0	0	286.27	17.8919	17.8919		0.0114508	0.00491162	0.624089	0.00306529	0.0856536	0	0.00448223	0.0901359	6.18864	0	0.258177			0.0178919		0.000304725	0.0073134	0.000231591	5.66789e-05	0.00028827	0	1.64552e-05	2.40855e-05	5.8946e-06	2.99801e-05	0	2.13917e-06	3.21193e-05			0.000207506		5.07843e-05		0.00025829	0		1.4316e-05		0.000272606
43	22	0	0	0	0	286.27	17.8919	17.8919		0.0114508	0.00492352	0.624089	0.00307271	0.0859119	0	0.00449655	0.0904085	6.20363	0	0.259001			0.0178919		0.000304303	0.00730328	0.000231271	5.66004e-05	0.000287871	0	1.64324e-05	2.40521e-05	5.88644e-06	2.99386e-05	0	2.13621e-06	3.20748e-05			0.000207218		5.0714e-05		0.000257932	0		1.42962e-05		0.000272229
43	23	0	0	0	0	286.27	17.8919	17.8919		0.0114508	0.00493539	0.624089	0.00308012	0.0861699	0	0.00451084	0.0906807	6.2186	0	0.259825			0.0178919		0.000303882	0.00729318	0.000230951	5.65221e-05	0.000287473	0	1.64096e-05	2.40189e-05	5.8783e-06	2.98972e-05	0	2.13325e-06	3.20304e-05			0.000206932		5.06438e-05		0.000257576	0		1.42764e-05		0.000271852
43	24	0	0	0	0	286.27	17.8919	17.8919	477.117	0.0114508	0.00494725	0.624089	0.00308752	0.0864274	0	0.00452512	0.0909525	6.23353	0	0.260647	6.12048	0.217813	0.0178919	0.001	0.000303462	0.00728309	0.000230631	5.6444e-05	0.000287075	0	1.6387e-05	2.39857e-05	5.87017e-06	2.98558e-05	0	2.1303e-06	3.19861e-05	0.0434226	0.000193382	0.000206646	0.563223	5.05738e-05	0.137841	0.000257219	0	0	1.42567e-05	0.0367001	0.000271476
44	1	0	5.39039	0.0174571	0.0104743	37.7073	0	25.1382		0.0160884	0.00495907	0.614507	0.00304739	0.0866846	0	0.00453938	0.091224	0	0	0.261468			0.0251382		0.000662709	0.015905	0.000503659	0.000123264	0.000626923	0	3.57863e-05	0	0	0	0	4.65222e-06	4.65222e-06			0.000503659		0.000123264		0.000626923	0		3.11341e-05		0.000658057
44	2	0	5.39039	0.0175585	0.0105351	75.6337	0	25.2843		0.0161819	0.00498789	0.614507	0.00306509	0.0873116	0	0.00457051	0.0918821	0	0	0.263261			0.0252843		0.000666552	0.0159973	0.00050658	0.000123979	0.000630559	0	3.59938e-05	0	0	0	0	4.6792e-06	4.6792e-06			0.00050658		0.000123979		0.000630559	0		3.13146e-05		0.000661873
44	3	0	5.39039	0.0176604	0.0105962	113.78	0	25.431		0.0162758	0.00501683	0.614507	0.00308288	0.0879421	0	0.00460183	0.092544	0	0	0.265065			0.025431		0.000670412	0.0160899	0.000509513	0.000124697	0.00063421	0	3.62023e-05	0	0	0	0	4.70629e-06	4.70629e-06			0.000509513		0.000124697		0.00063421	0		3.1496e-05		0.000665706
44	4	0	5.39039	0.0177627	0.0106576	152.148	0	25.5783		0.0163701	0.00504589	0.614507	0.00310074	0.0885763	0	0.00463332	0.0932097	0	0	0.266879			0.0255783		0.000674289	0.0161829	0.00051246	0.000125418	0.000637877	0	3.64116e-05	0	0	0	0	4.73351e-06	4.73351e-06			0.00051246		0.000125418		0.000637877	0		3.16781e-05		0.000669556
44	5	0	5.39039	0.0178655	0.0107193	190.737	0	25.7263		0.0164648	0.00507509	0.614507	0.00311868	0.0892142	0	0.004665	0.0938792	0	0	0.268704			0.0257263		0.000678183	0.0162764	0.000515419	0.000126142	0.000641561	0	3.66219e-05	0	0	0	0	4.76084e-06	4.76084e-06			0.000515419		0.000126142		0.000641561	0		3.1861e-05		0.000673422
44	6	0	5.39039	0.0179687	0.0107812	229.549	0	25.8749		0.0165599	0.00510441	0.614507	0.0031367	0.0898558	0	0.00469686	0.0945526	0	0	0.270539			0.0258749		0.000682093	0.0163702	0.000518391	0.000126869	0.00064526	0	3.6833e-05	0	0	0	0	4.78829e-06	4.78829e-06			0.000518391		0.000126869		0.00064526	0		3.20447e-05		0.000677305
44	7	0	5.39039	0.0180724	0.0108434	268.586	0	26.0242		0.0166555	0.00513385	0.614507	0.00315479	0.090501	0	0.00472891	0.0952299	0	0	0.272385			0.0260242		0.000686021	0.0164645	0.000521376	0.0001276	0.000648976	0	3.70451e-05	0	0	0	0	4.81587e-06	4.81587e-06			0.000521376		0.0001276		0.000648976	0		3.22293e-05		0.000681205
44	8	0	5.39039	0.0181765	0.0109059	307.847	0	26.1741		0.0167514	0.00516343	0.614507	0.00317297	0.09115	0	0.00476113	0.0959111	0	0	0.274241			0.0261741		0.000689965	0.0165592	0.000524374	0.000128334	0.000652707	0	3.72581e-05	0	0	0	0	4.84356e-06	4.84356e-06			0.000524374		0.000128334		0.000652707	0		3.24146e-05		0.000685122
44	9	0	0	0	0	307.847	19.2404	19.2404		0.0123139	0.00519314	0.614507	0.00319122	0.0918027	0	0.00479355	0.0965963	6.54335	0	0.276108			0.0192404		0.000330713	0.0079371	0.000251342	6.15126e-05	0.000312854	0	1.78585e-05	2.61395e-05	6.39731e-06	3.25368e-05	0	2.3216e-06	3.48584e-05			0.000225202		5.51153e-05		0.000280317	0		1.55369e-05		0.000295854
44	10	0	0	0	0	307.847	19.2404	19.2404		0.0123139	0.00520587	0.614507	0.00319905	0.092083	0	0.00480909	0.0968921	6.5594	0	0.277003			0.0192404		0.000330261	0.00792626	0.000250998	6.14285e-05	0.000312427	0	1.78341e-05	2.61038e-05	6.38856e-06	3.24924e-05	0	2.31843e-06	3.48108e-05			0.000224894		5.50399e-05		0.000279934	0		1.55157e-05		0.00029545
44	11	0	0	0	0	307.847	19.2404	19.2404		0.0123139	0.00521859	0.614507	0.00320686	0.092363	0	0.0048246	0.0971876	6.57542	0	0.277897			0.0192404		0.00032981	0.00791543	0.000250655	6.13446e-05	0.000312	0	1.78097e-05	2.60682e-05	6.37984e-06	3.2448e-05	0	2.31526e-06	3.47633e-05			0.000224587		5.49648e-05		0.000279552	0		1.54945e-05		0.000295046
44	12	0	0	0	0	307.847	19.2404	19.2404		0.0123139	0.00523128	0.614507	0.00321466	0.0926425	0	0.0048401	0.0974826	6.59141	0	0.27879			0.0192404		0.00032936	0.00790463	0.000250313	6.12609e-05	0.000311574	0	1.77854e-05	2.60326e-05	6.37113e-06	3.24037e-05	0	2.3121e-06	3.47158e-05			0.000224281		5.48898e-05		0.00027917	0		1.54733e-05		0.000294644
44	13	0	0	0	0	307.847	19.2404	19.2404		0.0123139	0.00524394	0.614507	0.00322244	0.0929217	0	0.00485557	0.0977773	6.60737	0	0.279681			0.0192404		0.00032891	0.00789385	0.000249972	6.11773e-05	0.000311149	0	1.77612e-05	2.59971e-05	6.36244e-06	3.23595e-05	0	2.30895e-06	3.46685e-05			0.000223975		5.48149e-05		0.00027879	0		1.54522e-05		0.000294242
44	14	0	0	0	0	307.847	19.2404	19.2404		0.0123139	0.00525658	0.614507	0.00323021	0.0932005	0	0.00487102	0.0980715	6.62329	0	0.280571			0.0192404		0.000328462	0.00788309	0.000249631	6.10939e-05	0.000310725	0	1.77369e-05	2.59616e-05	6.35377e-06	3.23154e-05	0	2.3058e-06	3.46212e-05			0.000223669		5.47401e-05		0.00027841	0		1.54311e-05		0.000293841
44	15	0	0	0	0	307.847	19.2404	19.2404		0.0123139	0.0052692	0.614507	0.00323796	0.0934789	0	0.00488645	0.0983653	6.63919	0	0.28146			0.0192404		0.000328014	0.00787234	0.000249291	6.10107e-05	0.000310302	0	1.77128e-05	2.59263e-05	6.34511e-06	3.22714e-05	0	2.30266e-06	3.4574e-05			0.000223365		5.46656e-05		0.00027803	0		1.54101e-05		0.00029344
44	16	0	0	0	0	307.847	19.2404	19.2404		0.0123139	0.00528179	0.614507	0.0032457	0.0937569	0	0.00490186	0.0986588	6.65505	0	0.282347			0.0192404		0.000327568	0.00786162	0.000248951	6.09276e-05	0.000309879	0	1.76887e-05	2.58909e-05	6.33647e-06	3.22274e-05	0	2.29952e-06	3.45269e-05			0.00022306		5.45911e-05		0.000277652	0		1.53891e-05		0.000293041
44	17	0	0	0	0	307.847	19.2404	19.2404		0.0123139	0.00529435	0.614507	0.00325342	0.0940346	0	0.00491725	0.0989518	6.67089	0	0.283234			0.0192404		0.000327122	0.00785092	0.000248613	6.08446e-05	0.000309457	0	1.76646e-05	2.58557e-05	6.32784e-06	3.21835e-05	0	2.29639e-06	3.44799e-05			0.000222757		5.45168e-05		0.000277274	0		1.53682e-05		0.000292642
44	18	0	0	0	0	307.847	19.2404	19.2404		0.0123139	0.0053069	0.614507	0.00326113	0.0943118	0	0.00493262	0.0992445	6.68669	0	0.284119			0.0192404		0.000326677	0.00784024	0.000248274	6.07619e-05	0.000309036	0	1.76405e-05	2.58205e-05	6.31923e-06	3.21398e-05	0	2.29327e-06	3.4433e-05			0.000222454		5.44426e-05		0.000276896	0		1.53473e-05		0.000292244
44	19	0	0	0	0	307.847	19.2404	19.2404		0.0123139	0.00531941	0.614507	0.00326882	0.0945887	0	0.00494797	0.0995367	6.70246	0	0.285003			0.0192404		0.000326233	0.00782958	0.000247937	6.06793e-05	0.000308616	0	1.76166e-05	2.57854e-05	6.31064e-06	3.20961e-05	0	2.29015e-06	3.43862e-05			0.000222151		5.43686e-05		0.00027652	0		1.53264e-05		0.000291846
44	20	0	0	0	0	307.847	19.2404	19.2404		0.0123139	0.00533191	0.614507	0.0032765	0.0948653	0	0.00496329	0.0998286	6.7182	0	0.285886			0.0192404		0.000325789	0.00781894	0.0002476	6.05968e-05	0.000308197	0	1.75926e-05	2.57504e-05	6.30207e-06	3.20525e-05	0	2.28704e-06	3.43395e-05			0.000221849		5.42947e-05		0.000276144	0		1.53056e-05		0.00029145
44	21	0	0	0	0	307.847	19.2404	19.2404		0.0123139	0.00534438	0.614507	0.00328416	0.0951414	0	0.0049786	0.10012	6.73391	0	0.286767			0.0192404		0.000325347	0.00780832	0.000247264	6.05145e-05	0.000307778	0	1.75687e-05	2.57154e-05	6.29351e-06	3.20089e-05	0	2.28393e-06	3.42929e-05			0.000221548		5.4221e-05		0.000275769	0		1.52848e-05		0.000291054
44	22	0	0	0	0	307.847	19.2404	19.2404		0.0123139	0.00535682	0.614507	0.00329181	0.0954172	0	0.00499388	0.100411	6.74959	0	0.287648			0.0192404		0.000324905	0.00779772	0.000246928	6.04324e-05	0.00030736	0	1.75449e-05	2.56805e-05	6.28497e-06	3.19655e-05	0	2.28083e-06	3.42463e-05			0.000221247		5.41474e-05		0.000275395	0		1.5264e-05		0.000290659
44	23	0	0	0	0	307.847	19.2404	19.2404		0.0123139	0.00536924	0.614507	0.00329944	0.0956926	0	0.00500915	0.100702	6.76524	0	0.288527			0.0192404		0.000324464	0.00778714	0.000246593	6.03504e-05	0.000306943	0	1.75211e-05	2.56457e-05	6.27644e-06	3.19221e-05	0	2.27774e-06	3.41998e-05			0.000220947		5.40739e-05		0.000275021	0		1.52433e-05		0.000290265
44	24	0	0	0	0	307.847	19.2404	19.2404	513.078	0.0123139	0.00538164	0.614507	0.00330706	0.0959676	0	0.00502439	0.100992	6.78087	0	0.289405	6.66265	0.220764	0.0192404	0.001	0.000324024	0.00777659	0.000246259	6.02685e-05	0.000306527	0	1.74973e-05	2.56109e-05	6.26793e-06	3.18788e-05	0	2.27465e-06	3.41535e-05	0.0431257	0.000209877	0.000220648	0.561202	5.40006e-05	0.137347	0.000274648	0	0	1.52227e-05	0.0365615	0.000289871
45	1	0	5.3803	0.0187117	0.011227	40.4173	0	26.9448		0.0172447	0.00539401	0.605283	0.00326491	0.0962422	0	0.00503961	0.101282	0	0	0.290282			0.0269448		0.00071007	0.0170417	0.000539653	0.000132073	0.000671726	0	3.83438e-05	0	0	0	0	4.98469e-06	4.98469e-06			0.000539653		0.000132073		0.000671726	0		3.33591e-05		0.000705085
45	2	0	5.3803	0.0188166	0.01129	81.0612	0	27.0959		0.0173414	0.00542426	0.605283	0.00328321	0.096914	0	0.00507297	0.101987	0	0	0.292203			0.0270959		0.000714044	0.017137	0.000542673	0.000132812	0.000675485	0	3.85584e-05	0	0	0	0	5.01259e-06	5.01259e-06			0.000542673		0.000132812		0.000675485	0		3.35458e-05		0.000709031
45	3	0	5.3803	0.018922	0.0113532	121.933	0	27.2477		0.0174385	0.00545463	0.605283	0.0033016	0.0975895	0	0.00510652	0.102696	0	0	0.294135			0.0272477		0.000718034	0.0172328	0.000545706	0.000133554	0.00067926	0	3.87738e-05	0	0	0	0	5.0406e-06	5.0406e-06			0.000545706		0.000133554		0.00067926	0		3.37332e-05		0.000712993
45	4	0	5.3803	0.0190278	0.0114167	163.033	0	27.4		0.017536	0.00548513	0.605283	0.00332006	0.0982687	0	0.00514025	0.103409	0	0	0.296079			0.0274		0.000722041	0.017329	0.000548751	0.0001343	0.000683051	0	3.89902e-05	0	0	0	0	5.06873e-06	5.06873e-06			0.000548751		0.0001343		0.000683051	0		3.39215e-05		0.000716972
45	5	0	5.3803	0.019134	0.0114804	204.362	0	27.553		0.0176339	0.00551576	0.605283	0.0033386	0.0989518	0	0.00517417	0.104126	0	0	0.298032			0.027553		0.000726065	0.0174256	0.00055181	0.000135048	0.000686858	0	3.92075e-05	0	0	0	0	5.09698e-06	5.09698e-06			0.00055181		0.000135048		0.000686858	0		3.41105e-05		0.000720968
45	6	0	5.3803	0.0192407	0.0115444	245.922	0	27.7067		0.0177323	0.00554652	0.605283	0.00335722	0.0996386	0	0.00520828	0.104847	0	0	0.299997			0.0277067		0.000730106	0.0175225	0.000554881	0.0001358	0.00069068	0	3.94257e-05	0	0	0	0	5.12534e-06	5.12534e-06			0.000554881		0.0001358		0.00069068	0		3.43004e-05		0.000724981
45	7	0	5.3803	0.0193479	0.0116087	287.714	0	27.861		0.017831	0.00557741	0.605283	0.00337591	0.100329	0	0.00524258	0.105572	0	0	0.301973			0.027861		0.000734164	0.0176199	0.000557964	0.000136554	0.000694519	0	3.96448e-05	0	0	0	0	5.15383e-06	5.15383e-06			0.000557964		0.000136554		0.000694519	0		3.4491e-05		0.00072901
45	8	0	5.3803	0.0194555	0.0116733	329.738	0	28.0159		0.0179302	0.00560843	0.605283	0.00339469	0.101024	0	0.00527708	0.106301	0	0	0.30396			0.0280159		0.000738239	0.0177177	0.000561061	0.000137312	0.000698374	0	3.98649e-05	0	0	0	0	5.18243e-06	5.18243e-06			0.000561061		0.000137312		0.000698374	0		3.46824e-05		0.000733056
45	9	0	0	0	0	329.738	20.6086	20.6086		0.0131895	0.00563958	0.605283	0.00341354	0.101722	0	0.00531176	0.107034	7.10587	0	0.305957			0.0206086		0.000351364	0.00843275	0.000267037	6.53538e-05	0.000332391	0	1.89737e-05	2.77718e-05	6.79679e-06	3.45686e-05	0	2.46658e-06	3.70352e-05			0.000239265		5.8557e-05		0.000297822	0		1.65071e-05		0.000314329
45	10	0	0	0	0	329.738	20.6086	20.6086		0.0131895	0.00565284	0.605283	0.00342157	0.10202	0	0.00532827	0.107348	7.12258	0	0.306908			0.0206086		0.000350893	0.00842144	0.000266679	6.52662e-05	0.000331945	0	1.89482e-05	2.77346e-05	6.78768e-06	3.45223e-05	0	2.46327e-06	3.69856e-05			0.000238944		5.84785e-05		0.000297423	0		1.6485e-05		0.000313908
45	11	0	0	0	0	329.738	20.6086	20.6086		0.0131895	0.00566608	0.605283	0.00342958	0.102317	0	0.00534475	0.107662	7.13926	0	0.307858			0.0206086		0.000350423	0.00841016	0.000266322	6.51787e-05	0.0003315	0	1.89229e-05	2.76975e-05	6.77859e-06	3.4476e-05	0	2.45997e-06	3.6936e-05			0.000238624		5.84001e-05		0.000297024	0		1.64629e-05		0.000313487
45	12	0	0	0	0	329.738	20.6086	20.6086		0.0131895	0.00567929	0.605283	0.00343758	0.102614	0	0.00536121	0.107976	7.15591	0	0.308806			0.0206086		0.000349954	0.00839889	0.000265965	6.50914e-05	0.000331056	0	1.88975e-05	2.76604e-05	6.76951e-06	3.44299e-05	0	2.45668e-06	3.68865e-05			0.000238305		5.83219e-05		0.000296627	0		1.64408e-05		0.000313067
45	13	0	0	0	0	329.738	20.6086	20.6086		0.0131895	0.00569248	0.605283	0.00344557	0.102911	0	0.00537765	0.108289	7.17253	0	0.309753			0.0206086		0.000349486	0.00838765	0.000265609	6.50043e-05	0.000330613	0	1.88722e-05	2.76233e-05	6.76045e-06	3.43838e-05	0	2.45339e-06	3.68372e-05			0.000237986		5.82439e-05		0.00029623	0		1.64188e-05		0.000312648
45	14	0	0	0	0	329.738	20.6086	20.6086		0.0131895	0.00570565	0.605283	0.00345353	0.103207	0	0.00539407	0.108601	7.18912	0	0.310699			0.0206086		0.000349018	0.00837643	0.000265254	6.49174e-05	0.000330171	0	1.8847e-05	2.75864e-05	6.7514e-06	3.43378e-05	0	2.45011e-06	3.67879e-05			0.000237667		5.81659e-05		0.000295833	0		1.63969e-05		0.00031223
45	15	0	0	0	0	329.738	20.6086	20.6086		0.0131895	0.00571879	0.605283	0.00346149	0.103503	0	0.00541047	0.108914	7.20567	0	0.311643			0.0206086		0.000348551	0.00836523	0.000264899	6.48306e-05	0.00032973	0	1.88218e-05	2.75495e-05	6.74238e-06	3.42919e-05	0	2.44683e-06	3.67387e-05			0.00023735		5.80882e-05		0.000295438	0		1.63749e-05		0.000311813
45	16	0	0	0	0	329.738	20.6086	20.6086		0.0131895	0.0057319	0.605283	0.00346942	0.103799	0	0.00542684	0.109225	7.2222	0	0.312586			0.0206086		0.000348086	0.00835405	0.000264545	6.47439e-05	0.000329289	0	1.87966e-05	2.75127e-05	6.73337e-06	3.42461e-05	0	2.44356e-06	3.66896e-05			0.000237032		5.80105e-05		0.000295043	0		1.63531e-05		0.000311396
45	17	0	0	0	0	329.738	20.6086	20.6086		0.0131895	0.00574499	0.605283	0.00347735	0.104094	0	0.0054432	0.109537	7.23869	0	0.313528			0.0206086		0.000347621	0.0083429	0.000264192	6.46574e-05	0.000328849	0	1.87715e-05	2.74759e-05	6.72437e-06	3.42003e-05	0	2.4403e-06	3.66406e-05			0.000236716		5.79331e-05		0.000294649	0		1.63312e-05		0.00031098
45	18	0	0	0	0	329.738	20.6086	20.6086		0.0131895	0.00575805	0.605283	0.00348526	0.104388	0	0.00545953	0.109848	7.25515	0	0.314469			0.0206086		0.000347157	0.00833176	0.000263839	6.45711e-05	0.00032841	0	1.87465e-05	2.74393e-05	6.7154e-06	3.41547e-05	0	2.43704e-06	3.65917e-05			0.0002364		5.78557e-05		0.000294255	0		1.63094e-05		0.000310565
45	19	0	0	0	0	329.738	20.6086	20.6086		0.0131895	0.00577109	0.605283	0.00349315	0.104683	0	0.00547584	0.110158	7.27158	0	0.315408			0.0206086		0.000346693	0.00832064	0.000263487	6.4485e-05	0.000327972	0	1.87214e-05	2.74026e-05	6.70644e-06	3.41091e-05	0	2.43379e-06	3.65429e-05			0.000236084		5.77785e-05		0.000293863	0		1.62877e-05		0.000310151
45	20	0	0	0	0	329.738	20.6086	20.6086		0.0131895	0.00578411	0.605283	0.00350103	0.104976	0	0.00549213	0.110469	7.28798	0	0.316346			0.0206086		0.000346231	0.00830955	0.000263136	6.4399e-05	0.000327535	0	1.86965e-05	2.73661e-05	6.69749e-06	3.40636e-05	0	2.43054e-06	3.64941e-05			0.00023577		5.77015e-05		0.000293471	0		1.62659e-05		0.000309737
45	21	0	0	0	0	329.738	20.6086	20.6086		0.0131895	0.0057971	0.605283	0.00350889	0.10527	0	0.00550839	0.110778	7.30435	0	0.317283			0.0206086		0.00034577	0.00829847	0.000262785	6.43131e-05	0.000327098	0	1.86716e-05	2.73296e-05	6.68857e-06	3.40182e-05	0	2.4273e-06	3.64455e-05			0.000235455		5.76246e-05		0.00029308	0		1.62443e-05		0.000309324
45	22	0	0	0	0	329.738	20.6086	20.6086		0.0131895	0.00581007	0.605283	0.00351674	0.105563	0	0.00552464	0.111088	7.32068	0	0.318219			0.0206086		0.000345309	0.00828742	0.000262435	6.42275e-05	0.000326662	0	1.86467e-05	2.72932e-05	6.67966e-06	3.39729e-05	0	2.42407e-06	3.63969e-05			0.000235142		5.75478e-05		0.000292689	0		1.62226e-05		0.000308912
45	23	0	0	0	0	329.738	20.6086	20.6086		0.0131895	0.00582301	0.605283	0.00352457	0.105856	0	0.00554086	0.111396	7.33699	0	0.319153			0.0206086		0.000344849	0.00827638	0.000262085	6.4142e-05	0.000326227	0	1.86219e-05	2.72569e-05	6.67076e-06	3.39276e-05	0	2.42084e-06	3.63485e-05			0.000234829		5.74712e-05		0.0002923	0		1.6201e-05		0.000308501
45	24	0	0	0	0	329.738	20.6086	20.6086	549.563	0.0131895	0.00583593	0.605283	0.00353239	0.106148	0	0.00555706	0.111705	7.35327	0	0.320087	7.23011	0.223937	0.0206086	0.001	0.00034439	0.00826537	0.000261737	6.40566e-05	0.000325793	0	1.85971e-05	2.72206e-05	6.66189e-06	3.38825e-05	0	2.41762e-06	3.63001e-05	0.042806	0.000227027	0.000234516	0.55903	5.73947e-05	0.136815	0.000291911	0	0	1.61795e-05	0.0364125	0.00030809
46	1	0	5.36452	0.0199789	0.0119874	43.1545	0	28.7697		0.0184126	0.00584882	0.596396	0.00348821	0.10644	0	0.00557324	0.112013	0	0	0.321019			0.0287697		0.000757864	0.0181887	0.000575977	0.000140963	0.000716939	0	4.09247e-05	0	0	0	0	5.3202e-06	5.3202e-06			0.000575977		0.000140963		0.000716939	0		3.56044e-05		0.000752544
46	2	0	5.36452	0.0200871	0.0120522	86.5426	0	28.9254		0.0185122	0.00588047	0.596396	0.00350709	0.107157	0	0.00560884	0.112766	0	0	0.323069			0.0289254		0.000761957	0.018287	0.000579087	0.000141724	0.000720811	0	4.11457e-05	0	0	0	0	5.34894e-06	5.34894e-06			0.000579087		0.000141724		0.000720811	0		3.57967e-05		0.000756608
46	3	0	5.36452	0.0201956	0.0121174	130.165	0	29.0817		0.0186123	0.00591225	0.596396	0.00352604	0.107878	0	0.00564464	0.113522	0	0	0.325131			0.0290817		0.000766066	0.0183856	0.00058221	0.000142488	0.000724698	0	4.13676e-05	0	0	0	0	5.37778e-06	5.37778e-06			0.00058221		0.000142488		0.000724698	0		3.59898e-05		0.000760688
46	4	0	5.36452	0.0203046	0.0121828	174.023	0	29.2386		0.0187127	0.00594416	0.596396	0.00354507	0.108602	0	0.00568063	0.114283	0	0	0.327204			0.0292386		0.000770192	0.0184846	0.000585346	0.000143256	0.000728601	0	4.15904e-05	0	0	0	0	5.40675e-06	5.40675e-06			0.000585346		0.000143256		0.000728601	0		3.61836e-05		0.000764785
46	5	0	5.36452	0.020414	0.0122484	218.117	0	29.3962		0.0188136	0.00597619	0.596396	0.00356418	0.109331	0	0.00571681	0.115048	0	0	0.329288			0.0293962		0.000774334	0.018584	0.000588494	0.000144026	0.00073252	0	4.18141e-05	0	0	0	0	5.43583e-06	5.43583e-06			0.000588494		0.000144026		0.00073252	0		3.63782e-05		0.000768899
46	6	0	5.36452	0.0205239	0.0123144	262.449	0	29.5545		0.0189149	0.00600836	0.596396	0.00358336	0.110063	0	0.00575319	0.115817	0	0	0.331384			0.0295545		0.000778494	0.0186839	0.000591655	0.0001448	0.000736455	0	4.20387e-05	0	0	0	0	5.46503e-06	5.46503e-06			0.000591655		0.0001448		0.000736455	0		3.65736e-05		0.000773029
46	7	0	5.36452	0.0206343	0.0123806	307.019	0	29.7133		0.0190165	0.00604066	0.596396	0.00360263	0.1108	0	0.00578977	0.11659	0	0	0.33349			0.0297133		0.00078267	0.0187841	0.000594829	0.000145577	0.000740406	0	4.22642e-05	0	0	0	0	5.49434e-06	5.49434e-06			0.000594829		0.000145577		0.000740406	0		3.67698e-05		0.000777176
46	8	0	5.36452	0.020745	0.012447	351.828	0	29.8728		0.0191186	0.00607309	0.596396	0.00362197	0.11154	0	0.00582654	0.117367	0	0	0.335608			0.0298728		0.000786863	0.0188847	0.000598016	0.000146357	0.000744372	0	4.24906e-05	0	0	0	0	5.52378e-06	5.52378e-06			0.000598016		0.000146357		0.000744372	0		3.69668e-05		0.000781339
46	9	0	0	0	0	351.828	21.9893	21.9893		0.0140731	0.00610565	0.596396	0.00364139	0.112285	0	0.0058635	0.118148	7.69312	0	0.337738			0.0219893		0.000371638	0.00891931	0.000282445	6.91247e-05	0.00035157	0	2.00685e-05	2.93743e-05	7.18897e-06	3.65632e-05	0	2.6089e-06	3.91721e-05			0.000253071		6.19357e-05		0.000315006	0		1.74596e-05		0.000332466
46	10	0	0	0	0	351.828	21.9893	21.9893		0.0140731	0.00611941	0.596396	0.00364959	0.1126	0	0.00588096	0.118481	7.71046	0	0.338743			0.0219893		0.000371149	0.00890757	0.000282073	6.90337e-05	0.000351107	0	2.0042e-05	2.93356e-05	7.1795e-06	3.65151e-05	0	2.60546e-06	3.91206e-05			0.000252737		6.18542e-05		0.000314592	0		1.74366e-05		0.000332028
46	11	0	0	0	0	351.828	21.9893	21.9893		0.0140731	0.00613315	0.596396	0.00365778	0.112914	0	0.0058984	0.118813	7.72777	0	0.339748			0.0219893		0.00037066	0.00889585	0.000281702	6.89429e-05	0.000350645	0	2.00157e-05	2.9297e-05	7.17006e-06	3.64671e-05	0	2.60204e-06	3.90691e-05			0.000252405		6.17728e-05		0.000314178	0		1.74136e-05		0.000331591
46	12	0	0	0	0	351.828	21.9893	21.9893		0.0140731	0.00614686	0.596396	0.00366596	0.113228	0	0.00591581	0.119144	7.74504	0	0.340751			0.0219893		0.000370173	0.00888415	0.000281332	6.88522e-05	0.000350184	0	1.99893e-05	2.92585e-05	7.16063e-06	3.64191e-05	0	2.59862e-06	3.90177e-05			0.000252073		6.16916e-05		0.000313765	0		1.73907e-05		0.000331155
46	13	0	0	0	0	351.828	21.9893	21.9893		0.0140731	0.00616054	0.596396	0.00367412	0.113542	0	0.0059332	0.119475	7.76228	0	0.341752			0.0219893		0.000369687	0.00887248	0.000280962	6.87617e-05	0.000349724	0	1.99631e-05	2.922e-05	7.15122e-06	3.63712e-05	0	2.5952e-06	3.89664e-05			0.000251742		6.16105e-05		0.000313352	0		1.73679e-05		0.00033072
46	14	0	0	0	0	351.828	21.9893	21.9893		0.0140731	0.0061742	0.596396	0.00368227	0.113856	0	0.00595057	0.119806	7.77949	0	0.342753			0.0219893		0.000369201	0.00886082	0.000280593	6.86714e-05	0.000349264	0	1.99369e-05	2.91816e-05	7.14182e-06	3.63235e-05	0	2.59179e-06	3.89153e-05			0.000251411		6.15296e-05		0.000312941	0		1.73451e-05		0.000330286
46	15	0	0	0	0	351.828	21.9893	21.9893		0.0140731	0.00618783	0.596396	0.0036904	0.114168	0	0.00596792	0.120136	7.79667	0	0.343752			0.0219893		0.000368716	0.00884919	0.000280224	6.85812e-05	0.000348806	0	1.99107e-05	2.91433e-05	7.13245e-06	3.62758e-05	0	2.58839e-06	3.88642e-05			0.000251081		6.14488e-05		0.00031253	0		1.73223e-05		0.000329852
46	16	0	0	0	0	351.828	21.9893	21.9893		0.0140731	0.00620144	0.596396	0.00369852	0.114481	0	0.00598524	0.120466	7.81382	0	0.34475			0.0219893		0.000368232	0.00883758	0.000279857	6.84912e-05	0.000348348	0	1.98845e-05	2.91051e-05	7.12309e-06	3.62282e-05	0	2.58499e-06	3.88132e-05			0.000250752		6.13681e-05		0.00031212	0		1.72996e-05		0.000329419
46	17	0	0	0	0	351.828	21.9893	21.9893		0.0140731	0.00621503	0.596396	0.00370662	0.114793	0	0.00600254	0.120796	7.83093	0	0.345746			0.0219893		0.000367749	0.00882599	0.00027949	6.84014e-05	0.000347891	0	1.98585e-05	2.90669e-05	7.11374e-06	3.61807e-05	0	2.5816e-06	3.87623e-05			0.000250423		6.12876e-05		0.00031171	0		1.72769e-05		0.000328987
46	18	0	0	0	0	351.828	21.9893	21.9893		0.0140731	0.00622858	0.596396	0.0037147	0.115105	0	0.00601981	0.121125	7.84802	0	0.346741			0.0219893		0.000367267	0.00881442	0.000279123	6.83117e-05	0.000347435	0	1.98324e-05	2.90288e-05	7.10442e-06	3.61332e-05	0	2.57822e-06	3.87114e-05			0.000250094		6.12073e-05		0.000311302	0		1.72542e-05		0.000328556
46	19	0	0	0	0	351.828	21.9893	21.9893		0.0140731	0.00624212	0.596396	0.00372277	0.115416	0	0.00603707	0.121453	7.86507	0	0.347735			0.0219893		0.000366786	0.00880287	0.000278757	6.82222e-05	0.00034698	0	1.98065e-05	2.89908e-05	7.09511e-06	3.60859e-05	0	2.57484e-06	3.86607e-05			0.000249767		6.11271e-05		0.000310894	0		1.72316e-05		0.000328125
46	20	0	0	0	0	351.828	21.9893	21.9893		0.0140731	0.00625562	0.596396	0.00373083	0.115727	0	0.0060543	0.121781	7.88209	0	0.348728			0.0219893		0.000366306	0.00879134	0.000278392	6.81329e-05	0.000346525	0	1.97805e-05	2.89528e-05	7.08582e-06	3.60386e-05	0	2.57147e-06	3.86101e-05			0.00024944		6.10471e-05		0.000310487	0		1.7209e-05		0.000327696
46	21	0	0	0	0	351.828	21.9893	21.9893		0.0140731	0.00626911	0.596396	0.00373887	0.116038	0	0.00607151	0.122109	7.89908	0	0.349719			0.0219893		0.000365826	0.00877983	0.000278028	6.80437e-05	0.000346072	0	1.97546e-05	2.89149e-05	7.07654e-06	3.59915e-05	0	2.5681e-06	3.85596e-05			0.000249113		6.09671e-05		0.00031008	0		1.71865e-05		0.000327267
46	22	0	0	0	0	351.828	21.9893	21.9893		0.0140731	0.00628257	0.596396	0.0037469	0.116348	0	0.0060887	0.122436	7.91603	0	0.350709			0.0219893		0.000365348	0.00876834	0.000277664	6.79547e-05	0.000345619	0	1.97288e-05	2.88771e-05	7.06729e-06	3.59444e-05	0	2.56474e-06	3.85091e-05			0.000248787		6.08874e-05		0.000309675	0		1.7164e-05		0.000326839
46	23	0	0	0	0	351.828	21.9893	21.9893		0.0140731	0.006296	0.596396	0.00375491	0.116657	0	0.00610586	0.122763	7.93296	0	0.351698			0.0219893		0.00036487	0.00875688	0.000277301	6.78658e-05	0.000345167	0	1.9703e-05	2.88393e-05	7.05804e-06	3.58974e-05	0	2.56139e-06	3.84588e-05			0.000248462		6.08078e-05		0.00030927	0		1.71416e-05		0.000326411
46	24	0	0	0	0	351.828	21.9893	21.9893	586.381	0.0140731	0.00630941	0.596396	0.00376291	0.116967	0	0.006123	0.12309	7.94986	0	0.352685	7.82204	0.227331	0.0219893	0.001	0.000364393	0.00874543	0.000276939	6.77771e-05	0.000344716	0	1.96772e-05	2.88016e-05	7.04882e-06	3.58504e-05	0	2.55804e-06	3.84085e-05	0.0424634	0.000244793	0.000248137	0.556706	6.07283e-05	0.136246	0.000308865	0	0	1.71192e-05	0.036253	0.000325985
47	1	0	5.34333	0.0212521	0.0127513	45.9045	0	30.603		0.0195859	0.0063228	0.587826	0.00371671	0.117275	0	0.00614012	0.123416	0	0	0.353671			0.030603		0.000805833	0.01934	0.000539908	0.000161167	0.000701075	1.61167e-05	8.86417e-05	0	0	0	2.73983e-06	1.15234e-05	1.42632e-05			0.000539908		0.000161167		0.000701075	1.33768e-05		7.71182e-05		0.00079157
47	2	0	5.34333	0.0213499	0.01281	92.0204	0	30.7439		0.0196761	0.0063519	0.587826	0.00373382	0.117976	1.33768e-05	0.00621724	0.124207	0	0.000337096	0.358113			0.0307439		0.000809459	0.019427	0.000542338	0.000161892	0.000704229	1.61892e-05	8.90405e-05	0	0	0	2.75216e-06	1.15753e-05	1.43274e-05			0.000542338		0.000161892		0.000704229	1.3437e-05		7.74652e-05		0.000795132
47	3	0	5.34333	0.0214481	0.0128688	138.348	0	30.8852		0.0197666	0.0063811	0.587826	0.00375098	0.118681	2.68139e-05	0.0062947	0.125002	0	0.000675709	0.362575			0.0308852		0.000813096	0.0195143	0.000544774	0.000162619	0.000707394	1.62619e-05	8.94406e-05	0	0	0	2.76453e-06	1.16273e-05	1.43918e-05			0.000544774		0.000162619		0.000707394	1.34974e-05		7.78133e-05		0.000798704
47	4	0	5.34333	0.0215465	0.0129279	184.889	0	31.027		0.0198573	0.00641039	0.587826	0.0037682	0.119388	4.03112e-05	0.00637252	0.125801	0	0.00101584	0.367057			0.031027		0.000816744	0.0196019	0.000547219	0.000163349	0.000710567	1.63349e-05	8.98419e-05	0	0	0	2.77693e-06	1.16794e-05	1.44564e-05			0.000547219		0.000163349		0.000710567	1.3558e-05		7.81624e-05		0.000802288
47	5	0	5.34333	0.0216453	0.0129872	231.643	0	31.1692		0.0199483	0.00643978	0.587826	0.00378547	0.120099	5.38692e-05	0.00645068	0.126603	0	0.0013575	0.371559			0.0311692		0.000820404	0.0196897	0.00054967	0.000164081	0.000713751	1.64081e-05	9.02444e-05	0	0	0	2.78937e-06	1.17318e-05	1.45211e-05			0.00054967		0.000164081		0.000713751	1.36187e-05		7.85126e-05		0.000805882
47	6	0	5.34333	0.0217444	0.0130466	278.61	0	31.3119		0.0200396	0.00646925	0.587826	0.0038028	0.120812	6.74879e-05	0.00652919	0.127409	0	0.0017007	0.376081			0.0313119		0.000824074	0.0197778	0.00055213	0.000164815	0.000716945	1.64815e-05	9.06482e-05	0	0	0	2.80185e-06	1.17843e-05	1.45861e-05			0.00055213		0.000164815		0.000716945	1.36796e-05		7.88639e-05		0.000809488
47	7	0	5.34333	0.0218437	0.0131062	325.793	0	31.455		0.0201312	0.00649882	0.587826	0.00382017	0.121529	8.11675e-05	0.00660806	0.128219	0	0.00204542	0.380624			0.031455		0.000827756	0.0198661	0.000554597	0.000165551	0.000720148	1.65551e-05	9.10532e-05	0	0	0	2.81437e-06	1.18369e-05	1.46513e-05			0.000554597		0.000165551		0.000720148	1.37408e-05		7.92163e-05		0.000813105
47	8	0	5.34333	0.0219434	0.0131661	373.191	0	31.5985		0.0202231	0.00652847	0.587826	0.00383761	0.12225	9.49083e-05	0.00668727	0.129032	0	0.00239169	0.385187			0.0315985		0.000831449	0.0199548	0.000557071	0.00016629	0.000723361	1.6629e-05	9.14594e-05	0	0	0	2.82693e-06	1.18897e-05	1.47167e-05			0.000557071		0.00016629		0.000723361	1.38021e-05		7.95697e-05		0.000816733
47	9	0	0	0	0	373.191	23.3244	23.3244		0.0149276	0.00655822	0.587826	0.0038551	0.122973	0.00010871	0.00676684	0.129848	8.26336	0.0027395	0.38977			0.0233244		0.000390539	0.00937294	0.000261661	7.81079e-05	0.000339769	7.81079e-06	4.29593e-05	2.72128e-05	8.12322e-06	3.5336e-05	1.32783e-06	5.58471e-06	4.22485e-05			0.000234449		6.99846e-05		0.000304433	6.48295e-06		3.73746e-05		0.000348291
47	10	0	0	0	0	373.191	23.3244	23.3244		0.0149276	0.00657073	0.587826	0.00386244	0.123277	0.000115193	0.00680422	0.130197	8.27911	0.00290287	0.391923			0.0233244		0.000390057	0.00936138	0.000261338	7.80115e-05	0.00033935	7.80115e-06	4.29063e-05	2.71792e-05	8.11319e-06	3.52924e-05	1.3262e-06	5.57782e-06	4.21964e-05			0.000234159		6.98983e-05		0.000304058	6.47495e-06		3.73285e-05		0.000347861
47	11	0	0	0	0	373.191	23.3244	23.3244		0.0149276	0.00658321	0.587826	0.00386978	0.123581	0.000121668	0.00684155	0.130545	8.29484	0.00306604	0.394073			0.0233244		0.000389576	0.00934983	0.000261016	7.79153e-05	0.000338931	7.79153e-06	4.28534e-05	2.71457e-05	8.10319e-06	3.52489e-05	1.32456e-06	5.57094e-06	4.21444e-05			0.00023387		6.98121e-05		0.000303683	6.46697e-06		3.72825e-05		0.000347432
47	12	0	0	0	0	373.191	23.3244	23.3244		0.0149276	0.00659567	0.587826	0.0038771	0.123885	0.000128135	0.00687883	0.130892	8.31054	0.00322901	0.39622			0.0233244		0.000389096	0.00933831	0.000260694	7.78192e-05	0.000338514	7.78192e-06	4.28006e-05	2.71122e-05	8.0932e-06	3.52054e-05	1.32293e-06	5.56407e-06	4.20924e-05			0.000233582		6.9726e-05		0.000303308	6.459e-06		3.72365e-05		0.000347004
47	13	0	0	0	0	373.191	23.3244	23.3244		0.0149276	0.0066081	0.587826	0.00388441	0.124188	0.000134594	0.00691606	0.131239	8.32621	0.00339177	0.398365			0.0233244		0.000388617	0.0093268	0.000260373	7.77233e-05	0.000338097	7.77233e-06	4.27478e-05	2.70788e-05	8.08323e-06	3.5162e-05	1.3213e-06	5.55722e-06	4.20406e-05			0.000233294		6.96401e-05		0.000302935	6.45104e-06		3.71906e-05		0.000346576
47	14	0	0	0	0	373.191	23.3244	23.3244		0.0149276	0.00662051	0.587826	0.00389171	0.124491	0.000141045	0.00695325	0.131586	8.34185	0.00355434	0.400507			0.0233244		0.000388138	0.00931532	0.000260053	7.76276e-05	0.00033768	7.76276e-06	4.26952e-05	2.70455e-05	8.07327e-06	3.51187e-05	1.31967e-06	5.55038e-06	4.19888e-05			0.000233007		6.95544e-05		0.000302561	6.44309e-06		3.71448e-05		0.000346149
47	15	0	0	0	0	373.191	23.3244	23.3244		0.0149276	0.00663291	0.587826	0.003899	0.124794	0.000147488	0.0069904	0.131932	8.35746	0.00371671	0.402647			0.0233244		0.00038766	0.00930385	0.000259733	7.75321e-05	0.000337265	7.75321e-06	4.26426e-05	2.70122e-05	8.06334e-06	3.50755e-05	1.31805e-06	5.54354e-06	4.19371e-05			0.00023272		6.94688e-05		0.000302189	6.43516e-06		3.70991e-05		0.000345723
47	16	0	0	0	0	373.191	23.3244	23.3244		0.0149276	0.00664528	0.587826	0.00390627	0.125096	0.000153924	0.0070275	0.132277	8.37305	0.00387887	0.404784			0.0233244		0.000387184	0.0092924	0.000259413	7.74367e-05	0.00033685	7.74367e-06	4.25902e-05	2.69789e-05	8.05342e-06	3.50324e-05	1.31642e-06	5.53672e-06	4.18855e-05			0.000232434		6.93833e-05		0.000301817	6.42725e-06		3.70535e-05		0.000345298
47	17	0	0	0	0	373.191	23.3244	23.3244		0.0149276	0.00665762	0.587826	0.00391353	0.125398	0.000160351	0.00706455	0.132623	8.3886	0.00404084	0.406918			0.0233244		0.000386707	0.00928098	0.000259094	7.73415e-05	0.000336435	7.73415e-06	4.25378e-05	2.69458e-05	8.04351e-06	3.49893e-05	1.31481e-06	5.52992e-06	4.1834e-05			0.000232148		6.9298e-05		0.000301446	6.41934e-06		3.70079e-05		0.000344873
47	18	0	0	0	0	373.191	23.3244	23.3244		0.0149276	0.00666995	0.587826	0.00392077	0.125699	0.00016677	0.00710156	0.132968	8.40413	0.00420261	0.40905			0.0233244		0.000386232	0.00926957	0.000258776	7.72464e-05	0.000336022	7.72464e-06	4.24855e-05	2.69127e-05	8.03363e-06	3.49463e-05	1.31319e-06	5.52312e-06	4.17826e-05			0.000231863		6.92128e-05		0.000301076	6.41145e-06		3.69624e-05		0.00034445
47	19	0	0	0	0	373.191	23.3244	23.3244		0.0149276	0.00668225	0.587826	0.003928	0.126	0.000173182	0.00713852	0.133312	8.41964	0.00436418	0.411179			0.0233244		0.000385758	0.00925818	0.000258458	7.71515e-05	0.000335609	7.71515e-06	4.24333e-05	2.68796e-05	8.02376e-06	3.49034e-05	1.31158e-06	5.51633e-06	4.17313e-05			0.000231578		6.91278e-05		0.000300706	6.40358e-06		3.6917e-05		0.000344026
47	20	0	0	0	0	373.191	23.3244	23.3244		0.0149276	0.00669453	0.587826	0.00393522	0.126301	0.000179585	0.00717544	0.133656	8.43511	0.00452555	0.413305			0.0233244		0.000385284	0.00924682	0.00025814	7.70568e-05	0.000335197	7.70568e-06	4.23812e-05	2.68466e-05	8.01391e-06	3.48605e-05	1.30997e-06	5.50956e-06	4.168e-05			0.000231294		6.90429e-05		0.000300337	6.39571e-06		3.68717e-05		0.000343604
47	21	0	0	0	0	373.191	23.3244	23.3244		0.0149276	0.00670679	0.587826	0.00394243	0.126601	0.000185981	0.00721231	0.134	8.45056	0.00468672	0.415429			0.0233244		0.000384811	0.00923547	0.000257823	7.69622e-05	0.000334786	7.69622e-06	4.23292e-05	2.68136e-05	8.00407e-06	3.48177e-05	1.30836e-06	5.5028e-06	4.16289e-05			0.00023101		6.89582e-05		0.000299968	6.38787e-06		3.68264e-05		0.000343182
47	22	0	0	0	0	373.191	23.3244	23.3244		0.0149276	0.00671903	0.587826	0.00394962	0.126901	0.000192369	0.00724914	0.134343	8.46598	0.00484769	0.41755			0.0233244		0.000384339	0.00922414	0.000257507	7.68678e-05	0.000334375	7.68678e-06	4.22773e-05	2.67807e-05	7.99425e-06	3.4775e-05	1.30675e-06	5.49605e-06	4.15778e-05			0.000230726		6.88736e-05		0.0002996	6.38003e-06		3.67813e-05		0.000342761
47	23	0	0	0	0	373.191	23.3244	23.3244		0.0149276	0.00673125	0.587826	0.0039568	0.127201	0.000198749	0.00728592	0.134686	8.48137	0.00500847	0.419669			0.0233244		0.000383868	0.00921283	0.000257191	7.67736e-05	0.000333965	7.67736e-06	4.22255e-05	2.67479e-05	7.98445e-06	3.47324e-05	1.30515e-06	5.48931e-06	4.15268e-05			0.000230444		6.87891e-05		0.000299233	6.37221e-06		3.67362e-05		0.000342341
47	24	0	0	0	0	373.191	23.3244	23.3244	621.984	0.0149276	0.00674344	0.587826	0.00396397	0.1275	0.000205121	0.00732266	0.135028	8.49674	0.00516905	0.421785	8.38053	0.230889	0.0233244	0.001	0.000383397	0.00920154	0.000256876	7.66795e-05	0.000333556	7.66795e-06	4.21737e-05	2.67151e-05	7.97467e-06	3.46898e-05	1.30355e-06	5.48258e-06	4.14759e-05	0.0473697	0.000258493	0.000230161	0.488624	6.87048e-05	0.145858	0.000298866	6.3644e-06	0.0127506	3.66911e-05	0.0735082	0.000341921
48	1	0	5.317	0.0223276	0.0133966	48.2277	0	32.1518		0.0205771	0.00675561	0.579556	0.00391526	0.127799	0.000211485	0.00735935	0.13537	0	0.00532943	0.423898			0.0321518		0.000845077	0.0202819	0.000566202	0.000169015	0.000735217	1.69015e-05	9.29585e-05	0	0	0	2.87326e-06	1.20846e-05	1.49579e-05			0.000566202		0.000169015		0.000735217	1.40283e-05		8.08739e-05		0.000830119
48	2	0	5.317	0.0224265	0.0134559	96.669	0	32.2942		0.0206683	0.00678554	0.579556	0.0039326	0.128534	0.000225514	0.00744022	0.1362	0	0.00568294	0.428557			0.0322942		0.000848738	0.0203697	0.000568655	0.000169748	0.000738402	1.69748e-05	9.33612e-05	0	0	0	2.88571e-06	1.2137e-05	1.50227e-05			0.000568655		0.000169748		0.000738402	1.40891e-05		8.12242e-05		0.000833716
48	3	0	5.317	0.0225258	0.0135155	145.325	0	32.4371		0.0207597	0.00681556	0.579556	0.00395	0.129273	0.000239603	0.00752144	0.137034	0	0.00603799	0.433235			0.0324371		0.00085241	0.0204578	0.000571115	0.000170482	0.000741597	1.70482e-05	9.37651e-05	0	0	0	2.89819e-06	1.21895e-05	1.50877e-05			0.000571115		0.000170482		0.000741597	1.415e-05		8.15757e-05		0.000837323
48	4	0	5.317	0.0226253	0.0135752	194.195	0	32.5804		0.0208515	0.00684567	0.579556	0.00396745	0.130014	0.000253753	0.00760302	0.137871	0	0.00639457	0.437934			0.0325804		0.000856093	0.0205462	0.000573582	0.000171219	0.000744801	1.71219e-05	9.41702e-05	0	0	0	2.91072e-06	1.22421e-05	1.51528e-05			0.000573582		0.000171219		0.000744801	1.42111e-05		8.19281e-05		0.00084094
48	5	0	5.317	0.0227251	0.0136351	243.281	0	32.7241		0.0209434	0.00687588	0.579556	0.00398496	0.130759	0.000267964	0.00768495	0.138712	0	0.00675269	0.442653			0.0327241		0.000859787	0.0206349	0.000576057	0.000171957	0.000748014	1.71957e-05	9.45765e-05	0	0	0	2.92327e-06	1.22949e-05	1.52182e-05			0.000576057		0.000171957		0.000748014	1.42725e-05		8.22816e-05		0.000844568
48	6	0	5.317	0.0228252	0.0136951	292.584	0	32.8683		0.0210357	0.00690617	0.579556	0.00400251	0.131507	0.000282236	0.00776723	0.139557	0	0.00711235	0.447392			0.0328683		0.000863491	0.0207238	0.000578539	0.000172698	0.000751237	1.72698e-05	9.4984e-05	0	0	0	2.93587e-06	1.23479e-05	1.52838e-05			0.000578539		0.000172698		0.000751237	1.4334e-05		8.26361e-05		0.000848207
48	7	0	5.317	0.0229256	0.0137554	342.103	0	33.0129		0.0211283	0.00693655	0.579556	0.00402012	0.132258	0.00029657	0.00784987	0.140405	0	0.00747357	0.452152			0.0330129		0.000867207	0.020813	0.000581029	0.000173441	0.00075447	1.73441e-05	9.53927e-05	0	0	0	2.9485e-06	1.24011e-05	1.53496e-05			0.000581029		0.000173441		0.00075447	1.43956e-05		8.29917e-05		0.000851857
48	8	0	5.317	0.0230263	0.0138158	391.84	0	33.1579		0.0212211	0.00696702	0.579556	0.00403778	0.133013	0.000310966	0.00793286	0.141257	0	0.00783634	0.456933			0.0331579		0.000870933	0.0209024	0.000583525	0.000174187	0.000757712	1.74187e-05	9.58027e-05	0	0	0	2.96117e-06	1.24543e-05	1.54155e-05			0.000583525		0.000174187		0.000757712	1.44575e-05		8.33483e-05		0.000855518
48	9	0	0	0	0	391.84	24.49	24.49		0.0156736	0.00699759	0.579556	0.00405549	0.133771	0.000325423	0.00801621	0.142112	8.81696	0.00820067	0.461733			0.02449		0.000404763	0.00971432	0.000271191	8.09526e-05	0.000352144	8.09526e-06	4.4524e-05	2.82039e-05	8.41908e-06	3.6623e-05	1.37619e-06	5.78811e-06	4.37873e-05			0.000242987		7.25336e-05		0.000315521	6.71907e-06		3.87358e-05		0.000360976
48	10	0	0	0	0	391.84	24.49	24.49		0.0156736	0.0070103	0.579556	0.00406286	0.134086	0.000332142	0.00805494	0.142473	8.83298	0.00836999	0.463965			0.02449		0.000404272	0.00970253	0.000270862	8.08544e-05	0.000351717	8.08544e-06	4.44699e-05	2.81697e-05	8.40886e-06	3.65785e-05	1.37453e-06	5.78109e-06	4.37342e-05			0.000242693		7.24456e-05		0.000315138	6.71092e-06		3.86888e-05		0.000360538
48	11	0	0	0	0	391.84	24.49	24.49		0.0156736	0.00702299	0.579556	0.00407021	0.134401	0.000338853	0.00809363	0.142834	8.84896	0.0085391	0.466193			0.02449		0.000403782	0.00969076	0.000270534	8.07564e-05	0.00035129	8.07564e-06	4.4416e-05	2.81355e-05	8.39866e-06	3.65342e-05	1.37286e-06	5.77408e-06	4.36811e-05			0.000242398		7.23577e-05		0.000314756	6.70278e-06		3.86419e-05		0.000360101
48	12	0	0	0	0	391.84	24.49	24.49		0.0156736	0.00703565	0.579556	0.00407756	0.134716	0.000345556	0.00813227	0.143194	8.86492	0.00870801	0.468419			0.02449		0.000403292	0.00967902	0.000270206	8.06585e-05	0.000350864	8.06585e-06	4.43622e-05	2.81014e-05	8.38848e-06	3.64899e-05	1.37119e-06	5.76708e-06	4.36282e-05			0.000242105		7.227e-05		0.000314375	6.69465e-06		3.85951e-05		0.000359664
48	13	0	0	0	0	391.84	24.49	24.49		0.0156736	0.0070483	0.579556	0.00408488	0.13503	0.000352251	0.00817087	0.143553	8.88085	0.00887672	0.470642			0.02449		0.000402804	0.00966729	0.000269879	8.05608e-05	0.000350439	8.05608e-06	4.43084e-05	2.80674e-05	8.37832e-06	3.64457e-05	1.36953e-06	5.76009e-06	4.35753e-05			0.000241811		7.21824e-05		0.000313994	6.68654e-06		3.85483e-05		0.000359228
48	14	0	0	0	0	391.84	24.49	24.49		0.0156736	0.00706092	0.579556	0.0040922	0.135344	0.000358937	0.00820942	0.143913	8.89676	0.00904522	0.472862			0.02449		0.000402316	0.00965558	0.000269552	8.04632e-05	0.000350015	8.04632e-06	4.42548e-05	2.80334e-05	8.36817e-06	3.64016e-05	1.36787e-06	5.75312e-06	4.35225e-05			0.000241518		7.2095e-05		0.000313613	6.67845e-06		3.85016e-05		0.000358793
48	15	0	0	0	0	391.84	24.49	24.49		0.0156736	0.00707352	0.579556	0.0040995	0.135658	0.000365616	0.00824792	0.144271	8.91263	0.00921352	0.47508			0.02449		0.000401829	0.0096439	0.000269225	8.03658e-05	0.000349591	8.03658e-06	4.42012e-05	2.79994e-05	8.35804e-06	3.63575e-05	1.36622e-06	5.74615e-06	4.34699e-05			0.000241226		7.20078e-05		0.000313234	6.67036e-06		3.8455e-05		0.000358359
48	16	0	0	0	0	391.84	24.49	24.49		0.0156736	0.0070861	0.579556	0.00410679	0.135971	0.000372286	0.00828637	0.14463	8.92848	0.00938161	0.477295			0.02449		0.000401343	0.00963223	0.0002689	8.02686e-05	0.000349168	8.02686e-06	4.41477e-05	2.79656e-05	8.34793e-06	3.63135e-05	1.36457e-06	5.7392e-06	4.34173e-05			0.000240934		7.19206e-05		0.000312855	6.66229e-06		3.84085e-05		0.000357926
48	17	0	0	0	0	391.84	24.49	24.49		0.0156736	0.00709865	0.579556	0.00411407	0.136284	0.000378948	0.00832478	0.144988	8.9443	0.0095495	0.479507			0.02449		0.000400857	0.00962058	0.000268575	8.01715e-05	0.000348746	8.01715e-06	4.40943e-05	2.79317e-05	8.33784e-06	3.62696e-05	1.36292e-06	5.73226e-06	4.33648e-05			0.000240643		7.18337e-05		0.000312476	6.65423e-06		3.83621e-05		0.000357493
48	18	0	0	0	0	391.84	24.49	24.49		0.0156736	0.00711119	0.579556	0.00412133	0.136597	0.000385603	0.00836314	0.145345	8.9601	0.00971719	0.481717			0.02449		0.000400373	0.00960895	0.00026825	8.00746e-05	0.000348324	8.00746e-06	4.4041e-05	2.7898e-05	8.32776e-06	3.62257e-05	1.36127e-06	5.72533e-06	4.33123e-05			0.000240352		7.17468e-05		0.000312099	6.64619e-06		3.83157e-05		0.000357061
48	19	0	0	0	0	391.84	24.49	24.49		0.0156736	0.0071237	0.579556	0.00412858	0.136909	0.000392249	0.00840146	0.145702	8.97586	0.00988467	0.483924			0.02449		0.000399889	0.00959734	0.000267926	7.99778e-05	0.000347904	7.99778e-06	4.39878e-05	2.78643e-05	8.31769e-06	3.6182e-05	1.35962e-06	5.71842e-06	4.326e-05			0.000240061		7.16601e-05		0.000311722	6.63816e-06		3.82694e-05		0.000356629
48	20	0	0	0	0	391.84	24.49	24.49		0.0156736	0.00713619	0.579556	0.00413582	0.13722	0.000398887	0.00843973	0.146059	8.9916	0.010052	0.486128			0.02449		0.000399406	0.00958575	0.000267602	7.98812e-05	0.000347483	7.98812e-06	4.39347e-05	2.78306e-05	8.30765e-06	3.61383e-05	1.35798e-06	5.71151e-06	4.32078e-05			0.000239772		7.15736e-05		0.000311345	6.63014e-06		3.82232e-05		0.000356198
48	21	0	0	0	0	391.84	24.49	24.49		0.0156736	0.00714866	0.579556	0.00414305	0.137532	0.000405517	0.00847795	0.146415	9.00731	0.010219	0.48833			0.02449		0.000398924	0.00957418	0.000267279	7.97848e-05	0.000347064	7.97848e-06	4.38817e-05	2.7797e-05	8.29762e-06	3.60947e-05	1.35634e-06	5.70461e-06	4.31556e-05			0.000239482		7.14872e-05		0.000310969	6.62214e-06		3.8177e-05		0.000355768
48	22	0	0	0	0	391.84	24.49	24.49		0.0156736	0.00716111	0.579556	0.00415026	0.137843	0.000412139	0.00851613	0.146771	9.023	0.0103859	0.490529			0.02449		0.000398443	0.00956263	0.000266957	7.96886e-05	0.000346645	7.96886e-06	4.38287e-05	2.77635e-05	8.28761e-06	3.60511e-05	1.35471e-06	5.69773e-06	4.31035e-05			0.000239193		7.14009e-05		0.000310594	6.61415e-06		3.8131e-05		0.000355339
48	23	0	0	0	0	391.84	24.49	24.49		0.0156736	0.00717353	0.579556	0.00415747	0.138153	0.000418753	0.00855426	0.147126	9.03865	0.0105526	0.492725			0.02449		0.000397962	0.00955109	0.000266635	7.95924e-05	0.000346227	7.95924e-06	4.37758e-05	2.773e-05	8.27761e-06	3.60076e-05	1.35307e-06	5.69086e-06	4.30516e-05			0.000238905		7.13148e-05		0.00031022	6.60617e-06		3.8085e-05		0.000354911
48	24	0	0	0	0	391.84	24.49	24.49	653.067	0.0156736	0.00718594	0.579556	0.00416465	0.138463	0.00042536	0.00859234	0.147481	9.05428	0.0107191	0.494919	8.9361	0.236359	0.02449	0.001	0.000397482	0.00953958	0.000266313	7.94965e-05	0.00034581	7.94965e-06	4.37231e-05	2.76966e-05	8.26764e-06	3.59642e-05	1.35144e-06	5.684e-06	4.29997e-05	0.046842	0.000274588	0.000238617	0.485291	7.12289e-05	0.144863	0.000309846	6.59821e-06	0.0126598	3.80391e-05	0.0729847	0.000354483
49	1	0	5.28579	0.0233777	0.0140266	50.4958	0	33.6639		0.0215449	0.00719832	0.571569	0.00411434	0.138773	0.000431958	0.00863038	0.147836	0	0.0108853	0.49711			0.0336639		0.000883259	0.0211982	0.000591783	0.000176652	0.000768435	1.76652e-05	9.71585e-05	0	0	0	3.00308e-06	1.26306e-05	1.56337e-05			0.000591783		0.000176652		0.000768435	1.46621e-05		8.45279e-05		0.000867625
49	2	0	5.28579	0.0234774	0.0140864	101.207	0	33.8074		0.0216368	0.00722902	0.571569	0.00413189	0.139542	0.00044662	0.00871491	0.148703	0	0.0112548	0.501979			0.0338074		0.000886944	0.0212866	0.000594252	0.000177389	0.000771641	1.77389e-05	9.75638e-05	0	0	0	3.01561e-06	1.26833e-05	1.56989e-05			0.000594252		0.000177389		0.000771641	1.47233e-05		8.48805e-05		0.000871245
49	3	0	5.28579	0.0235774	0.0141464	152.134	0	33.9514		0.0217289	0.00725981	0.571569	0.00414948	0.140313	0.000461343	0.00879979	0.149575	0	0.0116258	0.506868			0.0339514		0.000890639	0.0213753	0.000596728	0.000178128	0.000774856	1.78128e-05	9.79703e-05	0	0	0	3.02817e-06	1.27361e-05	1.57643e-05			0.000596728		0.000178128		0.000774856	1.47846e-05		8.52341e-05		0.000874874
[truncated: 1,005 more rows]
[truncated: 6 more columns]

## Sheet: Col-0_Graphs
The Arabidopsis Leaf Area growth Model parameterized with partitioning coefficients from simulation 2 for Col-0
[truncated: 32 more rows]
[truncated: 1 more columns]

## Sheet: Col-0_additional table
Additional table for Col-0 graphs
[truncated: 2,163 more rows]

## Sheet: gi-2_Model
The Arabidopsis Leaf Area growth Model parameterized with partitioning coefficents from simulation 2 for gi-2
[truncated: 2,173 more rows]
[truncated: 6 more columns]

[truncated: 6 more sheets: gi-2_Graphs, gi-2_additional table, Leaf overlap, C partitioning - pie charts, Sensitivity analysis, Correlations]
